# Supplementary material for: Identification of key modules in metabolic syndrome induced by second-generation antipsychotics based on co-expression network analysis
Source: Comput Struct Biotechnol J. 2024 Jan 5;23:723–31. doi: 10.1016/j.csbj.2024.01.003 (PMC10826125; doi:10.1016/j.csbj.2024.01.003)
Supplement: Supplementary file 1 — Supplementary material. [file mmc1.xlsx]

## Sheet: Sheet1
Supplementary file 1: Summary of assembly statistics after Illumina sequencing
Sample	Raw Data		Valid Data		Valid Ratio(reads)	Q20%	Q30%	GC content%
	Read	Base	Read	Base
HC_002	51992414	7.80G	47437160	7.12G	91.24	99.9	96.07	58
HC_004	52737260	7.91G	46880738	7.03G	88.89	99.9	95.62	61
HC_006	53735472	8.06G	49169118	7.38G	91.5	99.93	96.02	59.5
HC_010	52747398	7.91G	46721758	7.01G	88.58	99.9	95.47	60
HC_011	53862780	8.08G	49312748	7.40G	91.55	99.94	96.47	57.5
HC_020	55919434	8.39G	49744822	7.46G	88.96	99.89	96.01	58
HC_021	51450872	7.72G	47299160	7.09G	91.93	99.92	95.91	61.5
HC_022	54977880	8.25G	46460130	6.97G	84.51	99.88	96.31	57.5
HC_028	52717288	7.91G	48158990	7.22G	91.35	99.92	96.39	58.5
HC_029	55745638	8.36G	50546236	7.58G	90.67	99.92	96.64	56.5
MetS_004	55636096	8.35G	50653728	7.60G	91.04	99.95	96.58	58.5
MetS_008	54850498	8.23G	50016498	7.50G	91.19	99.94	97.03	55.5
MetS_014	51024112	7.65G	38274454	5.74G	75.01	99.86	96.14	57
MetS_015	52306864	7.85G	47681620	7.15G	91.16	99.94	96.12	60.5
MetS_016	55144578	8.27G	50146374	7.52G	90.94	99.93	95.82	61.5
MetS_017	55488346	8.32G	50496238	7.57G	91	99.94	96.76	56.5
MetS_018	51524438	7.73G	46641240	7.00G	90.52	99.94	96.35	58.5
MetS_020	51092808	7.66G	46091204	6.91G	90.21	99.93	96.26	59.5
MetS_021	52112834	7.82G	47250096	7.09G	90.67	99.94	96.68	57.5
MetS_029	55589522	8.34G	50514728	7.58G	90.87	99.94	97.17	52.5
non_MetS_002	50875788	7.63G	46210472	6.93G	90.83	99.91	95.04	64.5
non_MetS_004	55469988	8.32G	51139788	7.67G	92.19	99.93	96.65	56.5
non_MetS_005	55255752	8.29G	51025502	7.65G	92.34	99.94	97.02	53.5
non_MetS_006	54174910	8.13G	44425276	6.66G	82	99.85	95.75	59
non_MetS_008	50705814	7.61G	46293996	6.94G	91.3	99.93	96.89	56.5
non_MetS_011	54385588	8.16G	48974240	7.35G	90.05	99.92	96.85	56.5
non_MetS_012	50861414	7.63G	46664462	7.00G	91.75	99.91	97.05	55
non_MetS_013	50902814	7.64G	46320106	6.95G	91	99.94	96.94	56.5
non_MetS_015	54340772	8.15G	49283982	7.39G	90.69	99.94	97.25	55
non_MetS_016	50771570	7.62G	46137646	6.92G	90.87	99.92	96.86	55.5
