# Supplementary material for: Identification of key modules in metabolic syndrome induced by second-generation antipsychotics based on co-expression network analysis
Source: Comput Struct Biotechnol J. 2024 Jan 5;23:723–31. doi: 10.1016/j.csbj.2024.01.003 (PMC10826125; doi:10.1016/j.csbj.2024.01.003)
Supplement: Supplementary file 2 — Supplementary material. [file mmc2.xlsx]

## Sheet: Sheet1
Supplementary file 2: Gene list
gene_id	gene_name	Description	FPKM.HC_002	FPKM.HC_004	FPKM.HC_006	FPKM.HC_010	FPKM.HC_011	FPKM.HC_020	FPKM.HC_021	FPKM.HC_022	FPKM.HC_028	FPKM.HC_029	FPKM.MetS_004	FPKM.MetS_008	FPKM.MetS_014	FPKM.MetS_015	FPKM.MetS_016	FPKM.MetS_017	FPKM.MetS_018	FPKM.MetS_020	FPKM.MetS_021	FPKM.MetS_029	FPKM.non_MetS_002	FPKM.non_MetS_004	FPKM.non_MetS_005	FPKM.non_MetS_006	FPKM.non_MetS_008	FPKM.non_MetS_011	FPKM.non_MetS_012	FPKM.non_MetS_013	FPKM.non_MetS_015	FPKM.non_MetS_016
ENSG00000081051	AFP	alpha fetoprotein [Source:HGNC Symbol;Acc:HGNC:317]	1.2252	1.39537	1.42716	1.50874	0.725005	1.23333	0.0419734	0	0	0	0	0.0331202	0	0.0448511	0	0	0	0	0	0	0	0	0	0	0	0	0	0	0	0
ENSG00000169605	GKN1	gastrokine 1 [Source:HGNC Symbol;Acc:HGNC:23217]	1.66201	11.8839	2.709	6.66081	0	2.99613	0	0	0	0	0	0	0	0	0	0	0	0	0	0	0	0	0	0	0	0	0	0	0	0
ENSG00000184349	EFNA5	ephrin A5 [Source:HGNC Symbol;Acc:HGNC:3225]	0.336452	0.250749	0.495431	0.05588	0.553021	0.183851	0.996256	1.11166	0.679112	1.12036	0.11301	0.234177	0.295418	0.208446	0.15464	0.307965	0.153883	0.0266477	0.0363604	0.296018	0.0605129	0.0728656	0.083515	0.0819367	0.128906	0.0584842	0.0757896	0.115791	0.06172	0.138428
ENSG00000166710	B2M	beta-2-microglobulin [Source:HGNC Symbol;Acc:HGNC:914]	371.455	302.514	309.528	319.485	338.764	269.658	287.416	310.544	313.086	364.749	214.11	255.306	301.758	236.092	202.243	261.313	223.37	174.914	222.55	275.902	382.346	347.905	379.991	373.498	423.449	330.702	391.024	312.293	353.259	591.67
ENSG00000156508	EEF1A1	eukaryotic translation elongation factor 1 alpha 1 [Source:HGNC Symbol;Acc:HGNC:3189]	520.705	425.022	374.679	383.387	458.933	467.348	501.063	440.075	450.906	401.845	185.552	356.613	325.339	260.251	238.552	346.344	361.664	270.826	335.991	399.288	432.514	506.558	584.754	529.741	748.431	454.5	724.858	458.783	420.774	542.741
ENSG00000229859	PGA3	pepsinogen A3 [Source:HGNC Symbol;Acc:HGNC:8885]	0.804481	7.35954	0.765754	0.29609	0.296586	13.348	0.325735	0.377203	0.0400557	0.142245	0.0677283	0.0315269	0.145913	0.18663	0.0733322	0.375769	0.0589997	0.113797	0.0344609	0.154542	0.144488	0.600194	0.123219	0	0.178275	0.0204954	0.174434	0.258591	0.35038	0.133476
ENSG00000183878	UTY	ubiquitously transcribed tetratricopeptide repeat containing, Y-linked [Source:HGNC Symbol;Acc:HGNC:12638]	0	0	0	0	9.93183	0	0	10.6485	10.7215	11.8687	0	0	0	0	0.0327803	0.0301799	11.442	12.1058	11.4233	0	0	0	0	0	0	0	0	0	0	0
ENSG00000122026	RPL21	ribosomal protein L21 [Source:HGNC Symbol;Acc:HGNC:10313]	52.9977	39.6687	37.4174	28.6583	44.377	46.9767	46.8654	33.8103	42.2218	42.1061	15.3739	32.0409	26.5547	24.4454	18.5982	30.1402	30.1804	19.1423	25.4223	37.2167	38.929	55.6033	64.5093	44.8201	80.2031	39.0766	81.3963	42.7925	42.5954	45.813
ENSG00000174444	RPL4	ribosomal protein L4 [Source:HGNC Symbol;Acc:HGNC:10353]	64.8624	43.2848	35.8567	39.9279	50.6841	49.8883	58.8705	46.3758	44.5982	42.5355	21.1544	35.3691	31.421	27.3262	23.5594	38.8808	35.8601	25.6628	31.1282	34.3582	39.8371	47.0422	53.2637	54.5995	70.1081	51.0483	65.1121	49.5178	40.6306	54.8323
ENSG00000256713	PGA5	pepsinogen A5 [Source:HGNC Symbol;Acc:HGNC:8887]	0.565419	3.557	0.437163	0.196817	0.156724	5.64965	0.307957	0.104325	0.0215967	0.0352913	0.145779	0.00920603	0.0583586	0.0876531	0.0220127	0.146086	0.0331848	0.086221	0.0635392	0.0894033	0.183234	0.264924	0.0346001	0	0.0698574	0.146753	0.0788119	0.0462323	0.140361	0.0559476
ENSG00000131238	PPT1	palmitoyl-protein thioesterase 1 [Source:HGNC Symbol;Acc:HGNC:9325]	17.235	13.4564	10.7849	14.6916	13.7944	12.4082	13.2507	13.6307	12.152	10.1092	7.67562	8.24444	6.89292	7.72379	5.29771	8.51046	12.4498	5.5849	6.68257	7.12592	6.94842	17.5005	14.9875	16.0159	18.6882	21.9203	12.4854	11.4424	12.8318	16.2684
ENSG00000110090	CPT1A	carnitine palmitoyltransferase 1A [Source:HGNC Symbol;Acc:HGNC:2328]	15.346	17.2016	10.4571	15.6009	13.7611	11.7384	15.0689	21.2769	17.1547	15.1394	10.0187	12.5578	6.64471	7.3741	6.99864	8.1226	12.0657	6.13778	5.4885	7.17658	9.5732	10.7805	7.10775	9.85617	7.66241	6.87345	6.92366	8.32504	10.2025	14.1616
ENSG00000139644	TMBIM6	transmembrane BAX inhibitor motif containing 6 [Source:HGNC Symbol;Acc:HGNC:11723]	42.7881	37.4311	36.9584	35.1934	40.3224	33.1167	37.2275	37.2421	42.729	40.1106	19.6691	30.8187	31.0578	24.6921	23.8661	31.9883	29.292	20.8705	26.4529	33.7487	35.2424	38.3843	37.823	41.808	45.8199	39.0011	41.6372	42.0884	40.0265	45.8086
ENSG00000108387	SEPTIN4	septin 4 [Source:HGNC Symbol;Acc:HGNC:9165]	0.114924	0.21592	0.0708293	0.18533	0.295617	0.0591171	0.122378	0.285073	0.226992	0.203522	0.0772495	0.191798	0.293673	0.115246	0.121218	0.162603	0.199917	0.0623936	0.281517	0.10968	20.2237	0.17594	0.171536	0.0755119	0.160582	0.110755	0.118744	0.167609	0.152608	0.21621
ENSG00000136167	LCP1	lymphocyte cytosolic protein 1 [Source:HGNC Symbol;Acc:HGNC:6528]	95.2558	90.1671	83.6139	86.0652	84.1559	73.715	91.7685	100.459	94.0528	87.1325	51.204	72.6365	76.8897	48.9396	46.2017	61.9106	77.114	43.4472	55.1455	73.1588	75.7577	87.9285	83.385	97.1853	117.9	92.2618	106.57	78.7451	108.532	107.318
ENSG00000131236	CAP1	cyclase associated actin cytoskeleton regulatory protein 1 [Source:HGNC Symbol;Acc:HGNC:20040]	44.1768	41.9033	38.5641	40.3677	43.1106	38.8482	39.9654	44.9443	43.3964	38.1322	25.6609	32.4803	35.4494	27.9769	24.1312	34.446	35.8225	23.5256	29.3666	38.7496	39.0211	42.5609	47.6644	44.9021	56.2011	41.6132	51.2053	41.4027	50.3642	56.5139
ENSG00000264668	AC138696	novel protein	0	0	0	0	0	0	5.00942	0	0	7.25319	0	0	0	0	0	0	0	0	0	0	0	0	0	0	0	0	0	0	0	0
ENSG00000229117	RPL41	ribosomal protein L41 [Source:HGNC Symbol;Acc:HGNC:10354]	40.186	35.0129	27.1699	23.0586	45.9204	57.7184	42.1921	44.8903	36.9701	42.9499	21.6453	36.0161	28.9587	22.1408	20.3339	37.1348	35.2981	18.0983	39.8008	39.2235	42.7511	56.169	63.5203	55.0648	84.428	47.0567	98.9829	55.6583	49.8321	49.2069
ENSG00000229183	PGA4	pepsinogen A4 [Source:HGNC Symbol;Acc:HGNC:8886]	0.626354	6.18981	0.793424	0.577381	0.177364	10.3953	0.344811	0.33459	0.123462	0.0335828	0.0972454	0.0426023	0.157127	0.222301	0.176854	0.686787	0.11332	0.180887	0.073872	0.150949	0.331193	0.699998	0.0939341	0.00877833	0.13377	0.0667143	0.182183	0.199986	0.298787	0.332643
ENSG00000127022	CANX	calnexin [Source:HGNC Symbol;Acc:HGNC:1473]	16.164	16.9867	13.0553	13.8695	13.4757	13.9203	13.6104	14.5154	15.2072	13.7186	7.27271	10.5005	10.9691	7.3863	6.99311	9.77105	12.1164	6.84992	7.78462	10.5701	11.3089	11.6953	13.1218	13.6359	17.2521	17.0338	15.5162	9.50968	13.3134	18.7536
ENSG00000198918	RPL39	ribosomal protein L39 [Source:HGNC Symbol;Acc:HGNC:10350]	35.1062	30.0404	18.1458	25.2236	25.1043	35.1937	28.5525	26.691	25.7718	29.2772	9.46548	22.1651	21.6821	14.8978	14.305	22.0336	28.475	16.6818	21.2518	29.5029	28.4628	36.8799	42.714	45.5396	53.9372	32.5447	67.195	31.9725	29.6027	34.3689
ENSG00000063046	EIF4B	eukaryotic translation initiation factor 4B [Source:HGNC Symbol;Acc:HGNC:3285]	42.5515	37.5321	33.6696	34.2348	39.6386	36.8006	36.8368	33.7367	41.1351	36.8653	21.3039	32.9293	29.2527	22.4204	21.3468	28.2059	23.3623	21.4321	26.9893	30.1338	30.3621	34.9617	37.9652	32.2298	46.2644	39.4216	46.1963	34.9418	31.6532	38.629
ENSG00000118816	CCNI	cyclin I [Source:HGNC Symbol;Acc:HGNC:1595]	45.3602	32.7731	36.16	34.3386	34.8495	32.2562	33.3249	33.0025	33.1254	29.522	20.2137	30.6259	25.1467	26.9171	24.1207	25.3224	25.5281	18.6023	25.7735	26.4251	30.454	33.6897	38.2624	36.0648	43.6457	39.0443	40.2152	31.7486	34.9726	42.4989
ENSG00000100129	EIF3L	eukaryotic translation initiation factor 3 subunit L [Source:HGNC Symbol;Acc:HGNC:18138]	17.7874	13.9897	13.3017	12.7115	15.9025	14.8972	15.8454	15.1258	14.9494	13.402	6.83935	12.4384	10.6406	8.10282	8.15336	11.8976	12.8656	9.20358	10.9817	13.9436	13.5092	16.4859	22.2266	17.0395	20.8635	14.1764	22.6775	17.5717	13.4842	16.8096
ENSG00000244734	HBB	hemoglobin subunit beta [Source:HGNC Symbol;Acc:HGNC:4827]	0	0	0	0	0	0	0	0	0	0.0689569	0	0	0	0	0	0	0	0.206767	0	0	0.140393	0	0	0	7.45884	49.2878	0.0888922	0.107825	0	0.172975
ENSG00000099725	PRKY	protein kinase Y-linked (pseudogene) [Source:HGNC Symbol;Acc:HGNC:9444]	0.15075	0.141929	0.0773598	0.174528	17.9798	0.142516	0.15855	20.299	19.2446	20.511	0.366591	0.202879	0.156823	0.199991	0.215825	0.167397	17.8661	22.0964	19.7167	0.174517	0.150036	0.116826	0.120194	0.132575	0.0618176	0.0961949	0.134485	0.136365	0.153207	0.126496
ENSG00000104408	EIF3E	eukaryotic translation initiation factor 3 subunit E [Source:HGNC Symbol;Acc:HGNC:3277]	16.9578	16.1138	10.864	14.6449	11.4441	15.9285	13.7491	11.6496	11.1761	10.6179	7.08136	8.89597	11.114	7.79522	6.82045	9.29124	9.37927	6.09507	6.40248	11.81	10.1646	11.9851	14.9372	15.2846	19.5414	14.9393	16.104	11.9334	11.7053	16.6489
ENSG00000198034	RPS4X	ribosomal protein S4 X-linked [Source:HGNC Symbol;Acc:HGNC:10424]	106.715	87.5033	62.6019	63.7935	60.9776	81.9228	93.2812	58.7649	57.207	47.6606	29.9729	67.6024	60.7527	46.6284	42.7598	61.1662	40.0559	30.4602	37.5933	70.3628	83.4473	84.832	95.0756	99.0673	133.609	75.8069	137.112	84.5485	74.7392	88.0885
ENSG00000197530	MIB2	mindbomb E3 ubiquitin protein ligase 2 [Source:HGNC Symbol;Acc:HGNC:30577]	20.4766	29.9577	36.7345	34.5415	20.2897	25.7283	24.495	44.4288	32.0249	39.23	18.0589	28.9693	35.2443	20.3172	19.2764	16.6615	24.3285	23.4128	20.0855	17.4748	20.4575	18.6868	12.4843	18.5074	18.9439	14.568	19.5631	16.8068	17.7351	18.205
ENSG00000177238	TRIM72	tripartite motif containing 72 [Source:HGNC Symbol;Acc:HGNC:32671]	0.0375638	0	0.0517535	0.0387638	0.047118	0.0352097	0	0.0437552	0.027604	0.0435509	0.0437841	0.045298	0	0.0620492	0.0645324	0	0.050715	0.125224	0.043804	0.01471	8.06177	0.0956727	0.0390917	0.141148	0.0618322	0.0158402	0.0321808	0.027858	0.0151156	0
ENSG00000186654	PRR5	proline rich 5 [Source:HGNC Symbol;Acc:HGNC:31682]	12.4266	13.6745	21.0114	14.2957	14.4458	16.3985	20.4938	21.7785	22.5526	25.2763	7.14096	12.428	12.3671	10.7942	7.22642	14.0969	15.6858	18.4886	13.3436	11.8192	8.84754	9.22048	8.74926	11.8428	11.8741	12.5757	10.3999	11.044	10.9182	9.21757
ENSG00000136213	CHST12	carbohydrate sulfotransferase 12 [Source:HGNC Symbol;Acc:HGNC:17423]	5.60996	9.41369	11.9365	7.71786	7.22777	7.74997	8.88634	13.0892	11.082	16.1208	4.98823	9.53075	9.63085	6.23823	6.42393	7.12252	9.50083	7.72626	7.37415	8.89619	5.05648	5.35469	4.70637	6.19479	6.68509	6.00168	6.49494	5.24845	5.72339	4.85593
ENSG00000165512	ZNF22	zinc finger protein 22 [Source:HGNC Symbol;Acc:HGNC:13012]	5.75328	6.26568	3.74359	6.64519	3.92858	4.75614	4.13774	5.99316	4.69787	5.862	2.14046	2.73701	4.04268	2.45826	1.35523	2.53633	2.93037	2.67663	2.47646	3.47225	3.20589	3.29789	4.939	4.52803	4.80671	4.23261	4.26098	3.27579	3.28735	4.59378
ENSG00000114374	USP9Y	ubiquitin specific peptidase 9 Y-linked [Source:HGNC Symbol;Acc:HGNC:12633]	0	0	0	0.0098763	3.76524	0	0	5.8282	5.09915	6.03389	0	0	0.0158547	0.00705355	0.0314869	0.0119056	4.16703	4.78042	3.8941	0.00539505	0	0	0	0.00783264	0	0	0	0.00221217	0	0
ENSG00000143612	C1orf43	chromosome 1 open reading frame 43 [Source:HGNC Symbol;Acc:HGNC:29876]	11.2388	11.8093	11.8875	10.1503	9.85808	10.5404	9.80717	9.62939	11.3011	9.58816	7.07681	7.6537	7.95111	7.42207	7.07496	7.60247	8.73815	7.68838	7.21448	8.48056	8.01415	11.5439	9.69903	11.1831	11.5338	11.9267	12.4249	10.5011	11.1529	12.6086
ENSG00000110955	ATP5F1B	ATP synthase F1 subunit beta [Source:HGNC Symbol;Acc:HGNC:830]	41.2153	38.8535	36.1551	36.6373	43.7055	38.3823	43.506	38.4536	43.083	40.7976	24.2594	32.696	31.1392	28.8886	26.9795	31.8071	38.7708	24.9839	33.3071	33.0937	38.0635	46.1592	43.7261	40.6811	54.0748	39.5246	48.4355	41.6042	47.3861	42.1199
ENSG00000157168	NRG1	neuregulin 1 [Source:HGNC Symbol;Acc:HGNC:7997]	0.108806	0.056228	0.258541	0.235034	0.197093	0.345084	0.18629	0.323867	0.0455646	0.0750139	0.26588	0.391832	0.422761	0.0937495	0.234233	0.508778	1.07369	0.490522	0.813346	0.428031	0.693207	0.457287	0.490949	1.30079	0.78404	0.953035	0.524634	0.450779	0.395055	0.783711
ENSG00000167658	EEF2	eukaryotic translation elongation factor 2 [Source:HGNC Symbol;Acc:HGNC:3214]	255.146	185.225	181.556	174.469	242.346	188.869	231.064	202.831	217.972	183.215	119.913	174.596	158.891	136.02	142.642	186.181	148.214	140.177	181.998	151.587	209.659	185.655	222.538	209.704	235.341	207.161	250.875	222.64	186.673	247.171
ENSG00000183291	SELENOF	selenoprotein F [Source:HGNC Symbol;Acc:HGNC:17705]	28.3313	21.977	18.2471	21.951	18.6569	23.1576	21.3435	21.2991	19.3995	21.2248	11.187	16.5334	14.4889	15.8704	12.257	15.3191	13.0802	9.32952	12.6717	17.4043	15.7516	18.1381	19.5147	20.7967	24.6206	26.1281	20.4426	14.3134	17.8452	24.9311
ENSG00000285043	AC093512	uncharaterized LOC112694756 [Source:NCBI gene (formerly Entrezgene);Acc:112694756]	1.94508	1.019	1.32395	1.04647	1.31914	1.69798	3.13352	1.21231	2.29411	1.6585	1.69392	1.2291	1.62971	1.9189	0.910281	1.63845	1.29603	0.902671	1.63992	1.72185	1.77997	1.11826	2.67416	1.93132	4.12136	2.54153	5.08637	1.9068	2.70831	29.5401
ENSG00000005022	SLC25A5	solute carrier family 25 member 5 [Source:HGNC Symbol;Acc:HGNC:10991]	28.3462	26.2268	28.0789	27.6768	36.8844	24.9249	36.1527	32.1969	35.4969	31.6121	14.9804	24.61	23.5246	18.7112	20.4355	22.9397	31.3612	21.1103	24.7781	25.1846	32.9867	35.9406	30.4932	43.6157	40.1919	32.9396	36.0643	29.0075	33.5627	37.6449
ENSG00000178537	SLC25A20	solute carrier family 25 member 20 [Source:HGNC Symbol;Acc:HGNC:1421]	7.1487	9.33344	8.80049	9.70208	6.2679	6.93135	7.34257	11.2554	9.1319	10.5619	2.99793	6.44859	3.95958	4.72572	3.31676	6.08655	7.82073	4.66952	4.10005	5.6361	6.80313	5.01193	4.52199	5.03994	4.93871	4.34894	5.10647	4.0955	6.59193	7.43545
ENSG00000205542	TMSB4X	thymosin beta 4 X-linked [Source:HGNC Symbol;Acc:HGNC:11881]	524.066	348.832	353.727	441.005	823.336	385.427	461.79	437.794	450.168	455.075	581.195	412.429	526.466	545.114	610.413	541.245	400.761	480.027	640.65	537.406	1063.51	642.165	983.804	673.392	616.36	495.87	738.006	739.562	715.576	1575.76
ENSG00000096088	PGC	progastricsin [Source:HGNC Symbol;Acc:HGNC:8890]	0.599253	6.94387	2.64034	4.25172	0.114942	9.55208	0.313376	0	0	0.463921	0.091985	0.257167	0.59222	0	0.291252	0	0.344332	0.269116	0.2948	0.194426	0.0721356	0.164959	0.111183	0.320043	0	0	0.221031	0.336219	0.337437	0.172101
ENSG00000012817	KDM5D	lysine demethylase 5D [Source:HGNC Symbol;Acc:HGNC:11115]	0	0	0	0	15.7503	0	0	21.3787	18.3319	19.173	0	0	0.017787	0.0469853	0.0613132	0.0430134	17.8365	19.5143	19.2823	0.0102023	0.0450286	0.0148285	0.0260947	0	0.018429	0.0161757	0	0.0150182	0	0
ENSG00000261796	ISY1-RAB43	ISY1-RAB43 readthrough [Source:HGNC Symbol;Acc:HGNC:42969]	0	0	0	0	0	0	0	0.034831	0	0	0	0.33517	6.29515	0.029836	0	0	0	0	0	0	0	0	0	0	0	0	0	0	0	0
ENSG00000221826	PSG3	pregnancy specific beta-1-glycoprotein 3 [Source:HGNC Symbol;Acc:HGNC:9520]	0	0	0	0	0	0	0	0	0	0	0.833472	1.00252	0.066045	0.0306239	0	0	0	0.0376566	0	0	0.0514358	0	0.0140266	0	1.14973	3.19531	0.798068	0.464802	0.227315	0
ENSG00000256043	CTSO	cathepsin O [Source:HGNC Symbol;Acc:HGNC:2542]	4.21256	4.60228	2.30757	3.50334	2.35811	3.26904	4.40311	4.39749	3.67711	3.28214	2.25507	2.56351	1.21758	1.55784	1.58534	1.74482	2.08211	1.42977	2.25129	2.43358	2.00088	2.55314	3.15946	4.06239	3.14426	3.64176	4.03464	2.81446	2.60986	3.02708
ENSG00000126860	EVI2A	ecotropic viral integration site 2A [Source:HGNC Symbol;Acc:HGNC:3499]	7.70924	7.94675	4.14121	7.78132	5.03739	4.90223	4.8803	4.76534	5.4041	4.69219	2.32518	3.24181	2.28771	3.13395	2.16864	2.45235	3.30558	1.73617	2.39843	4.55488	2.35805	3.22329	5.04654	6.78998	7.83765	7.4561	4.79534	2.42281	4.64351	6.47777
ENSG00000124614	RPS10	ribosomal protein S10 [Source:HGNC Symbol;Acc:HGNC:10383]	59.4218	34.2601	37.8566	29.6118	48.5125	42.8626	49.6038	35.4494	44.7811	40.4012	12.7653	27.0449	27.2458	21.7969	22.3717	35.8488	35.4812	18.6765	33.358	42.6494	43.0655	47.9418	57.5147	47.7891	81.0026	36.9199	70.5862	46.0107	48.5726	38.4376
ENSG00000145425	RPS3A	ribosomal protein S3A [Source:HGNC Symbol;Acc:HGNC:10421]	145.949	109.662	64.0668	114.286	97.2718	126.181	115.333	105.973	88.2683	115.071	49.01	80.6071	86.0981	67.6778	48.3836	97.0449	93.5826	54.267	61.0703	114.416	101.874	135.886	116.739	145.079	172.95	121.605	161.331	117.283	103.251	131.127
ENSG00000005893	LAMP2	lysosomal associated membrane protein 2 [Source:HGNC Symbol;Acc:HGNC:6501]	6.55364	4.72377	4.78433	4.93547	4.52718	4.79968	4.38552	4.43587	4.48131	4.23925	2.39384	3.04064	3.87072	2.78763	1.87345	3.50389	3.84689	2.3638	2.88188	3.93041	3.10595	4.05427	5.00908	4.89549	4.46877	5.87413	4.72558	3.62439	4.43086	5.99179
ENSG00000117450	PRDX1	peroxiredoxin 1 [Source:HGNC Symbol;Acc:HGNC:9352]	14.7563	9.82142	10.7606	9.9935	13.6368	13.5715	13.149	12.6441	12.975	13.4128	5.61846	8.55241	8.60831	8.53773	6.43503	9.95415	10.1394	8.15222	9.05477	10.5828	9.92033	14.9366	13.0039	15.5003	16.7248	11.6249	17.4914	12.6437	13.0194	11.4155
ENSG00000137575	SDCBP	syndecan binding protein [Source:HGNC Symbol;Acc:HGNC:10662]	17.9675	13.3791	11.8561	17.7777	11.5626	12.052	10.337	10.4104	12.8518	9.12229	8.65713	9.58941	12.8818	8.76497	6.59649	7.33363	8.68429	8.15338	6.89984	7.9968	10.1581	13.1436	11.8055	15.9951	14.3381	14.8297	13.944	10.7558	18.3759	18.0653
ENSG00000103994	ZNF106	zinc finger protein 106 [Source:HGNC Symbol;Acc:HGNC:12886]	9.66221	8.54857	9.00374	9.38426	8.66838	7.27149	7.2206	8.58862	8.5252	7.2704	5.23375	6.58746	6.79856	5.42241	5.34073	6.70176	7.83878	5.71531	6.70902	5.98225	6.20793	8.83039	10.2821	8.97003	9.04526	9.96639	8.93826	7.45245	10.2874	11.1061
ENSG00000069275	NUCKS1	nuclear casein kinase and cyclin dependent kinase substrate 1 [Source:HGNC Symbol;Acc:HGNC:29923]	11.1429	11.6273	9.02742	9.661	9.47426	10.0712	10.7865	11.5627	9.86561	12.3402	6.69191	8.86626	9.86504	5.98947	5.43712	7.7036	5.67283	5.92797	6.36396	8.46698	8.56696	10.2807	10.6836	8.74129	10.4949	9.59045	12.6526	9.09136	7.78103	9.69365
ENSG00000068697	LAPTM4A	lysosomal protein transmembrane 4 alpha [Source:HGNC Symbol;Acc:HGNC:6924]	17.9545	14.358	12.8191	14.7462	10.4755	11.5324	13.2176	11.795	13.1671	12.8463	7.58833	10.0076	11.4313	7.99823	5.84941	7.4204	11.4318	6.33497	7.44837	10.2324	10.7895	15.3115	9.52265	14.4037	16.3152	16.9674	15.6493	9.78475	17.894	15.2885
ENSG00000231924	PSG1	pregnancy specific beta-1-glycoprotein 1 [Source:HGNC Symbol;Acc:HGNC:9514]	0	0	0	0	0	0	0	0	0	0	1.2228	0.793767	0.129208	0	0.0569742	0	0	0.142781	0	0	0.0101146	0	0	0	0.93573	3.03523	0.781952	0.371643	0.256022	0
ENSG00000104765	BNIP3L	BCL2 interacting protein 3 like [Source:HGNC Symbol;Acc:HGNC:1085]	10.5883	6.86102	6.18479	9.09691	8.68976	5.95684	5.81363	5.97776	6.11912	5.31191	7.08464	5.88854	9.80737	9.55651	7.19885	7.94941	6.51733	4.67915	6.75944	7.08674	12.2951	9.02287	9.65778	8.70653	9.63853	12.9373	14.8342	11.488	9.92464	14.1331
ENSG00000135677	GNS	glucosamine (N-acetyl)-6-sulfatase [Source:HGNC Symbol;Acc:HGNC:4422]	18.9672	13.7258	12.6716	19.4156	14.7487	12.428	12.9652	13.4786	14.0632	12.1326	8.3737	10.9557	11.8707	10.0043	8.19536	11.6086	14.018	7.50027	10.8031	10.4247	12.5204	16.0222	15.7302	17.2961	17.183	16.7014	13.2023	12.7786	20.7901	20.388
ENSG00000167315	ACAA2	acetyl-CoA acyltransferase 2 [Source:HGNC Symbol;Acc:HGNC:83]	3.56853	3.3142	3.54437	4.19679	3.44548	3.28325	3.37449	5.41651	3.85711	4.24644	2.31259	2.70342	3.47293	1.32964	1.70963	2.41093	2.74661	1.63552	1.54768	2.63913	2.90496	2.70811	2.95953	2.89424	3.50328	2.22965	2.62862	2.39614	3.01561	3.1382
ENSG00000084754	HADHA	hydroxyacyl-CoA dehydrogenase trifunctional multienzyme complex subunit alpha [Source:HGNC Symbol;Acc:HGNC:4801]	12.8689	11.4357	9.93625	10.7764	10.4121	10.4883	12.0111	10.2014	11.8716	9.7076	5.16085	8.46561	7.8516	7.02719	5.38663	8.14861	10.5947	6.36631	8.28562	8.76175	8.23077	10.64	11.6561	10.8708	13.0333	11.0255	15.0255	9.66981	10.4537	12.721
ENSG00000119711	ALDH6A1	aldehyde dehydrogenase 6 family member A1 [Source:HGNC Symbol;Acc:HGNC:7179]	1.19554	1.3013	0.952737	1.19507	0.846154	1.46855	1.18622	1.03113	1.29338	1.35512	0.57667	0.700956	0.617121	0.577846	0.346773	0.796435	0.66098	0.608297	0.627824	1.20124	1.01109	0.908479	1.48829	1.0949	1.46492	1.48695	1.34587	0.887997	1.38278	0.999104
ENSG00000174748	RPL15	ribosomal protein L15 [Source:HGNC Symbol;Acc:HGNC:10306]	47.1997	37.2441	33.3417	32.4484	44.9033	42.573	45.2704	40.6472	40.089	41.5411	18.2832	32.6276	26.5809	25.5686	21.8143	36.0092	36.4796	23.17	31.9401	38.2545	36.277	43.1081	45.5357	51.1629	56.6092	37.9408	55.4319	39.8136	37.7544	42.5131
ENSG00000124783	SSR1	signal sequence receptor subunit 1 [Source:HGNC Symbol;Acc:HGNC:11323]	8.15469	7.5699	6.15274	6.57221	6.73777	7.41238	6.43656	6.73498	6.65837	6.93506	4.0595	5.14268	5.79182	4.6319	4.25841	4.77663	4.9674	3.60787	5.0027	5.93589	4.88741	6.70993	8.66279	6.70885	7.67881	6.89258	7.01099	5.4785	5.39712	7.54265
ENSG00000180398	MCFD2	multiple coagulation factor deficiency 2, ER cargo receptor complex subunit [Source:HGNC Symbol;Acc:HGNC:18451]	4.27533	4.46097	3.12961	3.37654	3.12296	3.45511	3.791	3.90252	3.25985	3.13253	2.27428	2.91017	2.59316	2.31721	2.35533	3.05311	2.65677	2.42859	2.94344	2.97108	4.38394	3.65675	4.44305	3.68069	3.79897	4.8033	4.42221	3.29603	3.14416	4.21914
ENSG00000179918	SEPHS2	selenophosphate synthetase 2 [Source:HGNC Symbol;Acc:HGNC:19686]	19.8473	14.5201	15.4549	16.443	17.5118	12.1701	14.3695	14.5653	16.8769	14.9138	8.77256	9.22548	10.0878	12.0742	9.80385	13.2899	8.52617	10.9765	10.8187	12.4756	11.4083	15.205	12.9246	12.7953	14.701	13.8386	14.3774	12.247	12.108	16.6297
ENSG00000169230	PRELID1	PRELI domain containing 1 [Source:HGNC Symbol;Acc:HGNC:30255]	16.4104	9.68578	12.2989	11.1037	15.6051	11.8682	13.8855	10.5344	10.2032	8.69769	5.34827	6.86388	10.318	10.7173	6.77821	8.49026	11.9549	6.06163	8.16979	8.54777	14.7908	13.1499	11.6023	14.7188	15.3758	12.9507	12.9038	11.2216	17.4702	15.1981
ENSG00000160182	TFF1	trefoil factor 1 [Source:HGNC Symbol;Acc:HGNC:11755]	0.485066	1.76109	2.37409	2.48417	0	0.809245	0	0	0	0	0	0	0	0	0	0	0	0	0	0	0	0	0	0	0	0	0	0	0	0
ENSG00000091513	TF	transferrin [Source:HGNC Symbol;Acc:HGNC:11740]	0.17334	0.289074	0.314878	0.295304	0.187115	0.245866	0.161756	0.138942	0.168852	0.208385	0.163272	0.192039	0.166505	0.17845	0.100355	0.1816	0.102301	0.221744	0.163041	0.170015	0.115898	0.106733	0.0963767	0.109862	0.0779556	0.143366	0.0854351	0.0827909	0.14963	0.110574
ENSG00000186468	RPS23	ribosomal protein S23 [Source:HGNC Symbol;Acc:HGNC:10410]	35.0073	31.4139	25.0463	27.0826	33.764	30.4088	35.6408	25.0517	29.21	25.6334	13.5138	23.9537	19.4648	20.848	19.3036	28.6303	27.7269	18.5574	23.8226	26.7799	29.88	34.42	39.0269	30.7675	50.1195	29.7404	52.4238	29.7594	27.9958	35.0947
ENSG00000121691	CAT	catalase [Source:HGNC Symbol;Acc:HGNC:1516]	6.4861	9.2551	6.42389	9.87252	7.70947	6.87439	6.03135	9.84998	7.26373	6.43475	3.4034	4.92901	4.88529	4.07278	4.17806	6.12529	7.16622	3.09049	4.75637	6.51295	6.40696	7.0446	8.16132	7.90101	8.53166	7.78796	8.10691	5.72701	8.61225	9.07884
ENSG00000169247	SH3TC2	SH3 domain and tetratricopeptide repeats 2 [Source:HGNC Symbol;Acc:HGNC:29427]	0.096172	0.0562216	0.0611833	0.0520137	0.181282	0.0222226	0.037497	0.0397638	0.0170509	0.088926	0.309778	0.0867877	0.19557	0.17448	0.17246	0.193605	0.0655425	0.175529	0.138414	0.0713136	0.425071	0.137323	0.324934	0.108707	0.0738714	0.228372	0.0776847	0.351864	0.319075	0.310802
ENSG00000108602	ALDH3A1	aldehyde dehydrogenase 3 family member A1 [Source:HGNC Symbol;Acc:HGNC:405]	0.253015	0.192016	0.194358	0.174452	0.0712189	0	0	0	0.029478	0.0877529	0	0.0272119	0.0258608	0	0	0.0508313	0	0	0	0.0248959	0	0	0	0	0	0	0	0	0	0
ENSG00000114942	EEF1B2	eukaryotic translation elongation factor 1 beta 2 [Source:HGNC Symbol;Acc:HGNC:3208]	32.658	26.4865	21.348	19.604	28.3471	29.2895	36.2795	25.5167	28.0197	29.3292	12.0733	23.4456	18.9045	17.3987	14.7308	24.3492	23.3481	17.6877	22.8896	29.1307	26.9067	33.9997	37.7411	29.2621	48.6454	26.4753	46.0664	30.1637	26.5423	34.8816
ENSG00000122406	RPL5	ribosomal protein L5 [Source:HGNC Symbol;Acc:HGNC:10360]	52.7572	38.3513	33.8942	35.2842	42.9929	39.6449	48.9649	32.8519	44.8298	39.6174	20.627	35.2903	26.0996	28.6966	23.6369	37.2567	32.1531	23.0991	32.6106	41.3794	36.5413	47.1662	57.1841	47.3784	58.7807	37.6696	62.8158	43.3213	37.4603	46.7621
ENSG00000132514	CLEC10A	C-type lectin domain containing 10A [Source:HGNC Symbol;Acc:HGNC:16916]	3.66136	3.8666	3.81477	1.7764	2.4981	3.79159	3.72602	4.07658	3.61918	1.92622	0.702281	1.29853	0.864357	1.0931	3.09633	2.14298	2.72949	1.87451	4.84414	1.9244	3.90648	4.84209	5.51829	7.04896	7.25197	5.79773	6.09509	2.88636	3.38203	4.87935
ENSG00000090565	RAB11FIP3	RAB11 family interacting protein 3 [Source:HGNC Symbol;Acc:HGNC:17224]	10.0155	12.9936	14.0162	13.8408	10.5721	13.0657	13.7707	16.1924	15.7193	13.595	12.964	14.0611	11.8837	12.5819	13.4586	11.5891	12.9339	13.0924	12.2974	10.294	9.28669	10.3164	9.08282	11.8846	10.4341	6.77143	9.20788	10.3009	8.94538	8.59365
ENSG00000105122	RASAL3	RAS protein activator like 3 [Source:HGNC Symbol;Acc:HGNC:26129]	48.3463	65.6312	76.1637	54.7015	49.1775	62.8809	60.1645	75.1758	73.1057	64.8462	41.8779	56.2876	63.9282	49.547	45.4797	56.3701	50.2153	52.1832	51.6151	52.5903	43.235	40.6635	40.6736	52.723	50.9037	45.6168	42.4518	46.4616	40.5339	46.0649
ENSG00000147604	RPL7	ribosomal protein L7 [Source:HGNC Symbol;Acc:HGNC:10363]	39.8841	38.1918	26.5786	30.0093	29.8909	38.7839	33.8914	30.8583	29.8886	34.0663	13.6132	27.2756	29.0073	20.2068	17.2296	28.2706	28.2293	21.701	22.6336	36.0147	30.7759	36.7453	45.6363	40.9582	53.5593	36.0305	57.8408	33.8605	29.0745	42.3766
ENSG00000204287	HLA-DRA	major histocompatibility complex, class II, DR alpha [Source:HGNC Symbol;Acc:HGNC:4947]	228.012	218.854	179.336	279.094	219.475	185.059	259.411	216.45	230.722	130.691	82.4157	152.559	179.47	169.601	200.857	184.622	239.19	112.587	201.291	148.077	199.405	339.545	254.171	314.772	331.311	265.368	280.254	213.667	293.762	346.208
ENSG00000124098	FAM210B	family with sequence similarity 210 member B [Source:HGNC Symbol;Acc:HGNC:16102]	4.32042	3.35167	2.96004	2.87313	3.91825	3.09782	2.28137	2.38231	3.36473	2.45658	2.48393	1.93567	1.74491	2.75276	2.39957	2.62602	1.60991	1.6624	2.01911	3.01852	5.45682	3.43064	2.95268	3.15885	4.48229	4.92589	5.84599	4.84215	2.47397	3.56104
ENSG00000149273	RPS3	ribosomal protein S3 [Source:HGNC Symbol;Acc:HGNC:10420]	104.529	84.8495	83.4649	67.2855	93.7751	85.4729	106.109	87.4891	94.6261	86.6464	37.6483	76.313	72.3796	62.3303	50.8811	74.2656	56.9508	49.0673	60.9784	73.5601	88.6749	76.2162	84.4108	87.7617	104.231	72.0759	111.109	86.31	63.7945	97.8051
ENSG00000203772	SPRN	shadow of prion protein [Source:HGNC Symbol;Acc:HGNC:16871]	6.00251	5.36754	7.63663	8.76764	6.10715	7.54311	4.72206	5.4035	9.20141	7.88512	6.34307	6.27382	5.46852	6.74278	4.76567	6.56479	3.70248	5.90739	5.02423	4.01696	3.20322	3.60901	3.34065	3.30939	4.40971	6.47596	3.68191	5.54646	3.34483	2.69354
ENSG00000172508	CARNS1	carnosine synthase 1 [Source:HGNC Symbol;Acc:HGNC:29268]	7.2178	11.2803	9.34987	8.01499	10.1872	9.68067	11.1663	11.964	20.197	18.2429	9.23606	10.1744	12.0518	6.32339	6.87998	7.96082	7.99714	9.20814	7.69671	9.9036	7.66336	6.45062	6.97272	7.42518	7.65422	6.46944	5.39378	8.67308	7.57228	6.32408
ENSG00000143870	PDIA6	protein disulfide isomerase family A member 6 [Source:HGNC Symbol;Acc:HGNC:30168]	11.368	8.4114	9.40886	8.07128	9.71545	8.98316	9.93901	9.70539	8.70821	8.10434	3.92993	7.99043	6.48281	6.34478	6.36725	7.11427	7.38952	5.27818	5.77062	7.20415	7.23917	7.56855	8.54177	8.47565	9.36651	11.3122	9.70539	8.21574	9.92859	9.70297
ENSG00000089157	RPLP0	ribosomal protein lateral stalk subunit P0 [Source:HGNC Symbol;Acc:HGNC:10371]	80.5665	61.5707	58.9112	59.907	86.498	74.1417	86.3837	66.4965	81.4703	67.6088	32.327	57.0831	48.3572	50.9317	45.9754	66.2471	61.1224	54.6834	61.1144	65.8087	74.5528	77.0652	77.8534	90.3256	103.085	69.4551	107.33	76.4383	67.8147	77.7942
ENSG00000163631	ALB	albumin [Source:HGNC Symbol;Acc:HGNC:399]	0.415494	0.507078	0.377885	0.661483	0.697878	0.860382	0	0	0.0772997	0	0	0.0330456	0	0	0	0.0826456	0	0	0.0320284	0.02104	0.0620967	0	0	0	0	0	0	0	0	0
ENSG00000265681	RPL17	ribosomal protein L17 [Source:HGNC Symbol;Acc:HGNC:10307]	57.2568	40.2049	43.799	35.9647	53.0224	47.9414	57.5278	36.3651	45.2827	50.4076	18.0994	39.3837	29.7958	37.3872	24.1823	43.6874	31.1602	24.5802	33.8958	32.5506	36.4494	51.1988	52.3274	36.1657	69.0978	46.2641	59.0998	46.4722	42.6076	53.8189
ENSG00000168792	ABHD15	abhydrolase domain containing 15 [Source:HGNC Symbol;Acc:HGNC:26971]	18.7626	20.3625	24.9964	24.7991	17.2987	20.3891	20.3665	26.7505	23.7945	30.9572	13.7685	18.8043	19.4743	16.8313	18.0081	19.4449	15.7271	16.355	15.4955	15.7347	17.0063	15.3736	13.5908	20.6871	16.1438	15.7212	14.8309	13.2173	16.0583	19.1062
ENSG00000169604	ANTXR1	ANTXR cell adhesion molecule 1 [Source:HGNC Symbol;Acc:HGNC:21014]	0.0364997	0.0214467	0.0102028	0.0411712	0.00471011	0	0.0621326	0.0144209	0.00986975	0.0151131	0.0114088	0	0.206752	0.267798	0.285788	0.104955	0.160367	0.151934	0.0980324	0.108053	0.08596	0.0449677	0.026509	0.042966	0	0.0245369	0.0533154	0.020688	0.0122401	0.0193966
ENSG00000147677	EIF3H	eukaryotic translation initiation factor 3 subunit H [Source:HGNC Symbol;Acc:HGNC:3273]	9.18447	7.78814	5.80889	8.07785	6.99283	8.08505	7.40857	7.10902	7.0193	6.29022	4.37212	5.60493	4.66972	4.49856	4.42994	5.57839	5.85214	3.73267	5.27078	7.45075	5.48144	6.48317	8.80094	8.1253	9.00019	6.53775	9.2819	6.68776	6.77962	8.10376
ENSG00000170348	TMED10	transmembrane p24 trafficking protein 10 [Source:HGNC Symbol;Acc:HGNC:16998]	21.1496	16.2427	15.7666	17.4876	15.0216	14.7685	16.1945	19.3349	16.9245	16.6802	8.56961	12.8924	15.0185	10.9874	8.62426	12.7804	11.3812	8.95613	10.7615	15.4649	12.658	15.0296	15.8489	16.0676	17.0587	18.8714	17.0254	12.6373	14.4419	18.6336
ENSG00000165124	SVEP1	sushi, von Willebrand factor type A, EGF and pentraxin domain containing 1 [Source:HGNC Symbol;Acc:HGNC:15985]	0.00814284	0.000528179	0.00539317	0.0158741	0	0	0.0121655	0.00534639	0.00880589	0	0.218504	0.0997692	0.0114137	0.0125858	0.0181521	0.0110609	0.0172124	0.0284956	0.0154851	0.00873715	0.0190562	0	0.00953072	0.017161	0.209018	0.488337	0.147419	0.0548941	0.061026	0.0395604
ENSG00000125744	RTN2	reticulon 2 [Source:HGNC Symbol;Acc:HGNC:10468]	0.504613	0.354841	0.488366	1.81857	0.911958	0.339424	0.911281	0.821517	0.586797	1.17926	1.10236	0.633189	0.740448	1.08732	1.46773	0.702279	1.22831	8.85161	0.591177	0.398817	70.5129	0.537194	0.64255	0.986094	0.713018	2.79926	0.592385	1.13394	1.34417	0.689526
ENSG00000173597	SULT1B1	sulfotransferase family 1B member 1 [Source:HGNC Symbol;Acc:HGNC:17845]	2.37581	2.99225	2.10306	3.01425	1.77458	2.45861	1.29196	2.26356	0.955675	1.08578	0.694756	1.07491	1.34796	0.929413	0.335042	1.35305	1.25831	0.567512	0.745874	1.37724	1.33517	1.50895	2.42918	1.69256	2.93111	3.00112	2.00573	1.55428	1.20013	2.13804
ENSG00000155660	PDIA4	protein disulfide isomerase family A member 4 [Source:HGNC Symbol;Acc:HGNC:30167]	11.8148	11.6701	10.9926	10.7282	11.854	12.1781	14.2892	14.0224	14.4735	10.9971	7.00914	9.75709	6.91914	7.6019	5.49889	10.4601	8.61709	6.86455	8.70527	10.6208	9.7429	9.62191	9.92845	11.6139	12.0421	13.4576	10.1157	8.4372	9.03848	11.7458
ENSG00000006555	TTC22	tetratricopeptide repeat domain 22 [Source:HGNC Symbol;Acc:HGNC:26067]	2.49958	4.39742	5.07272	3.63419	2.93207	2.92791	5.10077	6.29207	6.26484	5.90798	1.44363	3.13626	4.6931	2.78425	1.86805	4.2457	3.92041	3.20065	3.04509	3.82147	2.17993	1.56596	1.77342	3.34756	2.87895	2.34563	3.19169	1.95612	2.07502	2.24132
ENSG00000109971	HSPA8	heat shock protein family A (Hsp70) member 8 [Source:HGNC Symbol;Acc:HGNC:5241]	48.4871	40.2713	45.165	45.5757	41.4924	41.5777	45.251	46.1556	45.4136	54.1936	18.9308	34.2805	30.4186	26.1548	17.1671	35.0205	36.9835	28.4962	30.6907	45.3458	34.5871	36.896	47.2367	52.3889	71.9961	49.2485	56.4488	34.807	41.3438	48.7417
ENSG00000171314	PGAM1	phosphoglycerate mutase 1 [Source:HGNC Symbol;Acc:HGNC:8888]	13.686	14.7294	15.5571	14.6235	17.0024	13.0732	19.1179	16.5133	17.0452	15.7648	9.16189	12.5286	12.6704	11.8141	9.71039	15.0492	13.0891	8.73849	11.5094	14.0459	12.3604	15.396	13.8653	18.1998	22.2494	18.2193	22.9588	15.679	19.6267	21.0833
ENSG00000137198	GMPR	guanosine monophosphate reductase [Source:HGNC Symbol;Acc:HGNC:4376]	1.9408	0.619364	1.71877	1.54896	4.50196	0.881351	1.12611	0.537124	0.920014	1.38634	3.94198	1.52762	3.73871	4.16688	2.91507	3.2015	1.56576	2.71806	3.42506	2.77207	9.14552	1.70283	4.58083	3.54334	1.84851	3.85495	4.42877	4.64681	3.7859	7.23766
ENSG00000221983	UBA52	ubiquitin A-52 residue ribosomal protein fusion product 1 [Source:HGNC Symbol;Acc:HGNC:12458]	21.112	17.1256	14.6486	14.1453	18.6773	19.8444	18.6115	20.1114	18.1745	18.622	9.53234	15.0221	15.436	10.983	12.0675	13.7932	16.6081	10.4146	13.6211	15.078	16.3486	17.2364	16.74	20.7089	24.9479	18.8122	25.5038	18.2079	17.2658	19.3891
ENSG00000188404	SELL	selectin L [Source:HGNC Symbol;Acc:HGNC:10720]	68.5223	69.4229	50.0237	54.538	51.4883	70.3019	47.5538	39.2463	41.7433	36.0154	30.3223	42.6853	29.7623	44.332	15.5177	38.0752	36.4815	25.259	34.0563	63.8962	48.6351	55.1041	86.9338	51.0611	81.2756	69.3967	60.6959	66.4955	62.7599	60.7027
ENSG00000168461	RAB31	RAB31, member RAS oncogene family [Source:HGNC Symbol;Acc:HGNC:9771]	9.57014	5.38781	5.08712	9.88314	9.36916	4.86495	5.01237	4.42286	5.49529	2.92283	5.0023	3.28321	5.31308	8.15322	5.12493	6.13216	6.11988	5.22392	5.27023	3.73864	15.8558	9.48603	11.4078	6.79901	6.62867	8.34758	8.35287	8.09409	10.9697	15.6056
ENSG00000101608	MYL12A	myosin light chain 12A [Source:HGNC Symbol;Acc:HGNC:16701]	28.3357	34.1587	26.5505	28.8738	32.3025	28.0626	30.5427	26.0851	27.6042	34.758	23.3416	22.9152	29.6177	19.7758	21.5559	31.8292	19.5494	20.0373	22.6639	32.0532	36.8077	29.3469	38.8641	31.3831	38.0881	30.4732	37.222	35.2392	34.7098	52.3071
ENSG00000119655	NPC2	NPC intracellular cholesterol transporter 2 [Source:HGNC Symbol;Acc:HGNC:14537]	12.7037	6.50428	10.2754	11.1096	9.78089	7.85977	8.76217	8.2306	9.14295	7.21989	5.89386	5.67651	6.03812	6.31914	8.53595	6.40954	12.5684	4.32726	6.78972	4.64259	9.44894	12.3967	9.72986	11.6558	11.8275	10.3365	12.7995	8.79287	14.0725	15.7063
ENSG00000163131	CTSS	cathepsin S [Source:HGNC Symbol;Acc:HGNC:2545]	89.8085	67.3724	66.968	86.8648	77.6041	51.1699	65.7279	60.9396	74.3332	37.9051	30.6971	32.9853	38.9607	33.5513	27.1664	41.6105	85.9608	24.0665	42.9232	36.0471	36.7457	72.6931	66.2125	85.6022	85.409	80.1533	58.6655	42.0103	92.0658	99.329
ENSG00000002726	AOC1	amine oxidase copper containing 1 [Source:HGNC Symbol;Acc:HGNC:80]	0	0	0	0	0	0.0410183	0	0	0	0	0.0824324	0.0937312	0.111143	0.0230759	0.0260099	0.0511346	0	0.0766477	0.126692	0	0	0.0471735	0	0	0.589368	0.26595	0.148067	0.486784	0.359869	0.162623
ENSG00000103326	CAPN15	calpain 15 [Source:HGNC Symbol;Acc:HGNC:11182]	23.0789	34.1439	40.9442	38.3462	30.2969	24.8861	35.2023	39.4962	34.5238	42.9395	32.2461	31.3168	37.2818	26.672	25.1856	23.5392	28.7889	27.7244	24.2867	18.461	26.1091	20.9046	18.3972	22.3977	26.0134	23.9814	21.4618	22.4568	25.2515	24.3004
ENSG00000134323	MYCN	MYCN proto-oncogene, bHLH transcription factor [Source:HGNC Symbol;Acc:HGNC:7559]	0	0	0.120118	0	0	0	0	0	0.0918655	0	0.357336	0	0.54207	0.457128	0.632	0.578379	0.622773	0.594602	0.57485	0.739472	0	0	0	0.34665	0.086238	0	0	0.0789843	0.201374	0.0780814
ENSG00000111716	LDHB	lactate dehydrogenase B [Source:HGNC Symbol;Acc:HGNC:6541]	22.6337	16.0501	11.7705	12.3282	18.1784	19.2579	14.9836	11.7024	12.3647	14.7897	9.83202	11.9574	9.70997	11.8351	7.6952	13.5963	11.3244	11.3067	11.8604	19.6916	11.9737	19.4018	25.0141	19.7086	32.3987	18.918	25.6028	21.8983	13.6692	17.6858
ENSG00000150045	KLRF1	killer cell lectin like receptor F1 [Source:HGNC Symbol;Acc:HGNC:13342]	17.0819	29.4025	20.8958	20.2086	11.9686	13.55	21.2212	33.6635	25.2529	44.3112	10.6358	18.2586	24.8685	8.55944	6.26843	12.2386	11.1817	7.43379	5.2741	9.87092	9.13033	8.6906	4.03665	15.6649	14.7213	8.21387	21.0973	6.44063	12.4991	13.4408
ENSG00000103253	HAGHL	hydroxyacylglutathione hydrolase like [Source:HGNC Symbol;Acc:HGNC:14177]	6.36925	9.15066	6.7292	6.23514	5.84847	8.20984	7.17786	10.0617	7.41296	6.8101	4.3097	5.87274	7.98622	6.33149	5.36171	6.7459	5.4347	6.58984	4.42197	4.01755	4.22277	5.28854	3.9628	4.63576	5.20486	5.63511	4.46004	4.59168	4.66444	6.17103
ENSG00000153823	PID1	phosphotyrosine interaction domain containing 1 [Source:HGNC Symbol;Acc:HGNC:26084]	1.58991	1.5379	3.07371	2.36109	2.69096	2.09825	2.78405	2.8394	2.54475	2.31681	1.67981	1.69609	3.82109	1.99201	3.94614	2.46206	5.40928	3.5847	3.95544	1.49224	3.13845	4.22326	3.61371	6.18161	4.82133	5.16131	9.22712	3.00667	5.88055	4.18624
ENSG00000168802	CHTF8	chromosome transmission fidelity factor 8 [Source:HGNC Symbol;Acc:HGNC:24353]	10.8885	9.31437	9.65942	7.96329	11.7607	11.1728	12.5245	9.19154	10.2565	9.08318	4.62617	8.44034	8.60758	7.39275	5.60408	8.03885	8.14149	6.96124	9.04299	8.65994	9.85136	9.19735	9.75001	11.2303	13.5162	12.9854	11.0228	10.7014	11.1841	12.6624
ENSG00000114391	RPL24	ribosomal protein L24 [Source:HGNC Symbol;Acc:HGNC:10325]	21.5784	14.8694	14.0846	14.735	19.2411	20.4175	19.7601	17.4287	17.8254	18.9998	12.4676	17.6177	16.4101	14.742	11.3619	15.4795	15.2093	11.6436	14.5234	20.9097	15.1273	25.0353	21.0182	23.0432	27.5714	20.8363	31.8613	28.3211	20.8916	17.8491
ENSG00000165168	CYBB	cytochrome b-245 beta chain [Source:HGNC Symbol;Acc:HGNC:2578]	73.7302	64.3104	45.0806	70.4818	48.6714	40.9955	51.6879	46.6046	51.3651	26.3768	28.7768	19.5629	40.7001	38.9651	25.9978	31.7184	56.175	21.6703	30.5913	23.3822	29.4184	52.2126	56.2563	65.2788	56.8478	85.9656	52.7157	37.2147	72.3008	92.8779
ENSG00000239713	APOBEC3G	apolipoprotein B mRNA editing enzyme catalytic subunit 3G [Source:HGNC Symbol;Acc:HGNC:17357]	5.83811	10.7177	12.9476	5.83747	6.77395	7.215	10.1079	13.182	16.5864	13.518	5.0929	6.49531	7.31715	4.39074	4.40885	6.12456	8.79923	5.10899	6.40321	10.9275	5.51166	5.43598	5.14878	6.88279	8.10186	6.11546	6.68643	5.13686	5.15006	6.6999
ENSG00000100387	RBX1	ring-box 1 [Source:HGNC Symbol;Acc:HGNC:9928]	6.11463	4.72191	5.08321	4.68074	6.9678	5.56353	5.3599	4.54384	5.61075	5.96838	6.4175	5.1646	6.34811	4.51869	4.7831	5.81304	5.68775	6.33571	5.8036	7.07369	7.08211	7.41666	8.21824	7.44251	6.11739	7.05125	8.2015	8.3226	8.18196	11.7154
ENSG00000145107	TM4SF19	transmembrane 4 L six family member 19 [Source:HGNC Symbol;Acc:HGNC:25167]	1.98382	2.26465	2.4373	1.36924	2.37101	1.73594	2.36094	4.78439	3.25305	8.20839	0.689687	3.39917	3.50981	0.8744	1.69475	3.30831	4.72156	1.70616	1.69257	4.79533	1.12138	0.891413	0.730127	0.889106	1.62393	0	1.27845	0.71798	1.00855	0.573083
ENSG00000189266	PNRC2	proline rich nuclear receptor coactivator 2 [Source:HGNC Symbol;Acc:HGNC:23158]	21.9808	22.6884	21.5963	19.3213	19.9657	19.7651	22.1152	22.6119	18.0191	20.4647	13.4635	16.422	18.7271	14.7165	10.9037	17.3708	12.8716	11.5272	11.2433	16.5374	14.1249	17.3646	18.3476	21.6112	21.6811	21.2665	22.8025	15.2459	15.9063	20.7618
ENSG00000040608	RTN4R	reticulon 4 receptor [Source:HGNC Symbol;Acc:HGNC:18601]	0.864004	0.804554	1.23793	0.510013	0.795628	0.646875	1.26224	1.2978	0.813146	0.720402	0.274667	0.656944	0.44937	0.339648	0.349075	0.618883	0.869428	0.435281	0.365153	0.757244	0.648086	0.196337	0.266747	0.474682	0.408748	0.424894	0.516174	0.452528	0.366728	0.250378
ENSG00000125520	SLC2A4RG	SLC2A4 regulator [Source:HGNC Symbol;Acc:HGNC:15930]	18.5534	18.9138	21.8988	19.9782	17.7249	26.8828	21.2207	24.856	23.5611	22.8291	19.0661	19.3077	18.4306	16.7632	19.4653	17.5674	16.5697	20.3722	17.677	17.5513	14.4714	17.7837	13.2338	16.1128	17.2397	15.5152	14.6271	18.5399	12.777	17.394
ENSG00000165672	PRDX3	peroxiredoxin 3 [Source:HGNC Symbol;Acc:HGNC:9354]	5.99399	4.94314	4.32527	5.42392	4.46356	4.41024	4.3092	6.0673	5.65498	5.45174	1.68606	3.57158	2.0946	4.33498	1.94173	3.64656	4.83351	2.59077	3.38216	3.5929	2.45337	5.8225	5.70162	8.19412	6.95126	5.50249	4.94995	4.24156	6.036	6.50895
ENSG00000182333	LIPF	lipase F, gastric type [Source:HGNC Symbol;Acc:HGNC:6622]	0.259886	5.8052	1.49992	0.0625188	0	11.0588	0	0	0	0	0	0	0	0	0	0.105928	0	0	0	0	0	0.145084	0	0	0	0	0	0	0	0.0960646
ENSG00000131724	IL13RA1	interleukin 13 receptor subunit alpha 1 [Source:HGNC Symbol;Acc:HGNC:5974]	4.34905	3.83726	3.16191	4.0037	3.37973	4.80799	4.37457	2.91551	3.5439	2.189	1.44727	2.06938	2.6254	3.21596	3.84135	2.84657	4.25707	2.45374	2.24581	1.78463	3.26747	4.49687	5.14658	5.84376	5.3786	5.75089	5.46678	3.01127	4.14245	6.63742
ENSG00000183734	ASCL2	achaete-scute family bHLH transcription factor 2 [Source:HGNC Symbol;Acc:HGNC:739]	3.31703	8.63379	13.2209	7.62155	5.77754	5.55655	4.77101	14.8994	7.35528	28.1014	4.45567	3.60538	10.219	5.54364	3.41509	8.52194	6.51889	5.57142	6.89418	4.97201	3.85933	2.7142	2.81519	4.93489	6.44045	3.54986	2.06807	4.15355	4.5484	5.41715
ENSG00000171490	RSL1D1	ribosomal L1 domain containing 1 [Source:HGNC Symbol;Acc:HGNC:24534]	6.10495	4.14367	3.95194	4.08107	5.02899	4.66156	4.61589	3.45692	4.09733	3.57351	2.64793	3.6024	3.64895	3.3724	2.5789	3.06039	3.19606	2.87259	3.0578	3.54189	2.81944	5.18875	5.16882	4.89738	5.81267	4.01697	4.85344	4.59514	4.89909	4.45865
ENSG00000136488	CSH1	chorionic somatomammotropin hormone 1 [Source:HGNC Symbol;Acc:HGNC:2440]	0	0	0	0	0	0	0	0	0	0	8.93169	18.0425	0	0	0	0	0	0	0	0	0	0	0	0	11.8677	43.8404	10.7404	6.49421	6.61787	1.04854
ENSG00000204941	PSG5	pregnancy specific beta-1-glycoprotein 5 [Source:HGNC Symbol;Acc:HGNC:9522]	0	0	0	0	0	0	0	0	0	0	0.317128	0.479703	0	0.0846952	0	0.0246987	0	0.0824249	0	0	0	0	0	0	0.393187	1.51702	0.284748	0.137893	0.121888	0
ENSG00000196743	GM2A	GM2 ganglioside activator [Source:HGNC Symbol;Acc:HGNC:4367]	5.55889	4.28573	3.44845	4.4571	5.35591	4.08281	3.26591	3.58725	4.53723	3.18016	3.39878	3.65738	5.2766	3.40448	3.37562	4.94529	4.66244	2.91609	4.14932	4.54974	4.29055	4.05783	5.63595	4.43471	7.928	7.33578	6.48439	6.40912	8.33953	8.12253
ENSG00000129824	RPS4Y1	ribosomal protein S4 Y-linked 1 [Source:HGNC Symbol;Acc:HGNC:10425]	0	0	0.178024	0.21432	15.4006	0.0446368	0.0576023	17.35	16.898	14.73	0	0	0.0799092	0.0626315	0.117357	0.227542	11.7128	10.0854	10.9592	0	0	0.0488019	0.0763196	0	0	0	0.112342	0.0364138	0	0
ENSG00000156471	PTDSS1	phosphatidylserine synthase 1 [Source:HGNC Symbol;Acc:HGNC:9587]	9.11757	7.91208	7.28845	8.17882	8.23183	7.25899	8.70026	6.34744	7.34526	7.82665	5.24472	6.37428	7.26264	7.02527	5.75531	7.81904	6.55953	6.04284	6.18964	7.00892	7.32683	7.55487	9.77275	9.27351	9.80949	9.01829	9.79205	9.43901	9.66257	9.04936
ENSG00000120727	PAIP2	poly(A) binding protein interacting protein 2 [Source:HGNC Symbol;Acc:HGNC:17970]	10.5075	9.58985	7.93577	13.4588	10.5129	10.465	7.7917	10.9606	9.29834	11.5855	7.48717	8.37929	7.34114	8.99317	6.64545	8.57964	5.68363	8.14673	7.09912	10.0263	11.8453	10.6706	12.0783	12.9202	12.0888	12.0799	11.6845	9.4435	9.27046	14.0106
ENSG00000111269	CREBL2	cAMP responsive element binding protein like 2 [Source:HGNC Symbol;Acc:HGNC:2350]	6.84788	6.05935	5.40021	6.76928	4.1514	6.29909	5.51938	5.57801	5.40784	5.1249	2.54686	3.77967	3.52302	3.88676	2.21238	4.48345	3.20791	2.839	3.79971	5.40998	3.74321	4.02028	5.40909	6.27664	5.97826	7.17343	5.42622	4.51118	3.82812	6.97998
ENSG00000137509	PRCP	prolylcarboxypeptidase [Source:HGNC Symbol;Acc:HGNC:9344]	2.23898	2.2686	1.78628	2.0996	1.76018	1.89868	1.74253	1.61851	2.09497	1.30119	0.854284	1.24106	1.37675	1.35971	1.03664	1.53112	2.03473	1.07798	1.33373	1.44029	1.66856	2.21709	1.84468	2.27425	2.53931	2.30181	1.7036	1.45256	2.42706	2.36638
ENSG00000184432	COPB2	COPI coat complex subunit beta 2 [Source:HGNC Symbol;Acc:HGNC:2232]	4.37155	5.16803	4.6762	3.96848	3.9274	4.90771	4.07404	4.10531	4.67919	4.0673	2.08377	3.46098	3.12177	2.77259	1.8552	2.72293	3.21605	2.43008	2.36239	4.12273	1.95217	3.66261	4.23049	3.84589	4.59176	4.85554	3.70934	3.18341	3.36722	4.4391
ENSG00000165185	KIAA1958	KIAA1958 [Source:HGNC Symbol;Acc:HGNC:23427]	0.511789	0.370045	0.506956	0.560061	0.558205	0.589524	0.456934	0.287032	0.378378	0.456314	0.619093	0.724043	0.441157	0.805295	0.521015	0.624782	0.690864	0.516271	0.592124	0.732617	0.568964	1.07786	0.879928	0.834714	0.742532	0.740761	0.746086	0.845023	1.28153	0.544561
ENSG00000079308	TNS1	tensin 1 [Source:HGNC Symbol;Acc:HGNC:11973]	0.885392	0.436303	0.402643	0.580527	1.14634	0.341657	0.272226	0.173543	0.360342	0.176309	1.24241	0.366407	1.09985	1.14192	0.956441	1.68409	0.442778	0.711442	1.44374	0.858214	1.85796	0.52367	1.06829	0.853653	0.414717	1.40328	2.07869	2.31876	0.923958	2.64698
ENSG00000112695	COX7A2	cytochrome c oxidase subunit 7A2 [Source:HGNC Symbol;Acc:HGNC:2288]	8.9113	4.8211	5.46118	6.57889	7.96452	7.64332	7.52227	8.005	5.99671	6.25131	3.02404	5.24559	3.63209	3.10255	4.69596	6.16424	5.57364	3.54304	4.96236	5.92968	5.56903	7.19177	7.80427	7.43628	10.354	6.19428	11.6482	6.00501	7.29092	7.28203
ENSG00000140988	RPS2	ribosomal protein S2 [Source:HGNC Symbol;Acc:HGNC:10404]	128.964	93.7133	92.672	86.7334	136.118	107.007	132.108	101.259	110.94	115.88	68.0574	101.93	79.6979	90.6062	73.1818	111.946	89.282	75.497	102.158	90.9021	124.963	127.053	118.645	122.917	165.56	113.155	158.32	114.412	119.39	108.476
ENSG00000118680	MYL12B	myosin light chain 12B [Source:HGNC Symbol;Acc:HGNC:29827]	24.425	22.1459	22.8358	23.2132	21.429	22.4198	20.6067	26.813	24.7983	26.7973	15.0805	22.6259	19.5654	17.6824	15.6035	18.9898	20.0511	11.4925	14.6714	25.4324	22.8089	26.1627	25.1145	22.4847	32.6637	24.1697	33.5337	21.4825	29.8128	31.6897
ENSG00000182272	B4GALNT4	beta-1,4-N-acetyl-galactosaminyltransferase 4 [Source:HGNC Symbol;Acc:HGNC:26315]	0.23675	0	0.763205	0.1868	0.476299	0.152359	0.53536	0.366612	0.249343	0.761411	0.50189	1.79171	1.041	0.533161	0.33362	0.541379	0.786194	0.766294	0.791463	0.94706	0.119121	0.137821	0.294339	0.288806	0.193756	0.120621	0.548594	0.301454	0.0621055	0.0425721
ENSG00000100027	YPEL1	yippee like 1 [Source:HGNC Symbol;Acc:HGNC:12845]	6.55951	7.02489	8.09924	7.99465	4.99492	5.99034	6.07457	9.65995	7.10885	14.2776	3.84103	7.81463	7.73547	2.99001	4.62888	4.66811	5.29457	5.00103	4.29953	6.10337	5.33473	4.32799	3.59345	5.05103	5.70513	4.46914	5.20199	5.28311	4.8702	4.24762
ENSG00000069812	HES2	hes family bHLH transcription factor 2 [Source:HGNC Symbol;Acc:HGNC:16005]	0	0	0	0	0	0	0	0	0	0	0.0624457	0.117917	0	0	0	0	0	0.0273629	0.0195002	0.00786346	0.0943789	0	0.0325731	0.0597618	0.141967	0.252374	0.0211673	0	0.0240799	0.019873
ENSG00000101916	TLR8	toll like receptor 8 [Source:HGNC Symbol;Acc:HGNC:15632]	4.35041	2.84092	3.03798	4.19872	3.87891	2.92841	3.36381	4.08624	3.45462	2.05794	1.20752	2.06861	1.81426	2.25591	1.50603	2.36472	4.86006	1.90071	2.34127	2.3283	2.41232	3.64578	4.31637	5.87019	5.15929	4.85872	4.57893	2.19781	5.10156	5.43
ENSG00000111961	SASH1	SAM and SH3 domain containing 1 [Source:HGNC Symbol;Acc:HGNC:19182]	1.3208	0.392443	0.464123	1.04755	0.586484	0.241179	0.511933	0.606833	0.313676	0.580051	0.894005	0.399064	1.19628	1.44239	1.37925	0.444026	1.32354	1.26756	1.68584	0.507334	1.31973	1.00282	1.23124	2.29979	1.23607	1.36008	3.75075	0.809909	1.45996	1.4875
ENSG00000188690	UROS	uroporphyrinogen III synthase [Source:HGNC Symbol;Acc:HGNC:12592]	2.1016	2.58055	2.34101	2.27494	2.05282	2.33294	2.34758	2.87627	2.17948	2.968	1.43384	2.11429	1.98817	1.52468	1.8438	1.94716	1.73517	1.51455	1.98729	2.08813	1.41227	1.60449	1.64567	1.75635	1.87946	2.07076	2.01584	1.89186	1.53309	1.63196
ENSG00000213585	VDAC1	voltage dependent anion channel 1 [Source:HGNC Symbol;Acc:HGNC:12669]	6.31609	5.32622	5.55809	5.4594	6.01399	6.69966	7.19029	6.66789	5.89326	5.7701	4.57353	4.6126	5.20269	4.43039	3.85428	4.36478	4.4596	4.69608	4.87889	4.51211	5.87128	7.28283	5.54736	6.37651	6.31493	5.79629	6.62778	6.22455	5.69775	6.51016
ENSG00000163479	SSR2	signal sequence receptor subunit 2 [Source:HGNC Symbol;Acc:HGNC:11324]	9.31239	7.28421	7.75012	6.39797	8.01198	7.34555	9.52847	8.94318	8.10304	8.60044	4.56234	7.16811	7.26461	5.66942	4.1325	6.43037	6.82732	4.93895	5.74741	7.94421	6.67189	8.1429	8.03199	9.77075	11.4697	9.12196	11.2024	8.05134	8.33195	8.1841
ENSG00000101367	MAPRE1	microtubule associated protein RP/EB family member 1 [Source:HGNC Symbol;Acc:HGNC:6890]	19.4234	15.4434	14.7993	17.9121	15.9144	15.8132	16.5782	17.4479	16.6962	16.0804	14.7067	16.1514	14.3771	11.0762	10.7517	11.1969	13.8549	10.9372	9.6865	11.2547	14.9484	15.4653	15.1766	17.9256	18.9104	16.1886	18.6335	17.0658	15.8532	18.3327
ENSG00000136305	CIDEB	cell death inducing DFFA like effector b [Source:HGNC Symbol;Acc:HGNC:1977]	5.38006	4.03298	4.73861	4.04492	4.27698	3.75709	5.18852	6.71464	4.47743	4.5131	1.40776	3.94225	1.96213	3.08359	1.51483	3.77806	2.45822	2.30099	4.38868	2.10716	6.23381	3.89049	3.88618	5.75628	4.05329	3.69336	4.08169	2.87091	5.07085	5.25631
ENSG00000147065	MSN	moesin [Source:HGNC Symbol;Acc:HGNC:7373]	60.9407	58.9045	63.6682	62.2693	65.4351	47.829	62.321	69.4458	68.7548	62.5987	41.0507	60.4431	55.2447	43.1981	41.6726	48.2777	50.4937	35.1476	46.4256	51.371	54.8318	63.8879	57.132	54.4273	74.6125	56.8588	65.4241	59.0946	71.8415	67.7944
ENSG00000125691	RPL23	ribosomal protein L23 [Source:HGNC Symbol;Acc:HGNC:10316]	9.54257	7.90108	6.81346	7.74271	9.7666	9.17061	9.90293	7.51431	8.49563	8.45537	5.2673	7.64965	7.52186	7.13163	5.26639	7.75424	8.30882	5.27164	6.33364	9.61432	6.15447	11.7987	10.8534	10.1607	14.4003	9.97003	14.2516	9.78106	9.6012	10.2486
ENSG00000181163	NPM1	nucleophosmin 1 [Source:HGNC Symbol;Acc:HGNC:7910]	19.8486	16.1754	13.9956	15.7593	16.543	16.8666	17.3892	12.7615	15.8859	17.9846	11.0034	14.2196	13.2858	11.8276	10.2852	12.7336	11.5868	11.3001	9.99006	17.1102	14.888	17.3482	17.7539	18.8459	21.0448	17.6894	24.3638	17.2097	14.1359	14.1004
ENSG00000127951	FGL2	fibrinogen like 2 [Source:HGNC Symbol;Acc:HGNC:3696]	20.1095	20.1302	22.5956	28.4182	18.6804	15.5476	16.4491	15.9656	19.6467	14.035	9.6761	8.88214	12.329	9.96616	7.21513	11.7813	17.8954	6.60445	11.9104	7.68323	6.32648	14.442	13.9976	22.5995	18.7416	21.1863	14.5982	9.26092	20.7895	30.559
ENSG00000073861	TBX21	T-box transcription factor 21 [Source:HGNC Symbol;Acc:HGNC:11599]	26.4632	53.1422	66.7728	39.9199	31.5568	27.9914	46.2429	83.6897	74.1684	105.762	17.7218	55.4892	58.442	25.4048	24.3462	39.0321	45.5285	33.5821	30.0532	43.1414	34.5354	21.8071	10.9602	38.181	35.9478	22.8553	31.7122	23.1977	23.5554	23.0255
ENSG00000139684	ESD	esterase D [Source:HGNC Symbol;Acc:HGNC:3465]	2.92743	2.54608	2.36861	2.45394	2.15556	2.13406	2.42635	2.54984	2.43651	1.86703	1.55079	1.62374	1.91464	1.61292	1.74162	2.08867	1.95372	1.83146	1.8927	2.29208	2.02108	3.07519	3.45312	3.34418	3.04928	2.45589	3.9521	2.38489	2.68306	3.16024
ENSG00000133216	EPHB2	EPH receptor B2 [Source:HGNC Symbol;Acc:HGNC:3393]	0.225444	0.173294	0.226725	0.173428	0.217552	0.137805	0.249562	0.182804	0.0883324	0.0627151	0.187936	0.0986668	0.503571	0.39721	0.239908	0.218804	0.319542	0.129847	0.164842	0.13347	0.482438	0.500526	0.186015	0.0914287	0.358489	0.876643	0.429447	0.497633	0.876281	0.452591
ENSG00000038274	MAT2B	methionine adenosyltransferase 2B [Source:HGNC Symbol;Acc:HGNC:6905]	11.3577	11.1385	8.5678	10.5695	7.63803	7.46889	8.13318	10.3957	9.51865	8.79363	4.03959	6.89046	7.45755	5.58721	4.60408	7.22804	6.82142	4.70028	5.72975	8.523	5.76368	6.29348	8.25429	8.31825	9.33237	9.56916	8.28222	6.21597	7.96769	9.31818
ENSG00000161640	SIGLEC11	sialic acid binding Ig like lectin 11 [Source:HGNC Symbol;Acc:HGNC:15622]	0.29876	0.222277	0.361711	0.719203	0.171521	0.199675	0.178212	0.875687	0.395106	0.194381	0.306539	0.458571	0.876807	0.488194	0.875362	0.237938	0.358981	0.240521	0.303349	0.267211	1.37767	0.236498	0.612428	0.848108	0.447835	0.808451	0.278742	0.448541	5.49763	2.4792
ENSG00000160181	TFF2	trefoil factor 2 [Source:HGNC Symbol;Acc:HGNC:11756]	0	1.9295	0.296374	1.68825	0	1.23058	0	0	0	0	0	0	0	0	0	0	0	0	0	0	0	0	0	0	0	0	0	0	0	0
ENSG00000266412	NCOA4	nuclear receptor coactivator 4 [Source:HGNC Symbol;Acc:HGNC:7671]	35.5258	28.8294	29.0618	49.8604	44.4475	25.9444	26.5311	25.9925	27.2537	26.3251	25.2372	16.1116	35.5109	27.7277	21.0863	39.5682	25.5429	21.7283	24.1787	27.0644	41.7456	32.2889	52.6849	41.2084	33.7691	42.0604	44.677	37.3453	37.8404	87.9497
ENSG00000013016	EHD3	EH domain containing 3 [Source:HGNC Symbol;Acc:HGNC:3244]	2.81944	2.85536	2.63739	4.65756	4.74955	1.88056	3.0794	2.43059	2.0343	2.77022	4.63323	3.86769	5.74895	6.82592	6.36837	5.85696	2.98924	6.46392	5.84633	4.02576	8.07632	4.0522	7.57742	3.93262	2.26802	4.70955	4.69193	6.48886	4.55495	10.6476
ENSG00000090470	PDCD7	programmed cell death 7 [Source:HGNC Symbol;Acc:HGNC:8767]	8.55831	9.95906	8.75628	8.25409	8.18069	8.60897	9.84177	9.20068	8.48382	11.458	5.76555	7.94027	7.53104	7.71021	5.30372	7.68156	6.43088	5.93016	6.56016	6.62157	6.49635	6.65866	7.09337	7.68374	7.32519	8.37818	5.37474	6.50079	6.73476	7.62244
ENSG00000134539	KLRD1	killer cell lectin like receptor D1 [Source:HGNC Symbol;Acc:HGNC:6378]	6.52297	15.626	12.3398	10.0672	5.5914	10.8769	12.6312	15.141	13.1485	21.5776	3.63646	12.7588	12.4578	3.47175	3.4463	6.15594	6.91907	4.55127	5.11294	12.0021	4.84223	4.34288	3.84315	8.27639	7.11363	4.93501	9.51943	5.21061	7.28597	6.37847
ENSG00000198242	RPL23A	ribosomal protein L23a [Source:HGNC Symbol;Acc:HGNC:10317]	41.3005	38.1383	32.6227	27.0094	36.7944	39.468	42.7982	38.1417	36.3163	38.7122	15.8418	36.2772	30.887	22.0717	23.5068	30.9397	33.7789	21.3033	25.1891	36.6649	33.5539	38.5887	36.8637	38.7887	63.369	38.7664	66.5126	41.5298	35.2059	45.3728
ENSG00000179588	ZFPM1	zinc finger protein, FOG family member 1 [Source:HGNC Symbol;Acc:HGNC:19762]	6.42295	8.66553	11.9936	10.2176	6.85116	8.10707	14.615	14.9358	10.9395	14.0852	8.59806	12.3389	10.3374	7.64172	9.53539	7.60847	8.01315	8.4194	6.93409	7.21429	8.12105	7.07498	5.05501	8.79515	5.89017	5.40906	6.47251	7.24201	6.31033	6.77649
ENSG00000170876	TMEM43	transmembrane protein 43 [Source:HGNC Symbol;Acc:HGNC:28472]	15.3035	16.031	15.836	16.7779	17.4758	16.1358	17.1664	18.3296	18.1512	19.897	11.065	10.9843	13.4436	10.7947	11.725	12.3083	16.3196	13.4463	15.0979	14.5013	10.8332	14.7713	11.9245	13.6227	16.0402	12.3896	14.2233	13.046	13.3139	14.768
ENSG00000148019	CEP78	centrosomal protein 78 [Source:HGNC Symbol;Acc:HGNC:25740]	4.37547	6.82557	8.65271	5.94733	4.14415	4.37515	4.16076	9.49678	7.37122	11.1155	3.59946	7.68036	5.83402	3.70994	3.6514	4.69304	4.8499	3.411	3.38396	4.642	3.37885	4.13159	2.19871	5.19615	4.97165	2.36425	4.48212	3.09307	4.4334	3.14664
ENSG00000235863	B3GALT4	beta-1,3-galactosyltransferase 4 [Source:HGNC Symbol;Acc:HGNC:919]	13.3155	15.8554	14.314	14.9222	11.6514	12.8954	14.5663	15.1188	16.8646	17.3549	8.64418	11.8912	11.9692	8.91171	12.0553	13.6713	11.7054	12.4317	11.4737	12.3878	10.0103	11.3964	10.1033	9.72905	13.1561	10.6372	10.2867	10.6325	10.7738	12.3208
ENSG00000129116	PALLD	palladin, cytoskeletal associated protein [Source:HGNC Symbol;Acc:HGNC:17068]	0.503452	0.970429	1.49624	1.2811	0.745396	0.386254	0.589656	1.0139	0.859683	2.04964	0.254505	0.777873	0.609626	0.349715	0.245587	0.737252	0.898275	0.474847	0.396351	0.521365	0.317115	0.320392	0.438189	0.837689	0.457604	0.479602	0.498459	0.389825	0.479702	0.497063
ENSG00000110700	RPS13	ribosomal protein S13 [Source:HGNC Symbol;Acc:HGNC:10386]	61.6398	52.6378	48.0185	47.0859	63.095	69.3226	70.041	46.7141	54.1404	54.0496	33.1715	50.7099	35.6526	41.3861	38.4476	57.3896	54.5132	38.3311	45.476	61.1531	52.6916	74.069	73.8051	61.3398	91.1223	52.83	79.8605	65.0668	65.0057	64.7777
ENSG00000213859	KCTD11	potassium channel tetramerization domain containing 11 [Source:HGNC Symbol;Acc:HGNC:21302]	3.83829	3.61368	4.20227	3.99312	2.95251	3.02267	4.50241	4.70108	4.35172	4.51343	1.77019	1.77892	2.2951	2.7055	2.09714	2.87957	3.04508	2.7317	2.78437	3.37051	2.73313	2.62089	3.04555	3.31322	2.84331	3.30828	3.10822	2.00164	2.57422	3.37762
ENSG00000070831	CDC42	cell division cycle 42 [Source:HGNC Symbol;Acc:HGNC:1736]	16.2678	16.5644	13.4167	15.1005	14.7283	13.8037	12.3793	14.2477	13.7873	13.5327	10.8052	10.7297	13.7497	10.6276	9.8051	11.3367	11.6221	10.2744	10.9555	13.3172	11.5762	14.2078	15.7365	15.7106	16.7851	17.2862	14.9741	13.2997	14.2286	16.5665
ENSG00000082397	EPB41L3	erythrocyte membrane protein band 4.1 like 3 [Source:HGNC Symbol;Acc:HGNC:3380]	1.32781	0.546733	0.945646	1.64971	1.16018	0.777274	1.03373	0.839529	0.931504	0.548296	1.47818	1.24808	1.08367	1.33123	1.45888	0.858348	1.04786	0.533554	1.35061	0.559477	1.62735	1.32436	1.4382	1.46651	1.24497	1.4772	3.90489	1.33206	2.96604	2.24655
ENSG00000170848	PSG6	pregnancy specific beta-1-glycoprotein 6 [Source:HGNC Symbol;Acc:HGNC:9523]	0	0	0	0	0	0	0	0	0	0	0.226732	0.166572	0	0	0	0	0	0.0538632	0.0217942	0	0	0	0	0.0468589	0.299749	0.740435	0.114145	0.172403	0.0837403	0
ENSG00000150337	FCGR1A	Fc fragment of IgG receptor Ia [Source:HGNC Symbol;Acc:HGNC:3613]	1.25481	0.864335	0.595641	0.975442	0.591123	0.295835	0.360607	0.498066	0.287761	0.753196	0.533043	0.417987	1.16503	1.48442	0.705932	0.93385	2.28838	0.662183	0.617751	1.54404	1.52145	0.931021	1.18684	2.42276	1.75345	1.33303	2.2262	1.11616	1.8707	2.49196
ENSG00000175066	GK5	glycerol kinase 5 [Source:HGNC Symbol;Acc:HGNC:28635]	4.08715	7.07978	6.40483	6.27243	3.85661	4.3345	4.32338	7.57976	6.10685	8.3276	4.31865	7.30998	6.9079	3.42017	3.277	4.3329	4.68041	3.35601	3.4173	5.42609	3.66907	3.99636	2.3114	4.28248	3.49122	2.48026	4.22316	2.99074	4.25455	3.23835
ENSG00000159346	ADIPOR1	adiponectin receptor 1 [Source:HGNC Symbol;Acc:HGNC:24040]	13.6761	8.85354	9.85744	9.5462	16.9224	8.24707	10.0723	10.6851	10.6399	8.85695	16.1605	10.1939	14.1768	15.1096	15.1627	13.8734	8.94125	11.36	11.9686	10.0859	33.2059	13.0045	13.4618	13.4768	12.5978	17.1604	18.1023	20.4122	16.2985	20.7191
ENSG00000104866	PPP1R37	protein phosphatase 1 regulatory subunit 37 [Source:HGNC Symbol;Acc:HGNC:27607]	4.74036	5.75091	6.19086	5.23033	4.7281	5.83341	5.08145	6.59183	5.39969	5.2457	4.03239	4.88969	5.55127	4.93074	4.05903	5.46697	5.94905	5.11737	5.24304	4.71291	4.18668	4.16015	4.12457	4.07552	4.01306	4.39908	4.38044	3.79164	3.56269	4.32375
ENSG00000180447	GAS1	growth arrest specific 1 [Source:HGNC Symbol;Acc:HGNC:4165]	0.363615	1.06189	1.17956	1.04532	0.92441	0.711781	1.33352	1.08722	0.401128	2.41748	0.322234	0.65079	0.112165	0.527804	0.477967	0.439448	0.478372	0.492772	0.357596	0.208269	0.667698	0.31774	0.302085	0.967384	0.75895	0.331718	0.14495	0.82764	0.384477	0.303964
ENSG00000085719	CPNE3	copine 3 [Source:HGNC Symbol;Acc:HGNC:2316]	6.35988	5.06208	5.18574	5.46883	4.30089	4.90479	4.28448	4.72103	4.92426	4.47478	2.22646	3.99435	4.90992	3.67713	1.97184	3.84697	3.75308	2.90727	3.62958	4.76127	4.01998	5.01926	5.67482	6.31297	5.69919	5.72743	5.20135	4.75694	5.01135	6.14087
ENSG00000196923	PDLIM7	PDZ and LIM domain 7 [Source:HGNC Symbol;Acc:HGNC:22958]	2.51727	2.05299	2.41492	3.26219	5.07204	2.17589	2.89124	2.67571	2.42347	1.49557	13.7574	2.52005	5.76774	4.47371	10.7798	4.15869	3.62859	4.46523	4.85913	2.32424	4.08827	4.33679	3.02346	3.24114	2.68495	3.13508	4.15707	4.05886	3.74851	4.898
ENSG00000282246	AL157392	novel protein	0	0	0	0	0	0	0	0	0	0	0	0	0.137344	0.0294124	1.0997	0	0	1.22712	0.690075	0	0.0879737	0	0	0	0	0	0	0	0	0
ENSG00000133321	PLAAT4	phospholipase A and acyltransferase 4 [Source:HGNC Symbol;Acc:HGNC:9869]	14.6836	19.5209	20.969	16.2386	16.4274	14.3391	17.0289	27.2011	19.7223	21.0699	7.56762	15.2741	12.7639	9.04302	10.5305	14.5056	13.8992	9.9202	10.5865	16.4654	13.6546	13.5478	10.3012	16.3856	16.8205	10.8062	11.5829	16.0704	13.44	18.3944
ENSG00000174600	CMKLR1	chemerin chemokine-like receptor 1 [Source:HGNC Symbol;Acc:HGNC:2121]	2.38861	5.99582	8.08466	4.37593	3.4568	3.23066	5.30236	9.7935	10.6629	10.9712	1.07872	4.28821	4.28462	1.75917	1.28518	4.01406	6.42287	2.47731	2.53799	4.80248	2.5414	3.20536	1.21844	3.41473	4.96431	2.27551	3.54285	2.18446	3.69666	2.55309
ENSG00000164307	ERAP1	endoplasmic reticulum aminopeptidase 1 [Source:HGNC Symbol;Acc:HGNC:18173]	10.7459	12.4673	11.1035	10.7011	9.90696	12.4814	9.85107	10.1675	9.03012	13.2459	5.6739	9.82606	5.86398	4.64932	3.5264	9.13261	9.17179	5.00058	8.59112	10.3229	8.83331	10.2493	11.9075	7.36418	11.5252	13.0674	13.1838	9.29102	11.5608	12.4371
ENSG00000127124	HIVEP3	HIVEP zinc finger 3 [Source:HGNC Symbol;Acc:HGNC:13561]	2.70363	2.87985	3.52345	2.3506	2.65237	2.12322	3.2496	4.57184	3.37274	3.59959	5.99409	4.54999	4.44641	4.30151	6.07821	3.28792	4.00214	3.91192	3.49093	4.17083	2.93748	3.60579	2.80395	2.37762	3.77438	2.81025	4.1521	3.26006	3.00557	2.76532
ENSG00000162490	DRAXIN	dorsal inhibitory axon guidance protein [Source:HGNC Symbol;Acc:HGNC:25054]	0.481896	0.898072	0.895966	0.471589	0.737804	0.646845	2.91814	1.84919	6.68923	3.52492	0.700747	0.627975	0.351466	0.324738	0.117011	1.0185	0.877493	0.334754	0.555555	0.291519	1.52096	0.467635	0.210782	1.7054	1.30914	0.592395	1.43929	0.970413	1.35142	1.05199
ENSG00000119335	SET	SET nuclear proto-oncogene [Source:HGNC Symbol;Acc:HGNC:10760]	23.0031	22.0231	18.5446	19.7966	18.2696	17.7196	17.6928	20.878	19.4686	18.6591	11.9684	14.1628	18.4461	14.8661	14.6236	18.4947	14.2263	13.8173	14.3047	15.7555	16.8307	17.1659	19.9981	19.9129	21.6353	21.5375	21.8732	19.1856	19.1095	21.6151
ENSG00000169446	MMGT1	membrane magnesium transporter 1 [Source:HGNC Symbol;Acc:HGNC:28100]	7.25321	6.34341	6.25375	7.76907	5.1711	6.03099	5.33999	7.13625	7.5484	5.34807	4.20714	4.96483	5.15	4.95983	3.21325	5.18772	4.02455	3.20675	3.96872	4.21225	4.66569	5.12117	5.31772	5.05574	6.14725	6.36383	5.41567	3.90444	5.57827	8.00623
ENSG00000057608	GDI2	GDP dissociation inhibitor 2 [Source:HGNC Symbol;Acc:HGNC:4227]	22.0351	21.1402	18.5285	21.809	20.1679	17.0007	19.6782	18.4874	20.3099	16.3808	8.81147	15.0984	14.5622	14.0738	11.8075	17.2609	15.8429	11.8414	15.4056	17.0232	12.6085	18.3956	21.1397	21.3584	25.7715	22.2937	20.3311	16.4248	19.2975	22.0565
ENSG00000086300	SNX10	sorting nexin 10 [Source:HGNC Symbol;Acc:HGNC:14974]	7.01957	6.2086	4.7853	5.96891	4.84134	3.52217	4.92435	4.41217	4.91482	2.77178	2.13654	3.15255	4.93825	2.90761	1.83072	3.41254	3.63783	1.58948	2.80794	2.42989	2.97326	4.37986	5.47829	5.27604	4.67165	6.29221	4.12562	3.06007	5.25357	8.48991
ENSG00000167393	PPP2R3B	protein phosphatase 2 regulatory subunit B''beta [Source:HGNC Symbol;Acc:HGNC:13417]	3.58402	4.66289	4.86054	4.46518	3.90919	6.01527	4.85262	4.11276	3.81831	3.51476	3.58947	3.47652	2.29034	3.72541	3.30536	3.43271	4.10835	4.0729	4.24509	3.08318	3.22947	3.34778	3.61461	2.63901	2.90136	3.55455	2.67691	3.0239	2.87213	3.07341
ENSG00000116209	TMEM59	transmembrane protein 59 [Source:HGNC Symbol;Acc:HGNC:1239]	6.78516	5.79411	4.60026	4.67292	4.60941	4.62711	4.0613	4.86632	4.97739	4.34201	3.1343	4.00132	4.72177	3.49211	2.67484	4.26613	3.22397	2.68124	3.14632	4.27952	3.48476	5.03767	4.9566	5.20751	5.95755	5.59671	6.09533	4.09661	4.73886	5.85739
ENSG00000171596	NMUR1	neuromedin U receptor 1 [Source:HGNC Symbol;Acc:HGNC:4518]	6.4048	14.8415	17.3276	9.96461	5.90279	6.06151	9.38917	24.8911	8.20506	32.6904	5.05729	9.29182	16.9761	6.29926	6.40855	9.04449	10.3146	6.0731	5.30238	13.9845	7.24149	5.55576	2.04088	5.27418	9.47667	4.01965	6.54773	4.89984	6.85419	5.64625
ENSG00000171862	PTEN	phosphatase and tensin homolog [Source:HGNC Symbol;Acc:HGNC:9588]	13.0195	11.7472	10.04	12.0286	9.8854	12.5192	10.3528	10.2233	9.83451	9.53185	5.7954	8.40744	8.51713	7.84047	5.63725	9.51286	9.46353	7.17497	7.68665	8.62076	7.93864	9.60893	11.6647	11.6989	10.4462	12.7445	10.4488	8.13943	10.5388	13.907
ENSG00000004799	PDK4	pyruvate dehydrogenase kinase 4 [Source:HGNC Symbol;Acc:HGNC:8812]	1.50529	2.41534	1.1545	3.07739	1.21861	0.961404	1.1325	2.49067	1.19986	0.644938	0.496452	0.420182	0.166685	0.408533	0.411405	0.74854	1.55095	0.271287	0.26689	0.146876	0.164384	1.20636	0.520351	0.704969	0.320423	0.484622	0.109863	0.276267	0.85877	2.08079
ENSG00000156521	TYSND1	trypsin domain containing 1 [Source:HGNC Symbol;Acc:HGNC:28531]	14.9178	13.954	13.122	14.1092	12.5774	16.2119	13.824	13.0629	15.2309	14.4556	10.0038	9.91048	11.0785	12.1074	8.30031	11.9182	12.6369	11.5838	13.5022	11.1694	8.01171	10.0939	12.1102	10.4658	10.8286	12.3576	9.61146	11.3441	11.2734	12.2018
ENSG00000115762	PLEKHB2	pleckstrin homology domain containing B2 [Source:HGNC Symbol;Acc:HGNC:19236]	9.4131	8.4903	9.252	8.89776	9.42076	8.35963	9.5577	9.27303	9.49777	7.83838	8.21802	8.3973	7.06108	6.39135	6.89454	7.83057	7.896	5.62592	6.3682	7.41159	6.74418	9.99591	9.84318	9.83415	9.44231	9.65672	10.7986	9.16655	10.8844	10.9057
ENSG00000185591	SP1	Sp1 transcription factor [Source:HGNC Symbol;Acc:HGNC:11205]	14.9528	11.7118	11.3178	12.1467	13.582	11.1438	11.1276	13.1531	12.6354	10.6614	7.74981	8.47347	11.5856	8.8714	7.25203	10.6129	10.7566	7.47103	11.8815	10.4342	7.68119	12.5913	14.7961	12.6014	16.6195	15.7164	14.8897	13.1878	14.2642	16.1951
ENSG00000166523	CLEC4E	C-type lectin domain family 4 member E [Source:HGNC Symbol;Acc:HGNC:14555]	3.39182	5.668	5.94017	7.03741	2.87028	5.89848	4.69342	3.8898	5.6563	5.35476	0.772766	4.41139	2.07338	1.29937	1.61806	1.40132	3.31694	2.19433	1.02392	2.62126	1.95062	1.74151	1.7552	7.43091	6.32274	4.9064	2.15088	2.67582	6.72398	6.32974
ENSG00000162981	LRATD1	LRAT domain containing 1 [Source:HGNC Symbol;Acc:HGNC:20743]	0.0157503	0	0	0	0	0	0	0	0	0	0	0	0.155438	0.13298	0.102705	0.0222997	0.068571	0.0632359	0.0526656	0.0888384	0.0289775	0.0159278	0	0	0.0135709	0.0131075	0	0	0	0
ENSG00000188536	HBA2	hemoglobin subunit alpha 2 [Source:HGNC Symbol;Acc:HGNC:4824]	0.170258	0	0.715799	0.481953	0.411256	0	0.729294	0.194549	1.33059	0.480176	0.219144	0.494681	0	0	0	0.144508	0	0.696722	0	0	2.09671	0	0.135865	0.357801	3.71403	29.7544	0.350193	0.292707	0	0.295863
ENSG00000161970	RPL26	ribosomal protein L26 [Source:HGNC Symbol;Acc:HGNC:10327]	52.6944	47.2151	38.0674	38.4815	50.0931	48.1681	51.9942	48.956	46.4738	45.4896	22.9976	46.9153	36.0837	31.3095	27.2106	43.3556	56.0318	33.1064	35.114	51.1577	44.49	57.904	65.0815	63.9116	84.4371	45.2721	91.4918	45.4293	50.9492	54.6645
ENSG00000206172	HBA1	hemoglobin subunit alpha 1 [Source:HGNC Symbol;Acc:HGNC:4823]	0	0.151873	0.557541	1.48755	0.291023	0	0.631213	0.655046	1.40932	0.565414	0.316076	0.990759	0.0772711	0	0.322884	0.249806	0.344994	1.09983	0.240682	0.335733	2.5402	0.328756	0.372994	0.929883	2.78134	26.5555	0.505083	0.30031	0	0.368386
ENSG00000198830	HMGN2	high mobility group nucleosomal binding domain 2 [Source:HGNC Symbol;Acc:HGNC:4986]	24.6799	24.0913	23.0231	21.9848	25.0589	26.6409	21.687	27.3014	22.4798	25.8441	17.6182	20.4805	19.8209	18.4002	14.0076	22.5725	12.9894	19.3058	19.8921	22.7574	19.3812	32.049	30.7837	22.9386	27.3531	23.927	27.8953	25.1212	25.2992	25.6038
ENSG00000089289	IGBP1	immunoglobulin binding protein 1 [Source:HGNC Symbol;Acc:HGNC:5461]	10.5855	7.34659	9.26679	7.27537	11.3032	8.75319	9.95149	9.60833	10.1076	7.30316	5.6359	9.4	7.18485	6.26086	6.02412	7.19289	8.11185	6.5874	7.0919	9.92371	8.90901	11.8145	13.5874	8.98965	12.185	8.69026	13.092	10.6635	10.8068	11.3153
ENSG00000106153	CHCHD2	coiled-coil-helix-coiled-coil-helix domain containing 2 [Source:HGNC Symbol;Acc:HGNC:21645]	52.0533	47.4048	47.7136	38.1784	52.564	48.1878	48.3294	44.2045	48.0338	48.8141	26.1936	41.0377	38.4106	34.6071	35.0596	42.1511	41.3865	32.2256	35.4955	34.0693	42.2312	44.6262	38.349	48.7821	49.3338	46.2189	52.9726	47.9591	45.8372	48.7725
ENSG00000141556	TBCD	tubulin folding cofactor D [Source:HGNC Symbol;Acc:HGNC:11581]	8.24635	9.04085	9.85358	8.98189	8.20051	10.0033	10.6185	12.8548	9.53068	10.7869	8.25236	9.63593	9.40551	7.99933	8.23707	8.53177	9.36703	9.30085	8.13893	8.9012	6.75491	8.18741	7.50407	6.7506	7.93356	7.82839	7.90713	7.95275	7.40292	7.09433
ENSG00000115484	CCT4	chaperonin containing TCP1 subunit 4 [Source:HGNC Symbol;Acc:HGNC:1617]	13.7364	13.1399	12.0561	13.1577	13.5923	12.859	11.2576	10.2991	13.4338	12.2349	7.74633	9.03503	8.20947	8.30422	6.8097	10.5225	10.315	8.24131	9.9983	12.3042	7.78479	10.9432	14.8391	12.5085	14.4324	15.2994	12.7787	11.461	11.9986	14.7742
ENSG00000225663	MCRIP1	MAPK regulated corepressor interacting protein 1 [Source:HGNC Symbol;Acc:HGNC:28007]	9.93467	9.81376	10.2344	9.34959	9.48452	9.40381	10.0375	10.6111	11.236	9.47046	8.01842	9.19511	9.15848	7.54427	8.11888	9.8478	8.20684	8.00468	8.30387	7.03155	8.03602	7.80223	6.39692	8.35383	7.84064	7.37948	7.23859	7.35537	7.92794	8.16751
ENSG00000129562	DAD1	defender against cell death 1 [Source:HGNC Symbol;Acc:HGNC:2664]	19.912	16.0698	13.8625	14.7431	21.4741	21.2395	24.5649	19.9863	18.5137	16.1253	10.6259	17.502	20.8127	12.9618	9.65479	17.1807	13.5987	10.8723	13.9309	21.0954	27.3787	19.9869	25.8872	23.5055	27.0188	22.6255	21.1884	18.3298	20.8351	31.5678
ENSG00000164880	INTS1	integrator complex subunit 1 [Source:HGNC Symbol;Acc:HGNC:24555]	27.9687	31.5222	31.3499	26.8167	24.9421	33.8523	26.4456	27.6137	30.9923	23.6595	25.1916	26.3022	30.0656	28.1952	32.4683	24.4251	23.6406	31.1892	29.0534	19.2294	20.5838	23.0649	22.0159	20.2193	21.0216	21.3153	19.8156	23.8924	22.4108	22.537
ENSG00000084674	APOB	apolipoprotein B [Source:HGNC Symbol;Acc:HGNC:603]	0.113442	0.227079	0.278919	0.260707	0.142985	0.127979	0.0546279	0.0196168	0	0	0	0	0	0.0433829	0.0211796	0	0	0.013753	0	0	0.0182398	0	0.0170513	0	0	0.02233	0	0	0	0
ENSG00000158805	ZNF276	zinc finger protein 276 [Source:HGNC Symbol;Acc:HGNC:23330]	29.4533	39.115	39.3487	37.1419	31.3652	38.3755	41.2116	46.8347	40.4425	43.2283	47.4292	34.964	39.309	34.1747	42.1022	33.6823	36.1951	37.6666	30.1156	38.7163	24.3743	32.749	28.8914	30.5057	34.5479	28.4139	31.9042	31.7192	27.7556	24.1869
ENSG00000168288	MMADHC	metabolism of cobalamin associated D [Source:HGNC Symbol;Acc:HGNC:25221]	11.2962	9.89144	8.96721	10.0984	8.06572	11.5449	10.0736	11.0558	7.75477	9.46202	6.50824	7.08675	7.33634	6.13057	5.21479	7.20738	7.34166	6.08285	5.7487	9.29966	5.48281	7.75256	10.6834	9.24952	10.4345	9.42282	11.0692	9.46828	9.68242	9.0513
ENSG00000112335	SNX3	sorting nexin 3 [Source:HGNC Symbol;Acc:HGNC:11174]	16.9259	11.7445	11.9697	15.674	14.6116	11.2754	11.5358	12.6362	11.1943	9.86906	8.66941	8.15995	11.5943	10.6462	10.3082	12.5122	11.8934	6.22267	10.2481	10.962	14.9629	14.5496	14.438	16.0075	14.3102	15.0848	14.7768	13.0258	13.0171	21.2975
ENSG00000165678	GHITM	growth hormone inducible transmembrane protein [Source:HGNC Symbol;Acc:HGNC:17281]	12.8711	15.3591	16.2067	14.2104	16.366	14.5404	17.5084	14.662	17.5469	18.547	10.4717	16.5292	14.5727	12.3813	11.137	14.7782	14.0731	9.85879	13.5499	14.4275	12.8647	20.0913	17.156	16.5859	22.0619	17.0348	23.307	17.443	20.8017	20.4804
ENSG00000138061	CYP1B1	cytochrome P450 family 1 subfamily B member 1 [Source:HGNC Symbol;Acc:HGNC:2597]	5.40208	5.86805	4.69015	4.8485	6.46495	2.99696	3.16447	3.89024	4.66068	3.15681	2.78703	1.60068	4.98503	4.314	2.56399	4.2148	5.72515	2.63843	2.19253	2.55249	2.8566	3.98085	4.17257	7.44162	6.22674	4.2235	39.8655	3.24374	5.58159	12.555
ENSG00000149328	GLB1L2	galactosidase beta 1 like 2 [Source:HGNC Symbol;Acc:HGNC:25129]	0.689978	1.47595	1.75993	0.886018	1.13956	0.771162	1.90266	2.47006	4.64493	3.06281	1.06566	2.02187	2.74826	0.932418	1.32077	1.05286	1.85654	0.987346	0.650248	1.95347	0.529425	0.682632	0.325476	1.47263	1.28439	0.411681	0.949619	0.821156	0.468958	0.413403
ENSG00000179841	AKAP5	A-kinase anchoring protein 5 [Source:HGNC Symbol;Acc:HGNC:375]	1.91448	2.83775	1.67784	2.53279	1.49597	2.97828	2.94307	2.26734	2.26104	2.70817	1.29124	1.98545	1.35959	1.32331	0.86973	1.6887	1.34028	1.10871	1.20778	2.39281	1.38098	1.92168	2.35299	1.70356	1.63271	2.05868	1.79054	1.13692	1.58803	1.75655
ENSG00000188322	SBK1	SH3 domain binding kinase 1 [Source:HGNC Symbol;Acc:HGNC:17699]	11.716	13.1119	17.0605	13.7172	13.7081	8.59729	11.8923	19.7349	20.086	21.4313	7.76024	11.2829	15.9375	11.8251	8.9391	11.9627	10.9553	11.2049	13.0419	10.8378	9.20544	9.6179	6.4729	10.7053	12.412	8.95297	11.4452	13.112	8.50583	6.20353
ENSG00000164292	RHOBTB3	Rho related BTB domain containing 3 [Source:HGNC Symbol;Acc:HGNC:18757]	1.24277	1.66475	1.4091	1.75736	0.951211	1.22721	1.58721	2.21181	1.78508	2.73635	0.657957	0.860095	1.6494	0.655821	1.18579	1.45147	1.05931	0.52419	0.73877	1.02372	1.38481	0.63841	0.627837	0.87011	1.23755	0.854317	0.818426	1.05181	1.28246	1.11892
ENSG00000126759	CFP	complement factor properdin [Source:HGNC Symbol;Acc:HGNC:8864]	13.4212	10.6214	10.0387	9.75379	12.1246	6.50204	10.749	9.37526	11.3981	6.0798	5.29723	5.35432	8.72665	7.33057	8.37896	7.9566	10.1243	6.23103	10.8821	4.56414	9.48468	11.4922	9.47407	11.0185	11.0817	13.503	12.9632	9.84354	17.2727	17.9005
ENSG00000114013	CD86	CD86 molecule [Source:HGNC Symbol;Acc:HGNC:1705]	3.69778	3.8696	3.67959	6.22484	3.33821	3.58805	4.09926	3.80863	3.8963	2.00323	1.97935	2.25462	3.64144	2.32884	1.49622	1.99376	4.59816	1.80379	2.81431	2.13653	2.28771	6.93905	4.1224	4.04621	4.69769	5.48181	4.44726	2.53405	6.51055	6.05795
ENSG00000164007	CLDN19	claudin 19 [Source:HGNC Symbol;Acc:HGNC:2040]	0.211601	0.260667	0.258293	0.0366776	0.109188	0.147839	0.253552	0.161798	0.0662957	0.271155	0.0349298	0.0662245	0.194701	0.0988724	0.131522	0	0.234838	0.16065	0.0306454	0.136599	5.89041	0.0766036	0.0613708	0.0720028	0.228665	0.166365	0.185243	0.200491	0.0462717	0.287437
ENSG00000168172	HOOK3	hook microtubule tethering protein 3 [Source:HGNC Symbol;Acc:HGNC:23576]	6.31304	5.1756	4.81191	5.86907	5.36971	4.87972	4.6496	4.81418	4.83588	4.55376	3.46799	3.91428	3.83959	3.85432	3.30898	3.91617	4.50498	3.45934	3.94229	4.17199	3.68688	4.13435	5.4057	5.65805	5.01993	5.5277	4.97786	4.28197	5.01583	6.73338
ENSG00000168229	PTGDR	prostaglandin D2 receptor [Source:HGNC Symbol;Acc:HGNC:9591]	12.2672	16.847	17.7366	8.05536	9.76481	11.9144	13.9387	20.3736	14.4456	22.7558	5.82646	7.3184	20.2493	8.6278	5.70263	17.0797	17.882	9.37032	13.0642	11.1232	6.22187	3.70588	8.63507	9.04192	8.04705	5.81831	10.3708	4.61893	7.92426	12.2504
ENSG00000074800	ENO1	enolase 1 [Source:HGNC Symbol;Acc:HGNC:3350]	33.5842	24.2352	26.5401	25.5491	39.1835	29.613	32.8127	27.9364	32.4729	27.6325	28.5616	24.3327	25.1572	25.451	26.6328	26.9765	26.5823	22.0991	27.2588	26.5411	33.4915	34.6394	30.4491	32.1188	36.1138	32.2914	41.5166	34.4415	38.5055	35.3498
ENSG00000162004	CCDC78	coiled-coil domain containing 78 [Source:HGNC Symbol;Acc:HGNC:14153]	3.9846	8.33875	4.27621	4.01058	6.21541	6.64198	5.98605	6.73251	5.75459	5.1425	3.31156	3.89942	4.44829	3.75081	3.72663	5.79886	4.30758	4.53822	4.09679	3.41553	3.14404	4.67608	4.28425	3.8933	4.07997	4.92499	3.35767	3.65673	3.82265	4.1033
ENSG00000143369	ECM1	extracellular matrix protein 1 [Source:HGNC Symbol;Acc:HGNC:3153]	0.0873655	0.063771	0.226551	0.291573	0.125766	0.0885034	0.315271	0.173138	0.10479	0.144307	0.254515	0.0910064	0.235649	0.157004	0.05719	0.160385	0.144205	0.559336	0.100915	0.423627	5.85637	0.381779	0.208453	0.195775	0.195964	0.170916	0.252217	0.093742	0.318514	0.151692
ENSG00000185813	PCYT2	phosphate cytidylyltransferase 2, ethanolamine [Source:HGNC Symbol;Acc:HGNC:8756]	5.1979	5.05664	6.15307	5.49089	4.99029	5.7603	5.62602	6.79549	6.80215	6.89794	4.36459	4.86795	3.5828	4.88974	5.09451	4.61831	5.12174	4.80935	4.89757	5.28057	4.64677	4.83389	3.81924	4.12237	4.8755	4.62839	5.19958	4.42603	4.12356	3.67987
ENSG00000170498	KISS1	KiSS-1 metastasis suppressor [Source:HGNC Symbol;Acc:HGNC:6341]	0	0	0	0	0	0	0	0	0	0	1.46755	1.25524	0	0	0	0	0	0	0	0	0	0	0	0	3.14881	6.77126	0.473396	1.79419	0.323316	0.481999
ENSG00000148908	RGS10	regulator of G protein signaling 10 [Source:HGNC Symbol;Acc:HGNC:9992]	7.45038	6.5662	7.09099	8.50616	11.9604	7.6353	7.41493	7.45823	7.64225	5.47353	12.1843	6.13145	10.817	8.08145	11.0554	12.5307	9.18161	10.3253	11.8966	9.16089	16.262	9.76368	17.5934	9.01123	9.48303	8.96635	11.0553	14.1972	12.6992	24.1957
ENSG00000184524	CEND1	cell cycle exit and neuronal differentiation 1 [Source:HGNC Symbol;Acc:HGNC:24153]	3.02698	4.00835	3.8741	4.7636	3.0012	3.85821	2.77358	3.05839	5.38752	3.23802	2.05346	2.54155	2.19957	2.68424	1.72408	2.32306	3.21694	2.91443	3.10834	2.56256	0.935274	1.82113	2.35297	2.32212	1.67416	2.58861	1.80007	1.71493	3.36147	2.71273
ENSG00000168071	CCDC88B	coiled-coil domain containing 88B [Source:HGNC Symbol;Acc:HGNC:26757]	27.2876	28.4091	30.7964	30.4982	27.7615	25.3512	30.5978	29.0415	33.4034	23.7138	31.6812	25.8597	31.1475	32.0819	37.6806	29.2718	34.2836	33.4733	33.6094	22.1536	25.5991	22.9172	20.5037	25.4515	22.4886	21.966	20.1633	26.8986	25.2796	23.9882
ENSG00000112306	RPS12	ribosomal protein S12 [Source:HGNC Symbol;Acc:HGNC:10385]	112.838	69.1157	91.1257	68.5334	136.545	122.257	174.354	107.687	130.174	122.819	55.057	131.355	77.2899	74.6433	84.656	147.808	120.678	91.3998	134.034	152.71	151.347	190.133	231.681	131.279	290.441	93.4734	276.438	175.207	144.069	132.707
ENSG00000011600	TYROBP	transmembrane immune signaling adaptor TYROBP [Source:HGNC Symbol;Acc:HGNC:12449]	111.383	92.4416	90.2352	82.7216	111.271	66.8746	91.7189	91.1491	106.23	74.8733	44.0866	55.8062	72.8195	58.1815	52.673	70.8022	108.116	47.0225	78.8424	39.8735	84.6842	113.586	70.9433	112.25	99.0718	93.1633	73.7489	73.151	126.386	143.898
ENSG00000197471	SPN	sialophorin [Source:HGNC Symbol;Acc:HGNC:11249]	31.266	33.1662	41.352	32.5008	31.2909	25.0934	31.5943	38.6071	47.6483	41.5836	18.3317	31.8458	26.1483	20.0793	17.2867	29.3476	26.2852	20.7031	27.6263	29.8322	13.8743	22.9173	25.7038	26.6606	33.1983	27.1926	28.4378	28.812	30.1583	27.8014
ENSG00000159733	ZFYVE28	zinc finger FYVE-type containing 28 [Source:HGNC Symbol;Acc:HGNC:29334]	6.56392	8.71923	10.2493	7.85249	6.35224	7.54843	9.95109	12.4437	12.1641	14.8778	8.79919	9.32399	10.4064	6.00912	7.77	7.66717	6.95334	9.06786	6.67284	7.35045	4.8408	6.00404	3.6266	8.12478	6.63152	4.17758	8.85537	7.73235	5.60865	4.87025
ENSG00000138071	ACTR2	actin related protein 2 [Source:HGNC Symbol;Acc:HGNC:169]	51.3514	46.2456	39.8237	51.8418	37.9484	36.2947	38.4767	42.1585	41.6663	40.1065	26.4475	33.7366	37.7939	29.1362	22.4889	38.0209	35.7488	21.8002	26.9305	36.9397	31.7725	40.3168	43.0001	44.9577	45.9161	45.3311	41.5085	31.3803	42.7209	54.832
ENSG00000147113	DIPK2B	divergent protein kinase domain 2B [Source:HGNC Symbol;Acc:HGNC:25866]	0.0111771	0	0.0604524	0.0605847	0	0	0.0166039	0	0	0.0166312	0.0810233	0.052142	0.092764	0.133135	0.0731803	0.0287389	0	0	0	0.0141672	0.591947	0.15775	0.0705096	0.0455479	0.140086	0.041996	0.150873	0.0939526	0.146182	0.250479
ENSG00000108561	C1QBP	complement C1q binding protein [Source:HGNC Symbol;Acc:HGNC:1243]	6.44589	6.56188	4.65445	6.49311	8.22569	7.29906	7.4442	6.68888	6.37187	7.36428	3.74365	4.63961	5.16102	5.75278	4.78494	4.97266	5.79105	5.21073	4.41073	5.9361	7.60643	9.17486	5.50262	8.29334	8.40894	7.89705	8.00417	5.81795	5.95961	7.38607
ENSG00000197976	AKAP17A	A-kinase anchoring protein 17A [Source:HGNC Symbol;Acc:HGNC:18783]	37.4421	39.0731	37.7996	40.2515	38.7745	41.8801	38.5053	40.7124	41.4002	35.2905	46.5382	37.2843	43.9865	41.142	37.9369	36.0044	53.9994	40.1713	39.3029	35.7784	28.6969	35.1569	29.1451	28.3082	30.2173	36.082	31.4573	38.1628	32.4928	30.4834
ENSG00000075399	VPS9D1	VPS9 domain containing 1 [Source:HGNC Symbol;Acc:HGNC:13526]	12.8531	14.4929	14.6563	14.7091	12.5507	14.8003	15.463	15.8881	16.3421	15.8693	15.7415	17.0179	18.8693	12.5771	15.8782	13.8226	14.8139	13.3981	10.9319	11.9439	11.4171	12.8883	10.1746	10.2524	10.6302	10.6223	11.0485	13.3683	12.1635	10.1476
ENSG00000058799	YIPF1	Yip1 domain family member 1 [Source:HGNC Symbol;Acc:HGNC:25231]	4.69887	4.81809	3.41853	3.15322	3.04736	2.72748	3.92808	3.88062	4.09928	3.39973	1.4416	2.82392	1.73778	2.71018	2.08605	2.6258	2.99525	2.24735	3.53429	3.40984	2.68406	4.2718	4.70018	5.05394	4.15648	4.24399	4.9583	3.47299	5.05858	4.23553
ENSG00000159069	FBXW5	F-box and WD repeat domain containing 5 [Source:HGNC Symbol;Acc:HGNC:13613]	32.1788	36.5915	39.1754	34.9264	36.8437	44.054	46.8402	50.4439	46.5867	47.9824	29.0598	35.0246	44.2617	33.6955	30.8168	38.9672	36.0351	33.7833	34.0913	35.4814	31.7508	28.9043	25.6813	35.4053	34.8359	30.4173	29.936	28.3245	30.051	35.1028
ENSG00000130520	LSM4	LSM4 homolog, U6 small nuclear RNA and mRNA degradation associated [Source:HGNC Symbol;Acc:HGNC:17259]	10.0909	13.3805	15.3066	13.327	10.1844	15.6999	13.3904	15.1251	13.6631	15.6499	10.45	12.1529	11.1458	8.95094	8.63043	12.7983	10.9925	11.9137	11.988	12.7535	6.51929	10.2371	11.1015	10.2259	10.7794	11.219	9.15807	10.1087	8.3599	10.6853
ENSG00000117362	APH1A	aph-1 homolog A, gamma-secretase subunit [Source:HGNC Symbol;Acc:HGNC:29509]	14.4471	13.5922	12.9758	12.5648	15.5447	12.6335	15.3702	15.6054	17.3182	14.3601	10.4637	13.6063	14.6645	11.1252	11.7038	13.5982	11.4506	10.0436	11.9739	11.0998	12.1989	16.0177	13.8026	15.2429	19.083	15.6009	18.8521	17.4721	18.4563	17.0598
ENSG00000140030	GPR65	G protein-coupled receptor 65 [Source:HGNC Symbol;Acc:HGNC:4517]	6.9913	8.55259	5.3694	7.0228	5.1377	5.5694	5.94713	6.20846	5.16128	8.80137	2.60164	7.40529	4.93951	3.34517	1.40184	4.212	3.37959	3.51404	3.35746	4.23432	2.88737	3.68504	4.12956	5.843	4.98318	4.96265	4.74407	3.27085	4.66724	6.08738
ENSG00000004777	ARHGAP33	Rho GTPase activating protein 33 [Source:HGNC Symbol;Acc:HGNC:23085]	2.39788	3.70282	3.93037	5.56759	3.08235	3.62062	4.24122	4.30744	3.88901	4.69247	4.07512	3.98331	2.97839	3.92056	5.00345	3.17166	2.7433	4.81712	2.58249	3.44593	3.36025	2.58731	1.82047	2.80378	3.07635	2.26034	2.763	2.67428	2.4918	2.2053
ENSG00000001561	ENPP4	ectonucleotide pyrophosphatase/phosphodiesterase 4 [Source:HGNC Symbol;Acc:HGNC:3359]	2.51335	4.58448	3.20553	3.95994	2.30016	3.41738	3.05655	5.68866	6.39775	4.8796	1.34976	3.74438	2.73805	1.5201	1.86178	2.44064	1.60216	1.74631	1.9477	4.15015	1.4557	2.29595	2.12563	2.93743	2.45846	2.9966	3.455	2.29515	1.86348	3.1507
ENSG00000277791	PSMB3	proteasome 20S subunit beta 3 [Source:HGNC Symbol;Acc:HGNC:9540]	19.7964	16.8112	19.1443	18.8549	20.7876	18.8628	22.9756	21.4277	22.8016	18.5552	14.5289	15.5013	19.0658	17.5983	16.1006	21.0022	22.0009	13.7337	15.2732	18.7685	20.1023	23.365	21.3353	27.2218	28.3363	21.1899	26.4475	21.2818	26.8321	27.3019
ENSG00000111669	TPI1	triosephosphate isomerase 1 [Source:HGNC Symbol;Acc:HGNC:12009]	23.1975	17.0651	20.2606	16.0536	25.4226	13.5789	21.5036	18.1045	24.6227	22.5057	12.8599	14.7091	17.7661	13.4878	11.1875	16.9969	20.0904	15.0962	18.0546	14.0972	20.0871	20.9361	18.4738	17.4362	29.5363	25.4127	26.7482	19.8598	22.2229	23.9485
ENSG00000111452	ADGRD1	adhesion G protein-coupled receptor D1 [Source:HGNC Symbol;Acc:HGNC:19893]	0.346308	0.299319	0.272566	0.406494	0.407074	0.369296	0.553899	0.303819	0.211732	0.184636	0.43147	0.366102	1.03406	0.68121	0.56543	0.65534	0.594699	0.495396	0.620933	0.344625	0.527408	0.410105	0.722634	0.690836	0.610777	0.560719	0.454662	0.578277	0.523855	0.745447
ENSG00000256235	SMIM3	small integral membrane protein 3 [Source:HGNC Symbol;Acc:HGNC:30248]	4.46378	2.05546	1.6573	1.95378	4.46716	1.64262	1.56016	1.4926	2.38934	1.56463	7.6204	2.37916	4.88142	4.06955	3.59654	4.58404	1.93088	2.95905	3.21881	2.96736	9.32523	2.97976	5.99142	5.21231	2.31361	4.25393	3.17043	6.51623	3.57649	9.87554
ENSG00000065150	IPO5	importin 5 [Source:HGNC Symbol;Acc:HGNC:6402]	4.22521	4.63789	4.07799	3.8456	4.4024	4.91062	3.79455	4.21547	4.0917	4.05842	2.84433	3.32797	2.91966	2.8726	2.99676	3.55492	3.19223	3.1473	3.19742	4.88698	3.58628	4.40388	5.4111	4.42898	4.58211	4.03564	4.8495	3.95167	4.21584	5.09104
ENSG00000079246	XRCC5	X-ray repair cross complementing 5 [Source:HGNC Symbol;Acc:HGNC:12833]	17.7209	19.3013	17.1966	18.715	15.6359	19.3522	16.7445	16.4178	17.0059	18.0614	10.3716	14.7928	15.6267	11.5961	9.5527	14.3729	13.4005	11.2364	12.3566	18.3539	10.7246	17.8469	21.3631	18.5266	20.473	19.1735	20.2767	16.312	17.2979	19.7608
ENSG00000144713	RPL32	ribosomal protein L32 [Source:HGNC Symbol;Acc:HGNC:10336]	35.9175	28.5811	23.7494	25.4906	30.7879	34.5026	31.3125	27.4941	25.1946	30.7261	19.1588	27.5909	24.6311	22.2625	21.3699	30.0618	29.0962	23.3032	24.041	32.0208	25.0351	37.1407	39.1055	34.6907	49.4808	31.199	49.3614	38.6151	28.2033	33.5348
ENSG00000115523	GNLY	granulysin [Source:HGNC Symbol;Acc:HGNC:4414]	56.16	94.6071	191.67	79.5997	52.0718	72.7797	214.213	198.976	338.243	306.71	85.2101	218.094	156.784	76.4215	65.1205	135.555	96.341	69.658	118.915	138.644	120.236	51.7768	18.1097	81.5427	78.4961	42.8427	90.8118	72.3262	35.9785	56.7034
ENSG00000169696	ASPSCR1	ASPSCR1 tether for SLC2A4, UBX domain containing [Source:HGNC Symbol;Acc:HGNC:13825]	5.64199	5.82304	6.94115	5.31515	5.41641	6.25711	6.00533	6.84953	7.60704	4.59424	5.32964	4.55863	5.65344	4.91634	4.88418	4.45468	5.28001	6.3195	6.12877	3.77928	3.93363	4.77903	4.82866	4.26085	4.66799	4.85595	3.47808	4.23148	4.05025	5.12351
ENSG00000169714	CNBP	CCHC-type zinc finger nucleic acid binding protein [Source:HGNC Symbol;Acc:HGNC:13164]	34.0348	26.4663	28.8291	28.134	30.0663	25.0839	27.7179	26.7425	32.1716	35.1643	20.7609	27.4684	24.7078	22.64	20.6662	26.5533	24.3451	19.6282	22.3708	29.1642	21.9129	37.7255	31.9413	28.9109	35.7695	33.8544	38.5732	33.0058	32.527	30.9304
ENSG00000130741	EIF2S3	eukaryotic translation initiation factor 2 subunit gamma [Source:HGNC Symbol;Acc:HGNC:3267]	29.958	27.1368	18.7028	23.5997	16.6748	28.7095	23.2757	18.9293	20.4468	14.9232	15.6846	19.5835	22.6058	15.0312	13.7086	16.4931	13.749	9.35809	12.3463	20.1521	15.9491	21.6331	25.571	27.2577	25.1691	29.759	25.3723	21.487	22.295	27.2136
ENSG00000016864	GLT8D1	glycosyltransferase 8 domain containing 1 [Source:HGNC Symbol;Acc:HGNC:24870]	3.53051	4.23416	3.00877	3.05894	3.18222	2.62215	3.78235	3.70693	3.89027	4.13929	2.04586	2.393	2.92028	2.36244	1.74236	2.61861	2.506	1.97787	2.46187	2.88958	2.23234	3.19494	3.02866	2.99048	3.91504	3.64149	3.24245	3.08068	2.85701	3.05098
ENSG00000147206	NXF3	nuclear RNA export factor 3 [Source:HGNC Symbol;Acc:HGNC:8073]	0	0	0	0	0	0	0	0	0	0	0	0.208434	0.522621	0.0379984	0	0	0	0	0	0.524972	0	0.0281301	2.72987	0	0	0	0.0852042	0.0298616	0	0.0641917
ENSG00000067560	RHOA	ras homolog family member A [Source:HGNC Symbol;Acc:HGNC:667]	82.5324	71.5566	63.4082	83.038	77.5089	54.7283	64.6682	70.7824	71.7891	64.0922	49.6218	53.1128	72.1036	59.4226	56.0138	65.9967	60.0446	46.4981	60.4332	50.6549	76.3461	72.2778	72.4054	78.5945	66.6222	78.2886	82.4427	70.4155	84.0135	113.144
ENSG00000133112	TPT1	tumor protein, translationally-controlled 1 [Source:HGNC Symbol;Acc:HGNC:12022]	89.5661	67.3544	59.6219	61.8853	73.3232	67.1121	76.7568	62.1274	68.029	63.0927	38.3685	60.4972	52.3914	46.9434	43.62	70.8902	64.3289	49.6552	53.5285	64.9502	59.6097	68.1605	68.5108	83.391	104.041	65.8921	99.6016	68.7143	66.3571	85.8842
ENSG00000164032	H2AZ1	H2A.Z variant histone 1 [Source:HGNC Symbol;Acc:HGNC:4741]	15.1631	11.6922	12.8127	13.986	15.7044	14.0018	14.23	12.6824	15.4583	13.6448	10.5468	11.6535	11.4339	10.8499	10.1149	13.1878	9.373	10.97	11.1826	13.2881	12.2128	16.8071	14.2962	17.8696	17.1152	14.753	17.9346	13.1928	13.5944	14.716
ENSG00000172159	FRMD3	FERM domain containing 3 [Source:HGNC Symbol;Acc:HGNC:24125]	0.834526	0.603895	0.524748	0.732007	1.00285	0.339787	0.451619	0.512723	0.482537	0.333035	1.74934	0.524574	1.00926	1.35196	0.998118	0.649044	0.677668	0.606202	0.867509	0.570488	2.07858	0.779596	1.05943	1.22405	0.431912	1.25472	0.877887	1.83439	1.13979	2.50875
ENSG00000058453	CROCC	ciliary rootlet coiled-coil, rootletin [Source:HGNC Symbol;Acc:HGNC:21299]	8.45188	9.66479	10.6129	10.7445	6.74963	9.49054	8.56077	11.7077	9.76564	10.1208	10.1595	8.516	9.61328	10.214	9.75784	9.9279	7.37268	10.2091	7.76152	5.98592	6.33873	5.98558	7.06514	7.52188	7.77661	6.04079	7.62413	9.1719	5.83164	6.24864
ENSG00000254206	NPIPB11	nuclear pore complex interacting protein family member B11 [Source:HGNC Symbol;Acc:HGNC:37453]	2.86089	3.82568	3.73343	3.59587	4.16752	4.74412	4.75031	4.45624	4.12775	3.88	8.6381	5.55846	4.85491	5.36151	7.60385	5.23251	6.07947	3.78745	6.54347	4.80267	3.34307	5.06373	4.90503	2.5881	4.46523	4.80461	3.31462	5.22297	4.95933	3.25031
ENSG00000103018	CYB5B	cytochrome b5 type B [Source:HGNC Symbol;Acc:HGNC:24374]	2.93312	3.74516	2.65312	3.81876	2.97035	3.4132	2.65875	3.99565	2.52086	3.25424	1.22064	2.4061	2.05237	1.69844	1.06786	2.37489	2.40744	1.89734	2.38822	3.0298	2.23894	2.35928	3.00168	3.31366	3.04002	2.7505	3.41563	2.35689	2.6634	2.14444
ENSG00000116237	ICMT	isoprenylcysteine carboxyl methyltransferase [Source:HGNC Symbol;Acc:HGNC:5350]	4.9235	3.89169	4.27041	3.02866	3.32565	4.91708	4.00549	3.85727	4.90839	4.68848	1.78664	3.86856	2.88083	2.16966	1.90742	3.54771	2.76206	2.98802	3.17225	2.94118	3.15657	3.50719	3.73411	4.25175	4.50464	3.82183	3.3674	3.20614	3.06451	4.19564
ENSG00000064201	TSPAN32	tetraspanin 32 [Source:HGNC Symbol;Acc:HGNC:13410]	35.5217	46.8114	46.5853	45.8946	40.9177	59.7662	50.0498	67.6022	55.2026	59.8315	40.0181	49.9673	59.2328	38.9997	32.7478	47.8154	49.0125	41.5288	43.1303	39.3151	31.1411	41.6449	40.2038	35.8306	38.9292	33.1896	34.9073	40.2204	42.6205	26.489
ENSG00000137869	CYP19A1	cytochrome P450 family 19 subfamily A member 1 [Source:HGNC Symbol;Acc:HGNC:2594]	0.0176894	0	0	0	0	0	0	0	0	0	0.105083	0.104536	0	0.0158462	0.0279159	0.0102033	0	0.00616784	0	0.00478177	0	0	0.0125492	0	0.273409	0.637083	0.130024	0.02924	0.083377	0
ENSG00000147872	PLIN2	perilipin 2 [Source:HGNC Symbol;Acc:HGNC:248]	3.76036	3.43515	2.86404	4.34012	3.71126	3.17127	3.60693	2.78055	3.20195	2.65044	2.0735	3.79377	1.58513	1.77634	1.50798	2.30176	2.78835	1.4412	2.09686	2.1988	2.33125	2.07575	2.18346	2.78556	3.30231	2.45217	2.77221	2.03654	2.99873	2.76993
ENSG00000197858	GPAA1	glycosylphosphatidylinositol anchor attachment 1 [Source:HGNC Symbol;Acc:HGNC:4446]	17.7497	20.5489	18.1582	16.3788	17.9115	19.2595	23.4331	22.3671	20.4808	20.6921	13.0162	17.0034	16.0317	13.1075	13.2887	18.5474	13.0237	14.6886	16.4756	14.9228	14.3888	16.5645	15.9011	15.1156	18.2203	18.3227	14.227	15.9796	17.2326	18.4658
ENSG00000164587	RPS14	ribosomal protein S14 [Source:HGNC Symbol;Acc:HGNC:10387]	43.2795	36.9193	33.1113	27.4191	42.518	40.2458	43.9215	35.8714	38.9974	40.2522	17.3502	32.3714	27.6611	27.6302	25.2273	41.8834	37.2867	27.7921	34.3891	40.1629	35.7656	47.3456	47.5988	40.1384	69.5289	37.6918	67.6752	42.2079	39.1513	43.3756
ENSG00000119314	PTBP3	polypyrimidine tract binding protein 3 [Source:HGNC Symbol;Acc:HGNC:10253]	18.1762	17.1982	15.1769	16.4586	14.6802	13.3911	13.88	15.4055	16.4254	16.5058	9.30984	12.9498	14.5477	9.88579	10.0097	13.3238	12.446	9.62753	9.82817	13.5835	11.062	13.1882	14.7008	15.6655	17.1223	15.4821	15.7953	11.57	13.1804	17.0061
ENSG00000205339	IPO7	importin 7 [Source:HGNC Symbol;Acc:HGNC:9852]	6.48185	6.02397	5.33669	7.07414	4.5019	6.63475	5.61356	5.12401	6.0569	5.75577	3.76468	4.78482	4.86011	3.51016	2.69276	4.76959	4.16448	3.51442	4.29753	5.93346	4.59645	5.76795	8.43641	7.13546	6.98206	7.49127	5.43026	4.52813	4.3212	6.96314
ENSG00000182774	RPS17	ribosomal protein S17 [Source:HGNC Symbol;Acc:HGNC:10397]	27.4898	23.1295	21.7893	22.0911	25.1037	26.6013	26.9578	22.4748	24.8159	27.4231	15.567	25.9799	17.9128	20.6928	18.1058	24.4531	20.2766	20.2838	20.7714	26.499	20.7612	29.5214	33.2512	29.1253	37.789	26.3877	34.2269	27.3174	26.1277	28.9603
ENSG00000130734	ATG4D	autophagy related 4D cysteine peptidase [Source:HGNC Symbol;Acc:HGNC:20789]	14.4192	15.6209	17.2585	12.4913	14.7417	13.6589	17.5764	17.1436	20.1545	18.3692	20.9651	21.1706	25.0466	17.5044	21.49	18.7648	16.1091	15.1953	14.4793	14.4952	10.3667	16.7383	10.9832	14.1759	13.6818	12.9588	12.5588	14.473	13.1543	13.9314
ENSG00000116199	FAM20B	FAM20B glycosaminoglycan xylosylkinase [Source:HGNC Symbol;Acc:HGNC:23017]	4.60475	3.20315	3.43647	3.68593	3.56794	3.44941	3.6634	3.45169	3.16845	3.62523	2.96089	2.7661	3.1029	2.85063	2.67302	3.26819	2.89481	3.03051	2.81886	3.0746	4.06954	4.34522	4.32021	3.42188	3.55542	4.68904	3.66069	3.73915	3.62125	4.49136
ENSG00000101421	CHMP4B	charged multivesicular body protein 4B [Source:HGNC Symbol;Acc:HGNC:16171]	12.5966	8.06336	7.19897	12.6626	10.3833	8.21222	9.88778	8.98528	8.33978	8.09108	5.46055	7.6718	8.55804	6.9614	7.50465	7.79167	7.12223	6.04363	5.48733	6.32155	10.1691	8.74114	7.539	11.4358	13.0139	9.28445	11.2521	7.63074	11.9121	12.7181
ENSG00000182180	MRPS16	mitochondrial ribosomal protein S16 [Source:HGNC Symbol;Acc:HGNC:14048]	7.64837	7.87983	7.72734	6.98902	8.86135	6.62207	8.21881	10.1248	7.44363	7.39717	3.48959	5.57263	6.95641	6.33704	5.08978	7.06185	6.01641	4.99148	5.61756	4.98903	4.46678	8.62949	7.70333	8.20174	8.89064	9.19401	9.02016	7.65547	7.18768	7.29879
ENSG00000159217	IGF2BP1	insulin like growth factor 2 mRNA binding protein 1 [Source:HGNC Symbol;Acc:HGNC:28866]	0.137638	0.0378152	0.0902651	0.132338	0.0595828	0.0709019	0.00293992	0	0.0183583	0.0308979	0.0135744	0	0.0644443	0.0539652	0.0185701	0.0172166	0.0135817	0.0198104	0	0.0406958	0.0188094	0.0084873	0	0.00309061	0	0.00124026	0.0085969	0	0	0
ENSG00000134198	TSPAN2	tetraspanin 2 [Source:HGNC Symbol;Acc:HGNC:20659]	2.34188	4.16038	2.83952	2.66942	2.86357	2.1024	2.66405	3.56777	4.99202	4.31381	1.69814	2.08654	2.90348	1.34511	1.214	2.24572	1.60039	1.58266	1.8209	3.0129	1.71012	1.50479	1.12529	2.62764	2.87109	1.49782	2.27351	1.88411	1.58408	3.13494
ENSG00000178982	EIF3K	eukaryotic translation initiation factor 3 subunit K [Source:HGNC Symbol;Acc:HGNC:24656]	12.4578	12.7549	12.7843	11.8894	14.1968	14.0449	14.1081	14.0604	14.0946	13.7041	7.49186	13.4392	9.82353	9.15573	9.7595	11.8494	12.6965	9.26291	14.2551	13.384	12.162	14.4364	17.6261	14.5573	20.0863	14.5634	17.649	13.665	16.1499	15.0543
ENSG00000174780	SRP72	signal recognition particle 72 [Source:HGNC Symbol;Acc:HGNC:11303]	5.54333	6.11259	4.35057	6.46353	4.85253	6.4458	5.20183	6.33229	5.33875	5.00127	4.07306	4.48571	5.03941	3.70664	2.92958	3.84699	5.01412	2.80748	4.20955	5.33319	3.99609	5.86254	7.18669	6.28257	6.32009	6.49376	6.46532	4.88751	5.49021	5.6023
ENSG00000162704	ARPC5	actin related protein 2/3 complex subunit 5 [Source:HGNC Symbol;Acc:HGNC:708]	8.1215	7.7811	5.65291	7.46353	7.08065	4.91654	5.58937	6.06293	6.25136	5.29216	4.40066	4.63015	5.67067	4.42966	3.35477	6.0969	4.67094	3.79409	5.12945	5.79637	4.64493	5.81654	7.70425	6.06045	7.74145	7.57294	6.78425	6.05149	6.83929	11.5772
ENSG00000116194	ANGPTL1	angiopoietin like 1 [Source:HGNC Symbol;Acc:HGNC:489]	2.90869	1.97341	1.09889	2.16995	2.15486	2.1423	1.21624	1.39131	1.42552	0.840052	1.1522	2.67702	3.15591	3.63297	3.53523	3.13413	1.48444	2.7333	2.47376	2.65698	4.21308	2.76645	4.50275	2.41015	2.25858	5.09304	2.39134	3.30344	2.56653	4.06801
ENSG00000215114	UBXN2B	UBX domain protein 2B [Source:HGNC Symbol;Acc:HGNC:27035]	3.46787	2.8099	2.84226	3.34206	2.24102	3.26555	2.45082	2.99983	2.86757	2.45077	1.1336	1.77104	1.52435	1.53972	0.960748	2.48746	2.5048	1.31509	2.21474	2.90404	1.89353	2.23863	3.12335	3.07412	3.39369	2.89433	3.09332	2.42974	2.28249	3.46235
ENSG00000151090	THRB	thyroid hormone receptor beta [Source:HGNC Symbol;Acc:HGNC:11799]	0.109901	0.0767773	0.0613989	0.0855395	0.170883	0.0661746	0.0732968	0.0338226	0.0609147	0.0761407	0.236866	0.123243	0.103905	0.2793	0.333219	0.136141	0.0749887	0.194735	0.163465	0.115119	0.267821	0.18825	0.239128	0.114468	0.043428	0.0587927	0.173537	0.382653	0.361678	0.491006
ENSG00000142765	SYTL1	synaptotagmin like 1 [Source:HGNC Symbol;Acc:HGNC:15584]	31.7383	42.72	42.8208	38.1908	33.6114	43.305	39.1664	52.1171	44.0783	45.8711	30.9078	38.4726	44.2317	32.7841	28.8537	37.8603	36.5393	41.3133	35.5233	37.9567	31.0499	28.3279	30.1029	32.9628	34.8021	31.7235	29.0516	35.2625	30.3053	32.2672
ENSG00000127586	CHTF18	chromosome transmission fidelity factor 18 [Source:HGNC Symbol;Acc:HGNC:18435]	4.70887	5.2439	5.99372	5.78923	4.09213	4.87744	5.4885	5.94746	5.51827	4.47237	5.18992	6.26179	7.54573	5.72381	4.67384	5.4364	5.00973	5.8629	4.99828	4.43331	4.00669	4.15748	3.48508	4.84962	3.47118	3.82995	3.90434	5.1418	4.01416	3.93705
ENSG00000113790	EHHADH	enoyl-CoA hydratase and 3-hydroxyacyl CoA dehydrogenase [Source:HGNC Symbol;Acc:HGNC:3247]	0.1927	0.466207	0.322039	0.232595	0.205739	0.220228	0.404189	0.365946	0.288721	0.328776	0.0945761	0.113868	0.0951468	0.159367	0.0769092	0.12677	0.350612	0.132155	0.14485	0.201582	0.125081	0.0864497	0.233548	0.0222009	0.137518	0.0763248	0.15519	0	0.122397	0.186079
ENSG00000197114	ZGPAT	zinc finger CCCH-type and G-patch domain containing [Source:HGNC Symbol;Acc:HGNC:15948]	9.98526	9.69612	14.0454	10.2475	10.3306	11.9222	11.7213	11.8731	12.6391	10.8671	11.6119	11.5458	11.6944	10.9646	9.87937	11.3369	12.1323	11.3036	11.8381	10.0752	7.96177	8.79469	11.0051	8.8735	10.1012	8.36812	8.4718	10.2958	7.8651	6.95576
ENSG00000171236	LRG1	leucine rich alpha-2-glycoprotein 1 [Source:HGNC Symbol;Acc:HGNC:29480]	0.128744	0.50748	0.605841	0.224396	1.84963	0.172217	0.333281	0.35786	0.202891	0.301718	0.6612	0.689552	2.74426	2.79393	0.933436	0.172598	0.593532	0.725992	0.174953	0.488273	0.704222	1.065	0.3417	0.948851	0.425153	0.724999	17.2124	2.29186	2.46124	0.327334
ENSG00000115085	ZAP70	zeta chain of T cell receptor associated protein kinase 70 [Source:HGNC Symbol;Acc:HGNC:12858]	77.5619	110.748	121.539	90.2127	90.2742	117.735	120.286	141.731	134.789	141.474	92.4513	108.754	124.732	86.0443	77.722	96.0103	101.148	105.661	86.4319	109.078	83.8	89.0333	78.3503	89.6158	98.7984	73.4595	89.1029	93.787	84.0205	68.3135
ENSG00000197629	MPEG1	macrophage expressed 1 [Source:HGNC Symbol;Acc:HGNC:29619]	49.0935	37.8046	41.003	50.8805	42.2698	24.2006	35.8029	35.8704	42.076	18.3464	24.7825	18.2558	25.0718	28.7745	25.0525	28.7685	48.4177	18.958	38.6336	20.6277	31.3513	38.3055	44.2169	45.5915	48.2759	55.4411	46.1102	33.3236	56.8308	62.9938
ENSG00000182544	MFSD5	major facilitator superfamily domain containing 5 [Source:HGNC Symbol;Acc:HGNC:28156]	5.86957	6.40975	7.36318	5.38407	6.17554	4.93595	6.45233	7.59463	6.69859	6.45085	2.62768	4.55499	4.1324	4.78609	4.28413	6.61589	4.15875	4.18355	4.82984	5.00103	5.79651	5.20641	6.20956	5.70026	7.66625	5.69841	7.12514	6.21038	6.78458	6.81488
ENSG00000145990	GFOD1	glucose-fructose oxidoreductase domain containing 1 [Source:HGNC Symbol;Acc:HGNC:21096]	3.15277	4.7928	5.37532	5.93993	3.22352	2.93758	4.75832	5.40831	3.07517	7.4162	3.32402	4.45591	5.42281	3.59331	3.777	4.19598	3.86223	3.02155	3.35463	3.22678	3.63461	2.64497	1.98194	3.19648	2.3209	2.80497	3.04602	2.73235	3.97556	3.20117
ENSG00000213906	LTB4R2	leukotriene B4 receptor 2 [Source:HGNC Symbol;Acc:HGNC:19260]	13.0672	17.9884	15.3145	12.3513	18.3307	13.8801	15.4414	17.7334	16.0971	14.2591	15.6163	14.2555	21.0895	12.8977	15.7221	13.5444	13.8868	13.4564	14.9333	10.5042	8.83866	12.9623	9.13191	8.77572	9.70972	11.9284	11.549	14.3211	12.4884	13.0356
ENSG00000149403	GRIK4	glutamate ionotropic receptor kainate type subunit 4 [Source:HGNC Symbol;Acc:HGNC:4582]	0.193597	0	0.0642459	0.683148	0.0244177	0.00876804	0.021914	0	0	0	0.16821	0.403416	0.269959	0.432428	0.0780568	0.0595341	0.665989	0.107613	0.32128	0.100259	0.0550488	0	0.0323707	0	0.0314768	0	0	0	0	0
ENSG00000186472	PCLO	piccolo presynaptic cytomatrix protein [Source:HGNC Symbol;Acc:HGNC:13406]	0	0.0162226	0	0.0265348	0.00580303	0.0151913	0	0.00764846	0.0116169	0.0391368	0	0.0112008	0.0723268	0.0478765	0.0226658	0.00543679	0	0.0270953	0.0119453	0.0300686	0.00619118	0	0	0	0	0.00215929	0	0	0	0
ENSG00000103126	AXIN1	axin 1 [Source:HGNC Symbol;Acc:HGNC:903]	13.9352	16.7751	21.4393	17.0085	13.1778	14.9829	15.7274	21.1995	18.6169	21.2108	13.7128	14.3865	17.794	12.8034	13.8654	13.5074	15.0763	14.2585	12.3732	14.5342	14.9929	10.8811	9.54294	14.5901	13.2646	13.9544	13.345	13.5048	12.7749	12.2835
ENSG00000134247	PTGFRN	prostaglandin F2 receptor inhibitor [Source:HGNC Symbol;Acc:HGNC:9601]	0.26951	0.320629	0.115923	0.173231	0.446068	0.580397	0.318072	0.421763	0.414572	0.157967	0.35179	0.131482	0.6918	0.394622	0.484465	0.233342	0.571557	0.385374	0.172274	0.438434	0.581842	0.48879	0.731465	0.676388	0.745245	0.84816	1.18719	0.641129	0.379005	0.704863
ENSG00000067048	DDX3Y	DEAD-box helicase 3 Y-linked [Source:HGNC Symbol;Acc:HGNC:2699]	0	0	0	0	8.84377	0	0	12.2665	10.7538	11.7864	0	0	0.025625	0.0703369	0	0.0693867	12.3755	11.1835	9.22785	0	0	0	0	0	0.0516861	0.043462	0.0575595	0.040616	0	0
ENSG00000100918	REC8	REC8 meiotic recombination protein [Source:HGNC Symbol;Acc:HGNC:16879]	7.66546	9.16949	12.7654	11.7961	9.25169	11.3664	8.66816	10.4595	9.50168	11.069	29.5732	13.5568	17.2342	17.592	23.7847	10.3558	12.3941	14.7375	13.0788	11.2667	11.8801	16.938	10.3498	10.035	9.36446	11.6499	12.0718	16.8382	16.934	8.18923
ENSG00000156261	CCT8	chaperonin containing TCP1 subunit 8 [Source:HGNC Symbol;Acc:HGNC:1623]	11.913	10.5225	9.6395	10.0939	8.82005	10.6206	9.40508	11.9309	8.59109	8.28022	6.64856	8.03557	7.65981	5.99058	4.86073	7.33482	9.1066	5.90482	7.36454	10.2934	6.46719	8.72916	13.7006	11.1018	11.8926	11.1933	12.6484	8.9622	9.32603	10.875
ENSG00000068489	PRR11	proline rich 11 [Source:HGNC Symbol;Acc:HGNC:25619]	0.512079	0.484435	0.478034	0.685272	0.492809	0.569799	0.589445	0.606728	0.452617	0.425993	0.18579	0.237952	0.306735	0.221993	0.336603	0.361726	0.374604	0.27702	0.300318	0.358605	0.158076	0.442278	0.335644	0.524971	0.465814	0.430179	0.405276	0.356573	0.516335	0.441968
ENSG00000177303	CASKIN2	CASK interacting protein 2 [Source:HGNC Symbol;Acc:HGNC:18200]	0.941847	0.835779	0.980555	0.868688	0.700174	0.865272	1.0193	1.09201	1.33372	0.975855	0.380029	0.610098	0.666108	0.389004	0.563585	0.506634	0.776983	0.649243	0.58431	0.750233	0.564455	0.463968	0.673021	0.435209	0.936407	0.884423	0.307142	0.522537	0.224183	0.573952
ENSG00000100596	SPTLC2	serine palmitoyltransferase long chain base subunit 2 [Source:HGNC Symbol;Acc:HGNC:11278]	9.63714	6.90046	7.51719	8.18086	6.98877	6.61108	6.73299	6.33498	6.93527	5.99688	3.69833	5.60219	5.09093	6.05955	4.70551	5.13463	7.09014	4.15937	4.84082	6.04118	4.6297	6.87068	7.57215	6.92191	7.30254	8.5761	6.28781	6.18099	9.43595	10.9513
ENSG00000108582	CPD	carboxypeptidase D [Source:HGNC Symbol;Acc:HGNC:2301]	6.88604	6.4281	5.52118	5.63271	4.58	5.86004	4.97846	6.04968	6.86156	6.62438	4.78646	5.11867	5.51235	3.5448	3.56213	4.24455	4.33876	3.89615	4.06375	4.21548	4.67402	4.20717	4.47576	5.84552	5.22066	5.62424	5.69411	3.88938	5.33732	6.27239
ENSG00000161664	ASB16	ankyrin repeat and SOCS box containing 16 [Source:HGNC Symbol;Acc:HGNC:19768]	6.80942	5.55449	4.32497	4.23596	5.29124	8.13903	5.89829	5.95812	6.40416	6.05851	3.62644	5.50556	4.72486	5.70455	3.71376	5.79163	5.71275	5.22584	6.08741	3.68584	3.80387	3.44445	5.51542	2.83852	3.43289	4.44529	4.62246	3.31005	2.73102	4.04815
ENSG00000015133	CCDC88C	coiled-coil domain containing 88C [Source:HGNC Symbol;Acc:HGNC:19967]	19.8721	22.4151	28.5433	21.4051	24.0964	25.0694	25.6581	29.6715	28.9453	34.5233	23.7191	29.3519	28.9382	21.0611	23.0244	22.3002	25.2496	26.9585	23.1952	26.1981	18.1533	21.5415	20.4048	19.4976	21.7919	20.274	21.3862	22.4119	20.4717	16.4687
ENSG00000090932	DLL3	delta like canonical Notch ligand 3 [Source:HGNC Symbol;Acc:HGNC:2909]	0	0.0925834	0	0	0.0525609	0.0443828	0	0	0	0	0	0	0.355211	0	0	0.0675469	0	0.280163	0.117795	0	16.7984	0.0902363	0.092587	0	0	0	0	0.0694915	0	0.0661894
ENSG00000185697	MYBL1	MYB proto-oncogene like 1 [Source:HGNC Symbol;Acc:HGNC:7547]	7.5416	10.8883	11.6109	10.0395	9.30792	8.73617	9.29111	13.7567	9.7761	16.1302	8.20524	16.7919	14.0656	7.83874	7.12053	8.30944	8.9295	6.91482	9.50592	12.067	5.83303	6.97576	4.52936	8.05651	8.74275	6.52082	9.09318	6.00256	7.09751	7.91387
ENSG00000189339	SLC35E2B	solute carrier family 35 member E2B [Source:HGNC Symbol;Acc:HGNC:33941]	34.5838	31.925	33.1163	35.2408	29.9604	40.5685	27.106	32.6142	37.2523	34.8996	25.1818	30.2459	22.564	24.1332	33.5791	32.7513	30.2271	26.8567	33.6176	39.5783	19.4434	24.1444	26.6678	23.4591	30.0967	22.2935	22.0949	30.8017	22.119	30.5753
ENSG00000113369	ARRDC3	arrestin domain containing 3 [Source:HGNC Symbol;Acc:HGNC:29263]	17.203	16.9739	16.4641	20.3429	13.4946	14.1241	10.5623	18.2246	17.3665	19.5178	11.9386	12.6568	12.1571	9.0184	9.61093	10.3197	12.6125	9.28797	7.64174	13.6714	7.89123	24.5502	12.836	15.9513	18.3397	11.7263	20.7757	13.6991	13.8531	14.1265
ENSG00000103260	METRN	meteorin, glial cell differentiation regulator [Source:HGNC Symbol;Acc:HGNC:14151]	6.03071	6.4231	6.17154	6.61985	5.49931	6.0861	6.21173	6.24679	7.49991	8.15249	4.44075	5.42075	5.98255	4.12516	3.50372	5.93981	5.01783	5.08833	5.00421	4.43207	5.0811	5.89631	5.01208	5.45878	4.90701	4.73464	4.92426	4.14926	4.45475	5.84114
ENSG00000173726	TOMM20	translocase of outer mitochondrial membrane 20 [Source:HGNC Symbol;Acc:HGNC:20947]	15.2722	11.3638	9.25865	11.8572	14.0508	11.2517	10.7376	8.86801	10.7834	10.4355	8.78783	9.20787	10.7223	9.0617	8.08014	10.6901	7.86101	7.81688	7.03726	8.88629	9.36322	11.5838	12.0687	13.4628	13.2729	11.2397	13.2176	12.8427	10.3157	13.2409
ENSG00000173366	AC097637	novel twinfilin, actin-binding protein, homolog 2 (Drosophila) (TWF2) and toll-like receptor 9 (TLR9) protein	0	0	0	0	0	0	0	0.00252035	0	0	0	0	0	0	0	0	0	0	0	0	0	0	0	0	0	0	0	0	0.399939	1.17414
ENSG00000002834	LASP1	LIM and SH3 protein 1 [Source:HGNC Symbol;Acc:HGNC:6513]	28.7826	28.6406	33.2307	29.3928	31.5597	25.3487	29.9853	35.0772	34.2963	33.5676	19.0784	25.1725	23.3616	20.9363	22.2266	27.3812	27.3113	22.8867	27.1563	24.732	29.8157	24.9331	24.6504	26.26	29.3376	27.1989	25.6726	26.9928	27.4897	30.5757
ENSG00000233927	RPS28	ribosomal protein S28 [Source:HGNC Symbol;Acc:HGNC:10418]	67.4646	54.4776	49.3174	42.8073	69.9077	53.6605	64.2693	51.8028	64.8812	51.2141	26.8952	55.0335	44.3993	44.1031	34.9539	51.3125	33.3723	39.0552	45.5481	44.669	67.5986	53.1485	60.2434	45.6803	67.9264	51.3364	73.3619	54.3903	46.963	57.9018
ENSG00000008710	PKD1	polycystin 1, transient receptor potential channel interacting [Source:HGNC Symbol;Acc:HGNC:9008]	17.9792	20.8971	20.1745	20.0716	17.0269	21.767	19.3646	21.2906	21.9296	19.8044	17.5108	18.395	19.5111	19.0326	18.3092	16.721	16.8956	20.235	16.9358	14.6156	15.1045	15.9993	15.5899	16.5349	16.349	17.4577	14.0462	17.9904	14.4597	15.5183
ENSG00000143546	S100A8	S100 calcium binding protein A8 [Source:HGNC Symbol;Acc:HGNC:10498]	79.0009	67.5473	71.3424	42.7357	80.0009	65.6186	105.558	53.1506	64.1354	51.1142	58.9668	51.293	39.3365	78.505	33.7145	86.1063	181.843	36.3675	53.3789	65.6105	72.9456	100.859	96.5089	104.377	158.053	135.087	134.74	69.7772	153.679	156.921
ENSG00000021762	OSBPL5	oxysterol binding protein like 5 [Source:HGNC Symbol;Acc:HGNC:16392]	10.8067	14.071	22.5112	14.0679	10.4186	9.75117	15.356	24.6698	26.4106	22.104	11.2874	18.0863	17.6134	8.68053	11.1293	12.0908	11.5012	11.9076	10.124	9.8242	11.8966	10.6711	3.89857	12.0585	10.4967	6.34628	11.109	8.76267	15.1236	8.1169
ENSG00000180776	ZDHHC20	zinc finger DHHC-type palmitoyltransferase 20 [Source:HGNC Symbol;Acc:HGNC:20749]	18.1511	14.5778	15.8024	17.4974	13.6304	14.5879	14.0347	13.6028	15.717	14.5726	10.4793	12.7959	13.8966	10.8146	9.52641	13.1406	11.9284	9.46366	9.66204	11.0695	10.8035	13.5025	13.99	16.7167	15.5971	13.792	13.8741	10.8789	13.9954	18.0295
ENSG00000124333	VAMP7	vesicle associated membrane protein 7 [Source:HGNC Symbol;Acc:HGNC:11486]	8.11843	6.05706	5.174	5.36431	7.58587	5.61198	5.84323	6.09447	5.67839	5.68608	5.02951	4.60004	5.97927	5.52956	4.01798	5.47099	4.24936	3.45495	3.32	3.59479	7.09672	5.2652	6.45401	7.26326	6.53063	7.738	6.28187	5.50843	5.68742	13.0003
ENSG00000116005	PCYOX1	prenylcysteine oxidase 1 [Source:HGNC Symbol;Acc:HGNC:20588]	2.96464	2.32557	2.38453	1.63226	2.72531	2.59361	2.23091	2.2403	2.66462	3.26391	1.89014	1.70265	2.84006	1.4297	1.13712	1.49812	1.64118	1.73651	1.45773	2.05764	2.11098	2.52942	2.75542	2.29118	2.71304	2.4809	3.0649	2.4212	2.34603	2.33251
ENSG00000105202	FBL	fibrillarin [Source:HGNC Symbol;Acc:HGNC:3599]	9.44036	10.7274	9.25929	7.81907	10.5738	9.58581	15.0418	10.7925	11.0127	10.2041	5.10189	8.21097	7.89519	5.44104	6.51777	10.6455	7.61698	5.77115	8.86762	8.37519	8.40481	10.7067	12.5274	10.6058	14.6874	8.90979	12.9704	11.5045	7.80132	9.82295
ENSG00000149527	PLCH2	phospholipase C eta 2 [Source:HGNC Symbol;Acc:HGNC:29037]	6.30924	8.86937	8.4183	10.2501	7.08958	7.82444	7.52606	9.65937	13.4985	14.817	8.78059	5.93841	7.5235	5.91753	7.09653	5.61765	6.59688	8.5753	6.66278	5.0504	7.54468	8.59391	4.70387	6.4651	6.22962	4.49073	7.14468	8.31946	5.21982	4.92136
ENSG00000100220	RTCB	RNA 2',3'-cyclic phosphate and 5'-OH ligase [Source:HGNC Symbol;Acc:HGNC:26935]	6.49302	7.09949	6.55989	7.35799	6.70386	8.0158	7.1235	5.32047	7.11563	7.09585	6.49983	5.49953	4.90013	5.63128	3.83648	6.06996	5.01222	3.93388	7.15974	5.9701	4.58382	9.54065	9.23376	7.92356	8.39591	7.4214	8.81365	7.87976	7.76499	7.4789
ENSG00000152558	TMEM123	transmembrane protein 123 [Source:HGNC Symbol;Acc:HGNC:30138]	25.632	21.5316	18.2854	22.2629	19.522	22.7966	17.8346	16.1387	16.8529	14.227	16.4262	14.7348	14.7404	19.7674	15.0466	17.3283	13.4919	13.8276	12.8187	17.2172	13.3005	20.5573	23.7598	20.9853	24.9807	27.6575	25.5844	21.0905	21.9165	22.364
ENSG00000232434	AJM1	apical junction component 1 homolog [Source:HGNC Symbol;Acc:HGNC:37284]	8.44096	9.45392	15.2933	9.57928	8.08388	7.83869	12.0081	18.583	15.1082	16.9037	9.27522	10.1419	14.3804	6.19471	12.2226	9.797	8.91969	8.50775	6.0526	6.94198	10.4631	7.72777	3.6294	8.52369	7.91185	5.8409	8.14966	6.33902	7.24516	7.12976
ENSG00000166913	YWHAB	tyrosine 3-monooxygenase/tryptophan 5-monooxygenase activation protein beta [Source:HGNC Symbol;Acc:HGNC:12849]	20.8504	18.2125	18.1564	17.4047	19.2396	16.8128	16.5493	19.0382	17.6506	17.5322	14.1697	17.747	18.6249	13.1243	12.6239	16.028	13.2416	12.8887	14.4472	15.7998	11.8012	19.3954	20.1234	20.3003	21.6387	21.3741	22.5551	18.8346	23.2736	23.1969
ENSG00000173868	PHOSPHO1	phosphoethanolamine/phosphocholine phosphatase 1 [Source:HGNC Symbol;Acc:HGNC:16815]	12.8606	17.7444	22.3712	19.7796	17.2206	12.8519	18.9569	26.369	22.2962	26.0974	12.432	14.9205	18.3154	13.171	16.2201	20.0605	16.729	11.5465	17.8746	14.4189	13.8948	11.0309	10.8734	17.0593	11.0024	15.5829	15.8775	9.41651	14.7538	14.517
ENSG00000183520	UTP11	UTP11 small subunit processome component [Source:HGNC Symbol;Acc:HGNC:24329]	1.70484	2.3423	2.33346	1.58208	1.2129	0.95316	1.44061	2.10876	1.52512	1.08749	0.808808	1.0673	1.31592	0.904075	0.662026	0.86933	1.21707	1.08317	0.99483	1.2901	0.639995	0.835815	0.924221	1.45677	1.24949	1.23888	1.08327	0.91013	0.801173	0.896629
ENSG00000197774	EME2	essential meiotic structure-specific endonuclease subunit 2 [Source:HGNC Symbol;Acc:HGNC:27289]	23.5129	19.8108	23.095	24.2179	21.2911	27.7691	24.338	28.0129	28.0419	26.2287	26.2704	23.9491	24.101	23.5959	25.988	24.1548	18.8454	25.5002	24.5119	19.6256	18.4263	22.3108	15.7692	19.3631	19.0819	19.4702	21.3249	20.2123	17.8519	19.6461
ENSG00000124491	F13A1	coagulation factor XIII A chain [Source:HGNC Symbol;Acc:HGNC:3531]	23.8539	8.6894	9.11846	26.6312	66.1344	8.01571	11.3232	4.86806	10.8043	13.3917	54.0961	15.2365	64.0357	46.7171	40.3163	39.3871	19.6889	35.9728	37.5815	18.3676	107.219	29.0128	67.5378	25.3907	19.7819	31.9912	30.9461	58.469	41.767	101.961
ENSG00000086598	TMED2	transmembrane p24 trafficking protein 2 [Source:HGNC Symbol;Acc:HGNC:16996]	11.4664	7.16108	7.38485	8.47882	7.00668	7.29361	7.97628	7.72896	7.39377	9.94382	4.93368	6.91303	6.93941	4.5928	4.77711	6.26139	7.4305	3.21419	5.47749	7.05147	5.69848	7.93014	7.45667	7.90104	8.51375	9.06197	9.33356	6.89441	7.52303	8.41401
ENSG00000154217	PITPNC1	phosphatidylinositol transfer protein cytoplasmic 1 [Source:HGNC Symbol;Acc:HGNC:21045]	16.8711	18.8425	24.2587	22.3718	16.5706	17.9585	20.1637	17.4707	23.0613	22.5617	18.1488	23.9645	16.3567	16.5626	13.6701	16.7117	16.4746	20.5659	16.5369	16.3042	13.8699	17.8032	16.5089	15.6632	15.1097	13.9733	13.6928	16.5549	14.1707	13.2519
ENSG00000136869	TLR4	toll like receptor 4 [Source:HGNC Symbol;Acc:HGNC:11850]	5.86752	4.26536	4.46187	6.82044	4.41098	4.0663	4.64571	3.58622	5.37222	1.85587	1.87218	2.62317	2.37517	2.52135	1.60326	2.44706	5.71767	2.17859	3.26659	3.03501	2.41986	3.74539	4.30234	5.61129	5.86654	6.01662	3.72841	2.83885	6.58406	7.13286
ENSG00000163902	RPN1	ribophorin I [Source:HGNC Symbol;Acc:HGNC:10381]	13.5697	9.08688	11.4247	9.88171	14.0203	11.0492	11.8546	12.0356	14.8738	10.7174	9.38038	11.1842	9.41069	8.30021	8.99729	10.9239	11.7361	6.92775	9.34807	11.3221	10.35	14.7133	12.6436	13.3402	15.6022	11.5392	16.0357	12.8233	13.4559	14.0627
ENSG00000198074	AKR1B10	aldo-keto reductase family 1 member B10 [Source:HGNC Symbol;Acc:HGNC:382]	0.524401	1.14369	1.30824	0.753062	0	0.198783	0	0	0	0	0	0	0	0	0	0.053227	0	0.136929	0	0	0	0	0	0	0.0337855	0	0	0	0	0
ENSG00000006007	GDE1	glycerophosphodiester phosphodiesterase 1 [Source:HGNC Symbol;Acc:HGNC:29644]	4.10275	3.79486	3.59115	2.59799	3.76143	2.42937	3.30852	2.88185	3.89516	3.18761	2.5643	3.24559	3.81951	2.59505	2.59443	3.51623	2.41946	2.283	3.42982	2.5403	4.30026	3.88562	4.16485	3.81492	3.85621	3.92426	4.53498	4.13152	4.42329	4.93808
ENSG00000166128	RAB8B	RAB8B, member RAS oncogene family [Source:HGNC Symbol;Acc:HGNC:30273]	12.3088	13.7998	12.2421	15.6556	8.65487	9.82537	9.37818	12.5501	11.1624	9.22022	7.4375	9.3257	10.0018	6.89587	5.35572	8.28239	9.50971	5.9507	6.72149	8.31457	8.03929	8.06995	9.96624	11.5823	12.143	10.8796	10.8829	6.3465	9.11163	13.9595
ENSG00000188542	DUSP28	dual specificity phosphatase 28 [Source:HGNC Symbol;Acc:HGNC:33237]	7.26254	7.64888	8.2123	8.61254	7.60269	7.70316	5.69775	6.47968	8.59452	8.66169	6.91495	4.73914	8.44019	6.63184	6.7254	5.8737	6.11859	6.60939	5.65068	5.73796	3.13594	6.22067	5.52344	6.96634	5.44884	5.89351	5.37203	6.2495	5.1947	4.85281
ENSG00000111412	C12orf49	chromosome 12 open reading frame 49 [Source:HGNC Symbol;Acc:HGNC:26128]	4.10869	3.58672	4.25159	3.37002	3.36602	2.90518	4.01549	3.41436	4.7852	3.94975	1.61936	3.06298	2.37604	2.62777	2.27401	3.06524	3.25523	2.52304	2.98815	3.30556	3.02462	3.3343	3.51933	3.69922	4.19967	3.26103	3.42364	2.94801	3.58732	3.11063
ENSG00000228474	OST4	oligosaccharyltransferase complex subunit 4, non-catalytic [Source:HGNC Symbol;Acc:HGNC:32483]	84.6484	47.1892	57.7736	56.4515	163.795	58.9786	83.4429	52.6039	46.3238	59.1449	131.303	61.3903	113.654	105.936	104.173	92.3446	54.6701	84.3469	93.1884	75.2909	235.967	106.077	164.838	82.5419	75.7118	79.6349	92.7926	140.058	100.638	328.858
ENSG00000172292	CERS6	ceramide synthase 6 [Source:HGNC Symbol;Acc:HGNC:23826]	4.06516	3.65108	2.68046	4.28592	3.35931	3.91157	3.29817	2.68054	2.36209	2.92712	3.21247	1.96724	2.43684	2.72784	2.44623	2.35919	2.97801	2.60429	2.61309	3.33752	3.17107	4.29114	5.02186	3.06825	3.67823	4.44124	3.48303	3.93706	4.15862	3.60305
ENSG00000114353	GNAI2	G protein subunit alpha i2 [Source:HGNC Symbol;Acc:HGNC:4385]	31.905	25.1421	29.973	24.2821	35.1146	23.8312	31.3472	29.5289	34.0546	27.4268	19.4911	22.1655	23.9514	24.4423	25.0741	28.7985	29.257	18.4151	29.1577	20.9156	26.3693	35.6097	30.0041	28.9332	33.7526	30.4315	34.5384	31.9974	40.4302	37.9154
ENSG00000138095	LRPPRC	leucine rich pentatricopeptide repeat containing [Source:HGNC Symbol;Acc:HGNC:15714]	6.56416	6.79132	5.34447	5.422	5.38316	6.546	5.82286	5.35742	5.5454	6.1501	4.47657	4.58956	5.29758	4.1873	3.58324	4.3675	4.54367	4.19117	4.00771	6.14772	3.96199	6.38343	7.32066	6.06453	6.25159	6.77098	6.74674	5.27692	5.20029	7.08295
ENSG00000249992	TMEM158	transmembrane protein 158 (gene/pseudogene) [Source:HGNC Symbol;Acc:HGNC:30293]	1.97776	0.348693	0.223585	0.67396	4.33192	0.147496	0.155405	0.300778	0.288615	0.590048	6.62766	0.749436	8.67211	5.77724	8.35344	2.79407	0.602536	2.09464	4.29987	0.723129	6.1033	1.11222	4.03571	2.86227	0.79276	3.82578	0.952693	4.72728	2.72	9.06035
ENSG00000101347	SAMHD1	SAM and HD domain containing deoxynucleoside triphosphate triphosphohydrolase 1 [Source:HGNC Symbol;Acc:HGNC:15925]	49.5424	40.9152	40.0086	46.3545	41.6399	41.5094	36.8512	35.9206	42.2485	30.1383	30.745	31.7677	30.1587	28.6695	23.5718	30.7471	35.0441	27.1503	34.7749	37.5032	25.2271	42.3169	44.1824	38.8788	42.705	44.1997	38.0682	36.4807	43.1108	47.3101
ENSG00000159377	PSMB4	proteasome 20S subunit beta 4 [Source:HGNC Symbol;Acc:HGNC:9541]	22.8672	18.4358	21.0847	19.2863	23.623	21.6412	25.687	23.0579	25.8573	23.5568	18.0503	19.4302	19.5483	16.7579	17.0678	21.9052	18.7486	13.8461	18.9693	20.7849	17.9523	25.1583	25.6608	22.0859	26.7639	21.5703	28.8845	26.657	26.9762	25.1329
ENSG00000187164	SHTN1	shootin 1 [Source:HGNC Symbol;Acc:HGNC:29319]	1.26692	1.08253	1.45693	1.77739	1.69576	1.05981	1.08112	0.932364	1.0602	0.641645	0.648712	0.47298	1.20262	1.0205	0.620594	1.18603	1.37272	0.553469	1.04938	0.564107	1.02755	1.10541	1.94894	1.64096	1.62645	2.49857	1.63232	0.770706	1.44423	3.32016
ENSG00000091317	CMTM6	CKLF like MARVEL transmembrane domain containing 6 [Source:HGNC Symbol;Acc:HGNC:19177]	21.8174	15.9688	15.5505	22.7499	18.0108	13.4743	14.3605	13.8477	13.759	12.182	12.4447	12.3855	15.5467	13.564	10.818	14.136	11.8145	10.094	10.6768	12.0768	13.8811	19.9314	16.5166	18.1032	16.2282	17.2305	15.1685	13.8262	21.0361	29.5745
ENSG00000185880	TRIM69	tripartite motif containing 69 [Source:HGNC Symbol;Acc:HGNC:17857]	2.54947	2.46838	3.09724	2.66652	2.42611	2.16068	1.85985	2.61787	2.44835	1.80809	0.924285	2.05542	1.8493	1.76021	1.27338	1.70233	2.49084	2.31313	2.10865	2.55096	3.95708	2.9364	2.60859	3.79179	3.26221	3.53675	2.8601	1.71644	2.4655	2.93596
ENSG00000198189	HSD17B11	hydroxysteroid 17-beta dehydrogenase 11 [Source:HGNC Symbol;Acc:HGNC:22960]	14.1043	11.1924	10.3462	15.1428	9.55283	11.5864	9.57659	10.264	10.8074	9.29664	4.88071	7.02832	9.40121	5.691	6.49872	10.1409	8.79212	5.07182	7.75791	9.96955	5.08357	9.77811	13.3481	14.9433	11.6487	12.358	16.6649	8.45061	9.8878	16.9289
ENSG00000198648	STK39	serine/threonine kinase 39 [Source:HGNC Symbol;Acc:HGNC:17717]	7.75002	7.73657	10.1893	9.4374	5.86291	6.23882	6.05042	10.6869	8.23942	10.9349	5.64515	7.89761	9.09926	6.37447	5.17538	6.82988	7.26024	5.53125	5.27948	7.20978	5.10479	5.78074	5.17845	7.11006	6.83086	5.71248	6.35105	4.86907	5.08807	6.10203
ENSG00000027869	SH2D2A	SH2 domain containing 2A [Source:HGNC Symbol;Acc:HGNC:10821]	10.9668	15.4774	21.6338	15.0182	19.7655	11.4939	19.6018	22.4146	24.7538	31.7695	17.3318	40.4162	24.8888	11.47	15.2842	12.3126	15.2612	13.0465	16.8074	14.1796	8.51707	15.0215	7.54712	10.6428	10.1337	8.14302	12.9962	14.254	16.2177	11.056
ENSG00000177575	CD163	CD163 molecule [Source:HGNC Symbol;Acc:HGNC:1631]	6.26203	3.07793	3.55987	2.92556	4.01314	3.74607	3.98339	2.9754	4.46263	1.86557	2.09738	2.84767	2.55823	3.73445	2.11162	2.867	6.27892	2.1063	3.53065	2.35758	3.95229	5.32759	4.44148	5.11523	6.06168	7.50772	4.14452	3.26674	6.3369	6.42733
ENSG00000142892	PIGK	phosphatidylinositol glycan anchor biosynthesis class K [Source:HGNC Symbol;Acc:HGNC:8965]	2.73599	2.25872	1.96961	2.71809	1.66653	2.36889	2.5312	2.56685	2.18134	2.42623	0.986787	1.87014	1.991	1.25563	0.95435	1.92044	1.3689	1.39069	0.937214	2.22399	1.78524	1.99638	2.74065	2.40462	2.90492	2.05488	2.57405	1.50264	1.78495	1.89242
ENSG00000158109	TPRG1L	tumor protein p63 regulated 1 like [Source:HGNC Symbol;Acc:HGNC:27007]	9.71493	9.24715	7.992	7.75021	9.52895	6.30001	9.38696	10.3867	10.5677	10.6073	4.31726	8.68969	8.15697	5.48726	6.05413	7.31446	6.29657	5.04526	5.62518	8.23304	6.76193	8.54416	9.29318	8.47514	10.3372	8.41322	10.9167	10.5883	7.59144	9.14805
ENSG00000182220	ATP6AP2	ATPase H+ transporting accessory protein 2 [Source:HGNC Symbol;Acc:HGNC:18305]	5.57211	4.28445	3.46584	4.99671	5.24216	4.05805	3.78836	4.34166	4.24741	3.93003	3.00547	3.86097	4.42391	3.80723	3.59809	3.52767	4.03141	2.78724	3.34967	3.5089	3.8876	4.55891	4.75939	5.20411	4.92781	4.92788	4.90491	4.17589	5.96984	6.73063
ENSG00000120063	GNA13	G protein subunit alpha 13 [Source:HGNC Symbol;Acc:HGNC:4381]	15.7147	17.6552	13.8966	18.2063	13.6329	13.7768	14.887	14.6732	13.3492	13.8229	11.5385	12.4741	14.9393	12.6425	10.8813	12.0626	10.6372	9.89067	10.7994	11.7738	13.1289	13.9755	15.6415	17.3331	14.3721	16.143	14.4912	13.0421	17.8216	20.0289
ENSG00000187446	CHP1	calcineurin like EF-hand protein 1 [Source:HGNC Symbol;Acc:HGNC:17433]	9.22015	7.11415	7.89975	9.35776	8.78032	5.93634	7.98841	7.20588	9.02884	6.026	5.6584	6.81614	6.34327	4.87195	5.89694	6.7962	7.6831	1.62803	6.26375	5.68921	7.05631	7.51237	8.33526	9.83875	8.94181	8.50286	9.56383	8.71101	10.3406	12.4047
ENSG00000184730	APOBR	apolipoprotein B receptor [Source:HGNC Symbol;Acc:HGNC:24087]	7.21171	6.18085	9.55849	7.41666	8.68435	4.9251	7.83881	8.34595	14.1559	7.19515	12.4238	9.89316	8.3254	11.1716	14.2781	12.5069	12.966	10.4972	15.4968	8.49613	9.54351	7.43466	7.24077	6.76845	7.80244	6.81662	7.60818	9.93087	11.0796	8.89719
ENSG00000159658	EFCAB14	EF-hand calcium binding domain 14 [Source:HGNC Symbol;Acc:HGNC:29051]	8.45764	8.32063	7.93551	7.25336	7.01259	6.82884	7.46563	7.58266	7.66168	8.2499	5.72538	6.53386	7.76928	5.41275	5.35722	6.3752	5.4332	4.8475	5.41128	6.57863	6.02031	7.05011	7.34969	6.51005	7.79406	7.94258	7.94353	7.06169	7.00301	7.93421
ENSG00000126756	UXT	ubiquitously expressed prefoldin like chaperone [Source:HGNC Symbol;Acc:HGNC:12641]	12.5391	13.2702	11.6193	9.04884	11.201	13.7383	12.668	10.9686	11.4204	12.189	7.68739	11.9789	8.1733	8.73484	6.37246	10.9422	10.427	8.53331	9.10951	13.4826	10.6265	13.8747	12.5943	16.3664	16.5597	11.2107	17.7867	12.4803	14.6795	14.408
ENSG00000186298	PPP1CC	protein phosphatase 1 catalytic subunit gamma [Source:HGNC Symbol;Acc:HGNC:9283]	8.03537	8.06635	7.51983	7.45943	6.5917	7.66149	6.88654	5.88745	6.26276	6.96306	4.75885	5.20632	7.07376	6.21534	4.89823	6.52304	5.03706	4.20496	4.73142	6.5899	4.32331	7.30771	7.9378	7.84969	8.21284	8.43373	9.4151	7.52536	7.22006	8.60057
ENSG00000009307	CSDE1	cold shock domain containing E1 [Source:HGNC Symbol;Acc:HGNC:29905]	25.9853	20.578	19.3657	22.0814	20.4558	21.3443	19.2845	18.5468	19.1454	20.1087	20.1613	19.4335	21.4267	16.7729	15.9182	17.2877	15.2443	14.6394	13.9012	19.239	17.6197	22.4453	24.6529	21.3058	25.1525	25.5464	28.8138	23.6733	20.879	25.1972
ENSG00000187994	RINL	Ras and Rab interactor like [Source:HGNC Symbol;Acc:HGNC:24795]	7.55487	8.18444	9.59466	7.4299	7.78326	9.05679	9.6952	9.30168	10.1709	10.155	3.96412	9.1562	6.18462	4.98817	4.86708	9.04083	8.63579	5.51337	6.96535	10.2213	5.9296	5.23156	6.54939	5.33458	8.29762	6.13965	5.71106	6.04475	5.74368	6.64692
ENSG00000182287	AP1S2	adaptor related protein complex 1 subunit sigma 2 [Source:HGNC Symbol;Acc:HGNC:560]	9.92147	8.34665	6.32399	9.06357	5.16799	6.40511	6.05154	5.90196	5.76147	3.79901	3.97736	3.50603	5.89714	5.20115	2.98206	5.27113	5.69384	2.79636	4.57565	4.63958	4.65532	5.75844	7.44934	9.21454	6.84682	9.18082	6.11136	4.06488	7.71558	13.3227
ENSG00000129968	ABHD17A	abhydrolase domain containing 17A, depalmitoylase [Source:HGNC Symbol;Acc:HGNC:28756]	45.0111	61.6913	72.5582	56.3082	50.9556	49.7858	60.8031	87.3983	76.4915	89.2625	55.2025	71.6668	90.1321	49.6624	53.862	53.9676	45.0413	46.8967	44.1149	38.885	48.1809	44.4588	29.9438	43.1332	45.9166	39.5513	51.3843	49.9583	47.7455	43.287
ENSG00000166750	SLFN5	schlafen family member 5 [Source:HGNC Symbol;Acc:HGNC:28286]	12.203	14.4018	15.2386	11.5236	11.5322	16.0508	14.5438	15.7279	14.4143	16.9926	7.57415	13.7272	9.12693	8.04547	5.29078	9.16273	8.86108	7.56566	8.81103	15.4188	6.35747	7.8869	16.1611	12.8371	14.3585	11.5368	11.2858	7.80918	10.2484	11.0555
ENSG00000205809	KLRC2	killer cell lectin like receptor C2 [Source:HGNC Symbol;Acc:HGNC:6375]	4.22531	7.42645	9.74758	1.27008	4.25588	1.18519	23.5719	4.93681	23.1125	28.6089	4.64207	3.4157	13.1106	0.476708	0.640153	7.02581	1.68876	2.53485	4.55312	2.8955	1.03676	3.11883	0.975802	3.32328	5.62186	4.57785	5.87439	1.39759	0.852154	3.33901
ENSG00000140941	MAP1LC3B	microtubule associated protein 1 light chain 3 beta [Source:HGNC Symbol;Acc:HGNC:13352]	10.0326	5.79002	4.48144	8.16421	9.52117	5.97493	7.41823	8.17171	8.61113	10.0478	7.93764	7.71316	6.37489	5.82627	5.8075	6.45014	7.90442	5.86485	6.74487	6.63814	15.5041	9.09396	9.46382	9.1292	9.06841	11.0458	8.70897	7.89831	7.53337	13.2768
ENSG00000198053	SIRPA	signal regulatory protein alpha [Source:HGNC Symbol;Acc:HGNC:9662]	8.59685	5.79334	6.28216	6.86964	7.3073	5.70486	6.24392	7.89193	7.67313	3.85921	6.37165	4.16405	6.10291	6.77178	7.19179	6.80286	11.5879	6.22444	8.13285	3.59936	7.38024	9.12083	9.15981	14.3151	10.4103	10.4901	8.4059	7.78731	11.2422	10.8729
ENSG00000130699	TAF4	TATA-box binding protein associated factor 4 [Source:HGNC Symbol;Acc:HGNC:11537]	3.0293	3.65806	3.79387	4.58807	2.73075	3.72322	3.52276	3.942	3.92644	4.12389	2.75659	3.65791	2.47026	3.22539	2.45308	3.01239	3.33483	3.18368	3.3446	3.0045	2.10213	2.1975	2.89287	3.12025	3.09234	3.36447	2.12931	2.90689	2.67405	2.87311
ENSG00000078668	VDAC3	voltage dependent anion channel 3 [Source:HGNC Symbol;Acc:HGNC:12674]	6.94821	6.04019	5.92318	5.75913	5.60625	6.64013	5.86531	7.11659	6.60161	7.68355	6.51536	6.63361	6.28845	5.49872	4.00545	6.50424	5.81021	5.13548	5.68153	5.72711	6.60793	6.99501	8.2532	7.60203	8.04523	8.77363	7.91756	7.45437	6.77296	11.7109
ENSG00000171368	TPPP	tubulin polymerization promoting protein [Source:HGNC Symbol;Acc:HGNC:24164]	2.40422	3.49174	2.41478	3.12943	3.23338	3.86202	2.93456	2.7881	3.2613	3.29031	2.3965	2.29662	1.907	2.39144	2.60108	1.84258	2.08755	2.91975	2.64277	2.32494	1.35808	2.50604	2.46433	2.54358	2.53084	1.89002	1.79826	2.82493	2.09993	1.99942
ENSG00000115170	ACVR1	activin A receptor type 1 [Source:HGNC Symbol;Acc:HGNC:171]	4.0914	2.80654	2.59758	2.69197	3.64489	3.02904	2.38671	2.45845	2.68633	2.00748	5.01334	2.3605	3.90841	3.76796	3.26163	3.34435	2.65601	3.44591	3.63107	4.90203	3.44998	3.98553	5.15187	3.39692	4.5899	4.72547	5.13239	4.63594	3.33699	5.03875
ENSG00000102144	PGK1	phosphoglycerate kinase 1 [Source:HGNC Symbol;Acc:HGNC:8896]	19.9659	14.6698	16.6207	16.7413	18.5298	13.9179	17.6659	17.2444	16.9501	14.699	16.9675	16.7201	14.7252	13.0539	13.5388	15.3843	16.065	12.1961	13.8336	15.9253	14.3414	18.9583	19.5063	17.4558	22.2647	18.2413	24.7203	19.8399	25.2477	19.3938
ENSG00000181291	TMEM132E	transmembrane protein 132E [Source:HGNC Symbol;Acc:HGNC:26991]	0.219612	0.150888	0.0806251	0.234106	0.259261	0.2771	0.166786	0.0939271	0.116654	0.240152	0.0565826	0.106914	0.233045	0.21558	0.0874831	0.0572605	0.110614	0.221489	0.126927	0.142603	0.0812612	0.0359288	0.0973167	0.054829	0.0386301	0.125868	0.0918326	0.0929615	0.0256708	0.062137
ENSG00000100316	RPL3	ribosomal protein L3 [Source:HGNC Symbol;Acc:HGNC:10332]	98.9799	84.2864	79.5083	65.8581	101.729	91.0802	108.572	93.3363	98.0556	99.7528	52.2962	87.8223	74.4088	63.9595	63.9725	88.9586	72.5813	70.816	77.5192	94.286	93.6539	102.162	109.543	104.598	133.883	79.7556	135.417	102.909	75.014	98.5378
ENSG00000090006	LTBP4	latent transforming growth factor beta binding protein 4 [Source:HGNC Symbol;Acc:HGNC:6717]	8.52844	13.2515	11.6596	9.16652	11.0695	11.137	21.4677	22.2548	16.6825	27.305	10.4297	15.1775	18.7173	11.7452	12.3199	13.2009	10.4619	12.5725	9.92755	13.3636	8.08589	7.77095	7.37325	9.82285	13.7104	9.61859	11.9062	10.5918	7.42712	8.52707
ENSG00000254999	BRK1	BRICK1 subunit of SCAR/WAVE actin nucleating complex [Source:HGNC Symbol;Acc:HGNC:23057]	17.1602	7.95648	10.966	14.0877	15.7473	10.3922	11.7662	11.5359	14.3169	11.7125	9.84707	12.1596	7.23816	11.4739	9.05414	13.2297	11.0835	7.93424	9.90387	11.4265	11.9528	15.3958	15.1645	15.8553	20.1465	12.2011	16.8249	13.3846	15.0545	19.4169
ENSG00000186432	KPNA4	karyopherin subunit alpha 4 [Source:HGNC Symbol;Acc:HGNC:6397]	5.65086	6.34338	5.15597	6.50874	4.64868	5.69404	5.23893	5.68951	5.22178	5.50012	3.84493	4.38486	3.51053	4.13857	3.83842	5.14198	4.42348	3.83085	3.87696	4.99758	5.01463	4.47409	6.19942	5.33778	5.92915	5.69857	4.73166	3.88271	4.65609	5.65657
ENSG00000104267	CA2	carbonic anhydrase 2 [Source:HGNC Symbol;Acc:HGNC:1373]	4.79441	2.15361	1.57179	5.96541	18.4077	1.90258	2.58205	1.22218	0.637688	1.22776	11.0096	2.31766	10.8618	7.82909	5.52321	5.4591	3.01697	6.21502	7.12755	5.05616	25.3289	8.72378	20.7025	3.4667	2.6378	9.05714	7.21155	17.1283	12.0403	28.1488
ENSG00000167680	SEMA6B	semaphorin 6B [Source:HGNC Symbol;Acc:HGNC:10739]	0.377193	0	0.246807	0	1.04579	0.111731	0	0.0580028	0.421105	0.381518	1.28285	0.355756	1.52971	1.60529	4.43788	0.309352	1.14397	0.449876	0.761316	0.0906813	0.572726	0.754334	0.29418	0.249585	0.192759	0.338108	26.3027	0.693879	0.953109	0.388874
ENSG00000110492	MDK	midkine [Source:HGNC Symbol;Acc:HGNC:6972]	3.72788	4.64427	5.10569	4.69286	4.34676	7.51806	3.4735	5.22717	5.94257	8.08968	3.38842	4.94601	4.7393	1.5503	3.45387	4.03418	3.99819	4.29234	3.73098	4.72859	3.62368	4.78911	3.13342	2.93545	4.10662	2.75006	2.73682	2.80572	2.54942	2.66791
ENSG00000126464	PRR12	proline rich 12 [Source:HGNC Symbol;Acc:HGNC:29217]	14.0664	16.434	18.2884	16.3176	16.4498	17.9519	17.1257	17.7295	19.9207	18.2668	16.2889	17.1233	17.4021	18.7843	16.0465	18.4463	17.1284	17.489	17.6089	15.0779	11.2373	12.4559	15.2713	11.9505	14.7616	16.3841	13.5509	16.5942	12.5605	14.7553
ENSG00000180739	S1PR5	sphingosine-1-phosphate receptor 5 [Source:HGNC Symbol;Acc:HGNC:14299]	16.1959	33.7177	46.045	23.1872	26.3598	19.5183	33.8708	56.0561	48.0765	62.4168	13.4217	52.7882	45.9266	15.3994	14.9884	26.5834	23.5061	17.7159	20.8262	21.9283	21.876	19.0077	7.6935	23.1517	21.3753	12.2176	24.3111	19.959	22.4669	14.4452
ENSG00000184007	PTP4A2	protein tyrosine phosphatase 4A2 [Source:HGNC Symbol;Acc:HGNC:9635]	19.7852	19.1968	17.3535	19.3255	16.8789	15.6601	16.1936	19.1087	17.4134	14.8607	11.9223	14.1717	20.3508	12.7497	11.8161	14.2953	10.7834	10.091	11.5977	13.4249	13.1048	16.7364	15.47	18.0393	17.7763	17.8302	19.0274	14.9547	17.7146	23.5679
ENSG00000229474	PATL2	PAT1 homolog 2 [Source:HGNC Symbol;Acc:HGNC:33630]	5.59696	10.8667	17.1005	7.46701	7.69103	8.00121	10.3661	14.149	16.8165	18.7361	6.33198	24.3096	13.167	8.93159	13.3998	11.4047	9.46238	6.48494	11.8755	18.2982	4.69067	7.7721	7.91818	7.35827	8.7188	5.11679	8.70856	9.15742	6.35927	6.48032
ENSG00000073350	LLGL2	LLGL scribble cell polarity complex component 2 [Source:HGNC Symbol;Acc:HGNC:6629]	7.0922	14.616	16.8852	12.4608	10.1049	10.4254	14.2258	19.729	15.9549	20.1196	8.20867	16.3249	16.8695	8.47451	10.0939	11.4672	13.2084	11.8304	10.1832	14.2604	10.851	8.90516	5.15091	11.6284	10.1172	7.04971	10.2731	8.82734	9.24528	8.29466
ENSG00000167094	TTC16	tetratricopeptide repeat domain 16 [Source:HGNC Symbol;Acc:HGNC:26536]	3.63178	5.78829	5.85098	2.35285	5.53198	3.94016	7.42751	10.6477	10.9096	10.9749	3.18292	6.80254	9.9156	2.30043	4.06607	5.70113	5.48272	3.86343	5.90256	9.73587	3.16686	3.30707	2.83588	3.76921	3.95434	3.45241	4.43972	3.63754	4.15888	3.22179
ENSG00000120708	TGFBI	transforming growth factor beta induced [Source:HGNC Symbol;Acc:HGNC:11771]	9.87986	9.49809	9.20199	11.1714	9.6238	7.25737	9.97212	11.1423	9.8587	5.06948	4.198	4.7589	7.95597	4.76159	5.40857	7.63457	13.3505	5.08018	9.75115	4.55465	8.37964	10.3044	11.0806	11.2208	12.6077	13.0751	11.7071	6.82625	12.6764	14.4066
ENSG00000127528	KLF2	Kruppel like factor 2 [Source:HGNC Symbol;Acc:HGNC:6347]	263.155	207.26	299.666	405.756	294.36	243.252	181.761	215.296	314.407	288.345	186.482	257.363	188.988	209.514	266.357	170.081	194.076	251.731	182.255	178.593	197.962	226.765	107.505	281.712	161.208	228.019	152.983	158.938	176.416	145.449
ENSG00000100380	ST13	ST13 Hsp70 interacting protein [Source:HGNC Symbol;Acc:HGNC:11343]	6.73005	6.43796	5.84024	6.80168	5.6382	7.43923	7.70223	5.6152	5.09273	5.69945	3.23314	5.85309	3.72053	2.65901	3.50681	5.77569	4.92692	3.73664	4.00828	6.74389	4.28469	5.73906	7.4468	5.67846	7.58771	7.02499	6.88104	5.98931	6.16073	5.97188
ENSG00000143162	CREG1	cellular repressor of E1A stimulated genes 1 [Source:HGNC Symbol;Acc:HGNC:2351]	8.39977	6.83917	6.56775	7.12251	7.50265	6.22986	7.02465	4.30613	6.60388	3.51628	4.49838	3.2501	4.92638	6.06577	5.28944	6.63446	8.29557	3.77962	5.58117	3.81696	8.10845	8.80886	8.69361	8.66226	7.60167	7.99764	8.69496	5.3446	8.00436	10.0796
ENSG00000203896	LIME1	Lck interacting transmembrane adaptor 1 [Source:HGNC Symbol;Acc:HGNC:26016]	24.9224	24.1732	26.6667	19.3672	23.6864	31.0488	29.0183	28.946	34.3495	27.3201	15.4054	23.4354	24.1123	19.4328	14.0399	26.2159	21.79	25.7365	23.3847	29.2887	16.0152	16.1802	19.3721	22.4987	24.3936	20.042	17.6751	23.3401	15.9416	17.9052
ENSG00000138449	SLC40A1	solute carrier family 40 member 1 [Source:HGNC Symbol;Acc:HGNC:10909]	7.69434	3.88356	3.68944	4.86935	7.49976	3.83459	5.21879	2.44619	2.84006	2.08859	10.2513	2.53069	5.72257	10.8499	6.74905	6.56395	2.9916	5.12719	8.14796	5.18483	23.8466	4.57457	11.8607	5.49863	5.64612	6.7188	4.98649	11.8617	6.82648	17.2336
ENSG00000165934	CPSF2	cleavage and polyadenylation specific factor 2 [Source:HGNC Symbol;Acc:HGNC:2325]	3.13547	3.39745	3.01767	2.81284	2.69871	2.68316	2.886	2.34495	2.68126	2.66037	1.25538	2.30895	1.88002	1.36936	1.11273	2.16584	2.17726	1.51631	1.99387	2.70702	1.24656	1.87086	2.97654	2.219	2.94442	3.01501	1.98223	1.62467	1.98991	3.03896
ENSG00000136810	TXN	thioredoxin [Source:HGNC Symbol;Acc:HGNC:12435]	9.58833	8.82247	6.05909	6.37409	7.6175	8.36884	6.13736	6.89118	6.08884	6.69076	5.58338	5.13616	4.03151	5.78175	5.05102	6.08415	6.77871	5.13887	5.94833	7.74388	6.19694	8.12195	8.43304	8.12852	8.61652	11.0053	13.2771	8.13863	7.97636	9.8853
ENSG00000050327	ARHGEF5	Rho guanine nucleotide exchange factor 5 [Source:HGNC Symbol;Acc:HGNC:13209]	0.826087	1.46428	1.55293	1.30978	1.65371	2.63071	1.8849	1.33062	1.59178	1.37003	2.42919	3.29976	1.51989	3.78595	2.13939	2.9474	2.26906	2.00558	2.16769	5.0689	1.12658	1.94548	2.22955	2.13835	3.07738	2.36554	2.76887	3.24138	1.42622	3.616
ENSG00000136807	CDK9	cyclin dependent kinase 9 [Source:HGNC Symbol;Acc:HGNC:1780]	20.2027	23.2495	23.4204	24.5086	21.8081	23.1937	25.5337	31.8061	24.6233	25.6722	26.6609	20.6141	28.4133	24.4378	24.4023	25.3121	22.8929	23.9049	24.2739	23.1786	16.6971	19.032	17.6157	16.6841	20.948	18.9982	23.4715	22.1159	19.6251	20.5967
ENSG00000148362	PAXX	PAXX non-homologous end joining factor [Source:HGNC Symbol;Acc:HGNC:27849]	25.9435	29.1333	42.3491	23.8665	31.5743	34.1001	36.8741	49.4788	32.2366	39.7324	28.5944	31.1095	40.9726	25.0496	32.113	38.7729	35.1608	31.0237	31.8661	29.4585	20.8601	26.309	22.5831	24.4414	30.1854	29.4416	24.8885	23.0912	23.2729	28.9889
ENSG00000144746	ARL6IP5	ADP ribosylation factor like GTPase 6 interacting protein 5 [Source:HGNC Symbol;Acc:HGNC:16937]	23.5731	21.3945	17.809	23.063	21.2109	17.8837	15.7903	17.1433	20.8161	21.5674	14.5643	15.5183	17.4568	14.1236	12.8351	22.6122	14.4701	11.7256	12.6404	17.9913	16.0611	19.8592	23.5004	24.0733	24.3414	22.2952	21.0889	16.7714	17.8704	32.7413
ENSG00000117592	PRDX6	peroxiredoxin 6 [Source:HGNC Symbol;Acc:HGNC:16753]	8.95582	9.19396	7.4946	9.69636	16.4374	8.69689	7.97307	8.13348	8.67178	10.4441	12.5638	8.81253	13.7292	10.125	13.4316	10.654	9.29029	10.3315	10.808	8.72787	20.3559	12.6277	20.8036	8.92085	10.255	9.59651	14.2417	14.8934	16.1114	21.0572
ENSG00000136897	MRPL50	mitochondrial ribosomal protein L50 [Source:HGNC Symbol;Acc:HGNC:16654]	2.01087	2.59579	1.1032	2.0578	1.59377	1.70209	1.11921	1.67465	1.37527	1.32792	0.55409	1.05095	0.987851	0.830531	0.252267	1.17941	1.11815	0.790246	0.689231	1.33233	0.744006	1.30441	1.63961	1.13194	1.71525	1.44892	1.45644	0.832221	1.04366	1.01566
ENSG00000130227	XPO7	exportin 7 [Source:HGNC Symbol;Acc:HGNC:14108]	6.95358	7.13838	6.92693	6.81744	7.5812	7.45827	6.90537	7.15688	8.41899	8.80154	6.90075	6.88235	7.35376	6.43308	5.78428	8.15706	6.68781	6.54025	6.97071	8.64616	7.91623	8.42103	11.0297	8.31519	8.63835	8.58269	9.49029	8.99365	9.18282	9.97239
ENSG00000122707	RECK	reversion inducing cysteine rich protein with kazal motifs [Source:HGNC Symbol;Acc:HGNC:11345]	1.36966	1.57863	1.42801	1.54504	1.13557	2.09764	1.64235	1.88758	1.78998	1.70368	0.731965	1.39725	1.09668	0.65639	0.6577	1.03687	0.613326	1.2134	0.731789	1.34006	1.16752	1.15061	1.47302	1.2824	1.80398	1.65743	1.7544	0.745028	0.83659	0.952204
ENSG00000233276	GPX1	glutathione peroxidase 1 [Source:HGNC Symbol;Acc:HGNC:4553]	109.456	66.2032	59.275	82.8033	177.567	58.434	68.675	59.0973	57.6233	57.4528	129.938	43.9924	148.508	132.931	160.745	153.668	114.748	103.155	156.045	59.2522	225.724	101.248	137.366	146.519	94.5672	120.647	118.973	164.539	135.491	234.013
ENSG00000105519	CAPS	calcyphosine [Source:HGNC Symbol;Acc:HGNC:1487]	17.671	20.8167	20.4596	20.3341	17.9628	28.7131	20.4332	17.1612	20.6548	20.2803	17.3801	16.9151	15.565	17.1955	16.5419	19.2774	18.3945	17.4038	16.3205	17.6638	14.371	17.282	17.6912	15.6705	17.0343	17.9578	11.8169	14.6224	15.8785	15.3193
ENSG00000167701	GPT	glutamic--pyruvic transaminase [Source:HGNC Symbol;Acc:HGNC:4552]	2.90443	3.29663	3.29621	3.41887	2.96377	3.36812	4.14192	3.37073	4.36106	3.02598	3.79197	3.26711	2.45356	2.24993	2.73827	2.90419	2.55402	3.33299	3.48022	2.74004	1.72872	2.54886	2.78861	1.40608	2.4252	2.73934	1.47015	2.58984	1.80164	2.91444
ENSG00000003056	M6PR	mannose-6-phosphate receptor, cation dependent [Source:HGNC Symbol;Acc:HGNC:6752]	17.1753	15.9186	14.0757	12.994	12.7272	14.3275	15.0968	16.8511	15.233	12.8318	8.93207	12.5035	12.9007	10.6278	8.95975	14.0695	14.1293	8.5725	14.1666	13.3934	12.7456	13.2351	16.0832	16.8207	22.6291	18.7066	17.5015	12.015	18.2022	18.9912
ENSG00000109272	PF4V1	platelet factor 4 variant 1 [Source:HGNC Symbol;Acc:HGNC:8862]	16.9494	0.939149	3.30193	5.46662	6.61406	0	1.42348	0.619846	0.669454	1.31721	53.3534	2.64701	18.1117	13.6288	43.1465	30.4248	3.28938	17.3616	18.8993	3.43746	79.8092	12.906	26.683	5.67008	1.00972	11.0444	1.31232	30.2319	14.3697	34.4895
ENSG00000070190	DAPP1	dual adaptor of phosphotyrosine and 3-phosphoinositides 1 [Source:HGNC Symbol;Acc:HGNC:16500]	8.21847	6.23208	5.41388	8.80953	8.64657	5.71145	5.24301	5.05518	4.64694	3.56145	8.96105	5.87652	8.97307	7.6096	6.4964	8.34492	6.20091	7.34451	8.90782	6.13757	8.86148	8.87662	13.068	8.81128	6.10491	9.81319	6.73233	8.62752	9.3183	23.6846
ENSG00000105612	DNASE2	deoxyribonuclease 2, lysosomal [Source:HGNC Symbol;Acc:HGNC:2960]	5.82715	5.18011	6.40407	4.26431	8.32617	5.60232	5.88461	6.06111	6.60518	6.97943	3.621	3.44045	4.5942	4.62038	4.79823	6.38766	6.69065	3.85567	5.54777	6.5526	7.71113	6.1078	7.56426	7.27904	7.88932	6.76529	8.98474	6.41318	7.20701	8.47162
ENSG00000108946	PRKAR1A	protein kinase cAMP-dependent type I regulatory subunit alpha [Source:HGNC Symbol;Acc:HGNC:9388]	15.7944	14.399	14.314	18.4107	15.2118	13.3415	13.1254	14.7597	13.0748	11.7348	10.0403	11.5326	13.7696	8.97187	9.52587	12.0384	10.4812	8.26389	11.8524	11.3837	13.5925	11.8818	14.0877	16.9435	14.9118	13.9381	12.2327	11.3297	14.6709	24.643
ENSG00000136628	EPRS1	glutamyl-prolyl-tRNA synthetase 1 [Source:HGNC Symbol;Acc:HGNC:3418]	7.28817	6.93136	6.14195	6.54501	6.24136	7.45639	6.88506	7.58653	7.08736	7.53216	3.25919	5.8187	4.97494	4.76097	3.04468	6.21207	5.67746	4.76843	5.94609	7.26173	4.64613	6.42732	9.43973	7.49443	9.42191	7.82235	8.99883	6.1776	6.22459	7.44073
ENSG00000142544	CTU1	cytosolic thiouridylase subunit 1 [Source:HGNC Symbol;Acc:HGNC:29590]	6.61295	12.3094	10.783	8.07485	6.11236	9.42907	8.46004	9.85547	8.27114	7.52041	3.38	5.0957	7.67651	6.0934	4.62643	7.02433	6.76631	6.56762	7.55259	5.91564	4.04183	5.34927	5.86702	6.08563	6.61905	8.81698	5.14415	5.48994	5.77271	8.12885
ENSG00000128789	PSMG2	proteasome assembly chaperone 2 [Source:HGNC Symbol;Acc:HGNC:24929]	5.06097	4.20284	4.88474	4.09911	4.04606	4.91409	4.34969	4.86355	4.4828	4.32351	3.32313	3.66704	3.42828	2.87068	3.4417	3.26587	3.923	2.81685	4.30752	4.72711	3.85643	5.31789	5.33452	4.72704	5.76456	5.13836	5.58568	5.10849	4.2135	5.24998
ENSG00000180644	PRF1	perforin 1 [Source:HGNC Symbol;Acc:HGNC:9360]	113.772	187.558	249.496	158.772	169.413	99.4436	204.031	290.554	262.938	446.219	98.5014	295.068	187.182	69.6703	87.9497	168.933	134.406	92.8508	111.74	164.944	149.168	119.708	41.4618	135.586	135.189	66.6414	137.133	117.424	162.631	93.8006
ENSG00000128563	PRKRIP1	PRKR interacting protein 1 [Source:HGNC Symbol;Acc:HGNC:21894]	9.22973	10.887	11.2894	9.47315	10.9783	13.0749	12.1546	11.3314	11.6787	12.418	10.6308	11.2815	11.7322	12.45	10.9992	11.2071	12.1747	12.8056	11.2297	9.72325	8.5611	10.2709	8.89699	7.79461	10.2949	10.4614	8.92652	8.68226	9.33878	8.1019
ENSG00000285188	AC008397	novel protein	0.068329	0.056212	0.046195	0.059457	0.169863	0.030026	0.175779	0.035693	0	0.043559	0	0	0.053839	0.114339	0.093443	0.05635	0.07542	0.364044	0	0.061553	7.1423	0.088328	0.010477	0	0.119255	0.146309	0	0.040289	0	0.042664
ENSG00000132465	JCHAIN	joining chain of multimeric IgA and IgM [Source:HGNC Symbol;Acc:HGNC:5713]	24.5289	18.4755	10.4256	35.8242	20.7942	8.55714	28.8009	6.66729	5.17632	5.09845	2.02472	5.28001	4.64291	7.3345	2.58829	8.40165	12.2311	6.09234	6.9031	9.2056	3.53064	4.85131	9.48731	7.79119	8.73536	28.1808	3.70241	3.5994	8.91408	5.04704
ENSG00000145335	SNCA	synuclein alpha [Source:HGNC Symbol;Acc:HGNC:11138]	0.643072	0.722201	0.477482	0.766556	3.26918	0.537282	0.240096	0.0902308	0.386831	0.180151	2.69647	0.399022	1.45351	2.20133	2.10276	1.71117	0.680552	0.820659	1.2454	1.22014	4.99965	0.510569	2.89332	1.57597	0.959305	3.23253	1.9231	2.90944	1.74889	2.97904
ENSG00000135624	CCT7	chaperonin containing TCP1 subunit 7 [Source:HGNC Symbol;Acc:HGNC:1622]	10.6776	9.13197	9.07131	9.70179	9.77545	10.5947	9.98916	9.25131	9.20929	8.60546	5.71187	7.14162	8.94345	6.88681	4.91548	7.84641	9.1849	6.48484	7.81551	9.72842	7.78237	10.7462	10.2798	10.0193	11.2338	10.3468	10.7336	8.96903	10.4785	9.20863
ENSG00000168350	DEGS2	delta 4-desaturase, sphingolipid 2 [Source:HGNC Symbol;Acc:HGNC:20113]	11.6442	13.7642	16.7084	15.0662	14.6254	21.5951	13.4905	17.5467	22.7814	24.4432	7.32669	12.9668	11.3871	10.6623	5.55731	12.2973	14.7867	16.1468	11.2985	17.7514	5.20799	11.0584	13.8988	15.0674	13.6158	13.1761	9.57445	10.7981	10.0005	7.87347
ENSG00000099617	EFNA2	ephrin A2 [Source:HGNC Symbol;Acc:HGNC:3222]	0.274145	0.17241	0	0.14139	0.177599	0	0	0	0.038148	0	0.075222	0.128173	0	0	0.054459	0	0.200098	1.15379	0.068409	0	28.3334	0.424334	0	0.804593	0.103631	0	0.031344	0	0	0
ENSG00000147454	SLC25A37	solute carrier family 25 member 37 [Source:HGNC Symbol;Acc:HGNC:29786]	5.66195	7.06458	4.96315	4.91101	7.62984	7.30476	4.51904	4.84665	4.68456	3.36841	8.28854	5.25997	5.88468	8.01651	5.82098	7.82274	5.90769	4.40137	5.49687	8.56342	15.7685	5.02815	6.17079	8.89578	6.6992	12.2842	11.7857	9.46278	6.02693	7.8274
ENSG00000115604	IL18R1	interleukin 18 receptor 1 [Source:HGNC Symbol;Acc:HGNC:5988]	3.88314	4.58586	4.76468	2.87182	3.66144	3.79929	3.94515	4.51077	4.84345	5.96098	2.26567	6.59111	3.05336	1.95908	2.36996	2.70967	3.01937	2.93702	3.5405	3.00731	2.50742	2.30497	2.18545	2.02129	3.07804	2.87521	3.26108	2.83792	2.87295	3.88928
ENSG00000162441	LZIC	leucine zipper and CTNNBIP1 domain containing [Source:HGNC Symbol;Acc:HGNC:17497]	3.5411	3.49678	2.7754	4.44394	3.05603	2.29758	3.09369	2.81858	3.09349	3.69708	1.64184	2.072	2.52224	1.86074	1.73672	2.83328	2.50059	2.23734	2.30879	2.86288	2.42872	2.8356	3.3773	2.42122	3.05613	2.99015	3.02416	2.44486	2.6494	3.43673
ENSG00000137154	RPS6	ribosomal protein S6 [Source:HGNC Symbol;Acc:HGNC:10429]	81.8655	73.712	47.334	55.0442	53.6007	81.4655	65.6962	75.3238	62.6457	59.7715	35.6987	60.1664	62.0307	45.1151	43.999	55.9645	47.1401	45.6291	50.0642	65.871	60.197	62.1701	73.724	78.0838	92.9126	70.3602	89.8427	63.6951	52.7868	75.9187
ENSG00000178188	SH2B1	SH2B adaptor protein 1 [Source:HGNC Symbol;Acc:HGNC:30417]	14.0414	16.4416	17.9509	13.8188	14.8018	18.8606	17.4071	18.6545	16.5755	15.761	13.4782	14.6379	15.2982	14.4039	12.5617	15.1765	14.7225	14.3154	14.4011	15.4359	10.0715	13.1458	13.6717	12.2492	14.0391	14.8064	12.679	13.1397	12.2249	14.4181
ENSG00000265107	GJA5	gap junction protein alpha 5 [Source:HGNC Symbol;Acc:HGNC:4279]	0	0	0	0	0	0	0	0	0	0	0.0683106	0.0689664	0	0	0	0	0	0	0	0	0.113492	0	0	0	0.372153	0.315475	0.0629533	0.0769419	0.0964677	0
ENSG00000206527	HACD2	3-hydroxyacyl-CoA dehydratase 2 [Source:HGNC Symbol;Acc:HGNC:9640]	4.35055	4.47068	3.58184	3.93419	3.29988	4.15576	3.83338	4.36647	3.47903	4.04195	1.62058	3.66228	3.10626	1.74532	1.46359	2.50948	3.77822	1.98767	2.74844	3.4548	2.61387	3.08546	4.5622	3.85663	4.11279	3.33977	4.07521	2.86045	3.16915	3.30597
ENSG00000002933	TMEM176A	transmembrane protein 176A [Source:HGNC Symbol;Acc:HGNC:24930]	0.423625	0.372268	0.523376	0.636946	3.88386	0.406721	0.686465	2.23893	3.41968	1.4961	4.81079	0.491812	5.60726	6.15349	2.65235	0.504709	0.894225	0.678519	4.62609	1.23948	5.64806	4.07144	2.73368	8.56997	4.03794	0.651604	7.53507	7.72563	5.00366	5.47187
ENSG00000068028	RASSF1	Ras association domain family member 1 [Source:HGNC Symbol;Acc:HGNC:9882]	29.0564	37.7721	51.2077	31.7192	29.5774	31.7397	45.6232	63.0639	49.0664	60.1031	22.9577	43.7129	47.2588	32.2459	29.0285	20.8446	51.1437	32.9664	32.2097	36.0447	25.1779	27.5379	21.4213	33.2407	30.5222	14.7962	30.5141	28.1533	29.4316	34.0088
ENSG00000185800	DMWD	DM1 locus, WD repeat containing [Source:HGNC Symbol;Acc:HGNC:2936]	8.48347	10.7935	12.3802	9.91728	7.9343	9.97085	11.467	12.9363	12.2228	13.7608	8.57951	12.018	12.2561	8.16599	9.51144	8.97847	9.43453	9.50446	6.67495	7.94806	8.71411	7.20056	7.046	7.87749	8.21422	8.18893	9.35834	8.78895	7.92373	7.83869
ENSG00000148484	RSU1	Ras suppressor protein 1 [Source:HGNC Symbol;Acc:HGNC:10464]	8.78304	5.94667	5.32341	9.35977	13.3163	5.0878	6.38096	7.8391	6.29952	7.58896	13.8628	5.91326	10.5002	9.11097	10.7697	8.16774	4.9405	9.63586	11.6903	8.86031	23.0111	9.68225	17.8623	9.37482	7.12911	8.96487	11.2263	11.4413	9.80622	28.6716
ENSG00000100241	SBF1	SET binding factor 1 [Source:HGNC Symbol;Acc:HGNC:10542]	41.1058	55.0063	50.9935	49.7107	43.8518	54.3174	50.6568	53.9416	54.4403	57.1775	51.6731	48.6063	47.6611	44.6611	46.417	42.5363	44.301	49.4945	42.2319	41.6535	37.5591	43.3496	36.9301	38.5357	47.1291	44.5031	38.9741	47.9278	37.91	36.6219
ENSG00000102393	GLA	galactosidase alpha [Source:HGNC Symbol;Acc:HGNC:4296]	1.26614	0.952352	0.856239	1.3594	1.22349	0.708029	1.08447	0.90843	1.42897	0.8829	0.579935	1.00935	0.848369	0.98673	1.18764	1.1742	0.835775	0.925875	1.01013	0.837415	1.48108	1.3867	1.44405	1.20292	1.19518	1.34152	1.43281	1.32989	1.72374	2.14819
ENSG00000135046	ANXA1	annexin A1 [Source:HGNC Symbol;Acc:HGNC:533]	32.3486	27.0949	27.1346	26.6059	22.8285	19.3128	26.9168	27.2227	27.3949	22.7659	16.7948	17.3283	18.2968	14.0555	19.1217	13.9851	27.172	16.3816	17.5195	21.8484	19.3307	18.7864	20.5896	22.9782	27.3574	27.4322	22.7431	14.2173	20.9851	31.3818
ENSG00000275572	GRIFIN	galectin-related inter-fiber protein [Source:HGNC Symbol;Acc:HGNC:4577]	3.85566	3.77404	2.70855	2.93219	3.37366	3.67379	4.78041	4.83513	6.99683	4.82977	3.48949	4.40331	4.2627	1.41036	5.28687	2.54812	1.92702	2.16151	2.59619	1.18913	2.97019	2.63393	1.51046	1.58201	1.45202	1.87233	2.52029	1.57327	2.89807	1.96451
ENSG00000176624	MEX3C	mex-3 RNA binding family member C [Source:HGNC Symbol;Acc:HGNC:28040]	10.0362	10.549	10.6267	10.507	9.44192	9.91737	11.3526	11.1835	9.98204	14.9673	6.94475	11.3468	10.6905	8.2112	9.05006	9.42548	8.5353	7.61449	6.81309	6.63676	6.08837	7.42207	6.08799	10.0696	8.97555	8.24972	8.86564	8.4737	9.16757	8.11056
ENSG00000118705	RPN2	ribophorin II [Source:HGNC Symbol;Acc:HGNC:10382]	21.3084	16.5344	18.7068	17.7384	19.0809	18.4753	23.4746	24.8518	21.466	21.0998	15.5677	18.0369	15.3547	14.6925	12.5538	19.1008	18.1694	15.23	15.5597	21.3306	17.4995	23.438	23.1824	21.4575	24.3802	21.1408	21.7555	20.553	22.6101	21.8977
ENSG00000131100	ATP6V1E1	ATPase H+ transporting V1 subunit E1 [Source:HGNC Symbol;Acc:HGNC:857]	7.10612	6.88659	5.92624	7.32219	8.49491	6.33442	6.75294	5.48308	6.80954	7.58013	7.1193	5.0619	5.83677	5.20721	5.37039	5.91578	6.35379	5.97355	5.81164	6.90487	6.90996	8.61885	9.57343	7.85744	7.88605	7.14874	7.67772	8.43335	6.87174	9.98197
ENSG00000179981	TSHZ1	teashirt zinc finger homeobox 1 [Source:HGNC Symbol;Acc:HGNC:10669]	4.8318	4.93224	5.21813	5.31864	5.53629	4.84267	4.77508	7.0205	6.86339	7.29842	2.9437	4.96817	5.52233	2.93091	3.60608	4.4702	4.36333	4.27581	4.49256	4.30917	4.59051	3.4908	4.62505	4.76731	5.0848	4.30282	5.20181	4.36298	4.22161	4.61866
ENSG00000122692	SMU1	SMU1 DNA replication regulator and spliceosomal factor [Source:HGNC Symbol;Acc:HGNC:18247]	6.97098	4.80815	4.50529	5.68067	6.37959	6.9276	5.36008	5.4011	5.8116	6.00851	5.55987	5.72302	6.22229	5.24714	4.39376	4.44093	4.86783	7.78051	4.3069	5.86496	8.40842	7.61057	6.59206	8.4539	6.67352	7.35965	8.11893	7.55082	8.04959	5.52463
ENSG00000215440	NPEPL1	aminopeptidase like 1 [Source:HGNC Symbol;Acc:HGNC:16244]	17.0428	17.8853	17.8936	18.9158	19.8163	23.6908	19.5205	23.0745	24.5063	17.6565	23.8243	18.5023	23.9522	22.4865	20.7304	16.5896	18.6034	19.6204	17.6988	15.0842	15.9706	16.6537	12.0809	15.2847	14.1933	14.6022	15.2362	18.1567	16.9402	16.8549
ENSG00000137818	RPLP1	ribosomal protein lateral stalk subunit P1 [Source:HGNC Symbol;Acc:HGNC:10372]	61.9386	44.5657	36.2738	37.557	61.6346	52.0935	65.8299	54.2987	55.397	46.0818	33.2462	42.3723	43.5033	39.82	46.2647	52.6106	60.4093	46.0442	54.7799	54.7808	55.8602	60.7044	61.8341	72.6728	76.426	57.3839	87.6591	66.1374	54.0686	64.5588
ENSG00000121101	TEX14	testis expressed 14, intercellular bridge forming factor [Source:HGNC Symbol;Acc:HGNC:11737]	1.15787	0.374702	0.964968	1.25908	1.32075	0.569511	0.90593	0.558408	1.04248	1.02671	0.634351	0.825506	2.23801	0.905083	1.38127	0.190227	1.50223	5.68266	0.447777	0.437548	24.8576	1.2977	0.266641	1.25642	0.796061	2.48483	2.01401	2.05068	2.96881	0.247516
ENSG00000185730	ZNF696	zinc finger protein 696 [Source:HGNC Symbol;Acc:HGNC:25872]	3.29854	2.90845	5.16549	3.07168	2.90024	4.35682	3.74396	4.19053	3.57399	4.08487	2.43074	3.65021	3.19541	2.6842	2.55255	3.2681	2.90191	3.26156	3.41292	3.1989	2.9023	3.04465	2.97336	2.36618	2.73841	3.18202	2.52265	2.2395	2.53256	2.85271
ENSG00000136193	SCRN1	secernin 1 [Source:HGNC Symbol;Acc:HGNC:22192]	4.72495	5.42831	3.24798	6.59748	3.81227	2.94712	3.07697	2.8567	2.42713	1.75776	1.4004	1.91679	2.37818	2.20636	2.60577	2.96488	2.53873	2.49501	2.64515	2.17379	3.38021	3.08876	3.83622	2.99106	3.25847	3.67177	3.52233	2.49853	4.10465	4.03225
ENSG00000087253	LPCAT2	lysophosphatidylcholine acyltransferase 2 [Source:HGNC Symbol;Acc:HGNC:26032]	3.13033	1.47302	1.2917	2.94327	1.25393	1.68446	1.39745	1.87133	1.51856	0.639668	1.21121	0.886618	1.28839	1.11688	1.08426	1.38252	1.34959	0.839434	1.23834	0.820643	1.31641	1.9142	2.17001	2.12863	1.81767	1.64055	1.70976	1.22283	2.66981	3.10936
ENSG00000182173	TSEN54	tRNA splicing endonuclease subunit 54 [Source:HGNC Symbol;Acc:HGNC:27561]	12.3676	19.5342	19.3025	17.2778	16.2318	19.5633	21.1342	26.541	28.7433	29.3463	17.095	27.374	18.6394	15.7492	14.5443	16.5218	17.2292	16.6775	16.4292	19.432	16.3571	16.0375	11.8813	17.8465	16.9521	12.2433	14.3331	14.5457	14.1059	13.582
ENSG00000084090	STARD7	StAR related lipid transfer domain containing 7 [Source:HGNC Symbol;Acc:HGNC:18063]	20.0642	19.0925	20.3863	20.3003	18.4357	17.3814	20.0772	22.1494	22.1181	20.822	12.5441	16.8245	18.8004	17.0264	16.1617	17.8426	16.1443	13.3842	16.4259	14.6575	17.3165	19.9231	18.2394	20.5143	21.2752	20.1824	19.8491	19.4116	19.2639	21.8658
ENSG00000102804	TSC22D1	TSC22 domain family member 1 [Source:HGNC Symbol;Acc:HGNC:16826]	5.92811	5.08439	5.01196	5.71661	8.40512	4.12766	4.73278	5.17086	4.59143	6.23153	11.6304	5.4028	4.82286	8.56954	7.39176	7.85019	5.19183	4.49898	6.62615	6.00177	11.1801	7.0854	10.6212	5.75018	5.22772	6.59688	7.35171	12.2021	8.28931	17.2663
ENSG00000163735	CXCL5	C-X-C motif chemokine ligand 5 [Source:HGNC Symbol;Acc:HGNC:10642]	3.10054	1.9888	0.946483	4.84305	4.67515	0.077766	1.01781	0.230158	0.377719	0.524466	6.43927	1.91109	8.34817	3.94773	6.18543	6.05402	0.76899	3.52894	3.39711	2.37177	4.94998	2.79238	6.15362	3.70369	0.738917	2.87303	4.80173	7.48257	35.2713	9.72183
ENSG00000006327	TNFRSF12A	TNF receptor superfamily member 12A [Source:HGNC Symbol;Acc:HGNC:18152]	2.09579	2.2161	0.888421	1.32785	1.89874	0.878167	1.1258	1.05681	1.67487	1.74554	19.8715	0.874817	1.54437	1.69227	10.5998	1.5791	1.28412	2.3357	0.592021	0.623363	2.52993	1.67899	0.788627	2.64844	1.29635	0.454489	1.7283	0.902139	0.912367	0.833419
ENSG00000275023	MLLT6	MLLT6, PHD finger containing [Source:HGNC Symbol;Acc:HGNC:7138]	34.2834	44.5435	51.3478	38.4936	40.488	49.4283	43.6902	51.5937	48.4285	55.9213	31.3569	42.2958	44.0159	33.9069	26.287	42.2027	37.665	37.9544	37.8351	44.2923	32.3645	33.3154	39.6267	34.4187	42.9516	36.1526	35.4488	39.4813	33.7659	33.1383
ENSG00000074966	TXK	TXK tyrosine kinase [Source:HGNC Symbol;Acc:HGNC:12434]	9.00855	15.5218	12.8184	16.5618	12.6105	23.1764	14.0368	12.1694	9.27602	29.1008	11.549	11.4741	9.02987	8.56367	3.55871	10.951	7.95712	7.34625	8.0641	13.6259	9.36267	12.6712	14.4164	12.5907	12.0868	10.3452	12.1511	14.0371	12.5901	6.08924
ENSG00000167702	KIFC2	kinesin family member C2 [Source:HGNC Symbol;Acc:HGNC:29530]	24.5263	26.477	25.8274	28.9814	20.417	27.9967	25.7898	24.97	29.0651	23.7849	29.9758	22.1869	29.9069	28.7974	27.1974	22.7029	22.6353	25.8213	24.5689	20.3732	18.4699	20.2549	17.203	20.0036	22.7885	20.2666	20.6715	22.5464	16.6862	24.7017
ENSG00000165702	GFI1B	growth factor independent 1B transcriptional repressor [Source:HGNC Symbol;Acc:HGNC:4238]	1.0724	0.382128	0.494883	0.818822	2.09438	0.185037	0.470695	0.12457	0.206593	0.480274	2.75837	0.40567	1.60174	2.2452	2.79238	1.76389	0.435832	1.38803	1.81205	0.57519	4.45764	0.968818	2.32218	0.960044	0.536421	1.21355	0.727606	3.73175	2.06303	2.76945
ENSG00000134970	TMED7	transmembrane p24 trafficking protein 7 [Source:HGNC Symbol;Acc:HGNC:24253]	11.0423	10.3145	8.72939	10.8941	8.05269	8.3468	7.82484	8.07153	9.57754	8.92546	5.02964	7.05483	10.1586	6.52118	5.90285	6.419	7.03487	5.82729	5.73162	5.16807	6.10471	8.83386	7.6198	12.5459	9.24114	9.22262	7.7071	6.85964	7.8555	13.1244
ENSG00000142937	RPS8	ribosomal protein S8 [Source:HGNC Symbol;Acc:HGNC:10441]	81.1279	65.2408	58.1776	53.0933	77.2894	63.7315	82.4991	64.7544	64.4056	65.5534	37.36	60.8315	46.651	47.9615	45.4027	66.41	59.2844	44.1168	52.9734	68.305	57.3405	68.6059	72.5966	83.1686	97.4799	63.9754	93.161	70.1474	56.6736	66.1292
ENSG00000159674	SPON2	spondin 2 [Source:HGNC Symbol;Acc:HGNC:11253]	13.1758	22.5149	26.0247	30.6932	20.7746	18.6585	28.628	41.6038	13.6974	66.4628	15.1852	29.9763	29.3745	13.2805	15.6477	26.3302	22.3205	16.7947	14.6487	15.5264	25.0782	8.79046	4.26428	16.6509	15.4117	8.02639	13.4893	17.6661	21.9397	9.24855
ENSG00000130193	THEM6	thioesterase superfamily member 6 [Source:HGNC Symbol;Acc:HGNC:29656]	7.91	8.27916	8.10446	6.01409	7.913	6.34009	7.58539	6.17258	6.00867	8.54407	2.30371	5.36817	3.23529	4.20037	2.9856	7.32786	4.87039	5.4675	5.24488	5.4039	4.42504	3.59395	6.9826	5.68286	6.9702	7.07387	4.08712	4.53211	4.43228	8.13925
ENSG00000129515	SNX6	sorting nexin 6 [Source:HGNC Symbol;Acc:HGNC:14970]	8.33436	8.8809	6.92809	9.57953	6.48943	7.42981	7.03012	6.46673	6.27832	7.1942	4.64579	6.22614	4.89725	5.75297	3.94314	6.42039	4.82919	5.36156	4.95203	7.38233	5.76097	7.09933	6.42405	9.42788	9.39777	8.24841	7.08546	5.33104	6.21673	9.1161
ENSG00000221968	FADS3	fatty acid desaturase 3 [Source:HGNC Symbol;Acc:HGNC:3576]	2.36158	2.71457	2.15979	2.56246	2.18892	2.90398	2.34621	2.88536	2.86702	3.31647	2.76192	4.13418	3.48762	4.47756	6.1793	3.68369	3.10485	2.91854	2.76764	3.30756	2.02184	2.95017	1.79181	3.2593	2.92147	2.46354	2.30434	3.53273	2.32484	2.95972
ENSG00000196664	TLR7	toll like receptor 7 [Source:HGNC Symbol;Acc:HGNC:15631]	2.15786	2.31779	1.95176	3.31522	1.47317	1.80644	1.42476	2.01506	2.82679	1.01308	0.348976	0.71486	1.21439	1.56926	0.901456	1.40073	2.31472	0.959055	1.93688	1.25393	1.21358	2.50175	3.16785	2.19086	2.38094	3.93221	1.81818	1.36187	2.24376	4.85364
ENSG00000026508	CD44	CD44 molecule (Indian blood group) [Source:HGNC Symbol;Acc:HGNC:1681]	33.2549	26.3404	23.1004	26.3821	27.5851	23.5009	24.362	22.191	27.9164	20.4869	23.0394	20.6199	23.4339	16.1926	20.4552	20.5005	22.2102	18.5802	20.2522	25.8526	20.112	29.992	31.6657	27.5978	32.9475	24.4531	29.5213	26.1291	25.8345	33.8707
ENSG00000107798	LIPA	lipase A, lysosomal acid type [Source:HGNC Symbol;Acc:HGNC:6617]	5.70548	7.81422	6.44618	11.1384	8.69165	5.75764	8.753	7.43938	9.04052	7.61993	5.41883	4.71717	7.01643	4.68045	5.55555	5.10606	10.6374	2.97754	5.55664	5.54887	6.9727	6.93911	11.4717	10.794	9.45319	7.27462	8.77333	5.31708	10.2696	15.9803
ENSG00000100030	MAPK1	mitogen-activated protein kinase 1 [Source:HGNC Symbol;Acc:HGNC:6871]	20.4322	20.3128	18.9833	20.3252	18.6761	17.7395	17.8381	22.227	21.249	21.6376	13.2782	20.1994	19.1797	11.836	13.0263	14.9992	15.0403	12.5417	13.7706	17.5294	15.424	17.6985	19.3923	17.925	19.4847	16.6908	22.9859	15.354	19.7727	20.4398
ENSG00000198876	DCAF12	DDB1 and CUL4 associated factor 12 [Source:HGNC Symbol;Acc:HGNC:19911]	6.74821	7.44354	7.28601	6.20497	8.26106	8.15135	5.80882	6.12295	6.66089	6.08117	5.80934	4.60749	3.54151	9.11117	4.29316	9.03091	6.98717	4.07028	5.99357	11.3449	15.5457	4.54247	7.09873	9.24797	8.54474	15.4017	15.6062	10.3857	7.99209	10.7731
ENSG00000221890	NPTXR	neuronal pentraxin receptor [Source:HGNC Symbol;Acc:HGNC:7954]	2.1321	2.07458	2.16383	1.53296	3.23577	4.09305	3.74437	2.14871	3.12557	3.03131	0.986158	1.65137	2.04644	1.09108	0.814515	1.50345	1.59505	2.6659	1.8613	1.95228	2.51575	1.99827	1.86232	2.22974	1.77115	1.45894	2.83084	2.19873	1.71231	1.07301
ENSG00000063438	AHRR	aryl-hydrocarbon receptor repressor [Source:HGNC Symbol;Acc:HGNC:346]	0.0393818	0.0438132	0.289389	0.238789	0.0974801	0.13613	0.235654	0.044942	0.344254	0.368087	0.206671	0.221814	0.0118616	0.334875	0.137084	0.0855926	0.143274	0.294078	0.270547	0.0899006	0.419916	0.214975	0.0560926	0.148389	0.302104	0.167704	5.23095	0.108011	0.172968	0.159558
ENSG00000166289	PLEKHF1	pleckstrin homology and FYVE domain containing 1 [Source:HGNC Symbol;Acc:HGNC:20764]	8.86391	15.2181	16.4381	9.85814	8.34013	11.1032	13.926	20.9121	15.4333	26.8041	9.92857	10.5837	18.9486	8.17702	13.6405	14.4009	11.881	8.31053	8.01606	17.2781	11.0397	6.75142	5.94759	9.73835	12.4676	8.34861	7.69873	9.14181	7.87896	9.82516
ENSG00000187735	TCEA1	transcription elongation factor A1 [Source:HGNC Symbol;Acc:HGNC:11612]	5.81757	5.2649	4.14108	4.90704	4.06686	4.76526	4.44807	4.85848	3.73859	4.37368	3.07264	3.25835	4.26425	3.04615	3.64541	3.14925	3.35956	2.95354	3.07112	4.10619	3.19382	4.66423	4.54705	6.99164	5.43843	5.00204	5.38171	3.21501	3.62525	5.64079
ENSG00000112799	LY86	lymphocyte antigen 86 [Source:HGNC Symbol;Acc:HGNC:16837]	9.1289	7.76796	6.47002	2.86647	7.95623	5.0576	6.77401	5.65815	8.57391	3.57049	2.77727	1.86864	4.08895	3.54187	2.55396	4.99288	9.90246	2.96303	3.15722	5.68737	5.12613	7.6869	7.12992	9.13056	9.52868	13.1471	8.91022	3.73421	10.1799	8.24225
ENSG00000122862	SRGN	serglycin [Source:HGNC Symbol;Acc:HGNC:9361]	131.572	124.438	160.511	196.432	138.81	115.569	139.369	144.305	170.851	145.254	122.348	170.072	148.527	119.339	91.0792	90.7615	130.512	89.4275	109.068	101.544	200.824	171.45	129.209	217.816	157.027	114.369	147.135	134.236	245.266	206.435
ENSG00000143842	SOX13	SRY-box transcription factor 13 [Source:HGNC Symbol;Acc:HGNC:11192]	1.41223	2.03482	2.33164	1.27448	2.2071	1.37116	2.9976	4.17341	4.7038	2.90599	0.937582	2.9718	3.58379	1.2672	1.8865	2.09928	2.82759	1.81141	1.95865	3.17739	1.90187	0.925535	0.670787	1.67368	1.61734	0.909512	2.27655	0.996093	1.1253	1.44753
ENSG00000071537	SEL1L	SEL1L adaptor subunit of ERAD E3 ubiquitin ligase [Source:HGNC Symbol;Acc:HGNC:10717]	5.21155	5.80646	4.09127	5.67072	4.44344	5.28922	4.3349	5.22869	5.17374	5.29156	4.14653	4.28303	3.8417	3.42589	2.97187	4.37485	4.24263	3.19978	3.42883	4.64495	3.44095	4.73512	5.55249	5.30032	4.48946	5.60773	4.86706	4.53301	4.65248	5.71061
ENSG00000162676	GFI1	growth factor independent 1 transcriptional repressor [Source:HGNC Symbol;Acc:HGNC:4237]	4.11815	8.6669	9.71941	5.10157	4.08889	6.15438	5.83572	11.4025	6.84241	11.5811	3.49958	12.8783	8.9397	3.75179	5.3802	8.90525	5.96933	5.02574	5.89644	10.0952	2.35484	4.28446	4.68056	7.09554	5.09969	3.24028	4.65517	3.27665	4.00652	4.5659
ENSG00000175318	GRAMD2A	GRAM domain containing 2A [Source:HGNC Symbol;Acc:HGNC:27287]	0.026403	0.0490744	0	0	0	0.0198646	0	0.0432957	0	0.0503762	0.112577	0.116263	0.0439902	0.0775037	0.0234681	0.0864311	0	0.0226664	0.0766804	0	1.478	0.144963	0.036659	0	0.0606026	0.0627641	0.0326972	0.0667564	0.0680979	0.0670272
ENSG00000101888	NXT2	nuclear transport factor 2 like export factor 2 [Source:HGNC Symbol;Acc:HGNC:18151]	1.29715	1.10087	1.28185	1.41998	1.01812	0.864676	0.968146	1.32939	0.950649	1.0899	0.370533	0.918693	0.656222	0.74571	0.518399	0.701354	1.19897	0.504493	0.692095	1.01077	1.74294	0.978418	1.67939	0.705121	1.29552	1.50721	1.53916	0.972055	0.864624	1.80328
ENSG00000108861	DUSP3	dual specificity phosphatase 3 [Source:HGNC Symbol;Acc:HGNC:3069]	3.71573	3.06086	2.87142	2.64067	4.44359	2.90476	3.06362	3.64461	3.71717	2.19149	2.46339	2.52533	3.8434	3.07388	3.00151	3.27959	4.76915	2.01025	4.70562	2.79557	3.08333	4.16777	3.65707	5.98822	5.28594	4.77979	5.17458	4.15337	5.06202	5.17277
ENSG00000114805	PLCH1	phospholipase C eta 1 [Source:HGNC Symbol;Acc:HGNC:29185]	0.0898541	0.0127956	0.0352796	0.125921	0.0927376	0.0863975	0.0726381	0.0628485	0	0.0170283	0.10717	0.0964276	0.0856974	0.0349685	0.0522873	0.265504	0.0354576	0.0838108	0.106904	0.0857725	0.118209	0.147793	0.175825	0.217245	0.0867624	0.0629991	0.0765471	0.3282	0.167836	0.600843
ENSG00000105281	SLC1A5	solute carrier family 1 member 5 [Source:HGNC Symbol;Acc:HGNC:10943]	18.916	13.5415	15.1596	12.3955	16.9926	12.1506	18.3016	15.2006	17.7928	14.321	7.42742	11.0584	10.1034	10.81	12.5349	12.487	12.2638	12.1922	13.6393	9.49588	13.4806	14.2804	11.0563	16.7262	17.163	18.5497	12.1579	10.233	16.1857	15.6374
ENSG00000149091	DGKZ	diacylglycerol kinase zeta [Source:HGNC Symbol;Acc:HGNC:2857]	27.3217	34.4201	35.6638	31.8382	28.7399	35.2824	34.646	36.8334	38.4156	36.2828	27.6567	31.8931	34.961	24.8729	26.2942	30.7709	31.9276	31.9746	30.6986	27.7967	26.0005	26.6745	25.8026	28.3111	31.0026	27.2342	27.7172	28.7245	25.9107	26.551
ENSG00000086232	EIF2AK1	eukaryotic translation initiation factor 2 alpha kinase 1 [Source:HGNC Symbol;Acc:HGNC:24921]	7.72589	7.07763	5.36644	8.30505	8.02413	5.89688	6.77992	6.22775	5.72766	6.86172	7.33898	5.67083	6.38802	7.34499	5.33963	6.1873	6.2253	6.13055	6.44766	7.01874	11.1036	7.59313	9.17321	6.5135	7.75075	8.6091	8.82121	8.78412	7.68424	9.60268
ENSG00000088812	ATRN	attractin [Source:HGNC Symbol;Acc:HGNC:885]	4.95281	4.53816	4.28634	4.67376	3.95551	4.9714	4.87122	4.45108	5.10727	4.09326	2.91479	3.96993	3.81685	3.27365	3.06057	3.65282	3.8383	3.01223	3.62894	4.30538	3.15981	4.41905	4.80356	4.65512	4.64612	4.72865	4.70475	3.81784	4.06367	5.01064
ENSG00000074527	NTN4	netrin 4 [Source:HGNC Symbol;Acc:HGNC:13658]	0.759083	0.478291	0.765747	0.458386	0.321953	0.243868	0.271937	1.37825	0.827352	2.20548	0.16878	1.12704	0.606359	0.492598	0.301939	0.56061	0.258851	0.394173	0.463701	1.00658	0.135176	0.247767	0.197479	0.217492	0.512408	0.272454	0.402797	0.303758	0.303461	0.389222
ENSG00000154734	ADAMTS1	ADAM metallopeptidase with thrombospondin type 1 motif 1 [Source:HGNC Symbol;Acc:HGNC:217]	0.938733	0.743794	1.12161	2.20925	0.497021	1.90755	0.428809	1.82573	1.49751	4.50194	0.174856	1.37431	0.826069	0.584074	0.391961	0.731527	0.968353	0.567188	0.47809	1.45002	0.721427	0.148407	0.42085	1.00273	1.12228	0.370917	0.76794	0.828044	0.907946	0.29584
ENSG00000122694	GLIPR2	GLI pathogenesis related 2 [Source:HGNC Symbol;Acc:HGNC:18007]	22.2635	20.759	23.7905	18.8836	24.3198	14.7069	21.939	23.3002	24.4727	18.4315	13.6209	13.5114	17.3507	14.5095	14.9687	17.2157	20.6493	12.2949	16.218	16.0499	14.8119	19.4808	14.147	21.4869	19.903	18.5225	17.1298	16.1206	22.1419	23.8907
ENSG00000182534	MXRA7	matrix remodeling associated 7 [Source:HGNC Symbol;Acc:HGNC:7541]	0.973176	1.84364	1.35019	1.91255	0.928765	0.586891	2.24084	2.03841	2.82092	3.10118	0.759329	2.02901	1.63995	1.34474	0.901317	1.68783	0.979281	1.36916	0.590911	1.18466	1.19391	1.32462	0.242939	1.0495	0.841697	0.392305	1.14978	0.704134	0.992667	0.837897
ENSG00000071967	CYBRD1	cytochrome b reductase 1 [Source:HGNC Symbol;Acc:HGNC:20797]	3.88888	3.1038	2.97382	2.78109	2.62246	1.59478	2.13511	2.34973	2.5164	1.39818	1.42568	0.837115	2.5704	1.2669	0.743384	0.684593	2.64752	1.09134	1.37522	1.0081	1.11605	1.3449	1.45216	1.9779	2.89399	2.21788	1.99449	1.35333	2.09789	2.84917
ENSG00000155959	VBP1	VHL binding protein 1 [Source:HGNC Symbol;Acc:HGNC:12662]	5.06673	5.25558	4.00934	4.51234	3.91445	5.57502	4.56139	4.56312	3.26754	4.16028	2.53282	3.75979	3.3244	2.75591	2.07235	2.91625	2.06927	2.72496	2.20895	4.39677	3.7343	2.84772	5.24549	6.31993	4.88684	4.11318	4.20084	2.45329	3.70755	5.63198
ENSG00000108219	TSPAN14	tetraspanin 14 [Source:HGNC Symbol;Acc:HGNC:23303]	14.1335	14.4395	18.0347	15.0237	16.1761	18.6633	16.4644	17.2347	15.977	20.4507	10.4431	15.4943	11.3999	10.0434	10.0823	13.7872	13.3365	14.6661	13.808	16.8423	10.1258	11.8742	15.0894	14.538	15.6177	14.0748	12.8365	13.3681	14.8992	11.6319
ENSG00000179152	TCAIM	T cell activation inhibitor, mitochondrial [Source:HGNC Symbol;Acc:HGNC:25241]	1.00168	1.3037	1.14327	1.11331	0.913092	1.37589	1.00934	0.930086	0.808898	0.950332	0.494007	0.757747	0.610671	0.540956	0.473594	0.529168	0.764134	0.496877	0.821647	1.05086	0.697855	0.613603	1.24366	1.19644	0.896098	0.909238	0.694816	0.699185	0.749544	1.25872
ENSG00000147403	RPL10	ribosomal protein L10 [Source:HGNC Symbol;Acc:HGNC:10298]	128.679	102.412	96.1496	93.1038	133.49	125.191	143.522	126.951	127.859	121.652	64.7223	111.292	83.7592	78.4995	83.0226	116.595	116.227	89.3863	101.753	139.455	130.492	136.554	142.898	140.744	167.93	99.4894	172.238	135.69	116.613	119.101
ENSG00000100504	PYGL	glycogen phosphorylase L [Source:HGNC Symbol;Acc:HGNC:9725]	6.02386	4.08946	3.58247	4.59621	5.55004	2.97743	3.54379	3.28549	3.81856	1.82905	3.35828	2.00222	5.07282	3.17552	2.80035	3.7666	5.6316	3.43316	5.33362	2.70751	6.04824	4.37713	5.48623	5.35028	4.99167	6.75217	4.04716	4.92881	7.74885	10.404
ENSG00000155792	DEPTOR	DEP domain containing MTOR interacting protein [Source:HGNC Symbol;Acc:HGNC:22953]	0.306633	0.220203	0.375146	0.333085	0.305927	0.594502	0.410636	0.5679	0.596304	0.397458	0	0.352351	0.0440485	0.138534	0.219444	0.15291	0.2473	0.207882	0.123805	0.271758	0.228249	0.317263	0.296164	0.3968	0.529558	0.319024	0.63888	0.789217	0.265735	0.459896
ENSG00000163737	PF4	platelet factor 4 [Source:HGNC Symbol;Acc:HGNC:8861]	31.0149	7.47698	20.6265	29.8969	131.093	4.90634	27.4006	8.56124	5.45407	19.5666	151.347	27.0664	71.5689	123.143	124.475	84.5322	32.3132	96.1637	127.282	46.7713	247.407	68.8735	158.556	30.8528	14.0899	16.8288	35.3491	106.908	91.0842	215.993
ENSG00000171867	PRNP	prion protein [Source:HGNC Symbol;Acc:HGNC:9449]	11.218	6.84384	9.07605	9.13787	9.93678	8.05451	10.6669	10.3961	11.5561	7.71767	7.58351	7.06144	9.34922	6.18559	6.71429	7.04522	7.89377	5.45879	5.82208	6.6573	9.51254	8.80532	6.59852	10.4857	9.67042	9.34136	11.7021	10.5744	7.41918	8.85638
ENSG00000140406	TLNRD1	talin rod domain containing 1 [Source:HGNC Symbol;Acc:HGNC:13519]	14.2105	12.6804	14.0763	12.7039	11.6876	11.7129	14.2917	13.0791	17.3883	13.0601	8.0569	9.74069	11.5554	11.7306	8.6287	12.957	9.97283	9.88519	10.8058	9.59069	9.62043	9.16662	10.1115	11.119	11.4607	13.7897	8.79398	11.1633	10.9796	14.2266
ENSG00000055917	PUM2	pumilio RNA binding family member 2 [Source:HGNC Symbol;Acc:HGNC:14958]	23.6255	21.2484	20.2605	22.6787	19.7668	23.7839	18.9367	22.072	20.9621	21.3939	16.1772	18.5603	19.4818	15.9753	13.9197	18.219	17.2103	16.4598	14.82	21.8803	16.0007	23.7139	26.4525	22.701	22.347	21.7067	23.2515	20.2138	20.5031	22.8663
ENSG00000168028	RPSA	ribosomal protein SA [Source:HGNC Symbol;Acc:HGNC:6502]	90.069	76.0329	65.6683	61.4803	83.7498	84.0055	92.3068	65.7532	73.6999	80.8098	37.2106	64.3402	49.8852	60.2024	56.1702	84.7238	67.6927	62.5482	65.5294	86.9495	68.5394	89.24	98.2735	84.0753	119.821	70.5239	118.893	91.0802	75.0291	83.8605
ENSG00000124767	GLO1	glyoxalase I [Source:HGNC Symbol;Acc:HGNC:4323]	5.28271	5.68552	3.2889	4.41601	4.4719	4.90315	4.41056	4.53066	4.7426	4.7941	2.53843	3.82795	3.47769	3.70726	2.61675	3.94739	2.32746	2.60257	3.01454	3.89843	2.96523	4.10691	4.26832	5.05261	4.76785	3.68437	6.86547	4.29089	4.02994	5.0881
ENSG00000162367	TAL1	TAL bHLH transcription factor 1, erythroid differentiation factor [Source:HGNC Symbol;Acc:HGNC:11556]	2.23112	1.20019	1.24361	2.41408	4.74697	0.487891	0.864056	0.332712	0.521355	1.23554	6.20209	1.42514	3.68521	4.14636	4.04471	4.62999	1.05238	3.8766	4.86657	1.91237	8.3674	2.37781	6.70691	2.39717	0.895816	2.59713	1.73369	5.78915	2.76815	8.88031
ENSG00000163602	RYBP	RING1 and YY1 binding protein [Source:HGNC Symbol;Acc:HGNC:10480]	4.3505	4.27176	3.24904	5.49622	3.31833	3.54357	3.28245	2.83591	3.57729	3.35542	3.48789	2.94664	3.15907	3.33826	2.50825	3.01475	2.51375	2.20364	2.57777	3.19849	5.24337	3.35561	5.47838	3.71995	3.34212	4.07777	3.39719	3.38101	3.90915	6.27117
ENSG00000204991	SPIRE2	spire type actin nucleation factor 2 [Source:HGNC Symbol;Acc:HGNC:30623]	0.561453	0.608844	1.20835	0.990658	0.764363	0.754676	0.733572	1.17648	0.886637	1.2537	0.536883	1.30232	1.1695	0.696019	0.691407	0.515748	0.961668	0.69464	0.727802	0.62209	0.409093	0.712172	0.451367	0.447096	0.542506	0.467337	0.783379	0.431818	0.653958	0.508238
ENSG00000122679	RAMP3	receptor activity modifying protein 3 [Source:HGNC Symbol;Acc:HGNC:9845]	0.0421142	0.254344	0.211574	0.269694	0.159006	0.0825841	0.156015	0.253315	0.218611	0	0.180472	0.0980272	0.842363	1.22173	0.453963	1.33873	0.228264	0.436735	1.90785	0.268764	0.582007	0.75027	0.390302	0.481401	0.400817	0	0.503421	0.480647	0.627996	1.39919
ENSG00000177239	MAN1B1	mannosidase alpha class 1B member 1 [Source:HGNC Symbol;Acc:HGNC:6823]	10.6621	10.4477	11.4918	10.2279	10.8912	11.9372	10.1727	10.8688	13.2541	9.97062	9.09943	12.564	10.8519	8.79399	10.8635	10.0654	8.50112	9.83269	9.91774	9.12351	7.3232	10.0042	8.29969	9.69494	8.83173	8.40282	8.29165	9.22451	8.16858	8.55647
ENSG00000205038	PKHD1L1	PKHD1 like 1 [Source:HGNC Symbol;Acc:HGNC:20313]	0.363788	0.146806	0.177875	0.408671	0.514653	0.0856437	0.20322	0.0758432	0.0700721	0.198805	0.659887	0.210911	0.880068	0.757199	0.383353	0.538798	0.0964061	0.560462	0.635618	0.317039	0.903665	0.277905	1.19511	0.37396	0.145479	0.443639	0.271118	0.65797	0.485272	1.3719
ENSG00000111843	TMEM14C	transmembrane protein 14C [Source:HGNC Symbol;Acc:HGNC:20952]	5.01169	5.86299	4.99638	3.75401	5.89357	4.70379	7.19608	2.50685	6.41401	3.07141	2.40344	3.45397	1.95848	3.99448	2.80856	4.88328	4.78944	4.6352	3.36419	3.05098	5.0357	5.7098	7.5847	5.37226	8.29573	4.59548	4.9504	6.68017	5.10556	7.43565
ENSG00000152234	ATP5F1A	ATP synthase F1 subunit alpha [Source:HGNC Symbol;Acc:HGNC:823]	11.4853	9.904	8.4292	10.1405	10.0662	10.0136	9.78508	9.45116	9.04014	8.80925	6.85876	7.88209	8.67872	7.10282	6.64746	8.89008	8.14826	6.16447	7.7419	8.80321	5.93881	10.2954	10.8893	9.18203	11.15	10.2417	12.0123	9.37436	10.4151	10.5242
ENSG00000100304	TTLL12	tubulin tyrosine ligase like 12 [Source:HGNC Symbol;Acc:HGNC:28974]	5.17504	6.91506	6.66586	5.73221	6.11945	4.84781	5.48709	4.78783	6.31208	6.80094	3.84283	4.26931	3.35259	3.31124	3.47806	4.63942	4.46843	5.884	4.70094	4.02708	3.21729	4.69964	5.36713	5.74558	6.24184	6.43922	4.38219	4.74283	5.06067	4.13119
ENSG00000090382	LYZ	lysozyme [Source:HGNC Symbol;Acc:HGNC:6740]	340.873	407.136	372.132	421.897	313.069	331.897	311.921	221.553	451.669	194.179	141.193	141.127	216.78	167.696	129.42	154.384	567.428	131.64	268.29	148.374	176.732	372.791	314.362	448.304	625.459	445.022	395.36	211.945	278.61	443.82
ENSG00000132824	SERINC3	serine incorporator 3 [Source:HGNC Symbol;Acc:HGNC:11699]	13.6601	14.2209	13.0821	14.5511	13.0154	11.6434	13.4589	14.5632	13.4628	14.7065	9.84551	10.8508	13.5994	9.74251	7.72128	11.4472	10.3378	9.64468	11.9331	13.7892	11.8286	13.3601	14.0144	13.1401	13.9039	13.1898	14.4977	14.7451	13.3737	15.5201
ENSG00000115561	CHMP3	charged multivesicular body protein 3 [Source:HGNC Symbol;Acc:HGNC:29865]	4.50098	3.42629	4.0851	4.11312	3.73577	4.19742	3.00422	3.4529	4.06012	3.40885	2.96307	3.10885	2.72535	2.9154	2.52767	2.93435	3.26216	3.06613	3.06275	3.99543	3.48721	4.03816	5.18925	4.02862	4.59929	3.89388	3.90785	3.42622	3.34908	5.30123
ENSG00000167553	TUBA1C	tubulin alpha 1c [Source:HGNC Symbol;Acc:HGNC:20768]	7.34726	3.0827	3.86357	5.18348	9.91183	3.76999	4.77267	3.66143	5.35524	5.71382	6.22966	3.67229	6.83937	7.09512	7.311	6.84827	6.5621	7.91066	7.29526	6.11778	11.5563	8.31487	7.70893	7.43021	6.40648	7.27064	6.9279	9.02889	7.69645	10.8216
ENSG00000213281	NRAS	NRAS proto-oncogene, GTPase [Source:HGNC Symbol;Acc:HGNC:7989]	8.77664	9.34845	6.95819	8.12247	6.4009	6.19659	6.51204	7.09201	6.95202	6.8333	4.8891	6.22402	7.22956	6.47192	5.3306	4.91808	4.97228	3.96156	5.16992	5.86154	6.85761	6.02251	6.61585	6.9023	7.47177	9.91838	7.47086	6.77812	6.6877	7.65183
ENSG00000197747	S100A10	S100 calcium binding protein A10 [Source:HGNC Symbol;Acc:HGNC:10487]	43.9561	30.4843	37.8125	35.0112	41.1705	26.4266	38.3808	41.8673	57.0479	36.1552	30.2283	28.7399	28.6963	25.664	33.3732	28.4195	33.8924	20.3788	26.2487	26.1416	30.6007	36.8482	32.7603	30.1391	45.4954	38.0606	45.5511	29.7936	32.0646	37.2337
ENSG00000172732	MUS81	MUS81 structure-specific endonuclease subunit [Source:HGNC Symbol;Acc:HGNC:29814]	9.10709	9.54333	10.5036	8.86018	11.811	10.3117	9.9468	12.2107	12.9033	11.3445	8.70783	10.2779	11.2922	11.6856	8.72694	10.3179	10.0635	10.3359	9.89483	11.0126	7.10729	8.03894	8.69444	8.20014	10.8604	8.13291	8.22359	9.16407	8.18855	8.45534
ENSG00000147119	CHST7	carbohydrate sulfotransferase 7 [Source:HGNC Symbol;Acc:HGNC:13817]	7.9797	6.07047	7.12796	8.82975	7.69373	6.39843	7.72057	7.62062	8.2191	5.86348	4.60729	5.76575	4.73972	5.74049	5.3634	4.27463	4.38094	6.22639	6.25712	4.1631	7.18736	7.34136	5.06379	8.80008	5.40904	7.36557	5.06025	5.21939	8.01069	8.22473
ENSG00000256500	AL139300	novel protein	0	0	0	2.63024	0	2.66732	2.95039	0	0	0	2.60095	0	0	0	0	0	0	2.87843	0	0	0	0	0	0	0	0	0	0	0	0
ENSG00000142627	EPHA2	EPH receptor A2 [Source:HGNC Symbol;Acc:HGNC:3386]	0.426167	0.965333	0.844399	1.28093	0.440001	0.787402	1.15905	0.2008	0.504026	0.665234	0.122958	0.266332	0.387492	0.331247	0.404011	0.179974	0.688647	0.236303	0.34283	0.463618	0.409133	0.182784	0.612316	0.259618	0.329674	0.540567	0.284861	0.186686	0.229454	0
ENSG00000160570	DEDD2	death effector domain containing 2 [Source:HGNC Symbol;Acc:HGNC:24450]	23.2749	23.9672	23.9232	23.5571	21.0821	22.3642	26.1525	22.7442	24.3003	20.2501	13.609	15.2704	18.67	19.9463	13.1223	21.6785	17.5395	16.6655	19.7993	15.7813	19.6106	18.82	15.3048	22.3873	20.7689	21.3541	15.7678	19.1846	20.7424	28.91
ENSG00000143995	MEIS1	Meis homeobox 1 [Source:HGNC Symbol;Acc:HGNC:7000]	0.32885	0.161513	0.16032	0.304416	0.326169	0.068295	0.18794	0.102913	0.136746	0.159454	0.901652	0.213833	0.438273	0.559047	0.508839	0.658558	0.191942	0.30269	0.349693	0.286073	0.472195	0.272967	0.704493	0.45657	0.0840603	0.26346	0.219128	0.488803	0.335284	1.25916
ENSG00000161016	RPL8	ribosomal protein L8 [Source:HGNC Symbol;Acc:HGNC:10368]	79.5741	51.8119	51.4034	46.0615	62.5657	67.1906	81.2006	70.0628	59.8019	67.8982	27.7388	48.3357	55.1951	48.7775	45.1207	64.1297	56.3405	48.9462	54.4447	52.8268	49.1101	70.0616	68.3352	79.6108	83.2193	65.1865	82.4672	71.7956	55.8612	79.0061
ENSG00000243137	PSG4	pregnancy specific beta-1-glycoprotein 4 [Source:HGNC Symbol;Acc:HGNC:9521]	0	0	0	0	0	0	0	0	0	0	0.618459	0.241031	0	0	0	0	0	0	0	0	0	0	0	0	0.334398	0.717167	0	0.0589581	0.0615939	0.0194416
ENSG00000141696	P3H4	prolyl 3-hydroxylase family member 4 (inactive) [Source:HGNC Symbol;Acc:HGNC:16946]	1.09467	1.75553	1.7305	1.70085	1.4081	1.85587	1.40208	1.21842	1.95049	2.01848	0.990294	1.10998	0.941241	0.994782	0.887547	1.34261	0.859686	1.14837	1.34146	1.22231	1.36773	1.00371	0.83796	0.986372	1.40268	1.40747	1.09613	1.05594	1.24995	1.19188
ENSG00000136485	DCAF7	DDB1 and CUL4 associated factor 7 [Source:HGNC Symbol;Acc:HGNC:30915]	13.333	14.7942	16.0565	13.2693	13.2571	13.3696	13.7443	14.4206	15.759	16.1094	6.37481	13.4015	9.54104	10.7847	6.98692	12.0251	11.0963	7.62817	12.8443	13.2829	8.58415	11.7348	14.709	13.1679	16.213	15.0435	13.2298	11.7032	13.096	15.8817
ENSG00000196419	XRCC6	X-ray repair cross complementing 6 [Source:HGNC Symbol;Acc:HGNC:4055]	20.6388	19.336	19.6072	17.6762	20.1303	19.7769	18.9467	16.5898	20.1947	18.4475	12.3035	18.4551	16.3131	14.5213	11.6435	19.0051	14.0609	14.339	14.7133	18.8797	14.9181	19.816	20.3262	20.6657	20.9751	17.785	19.7739	21.8986	21.584	20.6
ENSG00000096384	HSP90AB1	heat shock protein 90 alpha family class B member 1 [Source:HGNC Symbol;Acc:HGNC:5258]	50.1222	38.8319	39.5488	40.1255	47.2119	48.5159	42.3665	44.4755	49.5838	52.1808	34.4392	38.3982	43.5639	35.1136	33.937	37.155	37.9359	42.1472	34.7888	47.3214	42.5486	49.324	48.5076	53.4447	60.3105	51.2461	55.9726	52.0468	49.1493	39.3186
ENSG00000102265	TIMP1	TIMP metallopeptidase inhibitor 1 [Source:HGNC Symbol;Acc:HGNC:11820]	4.49413	3.48034	5.57154	4.78099	6.73493	3.69316	5.82896	4.13899	4.98623	3.2144	12.1117	6.34269	8.32022	9.25002	9.09837	6.08208	7.31987	5.11822	8.04888	5.04432	9.1452	10.6144	4.65379	4.55733	5.53971	3.78343	8.31941	10.6477	14.6066	7.38352
ENSG00000146731	CCT6A	chaperonin containing TCP1 subunit 6A [Source:HGNC Symbol;Acc:HGNC:1620]	7.71032	7.8841	6.47399	6.78465	6.50354	7.46874	6.35095	6.72554	6.70827	7.12107	3.8731	5.78384	4.29213	4.47742	4.43857	6.01186	6.52626	4.73922	5.15831	7.05737	4.01635	6.44215	8.07031	7.06807	7.8518	7.00751	7.01141	6.77896	7.46546	7.34816
ENSG00000103363	ELOB	elongin B [Source:HGNC Symbol;Acc:HGNC:11619]	24.458	21.1494	23.1229	23.3648	29.3781	22.7036	29.0592	26.6864	27.1857	24.2957	14.183	20.2462	21.3521	19.9713	18.3342	22.3411	24.845	14.5803	18.2072	23.2372	23.4062	33.5451	19.4264	26.4582	31.1312	26.414	29.65	25.9126	29.8286	22.4252
ENSG00000197872	CYRIA	CYFIP related Rac1 interactor A [Source:HGNC Symbol;Acc:HGNC:25373]	6.56366	7.86232	8.00321	7.50321	7.5757	5.64286	7.9387	8.28122	7.29956	6.05183	5.61822	6.7487	7.07332	4.58462	4.91766	5.47383	6.78299	4.7547	5.94245	6.56625	7.53976	8.29674	6.565	8.07641	6.98921	9.67496	6.91185	5.72654	12.4359	10.0289
ENSG00000141524	TMC6	transmembrane channel like 6 [Source:HGNC Symbol;Acc:HGNC:18021]	54.3273	70.3385	65.0578	61.3998	61.6987	78.127	63.092	73.5493	63.1663	64.1612	57.6808	63.9024	62.9349	55.6297	47.9526	52.0526	54.7561	70.216	51.9223	52.7924	42.6141	59.4285	53.6222	50.3557	58.2966	58.5401	44.6322	54.425	53.6792	50.0517
ENSG00000163682	RPL9	ribosomal protein L9 [Source:HGNC Symbol;Acc:HGNC:10369]	44.2246	33.5123	23.2444	34.0227	26.8434	33.7435	39.4451	32.5544	28.8983	31.0217	15.594	24.6916	26.3175	25.1747	19.6047	30.9455	26.2895	21.3265	24.5323	31.5517	29.1202	35.1982	36.2826	37.67	44.3359	29.5666	39.0964	27.0106	24.6453	34.02
ENSG00000169217	CD2BP2	CD2 cytoplasmic tail binding protein 2 [Source:HGNC Symbol;Acc:HGNC:1656]	11.5324	12.5806	12.902	10.7633	12.061	12.0963	13.8108	15.966	13.2532	14.3554	14.2121	15.8953	17.0655	12.7866	13.6625	15.2918	15.8843	13.548	13.3439	11.4783	6.70868	11.2264	11.6103	9.50887	12.0289	9.64986	13.3725	13.2216	11.4036	10.9065
ENSG00000106565	TMEM176B	transmembrane protein 176B [Source:HGNC Symbol;Acc:HGNC:29596]	2.35301	1.68722	1.78988	4.40054	18.3656	3.17892	2.86305	9.4507	14.1058	3.13504	14.607	0.9876	21.0647	24.3493	8.36308	2.02504	2.23977	1.56506	17.1638	4.44656	19.4117	17.1533	16.6894	34.2799	14.3965	3.61937	32.4529	26.4722	24.317	18.2765
ENSG00000214279	SCART1	scavenger receptor family member expressed on T cells 1 [Source:HGNC Symbol;Acc:HGNC:32411]	6.27403	4.49915	11.2165	6.42085	9.02322	6.12581	8.23584	8.69961	8.43685	2.35251	4.53128	3.96229	2.45735	4.5454	3.9829	5.11104	6.64966	9.93112	5.68468	2.35376	3.72423	3.61925	4.82006	5.20856	3.96927	4.75953	2.47086	3.13609	3.60745	5.8369
ENSG00000109861	CTSC	cathepsin C [Source:HGNC Symbol;Acc:HGNC:2528]	7.26234	10.1675	8.56969	10.6658	6.69493	7.32472	7.20989	11.0197	7.77311	8.63368	3.82917	5.7028	7.39379	4.72069	3.5382	7.50567	7.38888	4.56022	5.08423	8.16511	5.26009	6.47656	6.40875	9.487	8.81443	7.21177	8.62414	5.19118	8.46736	8.27149
ENSG00000076928	ARHGEF1	Rho guanine nucleotide exchange factor 1 [Source:HGNC Symbol;Acc:HGNC:681]	84.8714	111.968	122.784	117.616	91.1672	131.307	121.44	117.272	121.069	98.9244	120.77	103.541	110.374	118.323	117.63	99.9782	117.404	117.13	102.165	92.5564	86.5117	101.822	94.8654	80.7869	95.0348	88.6254	83.8237	110.903	90.9994	78.7304
ENSG00000124574	ABCC10	ATP binding cassette subfamily C member 10 [Source:HGNC Symbol;Acc:HGNC:52]	13.2505	14.9007	16.8333	13.7667	13.0518	15.1798	15.9636	18.1736	16.8412	16.1553	11.4134	15.0003	15.8838	13.1954	11.8152	13.7211	15.6293	14.8753	14.403	14.8076	9.86908	11.9337	13.0665	13.0204	13.2938	12.3066	10.882	13.1662	12.3411	12.7382
ENSG00000181036	FCRL6	Fc receptor like 6 [Source:HGNC Symbol;Acc:HGNC:31910]	10.8632	30.2184	37.7008	19.0325	15.9069	16.7574	24.1104	57.313	45.7923	51.5857	9.07268	33.9937	33.9943	10.527	12.4345	24.885	25.4164	12.6896	13.1347	33.9182	12.8961	13.2299	5.66757	20.5249	22.5	8.95217	22.9583	11.6478	16.8331	14.6968
ENSG00000116459	ATP5PB	ATP synthase peripheral stalk-membrane subunit b [Source:HGNC Symbol;Acc:HGNC:840]	8.12933	7.53755	5.98002	7.79954	6.25353	8.12686	8.57516	7.44414	9.4584	7.59416	3.26884	5.13108	6.42245	4.20316	3.93571	6.8043	8.34132	4.10466	5.39359	7.85174	4.92785	8.54641	8.77146	7.15846	11.5912	7.69202	8.86749	7.23496	7.61843	8.49058
ENSG00000112787	FBRSL1	fibrosin like 1 [Source:HGNC Symbol;Acc:HGNC:29308]	22.7808	22.4143	24.344	27.1777	19.493	25.3497	20.5197	22.2727	24.1767	20.4998	32.0166	23.8605	25.4948	26.3152	31.6961	19.4274	20.6531	23.5407	21.1164	15.3569	19.7789	19.0543	14.7574	16.8913	16.7875	20.2983	16.2344	21.2566	18.1197	18.9986
ENSG00000050767	COL23A1	collagen type XXIII alpha 1 chain [Source:HGNC Symbol;Acc:HGNC:22990]	0	0.0242675	0	0	0.202008	0.308349	0	0.0577532	0	0.0918052	0.117824	0.250179	0.0963242	0.189143	0.430091	0.154665	0.163391	0.090346	0.0754038	0.0790138	2.05772	0.214346	0.139048	0.0814012	0	0.0573823	2.05235	0.28358	0.243402	0.11671
ENSG00000125534	PPDPF	pancreatic progenitor cell differentiation and proliferation factor [Source:HGNC Symbol;Acc:HGNC:16142]	10.2855	7.66427	10.9396	8.58611	12.9896	7.27611	8.69751	8.44355	8.96054	11.2569	13.5149	15.7374	7.07974	22.7364	23.1809	12.4893	15.0681	16.7623	17.3819	11.068	14.3242	14.8389	15.8215	9.05665	10.0855	5.68105	15.2166	16.4044	10.8702	10.3366
ENSG00000108984	MAP2K6	mitogen-activated protein kinase kinase 6 [Source:HGNC Symbol;Acc:HGNC:6846]	2.22164	2.12727	1.9459	1.9979	1.87879	2.39054	1.63402	1.63623	2.11401	2.10464	1.43158	1.75959	2.02598	1.40126	0.847202	1.4212	1.24458	1.46159	1.48883	1.97576	1.64915	1.93051	3.02575	2.16517	2.09252	2.24592	2.33115	1.82631	1.84695	1.72361
ENSG00000047597	XK	X-linked Kx blood group [Source:HGNC Symbol;Acc:HGNC:12811]	0.442491	0.631701	0.265483	0.563232	2.02314	0.16774	0.16997	0.126083	0.217998	0.249262	2.42917	0.202059	1.81103	2.22705	1.0075	1.88397	0.345273	0.993759	0.787082	0.972878	3.89116	0.373672	2.33189	0.799564	0.216424	2.87291	1.06689	2.24627	0.734394	2.36525
ENSG00000134243	SORT1	sortilin 1 [Source:HGNC Symbol;Acc:HGNC:11186]	6.0437	3.80493	3.25873	5.54157	4.70812	2.78648	3.6108	3.43467	3.21439	2.10125	3.44182	1.64416	5.43773	4.1111	3.35758	3.90589	4.32589	2.51077	3.90232	1.96182	4.24538	4.43991	5.60764	5.30534	5.3016	7.24118	4.23375	4.39148	6.62796	8.79423
ENSG00000166272	WBP1L	WW domain binding protein 1 like [Source:HGNC Symbol;Acc:HGNC:23510]	7.81391	7.26685	9.27173	7.63538	8.89265	6.24743	7.09762	6.43029	8.49606	8.04396	4.51076	7.04353	5.92514	6.01636	3.97887	6.8886	6.70718	4.93863	6.26947	6.28708	6.0937	7.32049	7.30171	7.17771	6.98563	7.49445	6.71599	6.42207	8.55583	8.81593
ENSG00000091483	FH	fumarate hydratase [Source:HGNC Symbol;Acc:HGNC:3700]	3.06402	2.95796	2.92667	2.08292	3.26335	3.11761	3.68881	3.45101	3.47279	3.04357	1.85662	2.65897	1.93978	2.20138	1.40039	2.88131	3.22507	1.9068	2.60037	2.44325	3.31977	4.35693	3.96235	3.25094	4.12314	3.70377	4.19319	2.11515	3.75992	3.13103
ENSG00000052723	SIKE1	suppressor of IKBKE 1 [Source:HGNC Symbol;Acc:HGNC:26119]	3.89143	4.37999	3.00697	3.9197	3.22448	3.29283	2.82043	3.75161	3.0937	3.51618	1.83741	2.99974	2.78967	2.79414	1.43054	2.94223	2.63174	1.73125	1.99495	2.7927	1.8393	2.27189	3.21149	3.59488	3.39836	3.3275	2.68128	2.38904	2.85015	3.54534
ENSG00000180902	D2HGDH	D-2-hydroxyglutarate dehydrogenase [Source:HGNC Symbol;Acc:HGNC:28358]	17.5341	18.955	18.0272	14.9719	14.3952	17.4213	19.2174	21.6551	17.6094	17.5133	17.0427	19.0258	14.502	18.8473	22.7107	21.7346	18.7571	18.1487	16.3937	11.6874	11.377	15.5077	13.8472	15.1672	11.4857	15.3827	11.9279	18.4092	13.1739	11.2393
ENSG00000197122	SRC	SRC proto-oncogene, non-receptor tyrosine kinase [Source:HGNC Symbol;Acc:HGNC:11283]	5.057	3.60151	5.63675	5.94149	6.74081	2.60664	2.95018	3.48177	4.37044	2.64661	9.99248	3.51656	7.49709	8.25661	13.3633	7.50712	5.96835	5.47188	8.24103	2.38667	8.45987	6.35488	7.40524	5.76385	4.04745	7.56531	5.93163	7.89438	8.49845	11.1102
ENSG00000187699	C2orf88	chromosome 2 open reading frame 88 [Source:HGNC Symbol;Acc:HGNC:28191]	3.36487	2.21014	2.47188	4.77582	5.84373	0.572544	2.22929	1.18375	1.38003	2.23629	6.92059	2.24329	4.90358	5.38095	3.14097	5.42234	1.71087	3.55907	5.05094	3.41853	7.80713	4.03706	7.22247	3.61062	2.26017	4.01725	3.84555	6.29007	5.17619	16.742
ENSG00000203872	C6orf163	chromosome 6 open reading frame 163 [Source:HGNC Symbol;Acc:HGNC:21403]	1.38744	1.76413	1.04533	0.865327	0.846745	1.30015	0.481041	0.96726	0.266913	1.47559	0.499219	0.80633	0.36915	0.242788	0.276357	0.26837	0.300494	0.626405	0.40651	0.921687	0.26542	0.302256	0.626007	0.888414	0.347751	0.747088	1.01511	0.762147	0.371412	0.872586
ENSG00000154165	GPR15	G protein-coupled receptor 15 [Source:HGNC Symbol;Acc:HGNC:4469]	3.07988	1.2658	1.52675	1.01989	2.17886	2.26854	1.77625	0.960341	3.50128	3.41915	0.827913	1.8032	0.801427	2.20097	1.78489	2.3183	0.826679	2.85661	2.84167	2.42776	1.0375	0.722696	6.73646	4.51568	12.9924	11	4.03932	1.84398	1.47268	2.03298
ENSG00000104960	PTOV1	PTOV1 extended AT-hook containing adaptor protein [Source:HGNC Symbol;Acc:HGNC:9632]	17.392	19.872	19.9652	17.0232	15.5725	22.6689	18.7891	20.6649	19.4865	18.5022	20.0958	21.1742	18.975	18.0004	18.5149	20.3352	20.8211	21.7599	18.0044	19.7185	11.8949	16.0804	17.5519	14.5382	17.2751	18.0443	15.1	17.9318	15.3043	15.8031
ENSG00000099968	BCL2L13	BCL2 like 13 [Source:HGNC Symbol;Acc:HGNC:17164]	3.87881	3.99205	3.24345	3.45088	4.70918	3.18914	3.64267	4.23031	4.45563	4.14386	1.86052	3.02431	3.04195	2.77784	2.10862	2.38487	3.5807	2.97421	2.81062	4.28529	3.01725	3.66334	3.92877	3.73884	4.50956	3.37345	3.45193	4.08748	4.22944	4.00196
ENSG00000169991	IFFO2	intermediate filament family orphan 2 [Source:HGNC Symbol;Acc:HGNC:27006]	11.316	12.4362	15.8739	11.3257	11.4875	13.9627	13.7278	16.4278	18.7433	17.5268	5.26976	10.2005	11.5111	9.6261	9.05749	12.5539	11.5279	12.9158	12.1338	10.7199	13.8888	8.92272	8.40249	10.6363	12.3069	11.6682	9.01282	11.0529	7.81087	11.9005
ENSG00000073331	ALPK1	alpha kinase 1 [Source:HGNC Symbol;Acc:HGNC:20917]	1.90369	1.46332	0.988946	1.52499	1.3233	1.58442	1.13117	1.21508	0.907843	0.982239	2.45292	1.13129	1.66939	1.5108	1.62872	1.66423	1.51097	1.44379	1.73971	1.75721	1.40496	1.72006	2.3459	1.7863	1.4161	2.26128	1.92985	2.07232	1.9739	2.48353
ENSG00000124772	CPNE5	copine 5 [Source:HGNC Symbol;Acc:HGNC:2318]	2.50217	2.73706	2.95437	3.41916	4.87843	1.71074	2.64535	2.25794	1.72184	1.75359	4.03608	2.85243	4.48794	7.06905	4.51014	6.41473	2.76796	4.36296	6.60004	2.85407	6.89205	2.83817	4.04357	2.90489	3.61653	6.0252	2.16121	4.60999	3.04165	5.35363
ENSG00000164258	NDUFS4	NADH:ubiquinone oxidoreductase subunit S4 [Source:HGNC Symbol;Acc:HGNC:7711]	5.57671	5.7468	2.95972	4.85034	3.23534	2.78816	3.2153	3.14638	4.53956	5.03651	2.90909	3.18722	2.88291	3.27008	2.70864	3.38181	2.31502	2.7034	3.19473	4.02696	3.65777	5.48863	5.25476	7.21471	5.48505	3.83702	5.49143	3.95309	4.89912	4.77131
ENSG00000187257	RSBN1L	round spermatid basic protein 1 like [Source:HGNC Symbol;Acc:HGNC:24765]	7.54132	8.9682	9.80395	8.58771	7.10515	9.04379	7.9256	9.24043	6.87787	8.92471	4.90787	7.51288	6.88975	5.86543	3.77649	6.10819	6.82265	6.26868	6.64456	7.27983	4.42579	6.37353	7.75681	7.11239	7.33676	9.1144	5.48796	5.96973	5.9725	8.03509
ENSG00000143149	ALDH9A1	aldehyde dehydrogenase 9 family member A1 [Source:HGNC Symbol;Acc:HGNC:412]	5.80363	7.05599	4.81913	5.92343	6.07941	5.96744	6.59434	7.47409	6.53603	6.37047	3.56261	5.79778	4.79559	4.73076	4.41026	5.01539	4.49773	4.7736	4.08177	5.4007	4.07925	5.62921	6.36273	5.79434	6.74413	6.31181	7.26046	5.10915	6.43788	7.52174
ENSG00000158457	TSPAN33	tetraspanin 33 [Source:HGNC Symbol;Acc:HGNC:28743]	5.00799	3.27533	3.53692	5.99232	11.8397	3.0915	3.22075	2.61694	2.73496	3.26478	11.2552	3.78616	9.2023	11.0906	10.6482	10.2244	4.903	6.6999	9.63426	4.19485	13.5021	6.11478	13.1475	5.59144	2.55081	7.52002	5.10094	12.0578	8.65816	16.87
ENSG00000148672	GLUD1	glutamate dehydrogenase 1 [Source:HGNC Symbol;Acc:HGNC:4335]	17.2004	15.0335	17.3853	15.2571	14.521	15.5103	16.4334	14.9028	16.2116	14.7065	12.8884	12.4502	15.3726	11.1937	11.696	11.7594	14.1896	10.2302	12.3524	14.1467	12.6515	14.3811	15.5505	16.4425	16.4758	17.4756	18.0315	13.7403	15.1698	18.4025
ENSG00000130150	MOSPD2	motile sperm domain containing 2 [Source:HGNC Symbol;Acc:HGNC:28381]	2.60328	2.50242	2.52519	2.60234	1.55853	1.99911	1.41762	2.45488	2.13542	2.27597	1.12964	1.51268	1.22038	1.69705	0.971751	1.69645	2.58361	0.882016	1.04625	1.5424	1.58751	0.860134	2.76983	3.03032	3.3842	2.50636	2.87058	1.56097	2.10122	3.24062
ENSG00000125484	GTF3C4	general transcription factor IIIC subunit 4 [Source:HGNC Symbol;Acc:HGNC:4667]	2.83413	2.48762	2.31622	2.22829	2.61149	2.0197	1.96718	2.50326	2.65063	3.00134	1.45301	2.08047	2.03838	1.59751	2.0223	1.98861	1.62882	1.70088	2.01589	2.42551	1.61951	2.69292	2.80257	2.78129	2.98775	2.58859	2.42515	2.64001	2.36455	2.37117
ENSG00000102309	PIN4	peptidylprolyl cis/trans isomerase, NIMA-interacting 4 [Source:HGNC Symbol;Acc:HGNC:8992]	0.468966	0.741695	0.531135	0.396532	0.62269	0.745586	0.693092	0.469977	0.39741	0.380379	0.350418	0.555711	0.30599	0.471535	0.363946	0.437145	0.295773	0.316757	0.291637	0.626443	0.438041	0.737291	0.879973	0.624817	0.88256	0.616298	0.706246	0.810238	0.593282	0.743936
ENSG00000137834	SMAD6	SMAD family member 6 [Source:HGNC Symbol;Acc:HGNC:6772]	0.429539	0.0676828	0.180564	0.144565	0.307513	0.0692544	0.145611	0.18587	0.232897	0.18174	1.25236	0.176056	0.933937	0.596141	2.1682	0.234412	0.134496	0.21358	0.393118	0.125574	0.195182	0.438737	0.25094	0.0761723	0.145895	0.40272	0.815774	0.643845	0.143754	0.17577
ENSG00000172725	CORO1B	coronin 1B [Source:HGNC Symbol;Acc:HGNC:2253]	24.796	28.9543	27.077	25.1889	25.5152	27.9161	25.6301	32.1722	29.2737	24.3224	18.612	20.2835	26.592	21.788	23.191	24.1145	26.3459	16.5847	21.8899	20.2795	13.0533	19.3927	22.9142	21.3124	21.209	20.9948	21.1939	21.7121	25.6297	25.2526
ENSG00000139182	CLSTN3	calsyntenin 3 [Source:HGNC Symbol;Acc:HGNC:18371]	12.2127	9.80568	11.4171	11.5637	10.8386	9.95933	11.8932	15.0332	18.2009	11.4135	9.16827	14.9598	11.2464	8.38867	9.41528	11.6272	8.95621	8.20592	9.75042	7.78562	8.7842	7.26935	6.71943	10.5226	6.82148	7.19856	13.0247	11.1655	6.80488	7.80837
ENSG00000197746	PSAP	prosaposin [Source:HGNC Symbol;Acc:HGNC:9498]	392.052	291.876	332.227	321.602	343.817	213.541	327.013	295.742	329.58	169.805	198.092	181.276	210.433	282.372	243.641	314.82	327.406	176.158	336.734	135.776	266.796	388.752	293.899	332.942	322.686	408.327	275.547	340.064	542.737	534.314
ENSG00000103056	SMPD3	sphingomyelin phosphodiesterase 3 [Source:HGNC Symbol;Acc:HGNC:14240]	2.87507	3.43313	3.30376	3.59204	3.03702	4.28965	3.15563	3.88707	2.96919	2.50531	1.69127	2.67602	2.30965	2.15453	1.81535	2.72	2.58753	3.07582	2.92306	3.20374	2.22766	2.56379	3.17783	1.89513	3.00014	2.80918	2.12662	2.45149	2.2682	2.11936
ENSG00000169976	SF3B5	splicing factor 3b subunit 5 [Source:HGNC Symbol;Acc:HGNC:21083]	18.9669	9.87114	11.7125	12.1606	18.5849	13.5446	18.2932	16.7353	14.6546	13.6223	7.74896	12.0323	11.0188	11.4697	10.2425	15.9127	15.7777	9.46929	15.9454	13.8394	16.6672	21.4519	16.4293	16.4982	20.7962	13.6312	26.7391	19.674	17.3183	18.3722
ENSG00000171858	RPS21	ribosomal protein S21 [Source:HGNC Symbol;Acc:HGNC:10409]	77.7239	67.3997	69.5042	46.7682	102.875	87.3794	114.893	82.0608	89.6779	91.2673	31.8291	72.0136	43.8626	49.2046	54.5755	94.4464	86.7319	67.1404	72.2741	95.0467	85.7481	115.456	115.731	86.8462	141.061	63.6358	164.236	117.025	93.4985	81.3238
ENSG00000283378	CNTNAP3C	contactin associated protein family member 3C [Source:HGNC Symbol;Acc:HGNC:53878]	0	0	0	0	0	0	0	0	0	0.030331	0.264368	0.180177	0	0	0.045775	0	0	0	0	0.02076	0.40798	5.37516	0	0	0	0.261346	0	0	0	0
ENSG00000100242	SUN2	Sad1 and UNC84 domain containing 2 [Source:HGNC Symbol;Acc:HGNC:14210]	127.806	134.864	149.191	129.059	132.974	132.824	159.543	173.409	183.437	186.275	103.993	146.099	133.547	115.824	105.665	138.24	112.221	112.9	117.257	132.809	108.041	126.269	119.162	127.273	152.322	125.884	126.322	144.024	115.218	117.102
ENSG00000185432	METTL7A	methyltransferase like 7A [Source:HGNC Symbol;Acc:HGNC:24550]	14.4817	15.1627	11.4459	14.3041	11.8978	8.81765	10.1123	8.83995	10.772	8.94489	5.31859	6.54002	9.66267	8.38783	7.37393	11.0021	8.83196	6.60735	9.51915	8.94977	8.33536	8.73551	10.2927	10.0945	11.9324	15.9379	10.914	9.71919	12.7323	15.5762
ENSG00000101182	PSMA7	proteasome 20S subunit alpha 7 [Source:HGNC Symbol;Acc:HGNC:9536]	25.8859	21.8507	18.8852	19.2411	21.2157	21.3944	20.4297	22.3935	23.5474	19.2087	18.7521	13.4531	19.2993	15.1663	15.8802	19.4916	19.3299	12.049	17.6938	17.0424	16.53	23.9036	19.8193	21.4794	22.153	23.1487	21.7987	20.9693	21.2856	24.3065
ENSG00000066322	ELOVL1	ELOVL fatty acid elongase 1 [Source:HGNC Symbol;Acc:HGNC:14418]	9.94249	9.8278	10.9023	7.45775	8.79276	10.7909	9.4774	11.7278	10.9748	10.7134	6.99647	8.12839	9.86002	6.53457	6.2534	8.25574	8.50791	5.65738	7.00232	8.26008	8.06848	8.35457	9.11169	10.8296	9.42179	9.68644	9.16598	8.27908	8.7385	11.2124
ENSG00000184009	ACTG1	actin gamma 1 [Source:HGNC Symbol;Acc:HGNC:144]	223.001	193.135	187.108	169.053	292.356	166.829	249.343	201.65	257.765	224.392	126.551	174.722	176.64	143.604	147.517	217.535	178.104	137.051	185.15	180.566	222.249	167.643	207.105	217.489	239.87	188.052	223.216	196.512	200.849	269.711
ENSG00000197006	METTL9	methyltransferase like 9 [Source:HGNC Symbol;Acc:HGNC:24586]	6.61846	5.87587	5.27475	4.4976	4.71544	4.83266	5.25083	5.1641	4.99296	4.26207	3.58729	3.78626	5.30826	4.42324	3.43806	4.43665	4.5151	3.05937	4.21668	4.29812	4.01496	4.69708	5.45796	6.00389	6.5158	7.03775	6.04221	4.31948	4.98716	8.0245
ENSG00000179218	CALR	calreticulin [Source:HGNC Symbol;Acc:HGNC:1455]	58.1607	51.2726	57.4764	51.1368	63.7869	59.5798	57.8468	64.8366	83.1285	76.1064	42.0528	57.7394	51.9978	37.2797	46.3491	46.8076	46.5584	48.3224	43.2966	54.0009	52.738	59.6708	39.518	60.3611	59.2373	57.7576	57.7841	51.8564	52.4227	47.4867
ENSG00000010671	BTK	Bruton tyrosine kinase [Source:HGNC Symbol;Acc:HGNC:1133]	7.68978	7.19898	6.28725	9.29829	7.49752	5.70195	6.29577	6.67198	5.84308	3.32061	3.54401	5.24704	6.19095	7.30219	7.38712	8.47565	6.97433	4.9908	7.42824	6.04768	8.18303	7.76011	10.904	7.92862	8.42074	10.4436	6.46016	8.29676	11.2626	12.5195
ENSG00000205765	C5orf51	chromosome 5 open reading frame 51 [Source:HGNC Symbol;Acc:HGNC:27750]	3.02033	3.56617	1.62475	2.79496	2.0973	2.40508	2.62568	2.92803	2.46421	2.66129	1.31536	1.64497	1.65702	1.39721	0.906823	2.26082	1.58783	1.22401	1.82601	2.79397	1.52065	1.63779	2.84333	2.12984	2.68998	2.21858	2.16168	1.36349	2.28497	3.08438
ENSG00000155380	SLC16A1	solute carrier family 16 member 1 [Source:HGNC Symbol;Acc:HGNC:10922]	1.55151	1.21716	1.19212	1.31744	1.24541	1.72396	1.37167	0.980078	1.64969	1.33263	1.25839	1.49637	0.902524	0.826228	0.75358	1.36814	1.15377	1.05139	1.25349	1.26976	1.9207	1.72494	1.87952	1.60702	2.48503	1.69893	2.04377	1.89802	1.13368	1.20168
ENSG00000132589	FLOT2	flotillin 2 [Source:HGNC Symbol;Acc:HGNC:3758]	34.9183	37.5766	34.277	32.3447	38.0166	33.0948	40.5235	36.1252	41.546	33.5178	19.6066	33.7486	23.9833	29.2013	24.6334	34.3399	29.8258	25.3926	31.1314	31.3027	32.4334	33.6266	33.2745	33.4457	40.5877	34.6263	31.4217	32.8438	34.5185	37.9383
ENSG00000102753	KPNA3	karyopherin subunit alpha 3 [Source:HGNC Symbol;Acc:HGNC:6396]	5.03252	5.46818	3.82579	6.48956	4.89399	4.12515	5.31951	4.19786	5.42455	5.1687	3.56752	4.13114	4.52208	3.50053	2.79859	4.28869	3.82532	2.43283	3.12388	5.51527	4.11194	4.57745	5.52441	5.00788	5.28407	5.67261	6.13367	4.69656	5.04576	5.90527
ENSG00000170234	PWWP2A	PWWP domain containing 2A [Source:HGNC Symbol;Acc:HGNC:29406]	7.95397	7.45466	6.39008	7.99761	5.90987	7.11465	6.59455	6.1582	5.7886	6.33766	4.26383	5.46303	5.52307	5.49811	4.54696	5.72418	5.93986	5.36642	6.44741	6.08725	3.72123	4.01184	5.13117	6.63921	5.82208	6.05412	4.25885	4.18446	4.73074	6.66718
ENSG00000115825	PRKD3	protein kinase D3 [Source:HGNC Symbol;Acc:HGNC:9408]	4.65947	4.5639	3.43305	4.49036	3.95176	5.14878	3.60027	3.84939	3.7613	4.4651	3.37707	3.76976	4.54631	3.20004	3.30633	3.63198	2.83029	3.10968	2.95442	4.03357	3.8176	4.44982	5.66765	4.79337	4.41089	5.78605	4.79796	4.06771	4.08883	4.78377
ENSG00000103811	CTSH	cathepsin H [Source:HGNC Symbol;Acc:HGNC:2535]	11.1814	7.73472	9.03849	8.18835	11.8711	11.8796	11.6509	9.2177	11.2916	8.26497	8.25124	6.84054	7.84157	7.49998	8.288	7.79949	10.6082	9.87387	10.3399	8.23682	12.0986	11.5205	10.8158	10.9697	11.4952	13.9181	11.2963	8.89023	12.0442	12.8119
ENSG00000132383	RPA1	replication protein A1 [Source:HGNC Symbol;Acc:HGNC:10289]	5.90804	5.36465	6.20433	6.28585	6.34468	6.46213	6.73957	7.014	5.8466	6.89816	5.3252	5.33402	6.02897	5.08491	5.27975	6.58925	4.84742	5.13422	5.11751	6.61327	7.16829	6.78912	8.19459	6.39364	6.80147	6.46475	8.22806	6.78202	6.31544	9.39793
ENSG00000137843	PAK6	p21 (RAC1) activated kinase 6 [Source:HGNC Symbol;Acc:HGNC:16061]	0.244877	0.531604	1.19558	0.39974	0.453348	0.318474	0.864503	1.02729	0.659427	1.58597	0.228221	0.319762	0.589262	0.383802	0.42606	0.480842	0.301223	0.48222	0.0911873	0.501925	0.707986	0.283191	0.155651	0.382193	0.461656	0.160527	0.366824	0.28648	0.439427	0.339408
ENSG00000121316	PLBD1	phospholipase B domain containing 1 [Source:HGNC Symbol;Acc:HGNC:26215]	18.107	13.1458	8.87999	12.8373	16.219	9.92304	15.2807	9.54987	14.7759	8.43898	7.76661	9.20152	7.33968	9.8728	5.96062	12.1844	13.8577	6.91146	7.12209	7.79253	9.39877	10.9866	14.5829	13.2262	13.9163	16.9313	11.0204	8.68555	14.3727	18.9532
ENSG00000111729	CLEC4A	C-type lectin domain family 4 member A [Source:HGNC Symbol;Acc:HGNC:13257]	6.89903	7.26645	4.8831	7.99956	7.42826	2.71735	7.22705	4.18015	6.15688	4.21598	4.32431	5.05001	5.93574	4.8692	3.74498	5.30119	6.66342	3.64013	6.28236	3.78119	4.77981	6.71391	9.04351	9.38351	8.13467	11.1993	7.42155	5.19003	7.9829	12.7889
ENSG00000146067	FAM193B	family with sequence similarity 193 member B [Source:HGNC Symbol;Acc:HGNC:25524]	22.3336	30.8443	30.6132	25.2733	25.6021	31.8475	28.0041	32.2748	28.1205	26.9111	27.948	32.4711	32.3067	25.5708	25.8502	25.4899	29.9553	29.2705	27.4248	29.1221	22.0582	24.7049	23.3203	23.447	23.762	23.9347	24.4776	24.2448	23.0917	22.4806
ENSG00000171611	PTCRA	pre T cell antigen receptor alpha [Source:HGNC Symbol;Acc:HGNC:21290]	0.741189	1.769	1.71062	3.38464	6.52142	1.32476	1.75234	0.989532	0.860819	2.21755	9.94916	1.71055	5.46557	8.40926	6.50439	7.69569	2.27923	4.06403	9.05498	2.51729	13.5219	4.43084	5.97695	3.19412	1.1023	3.43477	0.832667	5.27034	5.45282	9.11272
ENSG00000129675	ARHGEF6	Rac/Cdc42 guanine nucleotide exchange factor 6 [Source:HGNC Symbol;Acc:HGNC:685]	18.2605	18.2958	14.8785	17.6614	17.3164	19.9974	15.4761	18.658	17.4707	16.0895	13.7552	16.6755	15.8934	12.7217	10.4594	12.8924	13.3506	11.5231	13.3241	18.6458	12.3606	17.4678	21.9293	16.2933	19.5862	18.2759	21.6435	16.6462	18.7313	20.5075
ENSG00000124203	ZNF831	zinc finger protein 831 [Source:HGNC Symbol;Acc:HGNC:16167]	12.3935	15.4872	21.028	14.3387	13.771	18.4553	17.143	18.3177	20.5934	19.8328	10.2453	20.6923	14.1966	11.2529	11.3159	15.7698	14.5405	16.5343	16.6887	20.5169	10.8484	10.8616	13.921	12.2623	15.4247	13.0229	13.403	13.596	10.4751	12.4518
ENSG00000111897	SERINC1	serine incorporator 1 [Source:HGNC Symbol;Acc:HGNC:13464]	27.1929	22.8465	20.8324	22.795	17.8292	21.8864	21.0604	22.2824	24.535	23.3388	16.7341	21.3888	20.5075	16.1502	16.0696	18.539	15.8846	11.4246	11.8876	21.7457	14.2101	24.7402	23.5179	20.1347	26.2791	23.3219	24.5536	21.0447	21.2268	26.0436
ENSG00000182899	RPL35A	ribosomal protein L35a [Source:HGNC Symbol;Acc:HGNC:10345]	28.7517	18.6356	18.4094	18.8568	23.2393	23.8296	26.2917	19.0816	24.0182	23.9794	13.6756	18.8409	17.76	18.8506	15.2756	21.0275	21.9732	14.425	19.4596	24.3373	19.1574	25.7353	26.3952	23.3426	34.6898	23.7012	33.4898	24.6473	21.1737	24.3639
ENSG00000067191	CACNB1	calcium voltage-gated channel auxiliary subunit beta 1 [Source:HGNC Symbol;Acc:HGNC:1401]	2.11245	2.83151	2.39687	1.85966	2.18387	2.62835	3.30474	4.15286	4.14451	3.61401	2.7354	2.55705	2.70987	2.20964	2.54553	3.08959	2.95275	3.68061	2.96606	3.05352	1.87428	1.67175	2.20676	2.10332	1.98242	2.61051	2.47721	1.68435	1.73583	2.66304
ENSG00000030419	IKZF2	IKAROS family zinc finger 2 [Source:HGNC Symbol;Acc:HGNC:13177]	3.35413	3.43319	4.44475	5.432	3.48595	5.98704	3.93142	5.10196	12.1036	4.12927	1.1626	7.09869	3.30265	2.26551	1.35088	3.16184	3.2877	2.8189	2.15286	4.16038	2.76056	2.52293	3.91688	2.42371	3.38412	3.14192	3.393	2.73388	3.72168	4.02246
ENSG00000160588	MPZL3	myelin protein zero like 3 [Source:HGNC Symbol;Acc:HGNC:27279]	3.93499	2.64716	2.67911	1.99962	3.64408	3.70191	3.51711	3.03384	2.51027	2.23646	1.51182	2.13212	2.46683	1.56057	2.03337	2.61262	2.1617	2.65081	2.96478	2.60786	2.96536	2.37532	3.23147	3.76223	2.99648	4.09352	4.31182	3.43355	3.06054	3.86959
ENSG00000104728	ARHGEF10	Rho guanine nucleotide exchange factor 10 [Source:HGNC Symbol;Acc:HGNC:14103]	0.0671861	0	0.0623887	0.0304094	0.137739	0.100287	0.627122	0.145264	0.0516695	0.0933483	0.324454	0.054272	0.0585478	6.66311	0.309536	0.158722	0	0.276293	0.263343	0.335972	2.79168	0.120049	0.0946096	0.093136	0.0715211	8.74193	4.20081	0.139724	0.0808065	0.113798
ENSG00000197956	S100A6	S100 calcium binding protein A6 [Source:HGNC Symbol;Acc:HGNC:10496]	111.319	75.8738	104.767	84.4831	117.851	68.7318	102.418	86.1072	123.803	76.6855	55.0878	70.2446	74.0239	65.629	59.4691	85.8044	111.671	49.3288	70.0146	69.491	63.2279	101.486	72.4629	96.0997	121.601	95.1372	106.378	98.9685	124.985	132.94
ENSG00000165246	NLGN4Y	neuroligin 4 Y-linked [Source:HGNC Symbol;Acc:HGNC:15529]	0	0	0	0	0.121237	0	0	0.133622	0.0829339	0.107526	0.0112154	0	0	0	0	0	0.0642343	0.119515	0.154251	0	0	0	0	0	0	0	0	0	0	0
ENSG00000167775	CD320	CD320 molecule [Source:HGNC Symbol;Acc:HGNC:16692]	6.2783	6.06346	7.87677	3.43536	6.65373	6.70903	6.89129	9.05103	10.1311	10.7149	3.51246	6.90133	6.14196	4.67295	3.8788	9.01045	4.04623	5.18174	4.79071	6.07156	3.30809	5.0878	3.93333	5.73949	6.5859	5.17518	4.66235	5.60243	4.18086	3.89315
ENSG00000160285	LSS	lanosterol synthase [Source:HGNC Symbol;Acc:HGNC:6708]	8.27669	7.61434	9.6167	5.41114	7.3355	7.45286	9.0793	9.25234	9.67357	12.1329	6.77917	12.4278	9.2773	8.25177	8.04987	6.49356	9.37882	8.56787	8.98548	11.1088	6.22892	7.34911	5.47463	7.2972	8.1925	5.90293	7.46649	6.90992	6.02386	6.03935
ENSG00000286185	AC242842	novel protein, identical to neuroblastoma breakpoint family, member 19 NBPF19	0.021355	0.207036	6.2141	0.685701	2.89996	0.178088	0.538399	0.329285	1.02527	0.469828	0.193095	1.95876	2.28007	0.187152	9.10297	13.8209	7.45401	43.3822	1.10235	0.549704	0.111146	1.09088	0.726063	1.82015	1.49883	12.4913	4.23351	0.476	0.724721	0.62131
ENSG00000136802	LRRC8A	leucine rich repeat containing 8 VRAC subunit A [Source:HGNC Symbol;Acc:HGNC:19027]	6.18664	7.06794	8.88171	7.42696	8.09505	7.61112	9.03306	10.7834	7.08865	9.04991	5.80762	6.62645	5.73316	4.90255	5.40523	6.41659	5.83039	6.29644	6.77957	7.04461	7.75109	5.82765	6.26209	7.98366	8.67447	7.4817	6.99694	8.3662	6.04698	5.72551
ENSG00000099625	CBARP	CACN subunit beta associated regulatory protein [Source:HGNC Symbol;Acc:HGNC:28617]	0.994611	1.30372	1.2644	1.90107	0.380176	1.68084	1.51821	1.73921	1.09452	0.852479	0.158056	0.629097	0.849496	0.705232	0.303641	0.532601	1.22433	0.67835	0.534695	0.423152	0.630715	0.283699	0.846548	1.10399	1.00916	1.25507	0.344508	0.627188	0.388409	1.06713
ENSG00000072506	HSD17B10	hydroxysteroid 17-beta dehydrogenase 10 [Source:HGNC Symbol;Acc:HGNC:4800]	9.08245	8.63342	7.33262	9.04543	7.41814	9.03636	10.1413	9.75408	8.73504	8.22729	4.48738	8.27471	5.38346	6.04158	5.9668	6.09258	6.63384	4.25526	4.65754	8.41415	8.07564	7.63273	7.01822	8.82575	10.048	7.91837	7.2585	5.92329	10.4222	10.2372
ENSG00000260314	MRC1	mannose receptor C-type 1 [Source:HGNC Symbol;Acc:HGNC:7228]	0.128201	0.047322	0.01589	0.101492	0.065274	0.111242	0.122104	0.193997	0.064244	0.117209	0.153468	0.219206	0.068537	0.151881	0.312832	0.135238	0.075343	0.161638	0.147698	0.258569	0.129224	0.253998	0.188463	0.338116	0.486432	0.121156	0.447047	0.151439	0.134824	0.23166
ENSG00000150760	DOCK1	dedicator of cytokinesis 1 [Source:HGNC Symbol;Acc:HGNC:2987]	0.0645138	0.0572369	0.0507565	0.0710194	0.0404881	0.0613458	0.0920544	0.051452	0	0.0390508	0.0979694	0.0494921	0.0884605	0.121245	0.129707	0.105292	0.200282	0.13625	0.112958	0.0974184	0.184737	0.0804872	0.114456	0.0664686	0.0644934	0.163599	0.168507	0.169223	0.0554576	0.216513
ENSG00000134602	STK26	serine/threonine kinase 26 [Source:HGNC Symbol;Acc:HGNC:18174]	7.51782	7.30786	6.09355	7.54987	6.10046	6.42665	4.40372	6.60605	5.74291	5.8618	5.10561	4.45396	7.05521	4.40057	3.12109	3.82906	4.17216	3.26201	3.91821	5.2565	5.01903	5.15823	5.96105	7.10265	6.71491	8.19397	6.18835	4.35784	4.94851	5.71005
ENSG00000142192	APP	amyloid beta precursor protein [Source:HGNC Symbol;Acc:HGNC:620]	8.31041	6.89878	5.55509	8.12532	9.32684	7.36978	6.92309	4.15337	5.9385	5.1624	9.39828	4.28041	7.62961	8.38573	8.97408	8.36968	5.99274	5.98547	9.48027	4.70273	15.0992	8.0144	12.6654	7.0289	6.97585	11.1132	7.81267	11.3842	9.02407	14.3789
ENSG00000105514	RAB3D	RAB3D, member RAS oncogene family [Source:HGNC Symbol;Acc:HGNC:9779]	16.2747	14.4358	13.3989	14.144	14.2396	9.79517	14.988	11.31	15.5884	7.32857	7.18025	8.54161	9.33628	10.2388	8.7764	11.7238	14.6881	7.39128	11.3305	6.07523	10.1341	15.8541	11.0449	13.4003	13.5414	15.2923	11.5963	11.682	16.5682	19.6123
ENSG00000162378	ZYG11B	zyg-11 family member B, cell cycle regulator [Source:HGNC Symbol;Acc:HGNC:25820]	4.90061	3.84921	2.80298	4.01309	3.22514	4.08494	2.95682	2.71901	3.58327	3.02134	2.43409	2.65282	2.15488	2.74443	2.00549	2.57168	3.00351	2.52817	3.18942	3.38651	2.29905	3.25472	4.44025	3.97972	4.52474	3.70101	3.40173	3.40517	3.43959	4.30711
ENSG00000164168	TMEM184C	transmembrane protein 184C [Source:HGNC Symbol;Acc:HGNC:25587]	2.62678	3.0691	2.38247	2.87211	2.73171	3.35641	2.4462	3.11229	2.48162	2.85365	1.07229	2.12412	1.9696	1.68713	1.2224	2.17485	2.45778	1.73712	1.37725	2.71544	1.52501	2.21871	2.35443	3.12338	3.08406	2.40103	2.03607	1.78519	2.06204	2.00151
ENSG00000106066	CPVL	carboxypeptidase vitellogenic like [Source:HGNC Symbol;Acc:HGNC:14399]	22.6721	12.247	15.054	15.5542	14.6923	10.1262	14.106	13.2784	17.936	7.53306	5.79707	5.08112	11.4955	7.87564	9.52093	9.15794	21.1297	7.03149	12.036	6.51931	11.5835	19.8851	16.5941	21.8255	15.088	15.4984	9.42638	9.84083	22.2099	23.1973
ENSG00000070214	SLC44A1	solute carrier family 44 member 1 [Source:HGNC Symbol;Acc:HGNC:18798]	3.00037	2.04875	1.93908	2.42016	2.47692	1.99329	1.85889	1.86124	1.89735	1.95992	2.14131	1.75797	1.94861	1.80774	1.7463	2.49956	2.1818	1.41922	2.10135	1.9681	2.17678	2.56212	2.62619	2.74633	2.23246	2.80254	4.69973	2.20937	2.1467	3.56491
ENSG00000182325	FBXL6	F-box and leucine rich repeat protein 6 [Source:HGNC Symbol;Acc:HGNC:13603]	9.6018	10.4974	13.2755	11.7234	8.81638	12.1766	13.6721	19.3723	17.5012	14.6655	10.8131	13.1159	13.7231	11.3539	11.9597	14.5415	11.5431	13.3847	11.5573	9.77449	8.15443	9.17622	8.57006	8.67895	10.344	10.7393	10.2645	10.3923	11.0965	10.5945
ENSG00000148229	POLE3	DNA polymerase epsilon 3, accessory subunit [Source:HGNC Symbol;Acc:HGNC:13546]	8.93553	6.54292	6.43483	7.27808	8.22832	7.07637	5.6433	7.80082	8.26132	6.55954	6.68141	5.60823	7.01744	6.66416	7.98445	7.19017	5.36504	4.97592	7.04449	5.99022	7.19704	9.82907	9.90094	7.47951	9.78037	6.66262	11.0855	10.2338	8.00591	8.78167
ENSG00000168427	KLHL30	kelch like family member 30 [Source:HGNC Symbol;Acc:HGNC:24770]	0.091876	0	0.106637	0	0	0	0.10957	0	0.162906	0.05244	0.211673	0.060639	0.530995	0.306057	0.20447	0.123314	0.337016	0.216859	0.250119	0	1.0898	0.246747	0.278357	0.162293	0.091376	0.446011	0.177679	0.027731	0.216557	0.362385
ENSG00000189350	TOGARAM2	TOG array regulator of axonemal microtubules 2 [Source:HGNC Symbol;Acc:HGNC:33715]	0.584763	1.4521	1.36813	0.683741	0.9625	0.534515	0.960697	1.76141	1.61378	1.28688	0.527713	1.20569	1.25866	0.569441	1.03273	0.714786	1.6679	0.926704	0.898361	1.46541	0.724314	0.967846	0.220317	0.964819	0.588126	0.415036	0.529535	0.475166	0.823391	0.596908
ENSG00000172728	FUT10	fucosyltransferase 10 [Source:HGNC Symbol;Acc:HGNC:19234]	0.438972	1.1016	1.23182	0.764081	0.73661	0.467414	1.0032	0.98428	0.721504	1.31674	0.676818	2.01532	1.8217	1.23331	0.942555	0.922276	1.41324	1.01172	1.18995	2.24061	0.738651	1.68532	2.24423	2.12108	1.57984	1.11991	2.00481	1.86161	1.29145	1.32669
ENSG00000145569	OTULINL	OTU deubiquitinase with linear linkage specificity like [Source:HGNC Symbol;Acc:HGNC:25629]	4.23227	4.29622	3.30703	4.35248	4.79068	4.19025	4.37168	3.74659	4.18663	3.76672	4.65685	3.20667	2.92101	2.7874	2.88869	3.06846	3.91843	3.34214	4.54204	4.05054	3.51841	4.31667	5.79581	4.14657	5.38044	5.14711	5.00938	4.98715	4.27495	5.89923
ENSG00000160161	CILP2	cartilage intermediate layer protein 2 [Source:HGNC Symbol;Acc:HGNC:24213]	0.125378	0.118492	0.0898734	0.0958807	0.263678	0.328772	0.348651	0.416114	0.277111	0.301154	0.269185	0.186198	0.154579	0.238158	0.211332	0.142715	0.292533	0.443102	0.169504	0.129509	4.66284	0.397055	0.170949	0.446349	0.237994	0.21911	0.283175	0.134773	0.183195	0.0932538
ENSG00000166987	MBD6	methyl-CpG binding domain protein 6 [Source:HGNC Symbol;Acc:HGNC:20445]	5.08058	5.03401	7.62979	5.60988	6.46565	5.08468	8.03851	6.40861	6.59191	6.75345	7.71424	7.89387	5.07478	8.83979	7.74474	7.48991	10.2494	8.77492	8.82097	5.8772	5.15788	5.85239	6.59684	4.297	6.423	5.97882	5.73354	6.62857	7.02376	5.56956
ENSG00000125304	TM9SF2	transmembrane 9 superfamily member 2 [Source:HGNC Symbol;Acc:HGNC:11865]	11.3662	11.6169	9.13959	12.56	9.05762	9.65334	9.59592	11.0771	10.4535	8.94742	6.67075	8.42412	9.55328	8.03996	6.85095	8.91367	9.38229	7.26056	7.08083	9.57446	7.43496	9.64934	10.4476	11.0613	12.5004	11.7093	11.123	8.83481	10.9992	12.3827
ENSG00000197056	ZMYM1	zinc finger MYM-type containing 1 [Source:HGNC Symbol;Acc:HGNC:26253]	3.00039	3.28072	2.49956	2.40627	1.65728	3.66682	2.35411	2.68977	2.0446	3.14628	1.31646	2.0872	1.89213	1.62514	0.734068	1.51665	1.86657	1.86176	1.33645	2.63076	1.18238	1.45973	2.78422	2.45769	2.62005	2.2885	2.07775	1.64325	1.99425	2.27463
ENSG00000104885	DOT1L	DOT1 like histone lysine methyltransferase [Source:HGNC Symbol;Acc:HGNC:24948]	7.21593	9.18513	8.93028	8.7333	7.83773	8.54652	8.67629	9.52674	8.76491	8.7578	12.1015	7.58979	8.16776	8.37692	10.238	7.81724	8.23627	9.75186	8.26371	7.18571	6.6954	7.28042	6.28383	7.70355	6.97374	8.11895	6.47527	7.14765	7.08121	6.46231
ENSG00000125503	PPP1R12C	protein phosphatase 1 regulatory subunit 12C [Source:HGNC Symbol;Acc:HGNC:14947]	23.8419	24.5028	24.5557	26.584	24.2543	24.8203	28.6581	27.8415	29.7026	23.2714	29.5525	23.5482	30.9136	29.1361	33.206	25.4753	26.0051	28.4351	25.3507	19.9819	22.9533	21.5854	17.7492	23.6474	20.9177	22.9547	19.925	22.8995	21.8237	22.386
ENSG00000173540	GMPPB	GDP-mannose pyrophosphorylase B [Source:HGNC Symbol;Acc:HGNC:22932]	6.51303	5.93715	6.01376	6.68286	7.17296	7.0221	7.73223	7.56396	7.66308	6.82415	5.85638	6.00952	6.35795	5.14498	4.78876	6.97034	4.91752	5.25415	6.3084	6.47485	4.47462	5.68531	6.16916	4.64789	5.89567	6.63068	5.14323	5.77328	4.46626	5.78413
ENSG00000188827	SLX4	SLX4 structure-specific endonuclease subunit [Source:HGNC Symbol;Acc:HGNC:23845]	2.16054	3.51027	3.00401	3.09597	3.06509	2.5993	3.2235	3.98125	3.03955	3.38664	2.85004	2.93727	2.49513	2.25978	2.36893	2.79695	2.63996	2.77454	2.85907	2.45554	2.20136	2.58616	2.21877	2.07936	2.81646	2.33196	2.52542	2.18045	2.28837	2.78948
ENSG00000160072	ATAD3B	ATPase family AAA domain containing 3B [Source:HGNC Symbol;Acc:HGNC:24007]	8.08227	8.90261	10.2581	7.97832	7.37195	11.9176	10.3255	10.7538	9.2094	9.22115	8.5673	10.0175	8.10647	6.86189	8.02696	8.61759	7.23735	9.12029	8.63729	8.434	7.23581	8.85552	8.01014	6.55091	7.73189	6.87393	6.46126	7.81929	7.51743	6.51813
ENSG00000036448	MYOM2	myomesin 2 [Source:HGNC Symbol;Acc:HGNC:7614]	0.0933606	10.0298	0.0832249	0.816286	0.182017	4.46975	0.135179	13.5101	7.61289	16.7921	0.071256	0.372709	0.923654	0.247083	0.547158	0.246182	0.0719871	5.65852	0.101161	0.443435	0.469101	0.594414	1.13007	2.31443	0.2629	2.6404	0.307023	0.136559	5.09936	1.68657
ENSG00000167004	PDIA3	protein disulfide isomerase family A member 3 [Source:HGNC Symbol;Acc:HGNC:4606]	13.0214	12.9832	12.4031	17.2101	13.5321	11.8212	13.2449	16.3059	16.0746	17.9765	11.4131	12.0286	14.5351	9.67389	10.2012	11.5618	10.433	10.8535	10.7778	13.4605	13.9531	15.7211	11.9036	14.933	15.1363	14.6207	16.82	15.434	13.0593	14.8768
ENSG00000116473	RAP1A	RAP1A, member of RAS oncogene family [Source:HGNC Symbol;Acc:HGNC:9855]	10.3653	8.96056	7.5979	8.9549	7.77502	9.18838	7.09412	7.9122	7.75378	9.26553	4.70697	7.38024	6.71344	5.3394	3.81262	7.2121	3.10918	5.81744	6.708	8.05017	5.93639	7.17862	8.49883	4.61176	7.41172	7.35853	6.79265	5.8428	7.22117	10.5542
ENSG00000260272	AC093525	novel protein	0	0	0	0	0	0	0	0	0	0	0	0	0	0	0	0	0	0	0	0	0	0	0	0	0	0	0	0	0.777764	0.646335
ENSG00000167984	NLRC3	NLR family CARD domain containing 3 [Source:HGNC Symbol;Acc:HGNC:29889]	30.529	39.7924	46.2401	36.7124	32.6346	43.8553	44.6229	49.5298	57.6653	52.9957	31.6009	36.7683	41.8634	32.7208	31.163	38.4604	37.5533	42.1728	34.0638	46.1951	29.9076	30.4119	32.8728	40.3943	39.1582	34.5992	33.867	34.0524	26.6318	28.4257
ENSG00000158623	COPG2	COPI coat complex subunit gamma 2 [Source:HGNC Symbol;Acc:HGNC:2237]	1.91497	2.63158	2.06773	2.54896	1.84487	2.7928	2.07894	2.4588	1.94289	1.85861	0.971668	1.31323	1.22575	1.45184	1.61431	1.55763	1.76549	1.74509	1.4228	1.72069	1.22576	1.89076	1.73019	1.36344	2.07422	2.4627	2.1231	2.30465	2.15493	2.78881
ENSG00000154642	C21orf91	chromosome 21 open reading frame 91 [Source:HGNC Symbol;Acc:HGNC:16459]	4.31295	5.70595	4.26487	5.20305	2.80907	4.22448	3.73255	4.68266	4.33769	4.41307	2.47219	2.69981	4.25914	2.54347	1.86436	3.31709	2.62317	2.703	2.91678	3.14154	1.77959	2.33599	3.43438	4.93241	3.99332	4.61223	3.48362	1.77823	2.42643	4.50247
ENSG00000143119	CD53	CD53 molecule [Source:HGNC Symbol;Acc:HGNC:1686]	68.8218	76.7277	81.3884	74.1052	62.2744	79.1491	78.5742	84.265	75.7682	83.3329	43.0834	76.3527	55.3907	42.2207	39.5533	58.346	66.6973	45.8908	54.594	83.2049	50.1308	61.6953	76.888	84.038	91.9502	75.51	72.357	60.154	85.1372	72.5172
ENSG00000145741	BTF3	basic transcription factor 3 [Source:HGNC Symbol;Acc:HGNC:1125]	16.27	13.1461	11.6575	12.1285	12.794	10.7008	13.1745	10.1958	10.2101	10.0894	8.36906	10.9849	10.4776	8.64701	7.19324	10.4446	8.76286	7.74262	7.24381	10.1679	8.57251	11.0135	12.3071	10.1336	13.136	13.4029	15.5703	10.5705	9.62299	12.3001
ENSG00000198431	TXNRD1	thioredoxin reductase 1 [Source:HGNC Symbol;Acc:HGNC:12437]	4.70273	4.85645	4.90907	4.70365	4.52811	3.10528	4.36799	4.13291	5.18274	4.73037	2.75923	3.60752	3.74116	2.87688	2.52226	2.83693	4.47541	3.72666	3.40436	3.99521	3.7734	3.38163	4.96573	4.46935	4.67968	3.90983	4.96039	3.7616	4.46255	5.49443
ENSG00000108298	RPL19	ribosomal protein L19 [Source:HGNC Symbol;Acc:HGNC:10312]	49.4563	41.3972	36.5831	35.0311	48.2981	46.8741	50.6515	48.0328	45.4523	41.8282	23.1784	41.3018	32.7558	34.9811	29.3528	43.6254	42.8874	31.7196	42.0325	44.4234	43.0944	43.5422	50.0758	42.1371	68.647	45.2141	73.3808	46.762	44.5132	50.9715
ENSG00000122025	FLT3	fms related receptor tyrosine kinase 3 [Source:HGNC Symbol;Acc:HGNC:3765]	1.24601	0.959503	0.595806	2.19782	0.689879	1.25027	1.45012	0.705078	1.33194	0.886444	0.465716	0.371629	0.673322	0.280441	1.22272	0.35203	0.905207	0.546239	0.469887	0.35747	0.569785	1.16728	1.68717	1.146	1.24527	0.933154	0.597	0.535096	0.842464	1.14619
ENSG00000065154	OAT	ornithine aminotransferase [Source:HGNC Symbol;Acc:HGNC:8091]	2.97215	2.56849	1.96658	2.68592	2.85035	2.26875	2.28288	2.44752	2.76187	2.69191	1.90513	3.32958	1.9313	1.50064	1.61944	1.98641	2.1518	1.42253	2.54016	2.49762	3.40913	3.181	2.892	3.12373	3.7095	3.005	3.42868	2.56046	3.20707	2.56432
ENSG00000156384	SFR1	SWI5 dependent homologous recombination repair protein 1 [Source:HGNC Symbol;Acc:HGNC:29574]	1.61524	1.90995	0.842554	1.98091	0.639304	1.11718	1.61288	2.31045	1.60413	1.43775	0.726095	0.943184	1.02604	0.365143	0.642164	0.737906	0.880564	0.745887	0.688683	1.0187	1.2983	0.703763	1.04888	1.63949	1.62999	1.47441	1.2985	0.493109	0.62655	1.40241
ENSG00000137492	THAP12	THAP domain containing 12 [Source:HGNC Symbol;Acc:HGNC:9440]	4.08624	4.42627	3.66758	4.3842	2.76779	3.36669	3.90663	3.7143	4.17	4.10386	2.5662	3.34116	3.61921	3.03948	2.70589	3.24554	2.79394	2.46154	2.12797	3.73512	2.72528	3.42145	3.8751	3.29068	4.87584	4.54866	4.90123	3.62902	3.89784	5.13524
ENSG00000083845	RPS5	ribosomal protein S5 [Source:HGNC Symbol;Acc:HGNC:10426]	32.7173	22.7362	25.4546	19.5032	31.7408	35.2277	37.6681	26.3327	27.0808	31.5319	11.0107	28.9011	18.7433	17.9284	21.3108	30.383	25.0736	20.1357	25.7439	31.6809	31.9814	26.9243	38.3744	35.1444	48.0143	24.9486	44.3843	36.5829	26.7459	31.0039
ENSG00000039650	PNKP	polynucleotide kinase 3'-phosphatase [Source:HGNC Symbol;Acc:HGNC:9154]	16.54	19.2343	21.2579	18.6311	16.4021	19.0517	17.7953	22.8997	20.4718	18.1984	21.1476	20.0881	19.7284	16.8324	19.7601	16.9007	20.5564	20.4753	15.3301	15.7108	13.5006	16.9551	15.1682	15.0568	14.9497	16.5418	14.2146	17.1788	15.6642	15.0499
ENSG00000140323	DISP2	dispatched RND transporter family member 2 [Source:HGNC Symbol;Acc:HGNC:19712]	0.419025	0.317297	0.335116	0.182881	0.68078	0.281434	0.494415	0.357602	0.352608	0.315016	0.333959	0.302493	0.396358	0.277056	0.35915	0.465613	0.404467	0.238896	0.494533	0.293603	0.154219	0.183144	0.208699	0.246967	0.290977	0.20108	0.262119	0.264861	0.246235	0.278797
ENSG00000213218	CSH2	chorionic somatomammotropin hormone 2 [Source:HGNC Symbol;Acc:HGNC:2441]	0	0	0	0.10619	0	0.0633839	0.0669079	0	0	0	4.16688	5.45303	0	0	0	0	0	0	0	0	0	0	0	0	6.47745	24.3161	6.62406	3.3173	3.49687	0.230848
ENSG00000163508	EOMES	eomesodermin [Source:HGNC Symbol;Acc:HGNC:3372]	6.64292	10.7451	13.6627	7.91312	8.59176	6.57408	9.34717	15.4623	14.0436	16.9665	2.12386	11.9222	10.3269	3.30212	4.12894	12.5065	6.48935	5.45988	5.81449	7.86883	3.31033	4.23033	3.57314	8.42656	7.09887	6.27852	7.90732	3.96038	4.55179	11.0874
ENSG00000145332	KLHL8	kelch like family member 8 [Source:HGNC Symbol;Acc:HGNC:18644]	2.55735	2.34453	1.84375	2.4184	1.57005	1.9966	1.85915	1.93336	2.09337	1.53876	0.928821	1.70821	1.16669	1.31179	0.966734	1.57627	1.62501	1.41877	1.2616	1.57847	1.59349	1.32665	2.20146	2.04823	1.69715	2.62393	1.18382	1.19458	1.96268	2.17269
ENSG00000118181	RPS25	ribosomal protein S25 [Source:HGNC Symbol;Acc:HGNC:10413]	33.3302	32.2957	23.7139	23.8867	35.1523	31.4136	33.223	26.654	25.5933	33.5305	20.9207	32.0836	22.5089	24.226	18.4135	26.396	28.1849	20.3977	20.7874	33.0925	20.8574	37.8024	45.434	27.1363	51.3021	28.942	60.8297	38.2079	27.1022	30.0327
ENSG00000261371	PECAM1	platelet and endothelial cell adhesion molecule 1 [Source:HGNC Symbol;Acc:HGNC:8823]	25.1706	18.9441	16.85	26.8499	27.7005	12.7433	19.6954	16.8743	18.9219	9.87848	15.767	13.56	16.1238	14.6337	11.4917	16.2788	18.9034	11.5956	15.796	11.4565	15.3377	22.4698	20.9509	18.9568	21.9793	21.9603	16.2014	17.5361	33.3934	31.3461
ENSG00000119686	FLVCR2	FLVCR heme transporter 2 [Source:HGNC Symbol;Acc:HGNC:20105]	2.83786	0.947122	2.58004	1.37209	3.0727	1.33534	2.01759	2.05592	0.737277	0.997939	4.49093	2.27082	4.97096	2.27686	3.99348	2.58725	3.73518	2.06614	2.76941	2.18031	2.08974	2.73484	2.26497	2.37203	1.91545	3.22722	3.62031	2.62513	3.6697	3.45211
ENSG00000140575	IQGAP1	IQ motif containing GTPase activating protein 1 [Source:HGNC Symbol;Acc:HGNC:6110]	21.3418	19.6854	19.1732	22.4628	17.0765	16.1034	17.3156	22.7828	21.8268	21.2674	12.4162	15.8219	19.8358	13.0486	12.2635	15.9949	19.057	12.9183	15.3894	17.9164	16.0338	18.014	17.1065	19.0428	21.8552	19.6178	20.8402	16.7746	20.7639	22.3062
ENSG00000092964	DPYSL2	dihydropyrimidinase like 2 [Source:HGNC Symbol;Acc:HGNC:3014]	10.1138	7.78535	9.56136	9.88952	9.26269	6.2736	9.69032	9.07166	9.4547	6.48797	3.79079	6.60032	6.49138	5.79875	5.94927	7.18847	10.4381	5.83142	8.50469	5.50028	6.10373	9.30036	8.76019	9.78324	10.0424	10.1571	9.48871	7.01448	10.737	12.3194
ENSG00000205903	ZNF316	zinc finger protein 316 [Source:HGNC Symbol;Acc:HGNC:13843]	26.314	28.9074	28.3004	30.3478	21.7525	26.722	26.3635	29.0032	25.6878	20.4564	23.4263	25.4487	27.581	27.11	26.5586	24.3579	22.3519	27.2278	26.2308	18.1818	21.0041	19.0737	18.031	22.8195	20.7918	22.8048	18.1192	21.8336	20.3631	24.2397
ENSG00000123353	ORMDL2	ORMDL sphingolipid biosynthesis regulator 2 [Source:HGNC Symbol;Acc:HGNC:16037]	5.01758	5.00968	3.55395	2.5488	4.79838	3.48965	3.44363	3.41598	3.93751	5.74467	1.45487	3.00029	1.95664	2.85459	1.80898	3.32725	2.8407	1.93492	2.54512	3.73408	1.60773	3.45023	3.48491	3.97613	5.60806	3.2499	5.38724	3.88255	4.47262	2.58128
ENSG00000272333	KMT2B	lysine methyltransferase 2B [Source:HGNC Symbol;Acc:HGNC:15840]	15.4686	15.2935	18.5354	15.7458	16.3199	17.9307	17.5516	18.8614	18.9433	16.8416	18.5727	17.2435	16.0692	17.6462	17.6901	16.2251	15.9432	18.0085	16.5383	15.3521	12.7584	14.3612	14.2702	13.4649	14.7382	15.8296	15.0163	16.7102	12.6589	13.4336
ENSG00000140983	RHOT2	ras homolog family member T2 [Source:HGNC Symbol;Acc:HGNC:21169]	31.9486	53.1701	39.9928	35.957	38.7833	51.2911	45.7224	55.6695	43.8653	38.1714	46.1275	39.9554	47.6101	43.0726	43.2729	42.6555	37.9518	39.0428	43.884	35.3452	31.5584	42.9037	30.7694	33.8219	33.3043	33.7497	33.3434	38.3366	30.9635	35.3218
ENSG00000211460	TSN	translin [Source:HGNC Symbol;Acc:HGNC:12379]	4.38536	4.70833	3.52514	4.66279	4.0609	4.2955	3.78454	4.84162	4.19969	4.97079	3.04023	3.2773	4.63362	3.23144	2.39976	2.73806	2.55451	2.63159	2.95727	3.34627	2.39246	4.7122	4.04552	3.2824	4.88026	4.22355	4.6103	4.0634	2.68907	3.72238
ENSG00000117560	FASLG	Fas ligand [Source:HGNC Symbol;Acc:HGNC:11936]	1.47616	5.00555	5.22737	3.46094	1.34385	1.97882	4.90416	6.59828	5.10157	6.70991	1.51963	3.5032	3.40943	2.93587	0.844598	3.64422	3.239	2.06627	2.71633	6.03188	1.36235	1.07086	1.73697	3.43874	3.11821	1.49637	1.73769	1.89158	1.64062	2.44108
ENSG00000181215	C4orf50	chromosome 4 open reading frame 50 [Source:HGNC Symbol;Acc:HGNC:33766]	0.5483	1.03768	1.67284	0.551824	0.668884	0.669834	0.827707	2.67504	1.78576	1.26614	0.383004	1.8881	0.732809	0.615532	0.665978	0.885079	0.643534	0.563409	0.825689	0.963969	0.62738	0.482787	0.438116	0.792929	0.656403	0.505708	0.72057	0.775116	0.37405	0.838953
ENSG00000142541	RPL13A	ribosomal protein L13a [Source:HGNC Symbol;Acc:HGNC:10304]	381.588	309.963	283.5	245.841	353.629	350.968	392.316	329.814	338.762	321.48	159.427	290.718	252.701	264.808	237.313	362.013	263.618	232.297	276.942	301.565	322.607	321.907	323.28	372.584	422.32	302.715	415.116	327.73	279.471	370.747
ENSG00000181135	ZNF707	zinc finger protein 707 [Source:HGNC Symbol;Acc:HGNC:27815]	3.66703	3.72449	4.5716	3.92895	3.85695	4.20028	4.21945	4.14356	4.52296	4.31983	4.15002	5.06275	4.89379	4.8017	3.73323	4.4839	3.89404	3.94061	3.67994	4.41177	2.61021	3.57081	3.57218	3.18691	3.36949	3.09085	4.2588	3.96059	3.39511	3.27466
ENSG00000105507	CABP5	calcium binding protein 5 [Source:HGNC Symbol;Acc:HGNC:13714]	0.51337	0	0.105173	0.341181	0.936363	0	0.148264	0	0.174688	0.141908	1.17303	0.378475	1.13775	0.256606	0.847562	1.47628	0.232028	0.319533	0.695643	0.0652588	1.01386	0.166956	0.754153	1.9922	0.237508	0.160224	0.565774	3.15519	1.19728	2.64314
ENSG00000108064	TFAM	transcription factor A, mitochondrial [Source:HGNC Symbol;Acc:HGNC:11741]	4.09124	3.04555	2.65071	4.09485	3.14357	3.47773	2.95182	3.45664	2.71082	2.92246	1.89994	2.45839	2.71125	2.47113	1.86455	2.98792	2.2535	1.57863	1.96266	3.3009	2.0163	3.12853	3.47376	3.5627	3.88485	3.34649	3.3528	3.05493	2.60445	3.49041
ENSG00000168152	THAP9	THAP domain containing 9 [Source:HGNC Symbol;Acc:HGNC:23192]	1.10544	1.08823	0.733345	1.41637	0.861447	0.59004	0.75106	1.13893	0.957177	1.15665	0.5463	0.687208	0.569606	0.743369	0.499791	0.628348	0.418446	0.587739	0.510194	0.69903	0.570431	1.0692	0.855906	0.665043	0.386238	0.804723	0.466796	0.444652	0.741091	0.932887
ENSG00000111644	ACRBP	acrosin binding protein [Source:HGNC Symbol;Acc:HGNC:17195]	3.00509	1.83217	1.85582	3.14628	6.36853	1.54138	2.79233	1.63696	1.45999	1.56978	6.54305	1.82142	4.74258	5.48336	5.19916	4.11111	2.32862	4.82367	4.51336	2.39569	10.1349	3.56515	7.6791	2.76475	2.36273	2.72901	2.37189	7.70787	5.1257	10.0452
ENSG00000185728	YTHDF3	YTH N6-methyladenosine RNA binding protein 3 [Source:HGNC Symbol;Acc:HGNC:26465]	7.29811	7.55051	6.49601	8.11453	5.30684	6.27051	5.70499	6.36116	5.25312	6.01258	5.64389	5.87977	5.43174	4.11703	4.03995	4.02373	5.01913	4.67973	4.36552	6.43136	5.17412	6.76741	6.14056	6.49336	6.28701	7.51714	6.58708	5.66371	5.96698	7.13712
ENSG00000164733	CTSB	cathepsin B [Source:HGNC Symbol;Acc:HGNC:2527]	31.1602	22.1723	26.8943	28.1887	30.5453	22.5759	27.6488	23.1998	28.0801	19.5461	17.2322	20.7092	23.7661	23.2723	19.7683	20.876	28.0592	17.8204	23.4511	18.7893	21.1101	28.3395	20.5715	31.4504	26.9808	30.9695	26.282	31.5324	47.3454	32.7018
ENSG00000112697	TMEM30A	transmembrane protein 30A [Source:HGNC Symbol;Acc:HGNC:16667]	13.0367	11.0615	9.14617	14.5504	9.11573	9.68085	9.38577	9.16188	11.3408	11.262	7.26782	7.7303	10.03	8.26893	6.15208	10.3812	6.40711	4.79369	6.52964	9.11942	6.36295	10.1632	11.066	11.2998	10.7517	10.964	11.1099	6.53585	9.6977	14.4441
ENSG00000100353	EIF3D	eukaryotic translation initiation factor 3 subunit D [Source:HGNC Symbol;Acc:HGNC:3278]	18.9632	13.1981	13.8104	13.5245	17.2206	17.6066	17.4274	15.9546	16.7222	14.3407	12.8672	15.1552	13.3256	14.087	12.0498	14.8913	14.3145	12.8764	13.3552	15.1162	13.3383	18.6481	18.0959	17.7264	21.473	14.3529	20.6581	18.861	17.8932	18.222
ENSG00000160179	ABCG1	ATP binding cassette subfamily G member 1 [Source:HGNC Symbol;Acc:HGNC:73]	3.40844	1.7456	3.23592	2.7754	2.40425	2.89955	2.24871	3.02123	3.24027	2.51174	2.76427	3.12059	3.27952	3.44513	2.87954	2.95571	2.99521	3.24787	4.51767	3.01306	3.63496	4.00916	4.37436	2.38119	4.23419	6.02994	4.21574	3.53147	3.85797	3.2451
ENSG00000146376	ARHGAP18	Rho GTPase activating protein 18 [Source:HGNC Symbol;Acc:HGNC:21035]	2.01669	1.86321	1.62027	3.04994	3.38693	1.54869	1.67078	1.62041	1.42132	1.84686	4.65865	2.04752	5.22518	2.85359	2.52656	2.97784	1.27616	2.24041	3.59047	2.10475	4.99756	2.11761	4.73068	2.58227	2.08528	2.64707	3.28709	3.50755	3.75867	5.98643
ENSG00000153395	LPCAT1	lysophosphatidylcholine acyltransferase 1 [Source:HGNC Symbol;Acc:HGNC:25718]	27.8935	32.9004	43.268	32.8208	30.8571	22.2987	32.3833	48.6836	44.8219	58.8529	21.686	45.1347	36.5404	22.7716	26.6326	31.3801	26.1577	29.1043	26.449	27.8772	32.6235	29.538	16.8078	28.0393	26.1351	24.6172	24.6477	24.0173	31.2712	24.7964
ENSG00000017797	RALBP1	ralA binding protein 1 [Source:HGNC Symbol;Acc:HGNC:9841]	3.75165	4.05347	4.23063	3.71199	3.208	3.33334	3.50989	3.91358	4.11274	4.01403	2.17152	3.32333	3.25756	2.79216	2.15914	3.18294	2.94855	2.41982	2.94765	3.29672	3.21119	2.88675	3.52645	2.70524	3.92078	4.07711	3.18868	2.72538	3.05	4.09978
ENSG00000162813	BPNT1	3'(2'), 5'-bisphosphate nucleotidase 1 [Source:HGNC Symbol;Acc:HGNC:1096]	1.84586	3.2439	3.00655	2.35077	2.35322	2.37789	2.11662	3.68147	2.80445	2.61436	1.1102	2.02873	1.28345	1.05698	0.767239	2.08525	1.84547	1.3913	1.67581	2.6807	1.39564	1.76409	2.84236	2.38684	2.70202	2.85678	1.93126	1.58034	1.55639	2.48982
ENSG00000164603	BMT2	base methyltransferase of 25S rRNA 2 homolog [Source:HGNC Symbol;Acc:HGNC:26475]	2.63947	3.16756	1.98641	3.55848	2.07237	2.37333	1.87969	2.84126	2.2451	1.85465	1.09272	1.69367	1.72136	1.61901	0.773175	2.26652	1.50788	1.54668	1.79213	2.09638	1.58202	1.99186	2.26661	2.79204	2.61484	2.59408	2.95825	1.46943	2.82133	2.6919
ENSG00000075234	TTC38	tetratricopeptide repeat domain 38 [Source:HGNC Symbol;Acc:HGNC:26082]	8.42504	15.5817	17.5166	13.7856	10.9794	9.67646	15.3184	27.4722	18.4855	28.2821	9.11266	16.5685	18.6961	8.95193	8.49005	11.4695	15.17	8.01792	7.50357	13.416	12.284	10.933	4.33039	11.4904	12.1756	6.28197	12.3399	9.31388	13.1414	6.92703
ENSG00000285953	AC000120	novel protein	0	0	0	0	0.155453	2.80172	1.17237	0	0	0	0	0	0	0	0	0	0	0	0.078089	1.18458	0	0	0	0	0	0	0	0	0	0
ENSG00000078808	SDF4	stromal cell derived factor 4 [Source:HGNC Symbol;Acc:HGNC:24188]	20.8832	20.5343	20.2949	20.5848	19.3249	20.3743	22.6058	21.6225	22.5852	19.3798	21.1318	17.9737	20.0831	20.0627	19.5596	17.296	15.4172	15.5456	17.4087	14.1727	15.1034	15.8366	15.2597	16.2426	18.9291	18.3505	15.4953	17.5131	17.7491	17.3111
ENSG00000284844	AP000812	novel protein, ortholog of mouse Tomt	0	0	0	0	0	0	0	0	0	0	0	0	0	0	0	0	0	0	0	0	0	0	0	0	1.34791	0	0	0	0	0.812057
ENSG00000151632	AKR1C2	aldo-keto reductase family 1 member C2 [Source:HGNC Symbol;Acc:HGNC:385]	0.37407	0.40367	0.50826	0.839277	0.061401	0.269762	0.0759193	0.0975828	0.278611	0.230636	0.334967	0.0698897	0.0862938	0.158474	0.205883	0.260731	0.0475398	0.291366	0.339895	0.0850649	0.214586	0.0359421	0.248213	0	0.14449	0.0197845	0	0.0522596	0.0202583	0.0326634
ENSG00000126822	PLEKHG3	pleckstrin homology and RhoGEF domain containing G3 [Source:HGNC Symbol;Acc:HGNC:20364]	9.91803	14.6127	19.6256	11.7388	11.3936	10.7626	14.8392	24.932	20.9763	25.5303	6.38779	16.163	15.9988	8.39882	7.10288	13.716	15.8161	13.1651	13.921	17.1154	11.1047	8.28977	6.71943	12.3266	15.2375	8.84029	10.8792	8.66037	9.89459	11.624
ENSG00000166847	DCTN5	dynactin subunit 5 [Source:HGNC Symbol;Acc:HGNC:24594]	5.30632	4.42155	4.01359	5.1853	4.06477	4.50959	3.52784	4.69182	3.91209	5.36675	3.30987	3.85869	3.91111	2.53006	3.2875	3.75997	3.34693	3.89849	3.29401	4.41684	2.60982	5.20076	4.28553	4.90887	5.44022	4.21419	4.99565	5.63053	5.22797	5.70196
ENSG00000186652	PRG2	proteoglycan 2, pro eosinophil major basic protein [Source:HGNC Symbol;Acc:HGNC:9362]	0.0746125	0	0.624675	0	0.375028	0.0123407	0	0.145755	0	0.501643	0.283191	0.0462737	0.0500625	0.323007	0.902164	0.0232078	0	0.121974	0.160439	0.118188	0	0.0689109	0.162396	0	2.83857	0.591442	0.522108	3.84747	3.51522	0.606026
ENSG00000107897	ACBD5	acyl-CoA binding domain containing 5 [Source:HGNC Symbol;Acc:HGNC:23338]	6.75522	8.19232	7.07697	7.43987	5.21909	6.55637	5.3677	6.88542	6.81675	7.19223	4.82516	4.93193	6.99605	4.52838	4.95666	6.10804	6.84711	4.04891	4.63438	6.98451	3.99498	4.30559	5.23764	4.72594	4.52294	6.28754	5.81037	4.29867	5.63758	5.85884
ENSG00000138835	RGS3	regulator of G protein signaling 3 [Source:HGNC Symbol;Acc:HGNC:9999]	2.6527	4.77054	5.95656	3.98666	3.61557	3.63328	4.65959	6.61426	5.6842	8.19432	1.35959	3.1349	4.4887	2.7104	1.54587	4.66553	5.3099	3.95654	4.01727	4.69407	3.54565	1.91199	2.11661	4.49138	3.7948	3.26649	2.94988	2.08564	2.93814	2.94424
ENSG00000020633	RUNX3	RUNX family transcription factor 3 [Source:HGNC Symbol;Acc:HGNC:10473]	44.0363	50.8699	65.8694	52.4228	62.1716	46.0845	59.5785	68.5678	66.4781	97.8276	49.4996	93.5529	73.0959	42.1132	65.5219	49.8624	40.6593	45.3894	44.9998	43.4373	42.0639	41.1953	23.1445	43.482	42.5786	32.9733	58.9779	48.7369	48.1628	37.9241
ENSG00000043143	JADE2	jade family PHD finger 2 [Source:HGNC Symbol;Acc:HGNC:22984]	16.8099	19.5056	20.3254	15.1249	17.7328	19.1893	18.4169	20.9047	21.7696	22.7992	11.7566	18.486	15.5141	13.5744	12.9727	16.7189	13.9302	14.1911	16.2185	17.7425	13.0895	14.768	17.8018	15.9103	20.3269	17.6837	16.2158	17.3233	14.2277	16.9698
ENSG00000140022	STON2	stonin 2 [Source:HGNC Symbol;Acc:HGNC:30652]	1.79303	0.589433	1.01793	2.32694	3.81867	0.467438	0.72043	0.549807	0.916966	0.810633	4.04657	1.02023	2.74142	2.63631	1.91258	2.52288	0.53808	2.173	3.56562	1.28785	5.73139	2.40104	4.59659	1.38716	0.975435	1.89819	1.38755	4.80141	3.63003	6.36482
ENSG00000198569	SLC34A3	solute carrier family 34 member 3 [Source:HGNC Symbol;Acc:HGNC:20305]	1.60213	1.74015	1.82875	1.54765	1.89508	1.22017	1.55449	1.50786	1.25387	1.61006	1.39785	1.36489	2.03332	0.945801	1.1138	1.02534	1.03912	1.82404	1.01922	1.57773	0.666954	1.23144	1.254	0.612927	0.908081	1.06415	0.538407	1.20674	1.1344	1.02374
ENSG00000107745	MICU1	mitochondrial calcium uptake 1 [Source:HGNC Symbol;Acc:HGNC:1530]	4.94129	3.67099	3.42964	3.59013	5.54713	3.53302	3.46002	3.8511	4.06196	2.59915	4.94782	3.18462	3.32141	4.65919	2.91146	4.07138	3.96226	3.31086	2.63075	4.04804	3.87052	4.94961	5.96178	4.90376	5.66038	5.35595	4.95649	4.38593	4.78608	6.92424
ENSG00000104859	CLASRP	CLK4 associating serine/arginine rich protein [Source:HGNC Symbol;Acc:HGNC:17731]	11.5474	12.2658	12.0534	11.4087	12.8406	13.982	11.5553	15.213	13.7988	11.4407	16.3992	13.5039	15.9171	15.8742	14.7288	12.195	15.868	15.256	14.5874	12.8197	10.3025	13.3585	11.3886	10.0885	12.0947	12.6874	11.6581	13.2582	11.8477	12.1144
ENSG00000169583	CLIC3	chloride intracellular channel 3 [Source:HGNC Symbol;Acc:HGNC:2064]	8.01776	17.9196	16.0383	8.54334	6.87274	11.6997	9.32312	16.4771	9.62405	35.2702	10.3829	12.7265	12.9001	7.61137	9.40666	10.5988	13.4866	6.1268	6.86205	8.15677	11.554	6.21584	4.11902	12.0187	9.83134	4.44207	7.37092	7.28655	6.04445	7.43233
ENSG00000124209	RAB22A	RAB22A, member RAS oncogene family [Source:HGNC Symbol;Acc:HGNC:9764]	3.41934	4.18776	3.28079	3.43354	3.02021	2.94131	2.74334	3.71764	3.19572	3.74441	2.06088	2.85039	3.17063	1.90386	2.0433	2.76535	2.42488	1.90834	2.55337	3.32409	2.08654	2.66104	3.16819	3.18327	3.03252	3.28489	3.24123	2.97375	2.75448	3.34498
ENSG00000007264	MATK	megakaryocyte-associated tyrosine kinase [Source:HGNC Symbol;Acc:HGNC:6906]	12.612	20.3284	21.4793	13.8295	13.6354	14.1252	22.6273	25.8115	27.0329	26.8494	11.0775	17.2655	21.7988	10.1355	11.8798	16.1858	16.2687	13.3501	14.3381	16.0473	20.923	11.721	6.60571	12.6379	13.9163	7.57762	17.7024	12.5289	12.7649	13.0087
ENSG00000117868	ESYT2	extended synaptotagmin 2 [Source:HGNC Symbol;Acc:HGNC:22211]	29.5014	27.9464	25.5701	27.359	23.533	31.6451	26.6277	26.6941	26.9172	29.5676	22.8552	23.3131	25.4443	20.5138	18.8893	20.4641	17.3001	22.4129	19.6513	24.8466	21.4623	20.7629	25.9196	27.2372	27.3078	26.5554	23.3407	27.5429	18.1048	24.96
ENSG00000184752	NDUFA12	NADH:ubiquinone oxidoreductase subunit A12 [Source:HGNC Symbol;Acc:HGNC:23987]	3.06103	1.96172	3.09767	3.34706	2.24508	3.29262	3.57748	2.60325	2.08387	3.23181	1.95316	2.39034	1.68503	2.56059	1.66398	2.08702	2.56381	1.65031	2.00167	1.69355	1.74324	3.43634	3.9944	3.42348	4.18391	2.79269	4.41051	2.45204	2.47624	3.44641
ENSG00000164924	YWHAZ	tyrosine 3-monooxygenase/tryptophan 5-monooxygenase activation protein zeta [Source:HGNC Symbol;Acc:HGNC:12855]	36.8797	34.6055	32.3651	36.4232	36.4504	28.7312	29.5499	34.4199	32.6744	34.0225	31.3941	27.9068	39.9231	30.2875	28.6253	28.42	24.3856	28.4875	26.5382	27.3261	43.5483	34.1012	38.3923	33.0892	35.7735	35.7705	36.5042	37.0719	35.5826	50.9441
ENSG00000061794	MRPS35	mitochondrial ribosomal protein S35 [Source:HGNC Symbol;Acc:HGNC:16635]	5.65756	4.73573	4.057	6.83469	3.34872	4.00748	4.42285	3.52012	4.22597	3.61451	2.37742	3.73331	3.62103	1.59819	2.37713	2.65691	2.64051	3.15483	2.61221	4.1086	2.57996	4.14263	5.51914	2.79353	5.86153	3.71913	4.29679	4.30555	4.37104	4.73625
ENSG00000104983	CCDC61	coiled-coil domain containing 61 [Source:HGNC Symbol;Acc:HGNC:33629]	8.14932	9.78203	8.91186	10.4657	6.82108	7.66497	7.39643	8.76119	9.20325	8.38919	6.17936	8.08437	6.62075	6.62214	4.93897	6.67587	7.14064	8.51526	6.6758	6.89752	4.56907	5.97316	7.6579	7.47704	7.61158	7.30341	4.74204	5.38851	5.81455	7.69581
ENSG00000158578	ALAS2	5'-aminolevulinate synthase 2 [Source:HGNC Symbol;Acc:HGNC:397]	2.14937	4.88436	2.46161	2.36367	11.7966	3.97992	0.35503	0.895566	1.44571	0.378401	11.014	0.651954	2.19216	18.8566	4.73632	15.3791	1.16883	0.801574	0.88892	20.9047	53.2014	0.17503	0.993962	13.4243	3.38315	37.2476	37.1282	21.7222	1.67785	5.35061
ENSG00000136448	NMT1	N-myristoyltransferase 1 [Source:HGNC Symbol;Acc:HGNC:7857]	8.99956	9.49247	8.99228	8.31629	9.21434	9.78533	9.52855	11.3862	9.75803	9.45951	4.44052	7.98687	6.41853	6.79139	5.16658	9.42245	7.27346	6.986	8.35705	8.94467	7.69815	6.60484	9.23712	6.97427	7.9147	9.42429	7.91114	7.25325	8.15255	9.59967
ENSG00000171135	JAGN1	jagunal homolog 1 [Source:HGNC Symbol;Acc:HGNC:26926]	6.12769	4.12497	5.72293	4.50457	5.19696	5.36605	6.72287	4.98979	6.23855	4.58733	3.43178	4.20966	4.50867	3.78423	3.14501	5.42104	4.33229	3.09444	3.93718	4.02716	3.27798	5.0812	6.14694	6.32349	6.63549	5.96282	5.37002	4.954	7.42139	6.65185
ENSG00000231500	RPS18	ribosomal protein S18 [Source:HGNC Symbol;Acc:HGNC:10401]	71.7284	61.2385	61.7396	44.744	81.2401	73.7496	94.2994	65.8402	74.5059	82.2318	37.7076	73.9835	49.0457	55.5346	54.4297	81.1377	76.1703	60.7785	67.4517	95.4205	69.0908	90.7615	100.841	91.5518	140.539	64.3341	148.194	99.8778	78.0239	71.7103
ENSG00000160271	RALGDS	ral guanine nucleotide dissociation stimulator [Source:HGNC Symbol;Acc:HGNC:9842]	15.8007	16.4599	26.8193	17.0114	18.4599	18.8357	19.8841	30.8219	31.7874	31.2687	19.8366	22.1894	23.0344	15.8415	20.6538	17.5574	19.7569	19.1046	17.4012	22.1779	16.7972	17.2184	12.5392	20.0462	16.9454	13.8992	18.1026	17.388	15.5679	17.321
ENSG00000127184	COX7C	cytochrome c oxidase subunit 7C [Source:HGNC Symbol;Acc:HGNC:2292]	10.9987	8.58685	9.65072	8.82528	9.44588	9.10979	9.74442	9.62819	9.52367	10.3195	6.64764	10.8482	8.59976	7.06987	9.85268	10.8419	12.8419	7.69305	9.48818	11.7629	6.80225	14.1277	14.2692	11.4889	14.4968	11.0723	16.0689	11.5346	15.5769	13.3904
ENSG00000172939	OXSR1	oxidative stress responsive kinase 1 [Source:HGNC Symbol;Acc:HGNC:8508]	5.37304	5.67836	5.54062	5.74934	4.92522	5.18914	5.77562	6.00613	6.3349	5.56107	4.52137	6.00861	3.77573	4.52722	3.16485	4.54542	4.35569	3.63297	3.8679	4.76617	4.84186	4.10035	5.25093	5.06333	5.93947	5.11395	4.76048	4.71507	4.40839	5.26628
ENSG00000216490	IFI30	IFI30 lysosomal thiol reductase [Source:HGNC Symbol;Acc:HGNC:5398]	44.2712	17.6397	46.4481	43.3564	56.1383	18.7444	31.937	32.3594	37.933	8.87976	41.8336	15.0336	42.187	42.0997	33.3	31.0138	54.0923	21.6561	45.4426	18.5891	43.3152	69.9714	44.0443	53.0164	51.4288	38.4984	62.6101	52.245	85.3819	69.6763
ENSG00000118276	B4GALT6	beta-1,4-galactosyltransferase 6 [Source:HGNC Symbol;Acc:HGNC:929]	0.81374	1.01452	0.518363	1.27959	0.456324	0.601856	0.74364	1.6417	0.32231	0.696788	0.43692	0.484441	0.482698	0.509483	0.493774	0.529006	0.404786	0.406735	0.215221	0.483853	0.519227	0.504712	0.374019	0.697024	0.584776	0.637626	0.760206	0.437185	0.459172	0.732709
ENSG00000114573	ATP6V1A	ATPase H+ transporting V1 subunit A [Source:HGNC Symbol;Acc:HGNC:851]	10.2369	7.4766	7.90014	8.52967	7.83493	7.50613	7.17801	5.67733	8.02505	6.30298	4.12936	7.49653	5.24352	4.82825	4.01585	5.59806	8.14118	3.85797	5.32329	6.35354	4.87633	7.35889	8.36456	5.4794	7.73781	9.38094	7.60908	5.48165	9.24514	9.45218
ENSG00000101199	ARFGAP1	ADP ribosylation factor GTPase activating protein 1 [Source:HGNC Symbol;Acc:HGNC:15852]	19.3203	18.4938	19.7888	20.0237	18.4381	20.2276	20.3248	23.4494	21.0538	19.3165	21.2602	19.7001	23.8234	19.8647	22.7766	17.0389	18.5604	20.2699	19.9124	15.4086	15.4619	17.8918	15.541	15.705	15.3274	16.8915	16.7684	18.2346	15.9904	17.816
ENSG00000158865	SLC5A11	solute carrier family 5 member 11 [Source:HGNC Symbol;Acc:HGNC:23091]	0.327083	0.130611	0.144213	0.212121	0.44538	0.0685342	0.233458	0.235773	0.368373	0.376925	0.0889408	0.211708	0.1953	0.218513	0.435346	0.161804	0.255745	0.211601	0.259603	0.435609	1.06301	0.801621	0.319274	0.908686	0.329173	0.607962	0.22662	0.315802	0.252276	0.391196
ENSG00000125037	EMC3	ER membrane protein complex subunit 3 [Source:HGNC Symbol;Acc:HGNC:23999]	3.14624	2.30561	2.74646	3.14088	3.64139	2.69017	2.44279	3.02413	2.90696	2.57324	3.79561	3.01117	3.57914	3.28259	3.87904	3.01942	2.51818	2.57049	2.51962	3.18503	3.508	3.99154	3.7587	3.62133	4.04043	3.24424	4.72228	4.10867	3.50401	4.67877
ENSG00000260342	AC138811	novel protein	89.2123	0	0	0	4.0768	0	0	0	0	0	0	0	0	0	0	0	0	0	0	0	0	0	0	0	10.107	0	0	0	0	0
ENSG00000169905	TOR1AIP2	torsin 1A interacting protein 2 [Source:HGNC Symbol;Acc:HGNC:24055]	2.57079	3.09728	2.44296	2.62312	2.26128	2.14709	2.09277	2.33675	2.2737	2.39665	1.44623	2.39507	2.30673	1.91359	1.37826	1.71911	1.88562	1.67982	1.74275	2.43154	1.67564	2.44517	2.65828	2.52372	2.81139	2.78805	2.53479	2.28334	2.2972	2.66095
ENSG00000272047	GTF2H5	general transcription factor IIH subunit 5 [Source:HGNC Symbol;Acc:HGNC:21157]	0.427678	1.19258	0.878365	0.670122	0.511504	0.863123	0.711037	0.785639	0.563147	0.657557	0.353486	0.321095	0.493654	0.414795	0.298903	0.457022	0.443059	0.425502	0.375061	0.637817	0.344702	0.497804	0.718833	0.631398	0.946746	0.82291	0.37315	0.393439	0.454982	0.674063
ENSG00000196208	GREB1	growth regulating estrogen receptor binding 1 [Source:HGNC Symbol;Acc:HGNC:24885]	0.0782737	0.139894	0.121082	0.0566256	0.15076	0.0666213	0.101732	0.175604	0.156567	0.197927	0.0436845	0.158831	0.0870777	0.125778	0.12875	0.150402	0.125643	0.126176	0.0234922	0.117522	0.118834	0.0406276	0.00675482	0.0165625	0.0788426	0.0510836	0.0492057	0.0623054	0.0811458	0.0338727
ENSG00000005700	IBTK	inhibitor of Bruton tyrosine kinase [Source:HGNC Symbol;Acc:HGNC:17853]	5.35883	5.76619	4.67927	5.18842	4.15203	5.1094	4.33228	4.47416	4.98978	4.57429	3.45962	3.68171	4.54221	3.40863	2.66435	3.74711	4.0925	3.13404	3.377	4.97164	3.25222	4.98538	5.23128	4.83802	4.30172	4.65469	4.85335	3.71548	4.78474	5.3416
ENSG00000072422	RHOBTB1	Rho related BTB domain containing 1 [Source:HGNC Symbol;Acc:HGNC:18738]	1.03406	0.36065	0.528367	1.80932	1.75999	0.241755	0.564836	0.290429	0.397296	0.561144	2.8488	0.576274	1.19586	2.00848	1.88704	1.35167	0.47573	1.18084	1.8991	0.623207	5.23587	1.26212	2.60936	1.13128	0.383917	1.8242	0.750177	3.41728	1.12424	2.94613
ENSG00000155659	VSIG4	V-set and immunoglobulin domain containing 4 [Source:HGNC Symbol;Acc:HGNC:17032]	1.76452	1.17201	0.757192	0.999886	1.19386	0.669183	0.745811	1.15597	1.90533	0.472947	0.115865	1.05633	1.10533	0.611566	0.793996	0.398839	0.76769	0.353075	0.631215	0.990527	0.60808	1.32691	1.7042	0.843526	1.58135	1.14515	2.34939	1.22932	2.14363	1.78758
ENSG00000163430	FSTL1	follistatin like 1 [Source:HGNC Symbol;Acc:HGNC:3972]	0.510067	0.106907	0.33829	0.517976	1.22094	0.149207	0.234747	0.161561	0.139437	0.378796	2.18685	0.31482	1.45651	0.852171	1.19055	1.06867	0.243203	0.677273	0.496233	0.344608	2.57537	0.786501	0.954901	0.279245	0.129514	0.818111	0.513194	2.19495	1.2887	1.6961
ENSG00000162068	NTN3	netrin 3 [Source:HGNC Symbol;Acc:HGNC:8030]	0.965551	2.33006	1.74099	1.85519	0.50937	1.64225	1.85893	1.47943	2.13308	2.07778	0.581551	1.18892	1.15358	0.502805	0.724488	0.60203	1.67993	1.18425	1.11624	1.28651	0.688611	0.408992	1.15721	1.18203	0.96351	1.30688	0.481251	0.497506	0.7856	1.43551
ENSG00000166598	HSP90B1	heat shock protein 90 beta family member 1 [Source:HGNC Symbol;Acc:HGNC:12028]	15.117	13.2408	11.4831	14.4126	12.1039	11.4996	13.4049	13.7111	12.6275	12.9906	7.92348	10.7651	10.3688	9.44726	5.92587	10.2182	10.4706	9.1975	8.74625	14.7995	8.68858	11.8453	13.228	10.445	14.7119	15.358	12.9088	10.7629	11.5062	14.7165
ENSG00000138604	GLCE	glucuronic acid epimerase [Source:HGNC Symbol;Acc:HGNC:17855]	0.961691	1.06764	1.09194	1.25634	0.685132	1.0042	0.802811	1.13471	1.0632	0.496047	0.467385	0.75689	0.376572	0.795001	0.579063	0.777621	0.783549	0.674456	0.789611	0.731639	0.790379	0.660898	1.32305	0.967703	1.35211	1.25097	0.946237	0.866149	1.10312	1.78355
ENSG00000055208	TAB2	TGF-beta activated kinase 1 (MAP3K7) binding protein 2 [Source:HGNC Symbol;Acc:HGNC:17075]	11.0064	8.95844	6.61732	10.2572	6.96398	10.9168	6.87636	7.32805	7.24859	7.86153	9.0717	8.05284	6.54666	8.71743	7.08929	8.41446	6.25669	6.32249	6.14111	12.0711	6.51013	11.3031	12.7792	10.888	12.5417	11.3542	14.4459	10.4879	9.5626	10.0848
ENSG00000156976	EIF4A2	eukaryotic translation initiation factor 4A2 [Source:HGNC Symbol;Acc:HGNC:3284]	58.7832	42.9248	40.6072	50.6103	47.5989	45.7586	40.5465	41.5578	51.0738	56.6674	37.0665	39.3437	37.859	37.7667	30.0849	38.6377	36.985	40.8732	34.123	49.3457	36.4441	53.1685	49.6617	52.4039	53.456	49.9795	54.6596	44.924	42.6385	42.645
ENSG00000177465	ACOT4	acyl-CoA thioesterase 4 [Source:HGNC Symbol;Acc:HGNC:19748]	0.574916	0.222955	0.863706	0.382884	0.818501	0.869866	0.795417	1.685	1.03271	1.40163	0.512909	0.455498	0.764853	0.678739	0.279445	0.566642	0.521024	0.462407	0.452248	0.450558	0.263849	0.443473	0.576337	0.293153	0.526643	0.23394	0.622717	0.787297	0.188431	0.430753
ENSG00000086548	CEACAM6	CEA cell adhesion molecule 6 [Source:HGNC Symbol;Acc:HGNC:1818]	0.246626	0.255078	0.0392979	0.0608862	0.117038	0	0	0	0	0	0.045889	0	0	0	0.094359	0.0431143	0	0.0502443	0	0	0	0	0	0	0	0	0	0	0	0
ENSG00000198961	PJA2	praja ring finger ubiquitin ligase 2 [Source:HGNC Symbol;Acc:HGNC:17481]	14.1737	12.9261	10.6133	14.4754	10.9145	13.6089	10.9577	13.0247	11.661	11.8017	10.2619	11.5914	10.8891	10.1475	7.14244	10.459	9.14614	7.03442	8.75	10.4409	8.37945	11.0831	13.7158	10.9919	13.6609	16.561	13.1189	10.4866	11.4601	14.8083
ENSG00000164091	WDR82	WD repeat domain 82 [Source:HGNC Symbol;Acc:HGNC:28826]	23.4828	24.6527	23.7296	21.3057	24.1412	23.6817	22.7243	26.4752	24.8555	26.5355	17.1921	21.2239	22.4471	17.9395	16.3689	20.9539	17.652	18.1826	18.8424	22.2505	15.112	23.9019	27.27	22.8959	27.5946	25.605	27.3557	26.7259	21.9749	21.6821
ENSG00000160551	TAOK1	TAO kinase 1 [Source:HGNC Symbol;Acc:HGNC:29259]	7.57813	6.84915	7.01416	8.15234	6.77927	7.00839	5.99121	7.39877	6.63893	7.16064	4.09946	6.30749	7.21465	4.89988	3.9662	6.10576	5.31619	4.61653	5.58915	6.07135	4.91099	6.00081	7.66643	7.09821	7.70977	7.84539	7.16597	5.32458	6.33449	7.65373
ENSG00000148730	EIF4EBP2	eukaryotic translation initiation factor 4E binding protein 2 [Source:HGNC Symbol;Acc:HGNC:3289]	15.5021	14.4335	13.8494	13.557	13.77	11.6791	12.604	14.1319	14.782	14.6054	8.75802	12.8182	12.9805	9.91353	8.54858	12.1165	11.8532	9.17823	11.7371	12.622	10.6352	13.1425	12.7535	12.7749	15.4277	14.1442	14.9616	13.5912	13.9229	13.758
ENSG00000277117	FP565260	ICOS ligand [Source:NCBI gene (formerly Entrezgene);Acc:102723996]	3.81439	1.93927	2.20583	3.00807	2.95204	2.57817	2.15876	1.10309	2.50919	2.11046	4.52373	4.00693	4.363	8.34689	13.6119	3.13324	2.6046	2.78663	3.27854	2.44783	1.85835	6.4655	3.21737	3.52358	2.53897	3.49446	3.18157	7.2714	7.28846	2.28557
ENSG00000019144	PHLDB1	pleckstrin homology like domain family B member 1 [Source:HGNC Symbol;Acc:HGNC:23697]	0.069241	0.0917126	0.064489	0.0930525	0.0836782	0.10045	0.0748611	0.0765598	0.100585	0.130657	0.121359	0.110596	0.142879	0.11859	0.106745	0.147081	0.104674	0.136002	0.13953	0.195973	0.0946174	0.0885223	0.117666	0.0843327	0.0961931	0.0535671	0.0512943	0.106013	0.0965006	0.0771466
ENSG00000156482	RPL30	ribosomal protein L30 [Source:HGNC Symbol;Acc:HGNC:10333]	15.348	15.4483	14.5229	11.2675	17.5081	17.1746	18.1418	15.4478	14.8397	18.0153	10.15	18.5582	13.8838	13.0275	11.7135	17.1953	17.1874	11.6975	14.4072	22.4152	14.6311	20.9988	20.845	18.6638	30.2618	18.0433	27.6746	18.3389	18.4428	18.4525
ENSG00000050438	SLC4A8	solute carrier family 4 member 8 [Source:HGNC Symbol;Acc:HGNC:11034]	0.750576	1.01824	1.04882	0.696206	0.726585	0.692424	0.828174	1.05627	0.96622	0.974689	0.4658	0.679211	0.813743	0.640931	0.656953	0.761251	0.793002	0.535543	0.738533	0.703003	0.694308	0.618177	0.69424	0.515264	0.633907	0.662712	0.695489	0.630088	0.871902	0.56774
ENSG00000167543	TP53I13	tumor protein p53 inducible protein 13 [Source:HGNC Symbol;Acc:HGNC:25102]	16.5607	19.2825	19.4312	17.5532	15.26	18.8276	19.7613	29.0223	26.3008	20.5293	14.9376	17.2696	22.5897	17.3912	17.4223	17.4651	18.0832	19.726	16.5684	17.1858	15.6597	14.667	12.7772	18.124	16.2922	15.2735	17.176	14.61	15.0998	15.9896
ENSG00000135052	GOLM1	golgi membrane protein 1 [Source:HGNC Symbol;Acc:HGNC:15451]	4.74349	2.52536	3.61629	3.09978	2.57122	2.161	2.21317	3.48119	3.70007	5.91531	1.98054	1.99333	2.8813	1.54977	2.26751	2.03952	2.67596	1.90682	2.94988	1.82557	1.52893	2.57915	2.44879	3.01027	3.25808	3.73468	2.83548	2.45823	2.22024	2.0514
ENSG00000177595	PIDD1	p53-induced death domain protein 1 [Source:HGNC Symbol;Acc:HGNC:16491]	8.63259	8.43689	8.34885	8.70774	7.6181	9.48107	8.75347	11.3698	10.64	9.23917	11.8136	8.71772	8.36366	8.17066	8.65239	8.43935	7.90783	8.08923	8.78381	7.07421	7.01867	7.00672	7.21699	7.39295	7.10189	7.48557	7.17087	8.37736	7.55142	6.68396
ENSG00000120093	HOXB3	homeobox B3 [Source:HGNC Symbol;Acc:HGNC:5114]	1.59573	1.85764	2.22298	2.00612	1.48156	1.72073	1.53661	1.88152	1.35184	1.92283	1.165	1.47653	2.23057	1.25884	0.870216	1.472	1.15182	1.71649	1.27605	1.44297	0.800021	1.06902	1.07782	1.26358	1.64448	1.36799	1.69657	1.16864	0.860607	1.0505
ENSG00000179776	CDH5	cadherin 5 [Source:HGNC Symbol;Acc:HGNC:1764]	0	0	0.021483	0	0	0	0	0	0	0	0.106541	0.0423818	0	0	0	0	0	0	0	0	0.0403927	0.0551744	0	0	0.175435	0.311036	0.118796	0.0613362	0.0350825	0.130721
ENSG00000117153	KLHL12	kelch like family member 12 [Source:HGNC Symbol;Acc:HGNC:19360]	5.25766	4.37609	4.64926	4.45452	4.22726	3.89596	4.71928	5.31371	4.59758	3.8935	3.27936	4.26183	3.9079	3.34832	2.88469	4.61586	3.76633	3.5432	3.93784	4.17432	4.00259	4.83401	5.34431	5.66867	6.21387	5.67413	4.84394	4.43116	3.99917	6.46981
ENSG00000175463	TBC1D10C	TBC1 domain family member 10C [Source:HGNC Symbol;Acc:HGNC:24702]	46.7433	67.2276	68.7421	53.9043	54.7042	70.1705	63.8364	79.2897	68.042	69.5011	47.6567	55.9966	60.5314	53.2014	51.178	62.3829	60.9201	63.5502	58.3462	57.6632	41.5542	54.3638	54.5866	56.0243	62.1175	51.277	45.4613	53.466	44.2772	47.5758
ENSG00000125827	TMX4	thioredoxin related transmembrane protein 4 [Source:HGNC Symbol;Acc:HGNC:25237]	9.98496	9.68974	9.40781	9.19486	9.61754	8.23254	8.21928	10.6411	10.9698	9.99308	5.48036	8.37648	9.21913	7.86158	6.2345	8.48776	6.76069	6.01529	6.36783	8.97111	8.11954	8.59686	8.50357	8.36827	9.59556	8.58085	9.403	6.88524	7.55161	10.6386
ENSG00000100219	XBP1	X-box binding protein 1 [Source:HGNC Symbol;Acc:HGNC:12801]	22.0481	24.8144	24.8284	26.0176	17.4912	23.7679	23.0161	22.4211	30.0813	27.6445	12.889	22.703	17.6072	16.6887	9.00896	18.0996	22.8079	14.1433	14.8264	23.0541	13.0982	14.6919	18.1132	23.6217	26.0568	20.7004	23.8851	19.8367	21.6029	16.6976
ENSG00000011021	CLCN6	chloride voltage-gated channel 6 [Source:HGNC Symbol;Acc:HGNC:2024]	5.18816	4.27412	4.45702	4.86789	4.92003	4.11428	4.45467	4.8234	4.66552	4.58464	5.42826	4.51389	5.38777	6.07357	7.16493	5.77576	6.35609	5.70135	5.56571	5.71936	3.67357	4.80309	5.36652	3.83649	4.9157	5.54396	4.65875	5.06262	5.0599	5.19736
ENSG00000133318	RTN3	reticulon 3 [Source:HGNC Symbol;Acc:HGNC:10469]	9.52811	8.61176	6.42346	7.64676	9.63903	5.43245	6.69788	7.20167	6.42659	4.88716	4.7443	4.84235	7.57472	6.30979	4.09975	6.95124	7.56424	4.49401	6.53016	5.47567	7.61027	6.86994	8.65416	7.36918	7.09006	8.27426	7.87772	7.82418	9.36847	13.6596
ENSG00000130772	MED18	mediator complex subunit 18 [Source:HGNC Symbol;Acc:HGNC:25944]	3.39549	5.75329	5.07657	5.46689	2.77317	3.89469	4.47541	4.11599	4.24248	3.98521	1.51805	2.43319	0.841785	1.79741	1.38629	3.6871	4.0815	2.76935	4.05595	3.99359	2.47848	1.91264	3.50039	3.70126	2.90854	3.81814	2.01263	2.18972	2.2279	2.87132
ENSG00000165092	ALDH1A1	aldehyde dehydrogenase 1 family member A1 [Source:HGNC Symbol;Acc:HGNC:402]	6.6929	3.0432	3.20188	4.57875	3.02278	4.13036	2.75466	3.03195	2.80622	1.08088	1.73367	0.985623	2.40422	1.26126	1.50411	1.02515	3.8998	1.15354	2.06872	0.984608	0.885175	2.66701	3.87487	1.97809	3.15448	2.80362	1.7746	2.41916	4.01252	6.91554
ENSG00000163453	IGFBP7	insulin like growth factor binding protein 7 [Source:HGNC Symbol;Acc:HGNC:5476]	10.2599	9.00032	9.99864	12.7033	6.75975	4.49568	10.8979	9.77459	6.59009	14.1929	5.94759	5.12356	7.13767	7.24877	3.8561	5.20657	7.43871	4.42963	6.91585	3.21581	10.5644	6.62589	3.61581	12.2201	6.72198	4.49536	5.77161	5.34336	9.46006	6.31031
ENSG00000143933	CALM2	calmodulin 2 [Source:HGNC Symbol;Acc:HGNC:1445]	20.6145	10.3437	9.70267	16.1164	16.6669	11.052	9.90553	9.56572	12.9558	12.7295	9.54906	8.53058	11.8066	10.0729	10.6996	8.80612	9.39941	8.4991	8.64312	9.49361	11.0898	16.1549	10.8161	16.8801	12.5057	13.3936	13.8959	8.51067	11.8779	15.6826
ENSG00000135439	AGAP2	ArfGAP with GTPase domain, ankyrin repeat and PH domain 2 [Source:HGNC Symbol;Acc:HGNC:16921]	13.931	16.529	18.9751	15.2502	14.5822	19.9081	18.5325	19.7487	22.1613	17.6369	11.666	16.535	14.5079	13.0205	9.27804	16.0158	15.7975	16.1141	15.4699	17.1349	12.0142	11.0722	16.1855	13.803	16.1444	15.7685	12.8062	13.9554	11.8292	14.2552
ENSG00000163945	UVSSA	UV stimulated scaffold protein A [Source:HGNC Symbol;Acc:HGNC:29304]	6.36561	7.64593	6.29017	7.37017	5.98146	7.52185	7.77164	8.72098	8.05596	6.96663	7.17812	7.32497	8.00128	7.12225	6.80769	6.20206	6.48031	6.59671	6.19449	6.00251	5.22395	6.50706	6.0957	5.26047	4.61447	6.09267	6.02772	6.46095	5.71038	6.43623
ENSG00000171051	FPR1	formyl peptide receptor 1 [Source:HGNC Symbol;Acc:HGNC:3826]	14.4059	10.4117	8.08408	10.919	19.6253	9.93014	21.9911	12.1417	15.1537	5.95538	9.2233	14.7207	9.72698	8.81217	8.0115	8.35257	20.9997	6.39773	10.7569	9.56003	13.3592	15.7089	11.7422	21.0504	21.4026	13.8998	14.3514	14.1246	35.5491	19.6088
ENSG00000169504	CLIC4	chloride intracellular channel 4 [Source:HGNC Symbol;Acc:HGNC:13518]	3.86347	2.80604	3.04901	5.85852	3.74818	3.02516	2.87092	2.23551	2.09986	2.30804	2.11092	3.11745	6.65329	6.2317	3.95153	5.20669	3.40786	4.58281	4.29776	2.04125	8.4075	4.1771	4.70352	5.52717	3.48224	4.45792	4.08646	4.69416	4.863	12.1065
ENSG00000012232	EXTL3	exostosin like glycosyltransferase 3 [Source:HGNC Symbol;Acc:HGNC:3518]	4.14241	4.31796	4.68839	4.29023	4.1918	2.6403	3.93938	4.82506	4.37109	5.37763	2.31585	3.84153	2.93637	2.38749	2.39019	3.62961	3.84919	2.78442	4.01004	4.09932	3.21758	3.22372	2.95306	3.75744	3.85934	3.17577	3.37254	3.20386	4.01844	3.97612
ENSG00000106682	EIF4H	eukaryotic translation initiation factor 4H [Source:HGNC Symbol;Acc:HGNC:12741]	37.0866	30.4003	29.1789	30.5128	34.7094	29.0932	31.7035	34.6818	36.6294	31.7267	30.3833	30.1307	31.1821	29.6875	31.0421	29.6401	26.4815	25.2112	25.766	26.0059	30.9286	38.7003	34.4712	35.5272	36.0215	31.7391	41.3105	40.5362	37.0974	34.4178
ENSG00000244509	APOBEC3C	apolipoprotein B mRNA editing enzyme catalytic subunit 3C [Source:HGNC Symbol;Acc:HGNC:17353]	9.66743	15.2692	15.9686	12.7494	17.1678	9.58833	14.1501	18.3066	20.0034	16.7368	6.72138	12.6109	12.5547	8.3769	8.89712	12.8625	11.6112	6.69627	9.07662	14.5228	11.4722	10.7283	10.1466	11.7561	14.5658	11.4662	17.1523	13.0296	13.6834	14.9342
ENSG00000111481	COPZ1	COPI coat complex subunit zeta 1 [Source:HGNC Symbol;Acc:HGNC:2243]	6.92762	7.39806	8.78396	7.68735	4.34286	5.88466	7.64986	7.40623	7.49142	6.55776	4.89315	6.69103	4.46579	5.72256	4.61957	7.34395	5.83995	5.39202	5.62627	7.35128	6.57283	7.83256	8.49291	7.37526	9.65354	6.66846	9.92089	7.76806	6.97441	8.23279
ENSG00000108091	CCDC6	coiled-coil domain containing 6 [Source:HGNC Symbol;Acc:HGNC:18782]	5.95905	4.1393	4.2335	6.11879	5.05403	4.97479	4.17534	5.50631	4.84154	4.60698	2.90456	4.51526	4.2907	3.88152	4.11832	4.14593	3.74673	3.70647	4.02469	5.07889	4.06116	5.22247	6.02863	4.78836	5.12982	5.1391	5.80704	4.80226	5.78184	6.05798
ENSG00000118564	FBXL5	F-box and leucine rich repeat protein 5 [Source:HGNC Symbol;Acc:HGNC:13602]	24.0878	19.5215	16.2652	21.6855	16.5702	17.2282	16.7074	15.716	16.9509	14.4789	12.7584	12.2415	20.7246	14.5165	11.0651	17.5698	19.5914	13.7645	14.7931	17.3076	12.8619	20.198	21.8984	24.7694	19.3578	23.3725	22.5711	17.2773	23.3839	32.605
ENSG00000180530	NRIP1	nuclear receptor interacting protein 1 [Source:HGNC Symbol;Acc:HGNC:8001]	4.2834	2.93548	3.38739	5.12753	3.78042	3.67171	3.44901	3.77319	2.98572	2.41808	3.45256	1.97609	2.57801	2.83844	3.12622	3.34989	2.912	2.25063	2.54975	3.31729	4.26911	3.23794	5.29487	2.93963	3.29208	3.64859	4.39302	3.53628	4.28898	4.96234
ENSG00000158555	GDPD5	glycerophosphodiester phosphodiesterase domain containing 5 [Source:HGNC Symbol;Acc:HGNC:28804]	11.1697	6.4927	10.0679	7.90988	7.5343	5.56199	8.74842	12.7901	13.5233	9.83656	7.04564	11.8369	12.0144	8.18892	9.02734	7.85127	7.40915	7.32424	8.36418	8.15656	6.35481	4.74897	5.0931	10.3547	9.12775	5.99281	6.14473	5.93329	5.90851	5.92551
ENSG00000180370	PAK2	p21 (RAC1) activated kinase 2 [Source:HGNC Symbol;Acc:HGNC:8591]	12.6433	11.0253	11.2445	14.1759	9.5527	9.94477	9.57173	10.098	10.2415	9.19413	7.31482	9.41673	10.5557	7.03909	7.08549	8.92968	9.7857	7.97938	7.32844	9.66873	7.73944	10.8185	11.6965	10.9422	11.4965	13.1125	10.958	9.04186	11.3322	13.1303
ENSG00000007541	PIGQ	phosphatidylinositol glycan anchor biosynthesis class Q [Source:HGNC Symbol;Acc:HGNC:14135]	8.44059	8.24179	9.00409	8.25313	7.73197	9.14047	8.13301	9.14067	9.53034	7.64235	7.4516	9.98918	8.3625	8.86799	8.80788	9.04684	8.19573	8.71784	9.72148	6.38723	5.94544	7.66622	7.50221	5.73543	7.33061	8.35765	6.37828	7.75354	6.57525	6.98318
ENSG00000183607	GKN2	gastrokine 2 [Source:HGNC Symbol;Acc:HGNC:24588]	0	0.881554	0.333551	1.17522	0	0.500023	0	0	0	0	0	0	0	0	0	0	0	0	0	0	0.229087	0	0	0	0	0	0	0	0	0
ENSG00000238227	TMEM250	transmembrane protein 250 [Source:HGNC Symbol;Acc:HGNC:31009]	12.1756	14.7028	17.3526	14.758	13.1596	12.5049	14.5515	18.2424	16.4452	14.8931	8.39938	11.5574	12.1567	12.0886	6.56937	17.6	10.6326	9.74473	12.3329	10.2128	11.7123	11.5379	11.1404	10.2978	14.9429	12.2349	10.8489	9.7319	12.4875	14.6997
ENSG00000178950	GAK	cyclin G associated kinase [Source:HGNC Symbol;Acc:HGNC:4113]	15.7955	16.0049	19.3584	17.8545	16.0429	17.9083	16.9619	20.4112	19.7272	19.3348	19.4978	19.7922	19.8205	16.5861	18.2258	15.0448	17.7461	17.9947	16.4307	14.1309	13.5849	15.9001	13.1914	15.1862	14.2584	15.6445	14.7918	16.0606	15.2033	14.9817
ENSG00000140939	NOL3	nucleolar protein 3 [Source:HGNC Symbol;Acc:HGNC:7869]	1.00158	0.677939	0.46303	0.27048	0.700138	0.365715	0.576347	0.920384	0.853097	0.690436	1.20997	0.84449	1.2491	1.52152	0.89665	1.22192	1.26168	0.878048	1.17889	0.850661	0.989017	0.820227	0.489573	0.417378	0.531275	1.08698	0.851992	0.728315	0.703037	0.789109
ENSG00000134627	PIWIL4	piwi like RNA-mediated gene silencing 4 [Source:HGNC Symbol;Acc:HGNC:18444]	0.575254	0.836209	0.678386	0.772723	0.499905	0.874025	0.535421	0.645124	0.697303	0.63951	0.337334	0.406037	0.794316	0.42411	0.524902	0.271085	0.703341	0.351602	0.777062	0.434805	0.745175	0.938023	1.00968	0.528146	0.840923	0.787172	1.08919	0.485259	1.4039	1.01941
ENSG00000141858	SAMD1	sterile alpha motif domain containing 1 [Source:HGNC Symbol;Acc:HGNC:17958]	8.51129	9.51528	9.34824	9.28216	8.63786	11.9342	9.99397	11.2777	11.1288	9.80268	6.82222	8.53178	5.42288	7.16861	7.03954	7.99664	8.70971	8.99518	6.8379	8.68316	6.56227	8.08339	8.23871	8.33463	10.9201	8.62867	8.04622	8.80066	8.23266	7.07743
ENSG00000063177	RPL18	ribosomal protein L18 [Source:HGNC Symbol;Acc:HGNC:10310]	74.4684	59.0359	57.6498	54.9808	68.2971	74.0584	71.5286	59.6748	63.1883	59.9326	34.8781	59.1895	53.7158	55.6516	50.2331	70.5446	54.5502	49.4694	60.0953	64.0516	65.1444	68.5652	76.358	74.9755	82.8762	61.7056	83.091	74.572	63.1074	69.2668
ENSG00000130827	PLXNA3	plexin A3 [Source:HGNC Symbol;Acc:HGNC:9101]	7.18186	7.19777	7.77955	6.96609	7.36747	8.36034	7.39569	9.41063	10.0808	8.29357	8.56981	8.02897	8.27725	7.4909	8.12821	6.49078	7.3485	9.77643	7.27539	8.11081	5.43464	6.58037	6.12574	6.86897	8.12374	6.89468	6.4129	6.85663	5.51671	6.44213
ENSG00000119922	IFIT2	interferon induced protein with tetratricopeptide repeats 2 [Source:HGNC Symbol;Acc:HGNC:5409]	3.06687	3.60267	7.6025	4.77154	1.87531	2.11341	2.08702	3.51061	2.21076	2.89286	1.26377	2.76122	2.82867	2.8112	1.61079	1.55862	2.60875	2.18988	1.78164	2.74746	8.81919	3.84691	2.59662	3.43443	4.05341	5.06772	2.63842	2.27188	5.47667	2.58448
ENSG00000099889	ARVCF	ARVCF delta catenin family member [Source:HGNC Symbol;Acc:HGNC:728]	3.01714	3.60477	5.30328	4.33058	2.80417	2.45684	3.8942	5.04148	1.71931	10.8022	1.90075	3.52854	4.64814	1.97994	1.77199	3.5826	4.28587	3.1711	1.99291	1.48411	3.78543	1.62016	0.994287	3.9175	2.20495	1.61583	1.74962	2.10354	3.15397	1.57775
ENSG00000006025	OSBPL7	oxysterol binding protein like 7 [Source:HGNC Symbol;Acc:HGNC:16387]	6.34968	7.18455	9.04206	6.44048	6.94913	7.17094	8.45359	10.1118	9.55063	9.29852	8.57856	14.881	9.74209	6.63989	9.85567	6.51059	7.73051	7.99146	7.69795	7.4506	6.95304	7.05094	5.67038	5.31172	6.56579	5.82687	6.96747	7.50013	7.33813	5.51623
ENSG00000197879	MYO1C	myosin IC [Source:HGNC Symbol;Acc:HGNC:7597]	2.9044	2.59343	2.32394	2.7095	2.82056	3.01697	2.48952	2.70734	3.01541	2.29779	3.86332	2.67573	3.67058	5.18628	5.90828	3.23049	3.05736	3.59354	3.2766	3.05953	5.57539	3.30275	3.28793	3.03108	2.99261	3.23918	3.4109	4.12435	2.83727	3.87518
ENSG00000286102	AP000552	novel protein, similar to B830017H08Rik (M. musculus)	2.85371	1.65335	3.1081	3.02224	1.41851	1.58491	0.84808	1.35655	4.3557	3.49747	2.29426	2.92037	0.167553	0.302515	2.1625	1.18213	1.02629	1.09296	1.66452	1.34065	2.03571	1.04939	0.337518	1.08357	0.996049	1.04211	0.30797	1.20365	0.926694	0.809492
ENSG00000125686	MED1	mediator complex subunit 1 [Source:HGNC Symbol;Acc:HGNC:9234]	4.78893	5.04207	4.92684	4.43054	4.92647	4.46933	4.44227	4.93006	5.43373	4.98887	2.81513	4.58561	4.11962	3.26074	2.56737	3.24684	4.09677	3.62192	3.90726	5.21433	3.47418	4.17506	5.64266	4.75828	6.35526	4.8166	5.27301	4.60617	4.41875	4.69558
ENSG00000116962	NID1	nidogen 1 [Source:HGNC Symbol;Acc:HGNC:7821]	2.42208	1.23295	0.780537	1.14642	1.4376	1.2621	0.783443	0.619433	0.937721	0.72489	1.85224	0.471228	1.03489	1.24566	1.82947	1.17431	1.85716	1.26801	2.06867	0.944692	2.47941	2.2936	1.24451	1.98199	1.51857	2.73621	2.21192	2.63035	1.74683	1.44385
ENSG00000102931	ARL2BP	ADP ribosylation factor like GTPase 2 binding protein [Source:HGNC Symbol;Acc:HGNC:17146]	9.89403	8.10143	8.75072	4.8798	7.71116	6.01988	7.91912	5.51619	7.6025	5.02665	2.38051	3.6503	5.81932	3.9384	3.56485	7.85079	5.66749	4.36795	4.30194	6.11284	6.24052	6.59115	5.88036	7.44032	8.91218	6.05902	9.20976	3.76698	8.22601	9.68151
ENSG00000164251	F2RL1	F2R like trypsin receptor 1 [Source:HGNC Symbol;Acc:HGNC:3538]	1.0567	0.885664	0.441403	0.368997	1.03554	1.25324	0.880541	0.567045	1.20429	0.606668	0.291364	0.462178	0.562726	0.677067	0.724142	0.805975	1.03928	0.50534	0.779666	0.706023	0.736504	0.959147	1.02031	1.55807	1.44973	1.0013	1.39446	0.82284	1.36208	1.61846
ENSG00000213015	ZNF580	zinc finger protein 580 [Source:HGNC Symbol;Acc:HGNC:29473]	13.1411	14.0648	13.0068	15.0215	12.6491	14.2918	13.6626	11.4144	12.8016	8.92972	10.1472	9.22807	11.9069	10.3882	12.0385	12.1118	13.3157	12.7325	12.5294	9.71786	4.802	10.3084	11.712	7.66719	9.49547	12.7368	9.64121	10.0785	8.45789	10.6585
ENSG00000175984	DENND2C	DENN domain containing 2C [Source:HGNC Symbol;Acc:HGNC:24748]	0.167283	0.203429	0.162623	0.258632	0.735923	0.126734	0.166865	0.0932614	0.140229	0.161913	0.524627	0.160298	0.300657	0.262657	0.414822	0.610058	0.0601435	0.270861	0.472964	0.288258	0.962203	0.441821	0.644845	0.339133	0.214073	0.327084	0.419828	0.480604	0.540295	0.91903
ENSG00000204257	HLA-DMA	major histocompatibility complex, class II, DM alpha [Source:HGNC Symbol;Acc:HGNC:4934]	15.8217	16.0907	13.5276	18.1822	12.4804	12.2193	14.5481	16.8941	13.6805	10.9729	11.105	17.1218	16.7853	20.4288	26.6345	18.7481	23.8491	13.1074	22.4502	14.591	14.7907	22.3203	17.4888	19.5062	20.2115	18.8169	22.7366	21.9679	20.9938	23.0121
ENSG00000169660	HEXD	hexosaminidase D [Source:HGNC Symbol;Acc:HGNC:26307]	21.4128	22.6403	28.7259	24.7922	21.2568	31.0961	22.3465	27.8137	23.2584	24.1146	19.2849	24.7148	21.5783	22.6857	18.7867	24.5727	23.3103	24.155	22.3945	20.2113	15.1618	17.7326	19.9088	19.445	19.7334	24.817	20.7008	17.4363	18.5925	22.5464
ENSG00000163041	H3-3A	H3.3 histone A [Source:HGNC Symbol;Acc:HGNC:4764]	28.637	20.9357	19.8516	24.3836	32.573	21.6395	23.0047	22.7678	23.0544	23.7543	25.6541	19.8933	24.4917	24.4569	24.2089	29.2934	24.4957	20.6457	26.3151	24.4193	27.8474	27.3812	33.6996	28.3204	26.8878	25.4503	27.6716	31.6385	34.1953	47.4848
ENSG00000065060	UHRF1BP1	UHRF1 binding protein 1 [Source:HGNC Symbol;Acc:HGNC:21216]	4.44568	4.6463	3.93445	5.78066	4.55976	4.74213	3.72964	3.66808	3.68145	4.80236	4.07881	3.93034	3.3255	3.09274	3.12173	3.00741	3.88089	3.24167	3.8723	3.1776	4.38632	5.11463	4.56392	4.55253	3.70233	4.01516	3.82323	4.61641	4.45498	4.32863
ENSG00000198353	HOXC4	homeobox C4 [Source:HGNC Symbol;Acc:HGNC:5126]	0.252275	0.466887	0.290194	0.229043	0.353053	0.0541335	0.305186	1.09635	0.640831	0.788015	0.157194	0.316099	0.589286	0.221823	0.512867	0.287672	0.250524	0.188485	0.379434	0.240081	0.0728482	0.148727	0.209654	0	0.217884	0.172431	0.256809	0.106911	0.0699132	0.369629
ENSG00000150768	DLAT	dihydrolipoamide S-acetyltransferase [Source:HGNC Symbol;Acc:HGNC:2896]	2.40194	2.56874	2.16202	2.32517	1.92188	2.72495	2.29848	2.66544	2.70853	2.67418	1.28008	2.11409	1.3632	1.4523	0.988211	1.97466	1.7686	1.193	1.99269	2.43011	2.08696	2.12749	2.14889	2.1428	3.15491	2.96597	2.23596	1.59488	1.53996	2.67761
ENSG00000173930	SLCO4C1	solute carrier organic anion transporter family member 4C1 [Source:HGNC Symbol;Acc:HGNC:23612]	1.57042	2.75858	3.25897	3.12782	1.71157	1.77211	2.5797	3.94098	3.00104	5.34803	1.29729	1.91585	4.07257	1.43898	0.71302	2.13179	1.69676	1.32853	0.92506	2.63433	1.938	1.36086	0.643047	2.6395	2.4356	1.11204	1.55672	1.57858	1.85944	1.31517
ENSG00000149930	TAOK2	TAO kinase 2 [Source:HGNC Symbol;Acc:HGNC:16835]	6.52385	8.87827	9.43166	7.59597	7.57822	8.68394	9.5937	10.0912	10.2879	9.53588	5.1186	8.14603	8.20356	7.24964	5.56238	7.98608	7.836	7.41709	8.64153	8.20843	5.43988	5.92411	7.55574	6.73169	8.02976	7.96666	6.33716	6.47452	5.91802	7.97197
ENSG00000171492	LRRC8D	leucine rich repeat containing 8 VRAC subunit D [Source:HGNC Symbol;Acc:HGNC:16992]	7.89347	4.94879	4.97657	6.43032	6.2568	6.00004	5.74211	4.92633	4.56382	4.9653	4.19508	3.83474	4.93088	4.44795	4.25706	5.75506	5.05422	4.75568	5.01315	5.65536	5.41438	4.91827	8.80473	5.44249	5.9461	6.95269	6.21622	6.02939	6.49966	11.7637
ENSG00000198574	SH2D1B	SH2 domain containing 1B [Source:HGNC Symbol;Acc:HGNC:30416]	5.65281	12.3634	13.9574	13.0745	6.52942	4.9763	7.41278	9.03321	2.77014	19.2556	2.99634	5.3383	8.58588	3.54507	1.96921	6.58647	5.99186	4.18158	4.13055	3.51445	8.91416	6.33138	1.50046	11.2147	7.87757	2.79049	6.89574	3.52138	6.32333	6.85595
ENSG00000213123	TCTEX1D2	Tctex1 domain containing 2 [Source:HGNC Symbol;Acc:HGNC:28482]	2.5354	1.41871	2.96046	1.07769	2.65148	2.35391	1.53342	2.45412	2.17087	2.1829	1.57225	3.00561	1.46623	0.828895	1.57126	1.71316	2.87279	2.1818	2.04436	2.00917	1.27474	1.16489	0.859609	0.819442	2.03509	1.17373	1.07835	0.696068	1.55633	1.57019
ENSG00000169385	RNASE2	ribonuclease A family member 2 [Source:HGNC Symbol;Acc:HGNC:10045]	0.882026	0.914489	0.856499	1.34206	1.03149	0	1.1582	0.473514	0	0.816953	0.790459	1.87399	0	0.747367	0.399962	0.88872	2.50803	0.441122	1.46781	2.7458	2.579	1.88466	1.55846	3.22677	4.05586	1.46178	1.66743	1.97382	4.32647	1.27059
ENSG00000135362	PRR5L	proline rich 5 like [Source:HGNC Symbol;Acc:HGNC:25878]	8.93285	16.3838	16.9263	12.6762	8.17448	8.78452	12.9395	22.7479	20.4265	23.8388	4.05721	20.4152	15.9986	6.86433	4.83746	13.89	16.489	8.9577	8.13005	14.5415	6.59692	7.87602	4.95491	13.3399	10.981	5.81959	11.4739	6.42661	9.37634	7.9007
ENSG00000128524	ATP6V1F	ATPase H+ transporting V1 subunit F [Source:HGNC Symbol;Acc:HGNC:16832]	17.4101	15.0288	14.5857	16.9508	22.6363	13.0721	20.199	15.3209	17.1218	15.8129	10.0981	9.51648	11.2873	15.2428	11.2394	17.9957	21.6064	8.65709	11.4493	11.1957	20.7436	17.6511	13.7792	24.2024	22.973	16.0796	19.7641	17.777	17.6382	19.1085
ENSG00000142669	SH3BGRL3	SH3 domain binding glutamate rich protein like 3 [Source:HGNC Symbol;Acc:HGNC:15568]	39.9041	31.5696	56.1501	36.3455	107.346	22.9542	58.1582	41.3229	54.6841	45.2191	90.6757	69.6843	41.574	87.894	95.2308	101.157	95.5837	65.1759	93.8689	77.6405	95.972	62.2027	67.8622	33.3796	66.5548	32.1792	64.3911	101.321	69.4843	69.9876
ENSG00000156162	DPY19L4	dpy-19 like 4 [Source:HGNC Symbol;Acc:HGNC:27829]	1.57107	2.18128	1.61126	2.16074	1.07931	2.20145	1.70755	1.61988	1.31825	1.65305	0.751426	1.23889	0.905044	1.10865	0.617482	1.51028	1.1321	1.12334	1.2624	1.72801	1.04992	1.02792	1.66601	1.1655	1.40402	1.57347	1.43716	1.07147	1.05473	1.74557
ENSG00000184481	FOXO4	forkhead box O4 [Source:HGNC Symbol;Acc:HGNC:7139]	5.61873	6.59675	5.388	4.53935	6.39511	5.00982	5.53318	6.26725	5.97557	6.24547	3.88851	4.96936	5.05371	3.18288	4.37579	4.92188	4.92064	3.92752	4.36945	4.67316	4.18764	5.73132	5.19434	5.45851	5.57364	5.51474	6.58531	5.98005	4.68006	5.24531
ENSG00000141367	CLTC	clathrin heavy chain [Source:HGNC Symbol;Acc:HGNC:2092]	14.5147	14.7279	12.2231	14.9416	13.4014	13.6249	12.5543	12.8619	13.0292	13.6846	10.8091	11.1193	12.2187	10.0988	8.05619	11.5553	12.0937	9.73852	10.3645	13.9394	10.0041	12.736	16.4721	15.3959	15.425	14.8703	14.319	11.0666	13.118	16.5525
ENSG00000127920	GNG11	G protein subunit gamma 11 [Source:HGNC Symbol;Acc:HGNC:4403]	0.561582	0.499096	0.515098	0.864645	4.17829	0.354419	1.03977	0	0.36166	0.539745	4.97598	0.975145	4.15933	3.59114	3.20172	4.213	1.02938	3.05183	2.73865	1.53971	6.382	1.37158	3.51544	1.10171	0.445316	0.727802	1.0891	2.21814	2.15907	7.1146
ENSG00000175387	SMAD2	SMAD family member 2 [Source:HGNC Symbol;Acc:HGNC:6768]	4.49969	4.82287	3.82007	4.8161	3.90835	4.5017	3.25096	4.16169	4.05936	4.64971	2.48517	3.2324	3.58509	2.84616	2.08353	3.67063	3.36201	2.78733	3.33774	4.5718	2.84559	3.68927	4.65233	4.52319	3.45765	4.19279	3.99213	3.28222	3.60775	4.66414
ENSG00000115421	PAPOLG	poly(A) polymerase gamma [Source:HGNC Symbol;Acc:HGNC:14982]	2.76706	3.3096	2.88736	3.10888	1.74317	3.07929	2.02083	2.50904	2.50412	2.79724	1.71513	2.16694	1.1908	1.44666	1.28287	2.07511	1.83444	1.11836	1.86254	2.84907	1.18158	1.92499	2.89152	2.69168	2.76035	3.00679	2.0292	1.42628	1.66769	2.85054
ENSG00000112308	C6orf62	chromosome 6 open reading frame 62 [Source:HGNC Symbol;Acc:HGNC:20998]	24.9812	27.1464	24.6669	22.8374	20.6443	25.4874	19.8498	23.6094	21.8753	23.8839	14.5711	19.749	21.8367	17.4338	12.2334	17.1866	21.439	13.5566	18.7961	23.8678	12.9249	23.4333	27.5145	26.0128	25.2382	26.9594	27.2589	20.2305	22.0876	28.3131
ENSG00000185504	FAAP100	FA core complex associated protein 100 [Source:HGNC Symbol;Acc:HGNC:26171]	14.0328	16.8933	17.4128	14.2929	15.0827	17.5961	17.9908	17.3672	17.3265	15.0569	13.2173	15.8383	14.7455	14.8955	14.5596	16.8969	16.2168	17.759	18.0541	13.9475	14.1544	13.5039	13.8296	13.663	14.0036	14.5948	10.8481	11.8302	12.1314	14.0717
ENSG00000114126	TFDP2	transcription factor Dp-2 [Source:HGNC Symbol;Acc:HGNC:11751]	3.93237	5.30762	5.11865	4.54294	4.28681	4.03577	4.767	5.98954	5.51925	9.23397	3.18549	5.43306	4.95848	2.89018	2.85969	4.39316	3.80522	3.07153	2.87039	4.15309	4.23286	4.01616	3.27331	4.45238	4.74573	2.52546	5.10099	4.54322	4.30564	2.96124
ENSG00000181035	SLC25A42	solute carrier family 25 member 42 [Source:HGNC Symbol;Acc:HGNC:28380]	8.38774	11.0499	11.2069	8.69408	7.8996	11.0477	9.7658	12.0411	10.2794	13.3518	7.61463	11.7433	11.1493	9.55142	10.482	8.9302	8.25872	9.58935	8.56734	11.8634	6.12318	7.82561	8.23332	9.19392	8.63435	7.35095	9.31063	9.00898	7.9166	7.35091
ENSG00000286190	AC055839	uncharacterized LOC728392 [Source:NCBI gene (formerly Entrezgene);Acc:728392]	31.8272	25.2677	36.996	37.8812	17.802	40.1066	33.399	39.2132	30.5086	24.8826	37.7954	27.1855	24.5339	29.4195	32.9748	29.6217	32.2816	31.5198	30.2582	21.7651	29.6838	24.0301	21.1401	27.8032	25.2706	21.8092	21.7761	19.8585	21.6922	23.8208
ENSG00000120705	ETF1	eukaryotic translation termination factor 1 [Source:HGNC Symbol;Acc:HGNC:3477]	7.9772	7.28929	6.24381	8.18817	6.00093	6.73948	6.19144	7.06578	6.61602	6.13357	7.76376	7.27721	7.61861	5.36843	6.42335	5.39288	6.10872	6.15179	5.12663	6.44979	10.5	7.79901	6.79022	9.11622	7.81571	8.12363	8.65715	8.46772	9.75259	6.88689
ENSG00000117862	TXNDC12	thioredoxin domain containing 12 [Source:HGNC Symbol;Acc:HGNC:24626]	4.2134	4.99194	2.7262	2.88654	3.26382	4.582	4.82612	2.34896	4.7982	2.72524	1.70941	3.0531	1.60608	2.88479	1.13259	4.4431	3.55018	1.9228	3.69564	3.18588	3.3881	3.71501	3.97768	4.46056	3.42478	5.28738	5.07589	4.6133	6.02097	4.69894
ENSG00000256222	MTRNR2L3	MT-RNR2 like 3 [Source:HGNC Symbol;Acc:HGNC:37157]	0.36253	0.080166	0.306328	0.216586	0	0.319316	0.109244	0.070626	0.038637	0.290899	0.843266	0.297667	0.166662	0.923567	0.883451	0.526087	0.395748	0.209056	0.604634	0.406245	0.101867	0.613952	0.697709	0.520209	0.623136	0.617094	0.464817	0.26587	0.460818	0.331738
ENSG00000177324	BEND2	BEN domain containing 2 [Source:HGNC Symbol;Acc:HGNC:28509]	1.20477	0.306695	0.34403	1.39517	1.96068	0.258729	0.499196	0.186814	0	0.550651	2.7313	0.329296	1.17802	1.36706	1.60974	1.51762	0.64585	0.868797	1.34226	0.663256	2.40031	1.2094	3.64257	0.906244	0.193544	1.3288	0.847174	3.88632	2.43365	6.13794
ENSG00000108960	MMD	monocyte to macrophage differentiation associated [Source:HGNC Symbol;Acc:HGNC:7153]	12.4773	3.9096	3.89639	9.95005	16.1043	3.20117	4.48589	2.8768	2.28737	4.64029	19.7023	5.01707	14.4124	19.0887	13.746	15.6612	4.46378	9.78102	11.0573	4.13369	33.186	9.11181	19.5805	7.12035	4.2757	11.1128	7.75052	18.3205	12.7398	30.1731
ENSG00000170315	UBB	ubiquitin B [Source:HGNC Symbol;Acc:HGNC:12463]	85.0139	79.3018	93.889	89.9669	114.472	66.878	79.7562	83.2523	90.5594	97.0737	59.9828	73.5064	69.703	80.5983	63.0655	87.4105	66.8072	61.3149	61.7315	94.0726	152.687	76.5481	62.3553	105.255	93.0674	106.664	137.8	100.496	80.5145	86.5994
ENSG00000065135	GNAI3	G protein subunit alpha i3 [Source:HGNC Symbol;Acc:HGNC:4387]	6.15737	7.92126	6.12873	8.28327	6.19942	5.98086	5.31774	6.58073	6.95869	6.03538	5.09653	5.63549	5.55	4.10448	4.53472	5.2368	5.63076	4.67301	4.77341	6.53439	5.33649	6.24924	6.2732	7.45026	7.32226	6.79101	5.5222	5.50457	6.57446	8.17592
ENSG00000241399	CD302	CD302 molecule [Source:HGNC Symbol;Acc:HGNC:30843]	6.50988	9.22087	5.33263	7.86401	6.21396	4.60234	2.46044	5.45996	5.65647	3.57263	3.88603	1.88666	4.82355	2.29073	1.80021	3.76859	5.55957	2.55261	3.03854	5.24262	3.43905	7.09742	8.92052	7.23197	6.66889	8.35866	3.71047	1.76213	5.22652	10.5275
ENSG00000109062	SLC9A3R1	SLC9A3 regulator 1 [Source:HGNC Symbol;Acc:HGNC:11075]	56.3232	67.8835	81.016	54.0163	62.7408	47.0948	70.7115	88.9367	103.712	100.893	35.1596	58.3456	74.05	55.3866	45.8223	70.7218	58.5641	51.7216	52.922	60.0272	53.9302	56.3467	38.3745	63.8808	65.8491	47.7852	62.3748	53.4818	52.6589	53.2719
ENSG00000120742	SERP1	stress associated endoplasmic reticulum protein 1 [Source:HGNC Symbol;Acc:HGNC:10759]	11.8906	11.122	10.4722	12.5998	10.046	10.1685	10.3634	10.7069	10.2989	8.58283	7.85079	10.1409	8.82333	7.96517	7.02017	8.80687	8.81062	7.87976	8.45256	9.1975	8.58838	10.0487	8.76008	12.0527	11.2647	11.4137	9.85306	8.75064	11.0968	13.0519
ENSG00000163283	ALPP	alkaline phosphatase, placental [Source:HGNC Symbol;Acc:HGNC:439]	0	0	0	0	0	0.0785055	0	0	0	0.119134	0.12197	0.152545	0	0	0.0846032	0	0.154869	0.0746652	0.0454828	0.0345777	1.14511	0.14773	0	0	0.571372	0.75384	0.221026	0.0655194	0.129062	0
ENSG00000160223	ICOSLG	inducible T cell costimulator ligand [Source:HGNC Symbol;Acc:HGNC:17087]	2.70853	1.56885	0.943472	2.36096	3.20805	1.81879	1.66297	1.51234	2.00815	1.30828	4.32087	3.92323	2.9663	5.27782	9.31041	2.60596	1.96884	2.32786	1.82971	1.79432	1.38732	5.50295	1.77647	2.06553	2.38692	3.11409	3.65052	3.79566	5.31919	2.26645
ENSG00000125430	HS3ST3B1	heparan sulfate-glucosamine 3-sulfotransferase 3B1 [Source:HGNC Symbol;Acc:HGNC:5198]	6.12873	6.60407	6.60356	5.58449	4.80381	6.98542	6.46425	6.19319	6.70206	11.4972	4.84676	8.6141	3.94611	4.74552	4.08438	5.01328	4.28106	5.06788	4.99605	7.00971	4.07157	4.20901	5.33029	6.06944	6.38013	4.91443	4.03157	4.60506	5.37597	3.91748
ENSG00000135535	CD164	CD164 molecule [Source:HGNC Symbol;Acc:HGNC:1632]	18.6394	19.2878	15.4321	19.6327	13.7075	16.2646	15.7537	16.5742	15.1155	15.3662	12.0632	15.0673	15.7353	12.2924	9.7521	13.4823	11.9786	10.3769	11.0613	13.451	10.0307	13.618	14.8838	17.6716	16.3871	18.945	15.9252	10.8648	14.4528	17.6807
ENSG00000131771	PPP1R1B	protein phosphatase 1 regulatory inhibitor subunit 1B [Source:HGNC Symbol;Acc:HGNC:9287]	0.546052	0.282441	0.37506	0.352903	0.370025	0.153582	0.136141	0	0.217858	0.102356	0.098447	0.243846	0.227699	0.200025	0.137439	0.0528062	0.0669946	0.0601037	0.175097	0.150906	0.0283629	0.119186	0.0669439	0.165251	0.0969775	0.0813652	0.101525	0.116477	0.0428872	0.0898173
ENSG00000177943	MAMDC4	MAM domain containing 4 [Source:HGNC Symbol;Acc:HGNC:24083]	8.8636	9.15941	8.91857	9.54567	8.65939	9.52985	8.50305	10.5417	11.2125	9.50297	12.8631	9.39419	12.8994	8.8781	12.0134	7.54509	8.354	8.98339	8.10039	6.35911	6.58233	8.88818	6.4861	7.28277	7.09623	7.49279	7.38046	8.73325	8.23764	6.60108
ENSG00000182118	FAM89A	family with sequence similarity 89 member A [Source:HGNC Symbol;Acc:HGNC:25057]	0.602808	0.699505	0.654387	1.20585	0.632901	1.03976	0.656251	0.689249	0.577241	0.520935	1.51376	1.05869	1.46599	1.13941	0.782272	0.877173	1.32664	0.906002	1.44285	1.18783	1.17435	0.951509	1.0043	1.09094	1.01198	1.15564	0.946959	1.33409	0.844808	0.996104
ENSG00000091640	SPAG7	sperm associated antigen 7 [Source:HGNC Symbol;Acc:HGNC:11216]	3.01374	3.41019	4.66257	3.56706	3.67429	3.7231	2.75777	4.19464	3.35025	4.46186	4.50916	5.08788	4.77606	2.84468	4.6925	4.57671	4.74636	4.55735	5.63223	4.33953	2.74156	3.28012	3.68549	3.92551	3.53191	3.73133	3.52208	3.56145	2.88876	3.11553
ENSG00000108384	RAD51C	RAD51 paralog C [Source:HGNC Symbol;Acc:HGNC:9820]	0.996765	1.2984	0.345818	0.694607	0.557681	1.0972	0.614757	0.797097	0.519545	0.515545	0.266797	0.556019	0.309281	0.236783	0.178426	0.637286	0.447812	0.278464	0.449236	0.679049	0.271847	0.498562	0.655896	0.203398	0.576065	0.548699	0.608076	0.49648	0.533978	0.482837
ENSG00000152332	UHMK1	U2AF homology motif kinase 1 [Source:HGNC Symbol;Acc:HGNC:19683]	17.3923	17.9409	15.6883	16.2866	14.0164	15.0027	13.2389	16.0988	14.6766	18.842	10.716	14.7821	16.5535	11.3955	10.1263	13.97	11.1811	9.65927	10.7409	14.4892	11.4587	13.5783	15.1347	15.9073	16.5577	16.2866	16.7675	14.1453	13.9542	18.8087
ENSG00000165417	GTF2A1	general transcription factor IIA subunit 1 [Source:HGNC Symbol;Acc:HGNC:4646]	3.70948	3.85954	3.34723	5.44612	2.42818	4.0065	2.98159	3.75922	3.54114	3.18485	1.65157	2.69624	3.25305	2.09421	1.6915	2.6043	2.42307	2.31912	1.94577	3.41563	2.0844	2.17182	3.34233	3.0984	3.40392	4.2409	2.20868	1.62187	2.13977	4.3994
ENSG00000162543	UBXN10	UBX domain protein 10 [Source:HGNC Symbol;Acc:HGNC:26354]	0.367781	0.587747	0.62761	0.314411	0.296882	0.204157	0.462462	0.529024	1.26516	0.714557	0.214016	0.279034	0.368687	0.198395	0.455352	0.379068	0.254387	0.372198	0.617103	0.292142	0.198406	0.308869	0.256014	0.263618	0.239977	0.161902	0.607529	0.33733	0.136633	0.226787
ENSG00000162976	SLC66A3	solute carrier family 66 member 3 [Source:HGNC Symbol;Acc:HGNC:28503]	9.67462	8.3095	7.54716	6.91937	6.77988	7.25014	8.68495	8.74069	8.68928	8.15918	4.65529	5.83975	8.06217	5.54997	4.86286	7.5386	5.91879	4.19587	5.6076	6.23081	4.0711	8.34753	7.14721	9.00897	7.74895	8.54084	8.47997	5.92919	6.83029	9.64166
ENSG00000118971	CCND2	cyclin D2 [Source:HGNC Symbol;Acc:HGNC:1583]	21.4916	23.2302	26.862	18.3189	23.1505	22.4842	25.0045	29.1942	26.9364	28.8738	16.7073	24.1965	16.3148	17.2001	11.5011	20.9775	17.0438	16.3525	17.8837	25.8283	14.7696	18.3772	19.8787	22.0151	28.1323	21.6583	24.5454	22.4111	20.1962	20.0075
ENSG00000177873	ZNF619	zinc finger protein 619 [Source:HGNC Symbol;Acc:HGNC:26910]	3.3108	3.8658	3.63673	3.28502	3.05582	3.25142	3.24663	3.65379	3.63681	3.29981	2.06466	2.8847	3.06376	2.16314	1.93958	2.68228	2.03131	2.60245	2.69942	3.43356	1.9779	2.5371	2.91064	2.90035	3.28567	3.14497	3.31322	3.02298	3.1299	3.40886
ENSG00000173114	LRRN3	leucine rich repeat neuronal 3 [Source:HGNC Symbol;Acc:HGNC:17200]	1.82273	2.37095	1.72267	1.9058	1.9944	4.04156	1.63105	1.0037	1.00369	1.49513	1.07744	1.53403	1.03867	0.920792	0.670351	1.53681	1.55419	1.63396	1.29773	1.71457	0.969418	1.98538	6.2292	1.61041	3.67552	2.93334	2.92751	2.73371	1.20255	1.29296
ENSG00000196227	FAM217B	family with sequence similarity 217 member B [Source:HGNC Symbol;Acc:HGNC:16170]	3.13489	3.80504	3.27059	3.1611	3.02403	3.25801	3.01063	4.09038	3.43529	3.52047	1.96591	3.10115	2.98366	1.53042	1.72944	2.70107	2.70388	1.58099	1.98414	3.22571	1.65092	3.10278	3.52631	3.83556	3.86266	3.47518	3.05585	2.08682	3.14345	3.94821
ENSG00000144895	EIF2A	eukaryotic translation initiation factor 2A [Source:HGNC Symbol;Acc:HGNC:3254]	5.80976	4.2382	4.73641	6.14695	4.51882	5.188	5.5672	4.43529	4.30565	4.10666	3.24803	4.42352	3.88816	3.77732	2.76064	3.7	3.44485	3.79491	2.71572	4.93766	3.02521	4.24616	5.66382	5.04841	5.65225	5.46675	6.72585	3.39954	4.53044	5.33325
ENSG00000087086	FTL	ferritin light chain [Source:HGNC Symbol;Acc:HGNC:3999]	228.642	137.277	199.169	177.472	275.311	122.959	206.433	190.213	172.375	142.177	182.315	174.056	200.683	267.568	278.48	294.574	348.589	201.21	309.872	132.672	243.017	260.055	251.882	220.147	219.414	218.074	280.682	300.325	423.728	331.134
ENSG00000198837	DENND4B	DENN domain containing 4B [Source:HGNC Symbol;Acc:HGNC:29044]	35.9749	43.3948	47.4901	41.8965	37.9436	43.8547	40.1587	52.118	44.3054	40.6613	41.8152	44.2411	47.0822	39.2812	43.5565	44.9098	48.1217	44.6462	48.3001	40.346	34.169	36.1185	37.5988	36.6432	37.7153	40.2275	31.8703	36.714	40.072	39.597
ENSG00000170871	KIAA0232	KIAA0232 [Source:HGNC Symbol;Acc:HGNC:28992]	5.66042	5.56795	5.2856	6.49683	4.78582	4.9392	4.33017	5.97831	4.98124	5.48194	4.16116	4.37017	4.16266	3.68687	3.20606	4.91532	4.9219	3.45202	4.01911	5.00396	3.94675	4.84975	5.881	4.71184	5.16552	5.24621	5.47213	4.46845	4.86796	5.88469
ENSG00000155508	CNOT8	CCR4-NOT transcription complex subunit 8 [Source:HGNC Symbol;Acc:HGNC:9207]	11.6559	10.5648	9.93111	11.051	9.166	10.7757	9.51939	9.94095	10.1423	9.88491	8.85853	9.82671	9.8288	8.88254	7.68389	9.00395	7.9715	7.28534	7.9793	9.25633	6.23813	11.96	11.9332	11.7767	12.337	11.6312	13.4776	10.289	11.9813	11.5119
ENSG00000148158	SNX30	sorting nexin family member 30 [Source:HGNC Symbol;Acc:HGNC:23685]	5.8644	4.49418	3.54648	5.53054	4.4338	3.70321	4.22423	4.26772	4.95602	3.27602	2.24662	3.01621	3.27992	3.45	3.56029	3.43511	4.67578	2.7815	4.23533	3.22598	2.92191	4.6968	4.93569	4.57984	4.40012	4.57589	3.90488	4.342	5.26836	5.67902
ENSG00000123700	KCNJ2	potassium inwardly rectifying channel subfamily J member 2 [Source:HGNC Symbol;Acc:HGNC:6263]	0.286232	0.782105	1.10509	1.73991	0.59236	0.648068	0.94841	1.50494	1.21825	0.728622	0.0898168	0.959598	0.282487	0.113968	0.108446	0.297764	0.848414	0.167294	0.23081	0.390927	0.318599	0.19599	0.296353	2.26564	1.37032	0.74138	0.301604	0.357902	0.652633	0.657386
ENSG00000118855	MFSD1	major facilitator superfamily domain containing 1 [Source:HGNC Symbol;Acc:HGNC:25874]	9.66447	8.03873	6.94985	8.49975	10.3574	5.67073	6.99066	5.96187	7.02274	5.88182	9.20474	4.89054	9.41464	7.48873	7.60007	8.31918	6.90073	7.76952	8.44733	5.69182	11.2327	8.60717	12.8468	8.49443	7.59241	11.3915	7.00496	9.30466	10.7	16.9882
ENSG00000188554	NBR1	NBR1 autophagy cargo receptor [Source:HGNC Symbol;Acc:HGNC:6746]	7.41845	7.87081	7.80523	8.0569	7.7406	7.20837	7.26564	8.17224	8.28243	7.55402	4.15113	7.05754	6.30815	5.25496	3.20518	5.48314	7.76434	5.51827	7.43776	7.12917	5.73092	7.42389	8.51522	7.09221	8.6206	8.2606	7.22933	6.62247	7.81921	8.73431
ENSG00000141933	TPGS1	tubulin polyglutamylase complex subunit 1 [Source:HGNC Symbol;Acc:HGNC:25058]	10.8088	9.47116	8.69854	8.6431	9.67362	9.34826	7.55944	7.89977	10.814	9.10491	7.12667	8.55533	7.66479	8.67238	6.72066	8.24663	8.25778	9.34123	7.45892	6.05102	4.68494	6.82835	6.34498	8.29757	7.51926	6.64862	8.22712	8.71639	6.17961	7.83491
ENSG00000035681	NSMAF	neutral sphingomyelinase activation associated factor [Source:HGNC Symbol;Acc:HGNC:8017]	6.60788	6.20091	5.37038	6.26144	5.85011	7.1512	5.46515	6.04295	6.41502	5.60808	4.38319	5.35568	5.10788	4.30847	3.54159	5.39128	4.33505	4.71039	4.26478	5.97427	4.14536	5.52907	6.1411	5.58372	6.37238	6.16042	5.95518	4.59678	5.17608	5.12722
ENSG00000167005	NUDT21	nudix hydrolase 21 [Source:HGNC Symbol;Acc:HGNC:13870]	5.18819	4.60212	4.58716	5.07528	3.69311	4.45195	4.07098	4.12248	4.56821	4.7808	2.92358	3.78646	4.65954	2.93933	2.1124	3.93624	2.75833	2.83711	3.32076	4.30025	2.11491	4.20075	5.41096	5.49111	4.77805	4.85834	5.78927	4.2594	3.78785	6.307
ENSG00000154146	NRGN	neurogranin [Source:HGNC Symbol;Acc:HGNC:8000]	116.282	38.1236	45.6159	85.8086	357.745	25.6932	61.808	20.1773	24.5389	55.584	294.175	60.6374	238.875	279.35	306.336	227.455	69.4423	180.344	244.899	76.0415	574.499	122.014	313.316	101.509	38.0563	115.683	90.2563	294.638	198.541	475.148
ENSG00000170160	CCDC144A	coiled-coil domain containing 144A [Source:HGNC Symbol;Acc:HGNC:29072]	0.200778	0.158223	0.214794	0.220872	0.171433	0.147035	0.284138	0.22573	1.91448	0.17591	0.110165	0.0905385	0.0873861	0.107534	0.078601	0.121103	0.0720171	0.114661	0.0755067	0.291195	0.411645	0.796159	0.153228	0.0753258	0.137257	0.160948	0.0743781	0.019611	0.150266	0.0423097
ENSG00000180011	ZADH2	zinc binding alcohol dehydrogenase domain containing 2 [Source:HGNC Symbol;Acc:HGNC:28697]	5.12755	5.70486	4.87772	5.97437	5.1152	5.88308	4.26345	4.51956	4.90081	5.2987	2.90605	3.88902	4.41405	2.7796	2.6135	4.272	3.99586	3.69805	4.56281	4.44521	2.5162	3.46825	5.09222	3.80065	4.44326	5.46281	4.64076	3.3671	5.71624	5.57738
ENSG00000152969	JAKMIP1	janus kinase and microtubule interacting protein 1 [Source:HGNC Symbol;Acc:HGNC:26460]	0.382491	0.491846	0.92306	0.470774	0.546837	0.254152	0.398303	1.25432	0.71044	0.753296	0.126957	1.27854	0.364378	0.254837	0.212346	0.46243	0.267129	0.416037	0.600663	0.257493	0.114856	0.222349	0.225507	0.323472	0.386041	0.524642	0.243705	0.156209	0.350565	0.0557972
ENSG00000174839	DENND6A	DENN domain containing 6A [Source:HGNC Symbol;Acc:HGNC:26635]	9.05501	9.04223	9.33938	9.49487	8.57102	9.02905	7.87809	10.2264	8.98843	9.73332	7.64948	8.56429	8.64529	6.67167	6.31338	7.16095	6.31022	5.77122	6.17516	8.81964	7.60685	8.68416	7.16815	9.19319	8.46667	8.32052	7.63941	7.45857	6.66791	8.50038
ENSG00000138768	USO1	USO1 vesicle transport factor [Source:HGNC Symbol;Acc:HGNC:30904]	6.43895	7.91192	7.15776	9.16653	5.87036	6.15387	6.12305	7.58684	6.3917	6.72277	5.27623	6.92628	5.13372	4.05566	3.25425	4.37677	5.50904	4.26189	4.92419	7.1852	4.83116	6.01219	6.94245	6.68236	6.2249	7.20424	5.83664	5.04076	5.2581	8.06813
ENSG00000189409	MMP23B	matrix metallopeptidase 23B [Source:HGNC Symbol;Acc:HGNC:7171]	3.61376	6.77634	8.57095	9.38768	4.32528	5.44296	4.84592	11.5937	6.39647	10.4911	4.44829	7.66571	9.55532	5.97364	4.06415	3.59723	5.51599	6.58609	3.26044	3.92899	6.26355	4.73612	0.8822	5.34057	4.55092	2.75719	3.84462	2.88502	4.6592	3.60665
ENSG00000134001	EIF2S1	eukaryotic translation initiation factor 2 subunit alpha [Source:HGNC Symbol;Acc:HGNC:3265]	2.46667	2.65608	2.53954	2.56105	1.69219	3.06606	2.54448	2.79483	2.46282	2.67287	1.32494	1.6464	1.61441	1.64725	1.05007	1.88316	2.41692	2.00323	1.38759	2.95609	1.69862	2.29604	3.112	2.44349	3.28515	2.95284	2.36166	1.98513	2.12328	2.77485
ENSG00000023516	AKAP11	A-kinase anchoring protein 11 [Source:HGNC Symbol;Acc:HGNC:369]	8.57965	9.49831	8.50203	10.5929	6.35692	9.80232	6.72151	7.94545	7.32959	7.27484	4.70324	6.86985	7.33561	5.78474	4.34937	7.10641	5.15343	5.48953	5.68453	8.42895	4.22766	7.46892	10.3378	7.00653	9.06382	10.9134	8.68779	7.0341	7.32073	9.99469
ENSG00000078237	TIGAR	TP53 induced glycolysis regulatory phosphatase [Source:HGNC Symbol;Acc:HGNC:1185]	1.318	1.66606	1.73999	1.2527	1.21884	1.10517	1.37839	1.30837	1.80998	1.22247	1.03437	0.966894	1.01432	0.962985	1.24423	0.887422	1.24997	0.924722	0.99992	1.23864	1.27171	1.44718	1.29894	1.34925	1.50138	1.80627	1.33685	0.905648	1.89426	1.60052
ENSG00000204564	C6orf136	chromosome 6 open reading frame 136 [Source:HGNC Symbol;Acc:HGNC:21301]	5.52341	4.72966	5.92609	4.44291	4.57181	4.86708	6.11318	8.49345	5.99383	7.29525	7.27019	7.86555	7.13812	7.6683	6.43747	8.85316	7.37688	5.81983	7.61289	5.58923	6.86072	4.88888	4.05081	3.60506	4.94055	3.87808	5.30281	7.44307	5.27386	4.9707
ENSG00000073792	IGF2BP2	insulin like growth factor 2 mRNA binding protein 2 [Source:HGNC Symbol;Acc:HGNC:28867]	1.11391	0.628449	0.574883	0.808865	1.1094	0.849901	0.789458	0.484725	0.46718	0.268344	1.59025	0.396434	1.54736	1.35477	1.42262	1.07559	0.888527	0.727069	1.54249	0.699785	2.45334	0.830072	1.50122	1.14379	0.629725	0.910582	1.27608	1.225	1.39306	2.2523
ENSG00000147364	FBXO25	F-box protein 25 [Source:HGNC Symbol;Acc:HGNC:13596]	1.85912	1.73575	1.55582	1.65134	1.67174	2.05889	1.76055	1.72815	1.82589	1.86812	1.17157	1.75601	1.26667	1.21834	0.743376	1.26869	1.29789	1.06126	1.28997	1.82993	1.02297	1.44018	2.0928	1.7251	1.7174	1.65798	2.01865	1.68077	1.36502	1.48113
ENSG00000103769	RAB11A	RAB11A, member RAS oncogene family [Source:HGNC Symbol;Acc:HGNC:9760]	8.22624	6.66139	5.15699	7.40056	8.50469	4.84447	4.87329	4.93626	4.53581	5.45076	6.12625	4.56103	6.91041	5.46494	4.50466	5.68925	4.31404	4.55934	4.89718	5.06697	9.20107	6.17782	8.10457	6.88395	5.36848	6.83435	5.76224	6.91572	6.72889	14.8908
ENSG00000121807	CCR2	C-C motif chemokine receptor 2 [Source:HGNC Symbol;Acc:HGNC:1603]	13.2176	10.1501	14.925	8.83342	11.1505	9.99654	9.86	8.52157	15.6559	6.94382	3.57524	3.44855	3.58736	6.36544	2.95956	8.85892	16.12	5.99721	11.0178	8.85875	7.03317	8.10786	15.4535	17.51	20.991	15.6133	10.4313	6.69315	8.4073	21.1552
ENSG00000155957	TMBIM4	transmembrane BAX inhibitor motif containing 4 [Source:HGNC Symbol;Acc:HGNC:24257]	9.17153	9.74345	7.38832	7.42458	7.92703	8.4553	7.82842	7.9837	7.08854	5.66344	4.39363	6.57499	7.17158	5.1107	3.81211	6.91481	8.30804	5.21027	5.76103	6.13561	5.80902	6.34359	8.31942	9.94417	8.45931	8.20793	8.1587	5.76574	9.72552	9.39986
ENSG00000155096	AZIN1	antizyme inhibitor 1 [Source:HGNC Symbol;Acc:HGNC:16432]	12.9613	12.0639	12.0458	17.4648	11.5818	10.9364	10.2615	11.0892	13.1702	11.6506	9.43245	13.1203	12.0533	9.64806	7.02406	9.08069	10.9749	10.0513	7.86324	10.0276	13.8779	10.087	12.1526	18.1102	14.0795	11.4221	14.7352	11.7984	13.3019	13.6119
ENSG00000105516	DBP	D-box binding PAR bZIP transcription factor [Source:HGNC Symbol;Acc:HGNC:2697]	9.11313	7.83995	8.13151	6.66874	7.92434	9.1167	7.97312	7.11009	7.84648	9.40929	5.7412	5.36758	7.02259	6.73695	6.08486	7.60811	5.80891	7.08332	6.54681	6.59789	4.81862	8.09801	7.67526	7.05394	7.13786	7.76809	6.32698	7.19895	5.57385	6.09304
ENSG00000134419	RPS15A	ribosomal protein S15a [Source:HGNC Symbol;Acc:HGNC:10389]	20.6683	21.8988	20.3342	19.7267	28.5598	23.4069	31.5631	22.2564	24.7594	26.7924	12.9933	24.0202	19.3515	18.9539	18.6542	28.7801	26.5271	18.9907	21.9008	30.1695	23.5003	31.0979	34.361	26.8489	42.0073	23.2023	40.5723	30.8039	25.8544	25.1298
ENSG00000095139	ARCN1	archain 1 [Source:HGNC Symbol;Acc:HGNC:649]	9.95933	9.75566	10.9987	10.418	10.4108	9.45911	10.0922	11.109	10.18	10.2931	5.62898	8.42379	10.0254	7.05356	5.59746	7.92538	8.861	6.48738	7.80481	10.4836	6.86736	7.62695	11.025	10.1128	12.0909	11.3497	11.6275	8.02649	9.52627	10.2783
ENSG00000127995	CASD1	CAS1 domain containing 1 [Source:HGNC Symbol;Acc:HGNC:16014]	4.60249	5.05875	3.45754	5.97001	3.5443	5.4625	3.71821	4.17395	3.63317	4.51862	2.72149	3.63849	3.5511	2.95912	2.5614	3.30433	3.37412	2.98901	2.98458	4.44378	2.09883	3.39596	4.86036	3.75595	3.44653	4.31806	3.14288	3.05439	3.14497	3.95868
ENSG00000137142	IGFBPL1	insulin like growth factor binding protein like 1 [Source:HGNC Symbol;Acc:HGNC:20081]	0.075189	0	0	0	0	0	0	0	0	0.02842	0	0	0.144943	0.066008	0.286449	0.157179	0.03825	0.486657	0.253746	0.07464	0.071909	0	0	0.042412	0	0	0	0	0	0
ENSG00000135766	EGLN1	egl-9 family hypoxia inducible factor 1 [Source:HGNC Symbol;Acc:HGNC:1232]	9.83497	8.81218	9.14188	9.1307	7.61195	8.95932	6.97918	8.45787	8.56267	4.43303	4.34922	5.94635	8.31697	5.70087	4.80482	3.37525	6.47372	6.17703	6.99954	6.30279	5.41412	7.09213	7.66739	7.72655	7.92355	9.08227	6.79849	6.48427	6.87159	10.4692
ENSG00000165091	TMC1	transmembrane channel like 1 [Source:HGNC Symbol;Acc:HGNC:16513]	0	0	0	0	0	0	0	0	0	0	0	0	0	0.0523764	0.0515066	0.00708629	0	0.118483	0	0	0.0871301	0.0649711	0	0	0.0222353	0.0207477	0.014479	0	0	0
ENSG00000170275	CRTAP	cartilage associated protein [Source:HGNC Symbol;Acc:HGNC:2379]	12.1316	9.06113	8.67398	7.46136	10.9082	9.63028	10.0205	8.85473	11.2823	8.2034	6.56447	7.09229	9.61694	7.98556	8.04895	8.64091	9.32974	6.90339	11.0344	6.4596	8.54553	10.761	10.0213	12.2585	10.2854	11.1304	10.5398	9.8036	11.0764	15.0067
ENSG00000158292	GPR153	G protein-coupled receptor 153 [Source:HGNC Symbol;Acc:HGNC:23618]	2.34417	3.40385	2.7444	2.77656	3.01738	1.66361	3.85369	4.0654	6.66512	12.3381	2.70102	4.74081	4.40367	1.94565	1.78861	2.60487	2.19441	1.83332	1.9754	2.01602	2.30036	1.87325	0.454353	2.65759	3.66579	0.752776	2.50608	1.69914	2.97782	2.77991
ENSG00000141424	SLC39A6	solute carrier family 39 member 6 [Source:HGNC Symbol;Acc:HGNC:18607]	3.98095	4.29537	3.54966	4.13958	3.2154	3.28126	3.66099	3.29871	4.07756	3.85405	2.58643	3.34794	4.01594	2.17873	2.33268	2.87225	2.20705	1.97676	2.6719	3.15649	2.42683	3.27611	3.95156	3.72829	3.61542	4.04333	4.85386	2.73994	3.42743	4.69511
ENSG00000116741	RGS2	regulator of G protein signaling 2 [Source:HGNC Symbol;Acc:HGNC:9998]	15.3651	16.0979	14.9396	18.1963	13.9333	9.35354	18.6048	9.95559	13.9836	11.3345	6.49371	7.57721	13.0882	7.31989	5.55419	7.5826	18.8322	9.24759	12.695	9.36519	13.9629	14.2078	10.286	17.669	15.3894	20.3034	9.78183	8.64279	24.0139	21.7518
ENSG00000104361	NIPAL2	NIPA like domain containing 2 [Source:HGNC Symbol;Acc:HGNC:25854]	2.55508	3.71219	1.94893	3.61383	2.11233	2.14607	1.86711	3.03179	2.51146	1.9899	0.9357	2.01968	2.1622	1.18942	1.66989	1.81969	1.98012	1.29919	1.9156	1.58405	1.24982	1.61794	2.10455	2.41299	2.48158	3.13148	2.52589	1.33442	2.39561	2.61789
ENSG00000111358	GTF2H3	general transcription factor IIH subunit 3 [Source:HGNC Symbol;Acc:HGNC:4657]	2.66916	3.02295	2.86464	2.30563	2.44065	2.84243	3.29045	2.66739	2.61642	3.14028	1.51284	2.27622	2.49063	1.57032	1.18115	1.87955	2.18858	1.71065	1.90806	2.45624	1.674	2.15581	2.98654	2.68015	3.10315	2.32885	1.88697	2.33781	1.6074	3.2876
ENSG00000186994	KANK3	KN motif and ankyrin repeat domains 3 [Source:HGNC Symbol;Acc:HGNC:24796]	2.98497	2.14785	2.98661	2.66804	2.51955	2.61712	2.54016	2.4779	2.37667	2.06807	1.6442	1.95302	3.06849	1.53838	2.03278	1.51966	1.79466	2.35526	1.81572	2.19116	2.14973	1.57785	1.30355	1.77587	1.91205	1.82423	2.08983	1.70421	1.19762	2.23137
ENSG00000158545	ZC3H18	zinc finger CCCH-type containing 18 [Source:HGNC Symbol;Acc:HGNC:25091]	6.78195	7.34455	8.07316	7.40641	7.38535	7.84381	6.97887	8.29283	9.10215	7.86077	8.65986	9.1444	7.1021	6.83821	8.0921	7.13478	7.18091	7.3472	7.07312	7.25581	7.18565	6.6912	5.64196	6.45466	6.16279	5.73479	5.96809	6.85079	7.27818	5.93207
ENSG00000189043	NDUFA4	NDUFA4 mitochondrial complex associated [Source:HGNC Symbol;Acc:HGNC:7687]	4.83352	3.61841	2.91212	3.46998	4.87107	4.16287	4.13339	4.47176	3.31503	3.57841	2.85486	3.94148	4.02571	3.83417	3.05275	4.50471	3.87843	2.84925	3.12117	3.62672	3.3247	5.73902	5.61198	3.96884	5.47418	4.94178	7.09309	4.18184	4.71794	4.75649
ENSG00000204001	LCN8	lipocalin 8 [Source:HGNC Symbol;Acc:HGNC:27038]	0.239472	0	0	0.0460084	0.54755	1.16682	2.75093	0.32886	0	0.153388	0	0.0945136	1.22164	0.0732676	2.91729	3.18565	1.46706	1.71089	1.76183	0.147818	0	0	0.2041	0	0.263484	0.402719	0	0.0623727	0.039057	0.132878
ENSG00000170088	TMEM192	transmembrane protein 192 [Source:HGNC Symbol;Acc:HGNC:26775]	1.21387	1.17031	1.31841	1.30009	0.990154	1.19489	1.272	1.19987	0.905173	1.40188	0.568177	0.83067	0.948929	0.716434	0.766137	0.916371	1.10614	0.959524	0.735596	0.926844	0.584695	0.916929	1.29471	1.34554	1.30885	1.25447	1.08481	1.20975	1.03122	0.934505
ENSG00000156453	PCDH1	protocadherin 1 [Source:HGNC Symbol;Acc:HGNC:8655]	0.527242	1.3385	2.74693	0.739215	0.758517	1.05958	0.393423	2.40091	2.33113	1.21619	0.299732	0.82749	1.6406	0.574661	0.494063	0.862783	0.993773	0.753166	0.383807	0.915226	0.980436	0.768627	0.187474	0.316198	0.777854	0.517325	1.12259	0.746499	0.741936	0.232054
ENSG00000166224	SGPL1	sphingosine-1-phosphate lyase 1 [Source:HGNC Symbol;Acc:HGNC:10817]	5.52606	5.1615	4.72229	4.94183	5.5479	4.43536	5.31234	5.31329	5.0438	5.14263	3.36587	5.24097	4.28137	3.60926	3.3242	4.47579	4.24569	3.12051	4.0673	4.55255	3.64927	5.13963	4.87862	4.60865	5.07927	4.65742	6.08948	4.35166	4.95053	5.02421
ENSG00000003402	CFLAR	CASP8 and FADD like apoptosis regulator [Source:HGNC Symbol;Acc:HGNC:1876]	17.6121	19.6931	19.6471	20.1662	19.1064	20.6655	19.1732	22.4683	22.0379	22.3944	14.2348	21.1147	18.2611	12.6453	14.4408	16.4626	19.0374	16.7178	18.3663	20.5794	11.4715	14.4246	16.3619	19.2826	18.1656	18.1791	17.7575	14.0951	16.6348	17.5498
ENSG00000166295	ANAPC16	anaphase promoting complex subunit 16 [Source:HGNC Symbol;Acc:HGNC:26976]	9.56616	11.9187	9.73583	6.29154	9.3565	11.2743	12.1931	8.81827	9.15842	10.1982	4.38023	8.60934	7.15232	5.73485	4.63429	9.24479	8.7357	6.02155	6.82859	10.1085	7.04863	8.47216	11.1989	8.50617	10.5838	9.38182	9.31767	8.24833	8.24759	8.63151
ENSG00000180900	SCRIB	scribble planar cell polarity protein [Source:HGNC Symbol;Acc:HGNC:30377]	14.7384	17.2142	18.6865	17.0573	14.0953	16.6515	17.0558	18.9848	18.9458	17.39	13.1762	16.5269	17.0384	13.5414	13.9922	14.65	15.8814	15.5317	13.3398	11.3377	16.572	12.3298	11.534	15.6027	14.6714	13.2742	11.2229	12.6599	14.7971	14.0535
ENSG00000132518	GUCY2D	guanylate cyclase 2D, retinal [Source:HGNC Symbol;Acc:HGNC:4689]	0.433954	0.376877	0.537256	1.4653	0.26233	0.47389	0.733961	0.666949	0.266031	0.465107	0.159712	0.230662	0	0.240086	0.419657	0.162543	0.395075	0.199082	0.352323	0.184701	0.363743	0.172884	0.135843	0.513312	0.383585	0.335762	0.192769	0	0.107561	0.364111
ENSG00000047932	GOPC	golgi associated PDZ and coiled-coil motif containing [Source:HGNC Symbol;Acc:HGNC:17643]	6.08194	7.15366	5.65972	6.9262	5.26297	8.5167	5.28219	7.52695	6.11357	6.98359	3.46828	5.20966	5.52254	4.50869	3.33955	4.93277	5.70902	3.98249	4.51092	5.94847	3.34988	5.14507	6.75725	5.80216	5.62921	6.44393	5.37048	3.73378	4.69396	7.98183
ENSG00000130294	KIF1A	kinesin family member 1A [Source:HGNC Symbol;Acc:HGNC:888]	0	0	0.0224853	0	0	0	0.0199052	0.00415564	0	0	0.00431598	0	0.0731163	0.1296	0.0312907	0.0311028	0	0.0550183	0.0173316	0.015556	0	0.00634211	0	0.00859467	0.0116723	0	0	0	0	0
ENSG00000128311	TST	thiosulfate sulfurtransferase [Source:HGNC Symbol;Acc:HGNC:12388]	2.89111	1.61616	1.81213	2.23738	5.20846	1.31056	2.58607	0.796166	3.24334	2.14837	2.16596	1.44031	3.97585	3.29345	3.48701	3.98607	2.25302	2.14556	2.51798	0.810003	4.88556	3.27613	4.7022	4.22715	3.27629	3.66047	4.23493	4.48673	3.96143	5.52136
ENSG00000149313	AASDHPPT	aminoadipate-semialdehyde dehydrogenase-phosphopantetheinyl transferase [Source:HGNC Symbol;Acc:HGNC:14235]	2.58972	1.67115	2.11107	2.11924	1.66776	1.57926	1.59787	1.69299	1.41361	1.54954	1.03611	1.73862	1.41995	1.17488	1.1546	1.22483	1.27586	1.26935	0.936253	1.69047	1.21275	1.71359	2.20363	1.8415	2.28908	1.87837	1.94026	1.10524	1.78974	2.28597
ENSG00000064601	CTSA	cathepsin A [Source:HGNC Symbol;Acc:HGNC:9251]	17.1224	11.7786	10.5608	12.7335	22.1639	10.4999	10.0841	12.4243	10.7704	8.00099	21.0684	10.0692	21.208	17.2664	16.9716	19.6229	12.6055	14.09	16.7173	9.79257	29.8669	14.0838	20.6718	19.2218	14.3667	15.4958	13.653	22.1936	17.0859	29.6079
ENSG00000159958	TNFRSF13C	TNF receptor superfamily member 13C [Source:HGNC Symbol;Acc:HGNC:17755]	14.698	14.035	10.4756	14.6255	9.72331	12.8401	12.3297	9.75183	8.69157	7.78551	7.52334	21.7937	15.3526	26.3272	41.7118	22.0621	12.2579	14.8333	13.8745	12.6687	9.95559	13.6674	16.2807	11.9382	11.215	23.6391	9.41302	18.4762	15.1874	13.1233
ENSG00000120279	MYCT1	MYC target 1 [Source:HGNC Symbol;Acc:HGNC:23172]	0.15314	0.041028	0.537078	0.163455	0.54497	0.090327	0.486665	0	0.028841	0.386943	0.992687	0.417605	0.665669	0.392833	0.317622	0.78738	0.257838	0.149313	0.862737	0.24526	0.67683	0.972713	0.955781	0.488318	0.104747	0.116979	0.442193	1.23727	1.05489	2.61298
ENSG00000231887	PRH1	proline rich protein HaeIII subfamily 1 [Source:HGNC Symbol;Acc:HGNC:9366]	1.76434	1.42333	1.52097	0.942578	1.65906	1.61392	1.40845	1.13028	1.26765	1.45737	1.75676	2.36203	1.49808	2.09979	1.30648	1.84247	1.20478	1.68024	1.95298	2.53964	0.885849	1.97293	3.22275	1.89468	2.4446	2.98693	2.43873	2.70155	1.53627	2.82974
ENSG00000111348	ARHGDIB	Rho GDP dissociation inhibitor beta [Source:HGNC Symbol;Acc:HGNC:679]	55.7925	43.513	40.1093	44.1379	60.9486	43.2333	49.1698	49.0847	49.6983	43.0994	38.6832	52.145	41.9689	40.49	37.4649	42.4604	44.7679	37.2027	42.7048	52.3943	47.6199	57.5275	57.3358	51.9995	67.4485	47.5906	64.2307	54.9698	52.7422	50.0402
ENSG00000212126	TAS2R50	taste 2 receptor member 50 [Source:HGNC Symbol;Acc:HGNC:18882]	0.439745	0.74589	0.336711	0.070844	0.29668	0.853018	0.450262	0.229746	0.664053	0.541508	0.18627	0.582117	0.990956	0.294928	0.245921	0.194036	0.894747	0.229637	0.12078	2.4442	1.60619	1.08953	1.24193	2.13559	0.507234	1.50083	1.43774	1.10064	0.812584	1.09537
ENSG00000126698	DNAJC8	DnaJ heat shock protein family (Hsp40) member C8 [Source:HGNC Symbol;Acc:HGNC:15470]	3.51886	4.14413	4.2762	4.86971	4.74715	4.35677	4.93992	5.34101	5.188	4.04325	2.83398	4.86954	3.83188	3.03748	3.40987	3.48111	3.94248	2.48188	3.07783	3.46196	3.86457	4.76416	5.08299	3.65548	5.81867	3.96483	6.1556	3.98695	4.97744	4.20073
ENSG00000148488	ST8SIA6	ST8 alpha-N-acetyl-neuraminide alpha-2,8-sialyltransferase 6 [Source:HGNC Symbol;Acc:HGNC:23317]	1.51339	1.90231	2.40272	1.61568	0.820269	0.875037	1.90203	2.30479	1.83656	3.11843	1.12254	1.49617	1.82622	1.14083	1.3916	1.43205	1.11649	0.66829	0.762999	1.34021	1.15863	1.08597	0.440681	1.93156	1.00275	0.598819	1.32672	0.88433	1.48575	1.08553
ENSG00000149131	SERPING1	serpin family G member 1 [Source:HGNC Symbol;Acc:HGNC:1228]	0	0.459513	0.338198	0.361769	0.409865	0	0.188981	0.257741	0.181487	0.221678	0.192231	0.177032	0.193781	0.614389	0.780157	0.106252	0.384263	0.19643	0.664927	0.2102	0.506755	0.562344	0.394697	0.307834	0.608857	0.512579	0.706623	0.257603	2.60458	0.887932
ENSG00000126391	FRMD8	FERM domain containing 8 [Source:HGNC Symbol;Acc:HGNC:25462]	21.6216	23.022	23.5454	20.5547	22.1203	22.7104	24.074	22.5921	23.468	22.5907	14.4579	22.9004	18.9891	17.1934	16.1113	21.3359	18.4976	20.1901	20.2747	16.7328	17.0244	15.5235	18.6312	19.7682	19.5477	21.6106	15.337	18.4041	18.7075	22.4187
ENSG00000090487	SPG21	SPG21 abhydrolase domain containing, maspardin [Source:HGNC Symbol;Acc:HGNC:20373]	8.6241	8.06056	8.85442	8.64584	9.28019	9.06598	8.25758	7.48843	7.70199	8.65158	6.52962	6.34158	7.30269	7.27627	6.27517	9.3273	9.32812	5.87501	8.67188	7.2739	7.45345	9.6926	10.6534	8.49524	9.5528	11.5029	9.42261	7.79378	10.9963	11.9865
ENSG00000164163	ABCE1	ATP binding cassette subfamily E member 1 [Source:HGNC Symbol;Acc:HGNC:69]	4.57759	4.16511	3.2932	4.07557	3.53456	5.40985	3.98195	3.98972	2.92805	3.86968	3.0029	3.28229	3.0155	2.72501	2.29175	3.12312	2.98757	2.99818	2.29961	4.31029	2.70913	3.71098	4.98127	4.83395	4.67701	4.33361	4.21334	2.98876	3.53677	3.68678
ENSG00000157881	PANK4	pantothenate kinase 4 (inactive) [Source:HGNC Symbol;Acc:HGNC:19366]	10.5781	12.6822	12.8577	12.0661	12.675	12.8985	12.6063	12.0968	14.9758	13.2959	12.4293	9.735	11.9637	12.351	11.9788	11.5174	11.9902	14.1583	12.397	10.7693	7.96756	11.2991	11.0665	9.88238	10.5401	11.5024	10.0847	10.8944	9.30359	11.1573
ENSG00000116478	HDAC1	histone deacetylase 1 [Source:HGNC Symbol;Acc:HGNC:4852]	19.1781	17.202	17.4574	18.3468	18.1258	17.8544	15.0067	17.7809	18.6114	19.0477	10.5554	14.2383	15.1988	13.3819	10.3982	14.1316	14.2087	14.2115	13.8451	19.3958	13.4817	17.4437	18.5069	19.7505	19.9831	19.3735	16.6977	15.8172	13.898	14.0846
ENSG00000183475	ASB7	ankyrin repeat and SOCS box containing 7 [Source:HGNC Symbol;Acc:HGNC:17182]	3.46429	2.85422	3.66414	3.28409	3.13654	3.35477	3.56476	3.21096	2.86713	2.97815	2.21451	2.098	2.16622	2.78484	1.6981	2.72351	2.18656	2.54124	2.87597	3.2874	1.98463	3.12372	3.56837	3.42245	3.59738	3.40442	3.10865	2.90896	2.87141	3.69633
ENSG00000180190	TDRP	testis development related protein [Source:HGNC Symbol;Acc:HGNC:26951]	0.491326	0.184141	0.334699	0.600605	1.17999	0.126965	0.190853	0.189454	0.0843746	0.433545	0.873042	0.402794	0.768281	0.557083	0.746954	1.24425	0.177776	1.11734	0.766818	0.20789	1.39582	0.63202	1.37445	0.782733	0.402589	0.433124	0.57102	0.793384	0.829084	3.08117
ENSG00000158481	CD1C	CD1c molecule [Source:HGNC Symbol;Acc:HGNC:1636]	2.03194	3.66965	2.56454	5.29899	2.74533	3.28113	4.15918	2.84444	2.74135	2.05472	0.727153	0.932405	2.04937	1.33534	2.46051	1.67024	2.1565	2.11886	2.61932	2.37395	4.00492	4.52182	3.88472	2.80191	2.86762	2.68241	1.52274	2.41535	1.49739	3.26831
ENSG00000156463	SH3RF2	SH3 domain containing ring finger 2 [Source:HGNC Symbol;Acc:HGNC:26299]	0.0398378	0.0727036	0.119701	0.100485	0.126779	0.108014	0.173513	0.133617	0.30087	0.0778719	0.0480636	0.6865	0.641873	0.0578928	0.213908	0.130909	0.116067	0.0973856	0.127303	0.269384	0.174933	0.0705211	0.0896638	0.144833	0.0482482	0.0575251	0.14951	0.0617274	0.0272829	0.0609653
ENSG00000166278	C2	complement C2 [Source:HGNC Symbol;Acc:HGNC:1248]	0.316884	0.113283	0.439736	0.506918	0.411155	0.375505	0.438228	0.317149	0.219572	0.196117	0.967505	0.344075	0.430925	0.592157	0.431458	0.400438	0.486339	0.132535	0.566752	0.386314	0.611349	0.445612	0.523647	0.491196	0.348688	0.584238	0.460952	0.521664	1.56834	1.31356
ENSG00000151208	DLG5	discs large MAGUK scaffold protein 5 [Source:HGNC Symbol;Acc:HGNC:2904]	2.18114	1.8058	5.07623	3.3897	1.86783	2.59803	3.5264	4.83716	7.14528	6.5649	2.14316	3.7532	4.95927	1.50772	1.83999	2.07137	3.48404	2.19923	1.48438	3.28445	2.63151	1.98611	0.750361	2.82223	2.70898	1.37284	1.99209	2.0329	3.41733	2.19766
ENSG00000102879	CORO1A	coronin 1A [Source:HGNC Symbol;Acc:HGNC:2252]	155.332	161.83	159.395	131.359	157.861	156.707	174.395	178.026	185.585	155.567	104.724	120.813	139.086	132.48	106.113	171.169	129.919	123.208	143.003	140.044	122.145	144.907	154.631	139.09	164.224	161.399	136.805	149.462	161.024	175.699
ENSG00000140526	ABHD2	abhydrolase domain containing 2, acylglycerol lipase [Source:HGNC Symbol;Acc:HGNC:18717]	12.3283	11.3035	11.7854	11.3108	10.9194	8.00879	9.32902	12.8307	13.0965	12.3567	8.09505	12.5776	9.87948	8.57442	8.17891	8.8831	7.81754	5.18647	7.96791	7.5625	7.85195	10.0364	8.55935	10.3187	10.4846	8.93965	13.4826	9.43778	10.9048	12.832
ENSG00000282936	AC004706	novel protein	0.277606	0.222528	0.303342	0.204943	0.489849	0.244765	0.320921	0.375548	0.32187	0.321269	0.475403	0.203455	0.099813	0.569379	0.409951	0.694076	0.713509	0.404337	0.687228	0.430565	0.167138	0.147161	0.277757	0.107507	0.217082	0.279143	0.483435	0.331673	0.282303	0.153167
ENSG00000168329	CX3CR1	C-X3-C motif chemokine receptor 1 [Source:HGNC Symbol;Acc:HGNC:2558]	20.8738	33.9121	35.2932	32.1085	20.3672	12.1054	18.7498	40.6831	28.9508	41.3043	8.77763	15.2559	24.0781	15.2092	5.77286	27.0456	22.2244	10.7866	13.5137	29.7732	19.4699	15.2837	14.6658	25.2815	29.4105	14.6488	19.634	16.9488	22.9672	19.8818
ENSG00000162825	NBPF20	NBPF member 20 [Source:HGNC Symbol;Acc:HGNC:32000]	8.08957	5.09539	5.93867	4.74395	6.30909	6.4948	5.89361	5.30303	6.36656	4.26333	7.80902	7.6613	8.28923	6.7921	7.51363	6.74012	8.66263	7.1222	8.74012	7.06611	6.14139	8.58068	7.43478	5.36105	5.60657	5.78947	6.80832	7.47998	8.71045	7.09321
ENSG00000143252	SDHC	succinate dehydrogenase complex subunit C [Source:HGNC Symbol;Acc:HGNC:10682]	5.16935	3.83063	6.12296	5.10068	6.10253	6.79891	6.21041	6.37379	5.79744	5.12032	2.46229	5.46543	2.99481	3.71763	3.09906	4.90619	4.81762	4.21821	4.45967	6.00914	3.37817	5.99183	6.19553	4.70806	6.94474	6.55094	6.76891	5.27319	6.28355	6.39755
ENSG00000141404	GNAL	G protein subunit alpha L [Source:HGNC Symbol;Acc:HGNC:4388]	0.838349	1.88113	0.90133	1.16811	1.07456	1.26638	0.970563	1.52411	0.967568	2.12629	0.550952	0.934774	0.906137	0.677288	0.555515	1.02724	1.09375	0.678647	0.620283	1.18524	0.692973	0.921051	1.07031	1.38013	1.01092	0.963505	0.955359	0.723456	0.994693	0.683132
ENSG00000167085	PHB	prohibitin [Source:HGNC Symbol;Acc:HGNC:8912]	4.18152	3.95197	4.58648	3.42945	5.33731	4.52991	6.23009	5.53534	4.24	4.96744	2.23201	4.24643	3.57436	3.55846	3.11066	4.04039	3.32201	2.89369	3.61229	4.22747	2.72721	4.91547	4.5219	4.7436	5.27033	4.49369	5.12914	4.1162	4.32933	4.59264
ENSG00000103254	ANTKMT	adenine nucleotide translocase lysine methyltransferase [Source:HGNC Symbol;Acc:HGNC:14152]	8.29507	15.44	10.6714	10.7004	8.33734	14.1259	11.8872	13.3089	11.0508	13.8123	5.95315	8.896	13.669	9.27967	8.05913	10.2295	10.2829	9.44155	9.03991	7.5061	8.43427	8.40195	7.51435	9.88672	8.2474	9.7038	7.70383	8.09963	6.08552	11.9931
ENSG00000155850	SLC26A2	solute carrier family 26 member 2 [Source:HGNC Symbol;Acc:HGNC:10994]	1.64041	2.63924	2.17338	2.25278	2.10335	2.49254	1.90021	2.37535	2.10691	2.54038	0.729426	1.58116	1.76195	1.39824	1.05572	1.97649	1.67381	1.15379	1.61377	2.38071	1.28677	1.65582	2.24627	1.83308	2.06711	2.18409	2.43593	1.69042	1.35065	2.10961
ENSG00000090238	YPEL3	yippee like 3 [Source:HGNC Symbol;Acc:HGNC:18327]	11.4848	8.21357	12.3579	9.91214	12.7084	11.8802	9.29587	13.2742	10.4787	10.9857	15.7772	12.7237	14.614	14.4151	15.2412	14.4631	16.6838	12.0032	13.0317	11.0616	9.31839	11.6371	11.2206	8.50501	10.314	10.7968	10.4439	14.651	11.9023	14.9286
ENSG00000048052	HDAC9	histone deacetylase 9 [Source:HGNC Symbol;Acc:HGNC:14065]	1.98967	1.26354	0.935992	1.59199	1.04865	1.66899	1.35102	1.36414	0.70201	0.821911	0.898164	1.27978	1.81595	1.41027	1.99592	1.69373	2.04157	1.10041	1.30179	1.5004	1.66486	1.69173	2.45282	1.80142	2.03398	2.19664	1.72028	1.35818	1.74561	2.60831
ENSG00000110876	SELPLG	selectin P ligand [Source:HGNC Symbol;Acc:HGNC:10722]	31.9368	31.2802	36.8375	25.9795	34.1556	31.4009	34.0051	37.0879	36.78	38.2867	18.5429	32.9584	21.4086	23.875	19.6279	31.4798	27.8574	21.2291	29.9997	32.7783	26.617	26.6376	29.8256	28.1435	38.2346	29.386	30.5621	29.0625	33.3575	32.289
ENSG00000164442	CITED2	Cbp/p300 interacting transactivator with Glu/Asp rich carboxy-terminal domain 2 [Source:HGNC Symbol;Acc:HGNC:1987]	30.5296	17.641	20.5812	27.5189	31.6902	23.8378	25.472	20.2801	30.849	25.6865	14.5324	18.7871	21.5152	15.3913	14.2908	17.8249	22.1419	22.3065	19.8015	20.8483	19.517	19.6973	15.4787	26.8819	23.7791	28.1584	24.2892	16.3564	22.1072	25.3714
ENSG00000161202	DVL3	dishevelled segment polarity protein 3 [Source:HGNC Symbol;Acc:HGNC:3087]	6.60724	6.20242	7.11106	5.99818	5.92548	6.49904	6.51088	6.92606	7.05161	6.94899	7.38588	7.48561	6.61841	7.19447	8.38693	6.55401	7.62402	7.34487	6.51515	7.65192	5.91646	6.06302	5.43477	6.16711	6.27605	5.18429	6.45667	6.36322	5.97962	6.18905
ENSG00000146007	ZMAT2	zinc finger matrin-type 2 [Source:HGNC Symbol;Acc:HGNC:26433]	12.5041	12.2385	10.0427	9.52118	11.0198	10.7413	10.868	9.62676	10.9707	10.665	8.36633	12.2347	12.1907	10.1202	7.46119	10.9587	7.53162	7.72612	11.0018	8.96198	8.83369	13.5498	12.9807	10.6772	14.1597	13.4813	16.1507	12.1978	13.6226	14.3638
ENSG00000179528	LBX2	ladybird homeobox 2 [Source:HGNC Symbol;Acc:HGNC:15525]	3.44688	3.01261	6.44725	4.57293	3.97814	4.33549	4.52349	4.71988	4.68402	6.70112	4.02594	3.9725	1.83124	2.85982	3.29262	4.48122	5.03834	4.66245	4.55219	5.15435	2.33982	3.77106	4.00582	3.07134	2.84338	3.76434	3.2456	2.22376	3.17332	2.67811
ENSG00000162244	RPL29	ribosomal protein L29 [Source:HGNC Symbol;Acc:HGNC:10331]	52.7253	39.523	44.8947	34.0292	54.3674	50.8955	73.1238	63.0132	59.1399	57.7651	22.5504	53.9028	24.3094	29.1495	31.4766	46.1733	56.3694	37.0692	47.7289	57.0461	37.9364	62.2581	70.835	54.8055	81.3942	47.0845	73.7458	60.8384	61.0826	48.8413
ENSG00000162946	DISC1	DISC1 scaffold protein [Source:HGNC Symbol;Acc:HGNC:2888]	4.10351	1.68963	2.06188	2.8865	2.94285	4.17057	4.65143	2.73957	2.01019	1.56337	3.2441	3.21219	3.7419	3.21562	3.58106	3.30798	4.46685	4.91696	3.57472	3.15702	3.39931	3.90392	5.29364	4.09045	3.35124	3.93551	4.44359	3.98544	5.46072	5.24537
ENSG00000130731	METTL26	methyltransferase like 26 [Source:HGNC Symbol;Acc:HGNC:14141]	10.0979	12.531	10.0802	7.532	7.67938	10.9903	7.69929	10.4922	9.64689	8.1251	8.61884	9.87817	9.54821	9.92504	7.48095	10.5755	9.02968	8.92878	9.4315	8.53688	6.58518	6.19205	8.93368	6.093	7.85018	9.75905	6.57476	5.88581	7.51655	7.69719
ENSG00000123505	AMD1	adenosylmethionine decarboxylase 1 [Source:HGNC Symbol;Acc:HGNC:457]	8.19642	6.63812	5.20192	6.82324	6.81617	6.09956	3.86495	5.89074	5.71685	5.94883	5.43557	4.81704	5.96553	5.67353	4.72921	5.33555	4.74706	5.50888	5.83253	5.63082	7.42605	8.09422	6.70231	8.10197	5.5539	7.92685	6.98017	6.58544	6.76391	6.525
ENSG00000163736	PPBP	pro-platelet basic protein [Source:HGNC Symbol;Acc:HGNC:9240]	134.182	33.1221	36.6508	145.602	269.155	30.8963	51.718	15.58	14.5316	61.7484	218.876	42.6621	255.947	178.09	201.6	200.844	58.9143	203.747	205.149	72.1567	450.737	160.143	392.31	97.099	38.8626	84.0856	83.1991	198.13	203.063	594.648
ENSG00000196188	CTSE	cathepsin E [Source:HGNC Symbol;Acc:HGNC:2530]	0.142886	0.405807	0.176288	0.462878	0.0517894	0.0584473	0	0	0	0	0	0	0	0	0	0	0	0	0.0264547	0.0721729	0	0	0	0	0	0	0	0.0411586	0	0
ENSG00000116489	CAPZA1	capping actin protein of muscle Z-line subunit alpha 1 [Source:HGNC Symbol;Acc:HGNC:1488]	26.5496	25.2104	21.3988	26.4631	19.4275	20.475	21.1913	21.816	23.0368	20.5072	21.0944	19.6724	22.2759	15.9998	16.2379	19.6934	17.2687	14.5549	15.5741	24.0712	15.2152	24.4792	27.2239	28.5439	28.3344	25.2031	27.0885	19.546	22.7787	29.5012
ENSG00000164896	FASTK	Fas activated serine/threonine kinase [Source:HGNC Symbol;Acc:HGNC:24676]	22.6594	24.4432	24.3179	22.7623	21.0754	25.4691	25.0365	26.0155	25.4686	25.0559	19.0736	23.2919	23.2467	19.9521	17.7689	24.5509	21.001	21.8336	22.5383	21.6985	14.9234	21.6305	21.9439	17.7444	20.5667	20.7445	18.3044	21.0108	20.7341	21.3101
ENSG00000118596	SLC16A7	solute carrier family 16 member 7 [Source:HGNC Symbol;Acc:HGNC:10928]	3.74368	4.09384	2.68009	4.13744	2.65798	4.0116	2.4612	3.76137	2.83996	3.50821	1.86552	2.769	2.77685	2.25608	1.35139	3.04774	1.9952	2.2092	2.2881	3.45577	1.94914	2.35525	3.11083	3.57839	3.29223	3.5846	3.27371	2.1729	2.55444	3.49556
ENSG00000132463	GRSF1	G-rich RNA sequence binding factor 1 [Source:HGNC Symbol;Acc:HGNC:4610]	5.62393	5.01927	5.64271	5.03151	4.89708	6.28815	5.50496	5.68654	5.44971	5.64617	4.46764	4.54805	5.01698	5.0031	4.52707	4.89383	4.76249	3.89074	5.0079	5.33025	4.07805	6.5396	6.64396	5.40929	6.14946	6.35504	6.73878	5.93428	5.73339	6.42302
ENSG00000130830	MPP1	membrane palmitoylated protein 1 [Source:HGNC Symbol;Acc:HGNC:7219]	5.31932	4.1843	3.1956	6.34304	9.63762	3.36547	4.51017	3.52355	2.47503	3.31047	9.89672	3.39629	6.31559	7.46374	6.26198	6.3882	4.36764	4.61235	6.34042	3.48006	13.4552	5.16363	8.50988	5.35599	3.90927	6.68194	6.48341	9.09707	8.47694	11.7517
ENSG00000198862	LTN1	listerin E3 ubiquitin protein ligase 1 [Source:HGNC Symbol;Acc:HGNC:13082]	4.87834	6.26993	4.80617	6.26352	3.65723	5.71635	3.79841	5.12009	4.65939	4.64697	3.44721	3.56185	4.7119	3.41404	2.53549	3.50666	3.82022	3.45169	3.40337	5.16988	2.97612	4.28909	5.44853	4.78523	4.93116	5.44532	4.6503	3.74458	4.38996	4.82204
ENSG00000164209	SLC25A46	solute carrier family 25 member 46 [Source:HGNC Symbol;Acc:HGNC:25198]	3.99249	4.30777	3.1654	3.80762	3.19493	4.13953	3.29249	3.52336	3.33185	3.71414	1.73907	3.54343	2.48008	2.32364	1.936	3.54158	2.50048	2.28049	2.68862	3.28554	1.80921	2.54344	4.09201	3.19281	3.85938	3.91246	2.77936	2.92736	3.14852	4.18156
ENSG00000090661	CERS4	ceramide synthase 4 [Source:HGNC Symbol;Acc:HGNC:23747]	5.29719	7.19496	8.34197	4.72612	5.44282	6.37845	8.93165	8.69334	8.98271	9.6098	3.3491	7.37366	5.79054	6.53661	6.74708	6.90495	5.83006	4.74652	3.82951	6.8699	4.03953	4.98465	5.62626	4.85943	6.2025	7.47738	5.06175	5.02062	5.10549	4.41879
ENSG00000143641	GALNT2	polypeptide N-acetylgalactosaminyltransferase 2 [Source:HGNC Symbol;Acc:HGNC:4124]	7.06377	5.59701	6.87964	7.0589	8.22027	5.37472	5.77316	6.21256	6.71146	5.47529	5.80009	4.86105	5.52134	5.02971	5.21547	5.00172	5.12686	5.03951	4.99108	5.01793	5.96551	6.32474	4.92688	5.7877	5.91156	5.98644	6.06067	6.33725	6.33394	6.65386
ENSG00000121931	LRIF1	ligand dependent nuclear receptor interacting factor 1 [Source:HGNC Symbol;Acc:HGNC:30299]	2.03868	2.4404	1.77418	2.24173	1.5141	2.38612	1.97806	2.36197	2.11825	2.08388	0.622473	1.59482	0.86814	1.56706	0.548301	1.44994	1.03753	1.55066	1.21344	2.37555	1.46193	1.19019	1.06021	1.69391	2.08691	1.79091	1.76265	1.21904	1.07333	2.30984
ENSG00000100453	GZMB	granzyme B [Source:HGNC Symbol;Acc:HGNC:4709]	11.1626	21.1326	25.9844	18.2825	17.7644	9.45265	28.731	30.6108	34.0529	53.1609	13.2734	48.5672	24.3044	10.0996	8.88419	14.4868	17.7634	6.94594	12.2613	20.5233	15.3987	13.5853	2.63377	18.4004	11.3707	5.658	14.8107	11.6199	20.7112	4.88218
ENSG00000130958	SLC35D2	solute carrier family 35 member D2 [Source:HGNC Symbol;Acc:HGNC:20799]	2.05427	2.22995	1.58517	2.84839	1.69638	0.862657	1.24864	2.38124	2.33717	1.86009	1.77817	0.763031	1.72354	1.65969	1.9508	2.50153	2.23694	1.29509	1.10781	2.19204	3.31803	1.9657	3.01609	3.05719	1.42439	3.02374	3.04217	2.991	2.13392	3.8026
ENSG00000074695	LMAN1	lectin, mannose binding 1 [Source:HGNC Symbol;Acc:HGNC:6631]	5.8978	6.36606	4.7092	5.09176	4.34518	5.13248	5.91642	5.08675	5.1516	5.27218	3.61321	4.94006	5.5391	4.6009	2.51881	4.28967	2.92533	3.52878	3.54443	4.4468	3.61996	4.0848	5.0715	4.44511	5.09382	4.99077	4.70097	4.13916	4.19249	5.0605
ENSG00000184381	PLA2G6	phospholipase A2 group VI [Source:HGNC Symbol;Acc:HGNC:9039]	4.65924	7.58524	6.06059	5.55677	5.0146	8.31901	6.76289	7.18212	6.55212	6.05915	6.12094	7.89208	5.00386	5.92966	4.82588	5.52068	6.13156	6.02043	6.04859	6.88696	4.51367	6.69888	5.32606	3.76608	5.07207	5.5229	5.37032	5.0879	4.06826	3.82491
ENSG00000065427	KARS1	lysyl-tRNA synthetase 1 [Source:HGNC Symbol;Acc:HGNC:6215]	8.99308	7.68518	6.79321	7.91088	8.54006	7.99176	8.06771	9.01903	7.71191	8.15655	6.49645	7.70031	8.46881	7.15351	5.45288	7.05484	6.26635	6.38159	6.8376	9.44201	6.65031	7.91901	9.97932	8.07377	10.6036	8.98531	11.8277	11.0318	9.12835	9.3287
ENSG00000135218	CD36	CD36 molecule [Source:HGNC Symbol;Acc:HGNC:1663]	9.47512	6.14667	4.28867	4.74177	6.07896	4.89545	4.53536	5.21024	3.72393	3.06899	4.9643	1.9723	5.84459	4.91341	3.65802	5.1889	7.60793	3.80999	4.81439	5.47458	4.47638	5.66348	8.89768	8.34423	6.87887	9.55794	7.69978	4.28256	6.35143	13.2485
ENSG00000108187	PBLD	phenazine biosynthesis like protein domain containing [Source:HGNC Symbol;Acc:HGNC:23301]	0.400988	0.455721	0.467932	0.55296	0.795625	0.219764	0.314309	0.530302	0.491668	0.702353	1.28276	0.753412	0.709314	0.754007	1.54265	0.972917	0.834583	0.565715	0.669666	0.479434	0.565239	0.96752	0.412759	0.203521	0.443383	0.603875	0.83	0.537864	0.630859	0.483565
ENSG00000175595	ERCC4	ERCC excision repair 4, endonuclease catalytic subunit [Source:HGNC Symbol;Acc:HGNC:3436]	0.815796	1.09269	1.05437	0.779234	0.480725	0.636245	0.682411	1.01716	0.959699	0.875299	0.54047	0.689899	0.318904	0.552434	0.254333	0.549131	0.501851	0.433391	0.743698	0.679157	0.508507	0.575569	0.942804	0.774243	0.852759	1.03095	0.599382	0.532054	0.524221	0.766902
ENSG00000101752	MIB1	mindbomb E3 ubiquitin protein ligase 1 [Source:HGNC Symbol;Acc:HGNC:21086]	5.8152	5.31824	5.39481	5.70063	4.21573	5.20765	4.58141	6.01068	5.66675	5.79429	4.18461	4.2018	4.19614	4.04741	3.29413	4.84879	4.18871	3.83281	3.28585	5.17302	3.59889	4.9427	4.04357	5.33524	5.63814	5.09258	5.46675	4.24396	3.99401	6.93162
ENSG00000108256	NUFIP2	nuclear FMR1 interacting protein 2 [Source:HGNC Symbol;Acc:HGNC:17634]	11.4955	11.7262	9.21266	12.3526	9.61345	12.7733	8.56816	9.99699	9.86552	10.9613	8.64556	8.37207	10.7207	7.55137	7.29025	8.51771	8.92606	9.12974	8.24739	11.2113	11.8164	9.95423	12.8163	12.1249	10.8305	14.1578	12.0153	9.41706	9.6781	11.3667
ENSG00000107438	PDLIM1	PDZ and LIM domain 1 [Source:HGNC Symbol;Acc:HGNC:2067]	10.1876	5.79732	5.1202	7.03802	11.8923	3.19385	7.09274	3.41955	3.79493	4.82608	14.1394	5.58486	14.5359	13.3656	11.807	10.8881	5.67075	8.9378	9.95061	7.72339	24.1658	7.33434	12.4815	6.73776	4.77505	9.53548	5.50909	10.5818	10.1104	28.9194
ENSG00000130303	BST2	bone marrow stromal cell antigen 2 [Source:HGNC Symbol;Acc:HGNC:1119]	22.616	23.2653	30.9032	17.8957	22.2126	21.685	20.8777	19.8768	18.3571	22.7734	12.4204	14.1724	14.1928	23.9377	14.2043	20.1122	22.5499	14.8288	15.5473	18.4805	16.5322	22.5017	20.1016	19.1508	26.7425	24.8978	22.1313	23.8136	34.9844	23.085
ENSG00000125743	SNRPD2	small nuclear ribonucleoprotein D2 polypeptide [Source:HGNC Symbol;Acc:HGNC:11159]	6.03654	8.16614	7.32491	7.61154	7.63955	7.69869	11.1477	8.37664	8.04893	7.56842	3.4978	7.06506	5.26159	4.76389	4.42488	7.3877	6.66867	5.3994	5.49887	7.73729	8.28097	7.54702	6.23266	9.37188	10.6719	6.9436	9.27282	5.87102	6.96276	7.84327
ENSG00000124172	ATP5F1E	ATP synthase F1 subunit epsilon [Source:HGNC Symbol;Acc:HGNC:838]	6.07784	3.72423	4.25101	4.68533	5.00521	3.7035	5.24868	4.36745	4.659	6.71008	3.40869	5.43336	3.28039	4.21042	3.50541	5.67281	4.43105	3.09958	4.22845	5.11128	4.51659	6.21543	6.52129	4.85874	7.3521	4.87878	6.27768	5.82161	5.86842	5.80818
ENSG00000186866	POFUT2	protein O-fucosyltransferase 2 [Source:HGNC Symbol;Acc:HGNC:14683]	9.52996	9.43845	8.64552	9.89842	7.46565	8.1707	11.5789	9.60187	9.62737	8.79206	9.94872	10.3055	8.29458	9.96308	9.96549	7.39401	8.2241	10.4048	10.4323	7.66833	7.32216	8.60695	7.76315	8.1106	7.85174	6.86543	7.42535	7.4426	8.07877	7.10675
ENSG00000109775	UFSP2	UFM1 specific peptidase 2 [Source:HGNC Symbol;Acc:HGNC:25640]	1.95236	2.22679	2.2411	1.86068	1.72156	2.31581	1.63792	1.66755	1.81534	1.63405	0.913073	1.32873	1.20162	0.963562	0.940836	1.93308	0.822524	1.06875	1.23473	2.31499	1.38885	1.84446	1.62756	4.14185	2.45075	1.63311	2.53513	1.39302	1.57226	2.12301
ENSG00000134910	STT3A	STT3 oligosaccharyltransferase complex catalytic subunit A [Source:HGNC Symbol;Acc:HGNC:6172]	4.81709	4.56973	3.77239	4.45649	3.81995	4.8496	3.43016	5.14023	4.23441	3.80926	2.86289	2.84647	3.67421	2.7789	2.16191	2.91162	3.69908	3.0713	2.87395	5.01389	2.69583	3.33899	4.88884	4.49943	4.11255	5.62757	3.90097	3.46036	4.21276	4.53881
ENSG00000185745	IFIT1	interferon induced protein with tetratricopeptide repeats 1 [Source:HGNC Symbol;Acc:HGNC:5407]	0.710605	1.55376	1.82718	2.05675	0.528571	0.813025	0.418019	0.842373	0.8371	1.07348	0.979546	0.59986	0.771536	1.81521	0.355787	0.50713	1.0499	0.622864	0.950198	1.25259	0.64756	1.83359	1.36835	1.32286	1.86479	3.08113	1.24715	1.13439	3.38246	1.63978
ENSG00000276043	UHRF1	ubiquitin like with PHD and ring finger domains 1 [Source:HGNC Symbol;Acc:HGNC:12556]	2.81361	4.82086	3.23257	3.79068	3.3132	3.05608	3.37497	2.26835	3.30944	4.41574	1.65946	2.55147	2.66036	2.09846	2.22861	3.49463	2.55844	2.29472	4.46265	3.32493	2.08078	2.21169	3.77319	2.20928	2.38657	2.37611	1.62753	2.607	2.76457	1.50591
ENSG00000181631	P2RY13	purinergic receptor P2Y13 [Source:HGNC Symbol;Acc:HGNC:4537]	3.79835	5.96276	5.99917	4.66128	3.74097	3.78153	4.68591	3.99636	3.28181	1.82925	1.0018	0.923779	1.57054	1.1067	0.733857	1.75408	6.46992	2.18744	2.8787	1.29946	1.1475	1.11105	3.58573	3.41611	3.71805	5.26247	2.61715	1.54212	2.69453	4.99526
ENSG00000176022	B3GALT6	beta-1,3-galactosyltransferase 6 [Source:HGNC Symbol;Acc:HGNC:17978]	9.87889	10.0288	11.0417	10.5591	9.31317	9.9393	9.84741	9.64122	10.4238	8.67489	7.95965	7.45037	9.21633	8.01234	7.3493	10.7069	7.45781	7.39595	9.14241	6.92489	7.65641	8.4411	6.84975	7.48055	7.92492	8.2801	7.23405	8.58862	8.2804	10.3597
ENSG00000166681	BEX3	brain expressed X-linked 3 [Source:HGNC Symbol;Acc:HGNC:13388]	1.64729	0.746604	1.30988	1.49743	4.77166	1.00431	0.560186	0.343553	0.413953	2.22665	5.92292	1.22927	2.90049	3.89928	4.32348	4.37977	1.36256	3.4264	3.86741	1.67869	9.61528	1.20287	4.52166	1.92923	0.953561	2.13653	1.68055	4.41777	3.44777	6.5536
ENSG00000163807	KIAA1143	KIAA1143 [Source:HGNC Symbol;Acc:HGNC:29198]	3.8235	3.75088	3.15286	3.10654	2.68416	3.08211	3.02286	3.13012	3.28105	3.84569	2.04025	3.06741	3.03645	2.39054	1.80426	2.89392	2.41467	1.77931	1.95931	3.44723	2.09617	3.36518	4.23058	2.60488	4.3254	3.20849	5.28067	3.90908	3.14282	2.77484
ENSG00000162931	TRIM17	tripartite motif containing 17 [Source:HGNC Symbol;Acc:HGNC:13430]	3.53953	3.03487	3.27358	2.19681	2.40088	4.03929	2.9023	3.78386	2.715	3.63336	1.34901	2.0332	2.0765	2.02197	1.59445	2.73102	3.40127	1.80955	2.80741	2.77415	1.84007	2.42334	3.07062	2.13127	2.17472	2.21618	2.08865	2.77132	2.55444	2.02675
ENSG00000167552	TUBA1A	tubulin alpha 1a [Source:HGNC Symbol;Acc:HGNC:20766]	21.3855	14.8838	17.2249	17.9088	21.6922	12.1183	15.2358	16.4825	16.8153	15.0232	14.7165	10.3765	15.393	16.3397	22.5172	16.6807	19.8761	25.8723	16.674	16.4734	29.4198	24.4337	19.1115	19.2144	23.2787	26.0679	22.4171	19.0893	19.6408	24.8559
ENSG00000178685	PARP10	poly(ADP-ribose) polymerase family member 10 [Source:HGNC Symbol;Acc:HGNC:25895]	30.9253	43.015	50.6935	37.5057	29.3263	37.508	35.7944	40.7356	33.8774	36.3362	23.7404	33.7934	35.2357	37.1701	24.484	32.0325	25.0415	29.4748	31.7035	34.3329	26.0485	26.8371	31.9168	34.9997	36.4736	32.3099	22.6427	29.4892	30.5659	27.7853
ENSG00000137752	CASP1	caspase 1 [Source:HGNC Symbol;Acc:HGNC:1499]	9.00201	12.2001	9.70779	12.7678	9.21029	9.45196	8.87664	12.6795	10.4547	9.68882	5.2461	7.251	9.18061	6.25468	5.52924	8.31873	12.2373	5.21729	8.26407	10.2666	6.26671	8.26249	12.2021	12.5519	12.7692	11.3387	13.4622	7.08362	12.7564	14.6964
ENSG00000196705	ZNF431	zinc finger protein 431 [Source:HGNC Symbol;Acc:HGNC:20809]	2.73672	3.38145	2.838	2.57611	2.73077	2.61957	2.63967	2.21112	2.50002	2.55121	1.22694	2.29864	2.18489	1.7793	1.33897	2.46472	1.97559	1.65552	1.94031	2.69297	1.28405	1.76268	2.99396	2.4787	2.40773	2.43954	2.06263	2.0514	2.03717	2.83503
ENSG00000166855	CLPX	caseinolytic mitochondrial matrix peptidase chaperone subunit X [Source:HGNC Symbol;Acc:HGNC:2088]	4.25394	5.52168	4.57088	3.63	4.52156	4.45553	4.89594	4.32784	4.70701	4.4265	2.61515	3.15256	2.72255	3.3921	2.2713	3.33823	4.02636	3.40305	4.05821	4.92291	2.79169	3.69235	5.52335	4.18779	5.69607	4.49344	4.79851	4.26373	3.60606	4.47064
ENSG00000021355	SERPINB1	serpin family B member 1 [Source:HGNC Symbol;Acc:HGNC:3311]	16.6763	16.9981	17.9576	18.9624	20.4216	12.4188	15.755	19.9375	17.5193	16.7058	16.3397	15.3837	15.7509	14.2578	12.5796	14.0249	17.3097	11.9198	14.3617	13.533	16.7594	16.3569	16.2587	19.3393	17.8168	15.2019	20.5952	19.3687	21.5201	23.9342
ENSG00000172771	EFCAB12	EF-hand calcium binding domain 12 [Source:HGNC Symbol;Acc:HGNC:28061]	0.285402	0.242051	0.286934	0.107997	0.39305	0.13009	0.216974	0.362343	0.22576	0.424468	0.333288	0.368827	0.25382	0.569327	0.719752	0.386809	0.334949	0.390163	0.42109	0.380668	1.58165	0.457556	0.399956	0.498998	0.320275	0.352827	0.700326	0.416932	0.403783	0.251867
ENSG00000169224	GCSAML	germinal center associated signaling and motility like [Source:HGNC Symbol;Acc:HGNC:29583]	0.127177	0	0.0497568	0.0767792	0.137735	0	0.0334539	0.104712	0.0223638	0	0.57234	0.0830624	0.294911	0.158023	0.45833	0.202686	0	0.283666	0.315192	0.206389	0.663234	0.0488628	0.456151	0.067747	0.142343	0	0.12051	0.214181	0.0881958	0.299004
ENSG00000103227	LMF1	lipase maturation factor 1 [Source:HGNC Symbol;Acc:HGNC:14154]	6.0784	7.24223	5.12025	6.77445	4.96094	6.70446	6.39165	6.56696	6.84458	5.89567	6.03241	6.90692	6.48574	5.54785	7.01243	5.15434	5.79926	6.67645	5.45697	6.39359	4.43699	5.58912	5.97296	5.43675	5.28837	4.45259	5.92486	5.41025	3.95839	4.41884
ENSG00000203879	GDI1	GDP dissociation inhibitor 1 [Source:HGNC Symbol;Acc:HGNC:4226]	11.9292	12.9978	12.9342	10.9558	13.9549	15.1187	13.5577	17.3639	14.47	11.1447	18.7516	14.1072	16.1792	15.7621	15.2869	16.261	16.6281	18.3595	17.6485	14.4302	13.7633	13.3227	14.4705	12.4662	14.9208	13.0669	13.1551	13.8576	13.1566	15.0482
ENSG00000116874	WARS2	tryptophanyl tRNA synthetase 2, mitochondrial [Source:HGNC Symbol;Acc:HGNC:12730]	1.32236	1.11127	0.915354	1.38513	1.05489	1.11019	1.03379	1.56872	1.23965	0.924043	1.31306	1.34342	1.09529	1.55229	0.566113	1.31648	1.1944	1.43152	1.14603	1.45292	1.38067	1.87405	1.94201	1.7958	1.43799	1.73393	1.9761	1.71939	1.39019	1.77073
ENSG00000153179	RASSF3	Ras association domain family member 3 [Source:HGNC Symbol;Acc:HGNC:14271]	21.1915	21.2702	19.6724	19.2597	18.3862	19.114	17.7955	15.569	20.1581	19.0734	13.1559	16.6724	13.3294	14.2082	13.3239	17.8239	16.0766	14.1495	16.9338	17.8634	14.4093	16.5813	20.9802	17.7739	23.0268	20.8988	15.7654	17.9827	18.2235	20.8061
ENSG00000158985	CDC42SE2	CDC42 small effector 2 [Source:HGNC Symbol;Acc:HGNC:18547]	22.8642	20.9353	19.8605	17.2578	19.3843	20.304	18.4261	19.8905	19.3312	22.6921	16.4726	23.069	21.5791	17.7966	13.7104	17.3251	13.2184	14.1091	15.4411	21.465	17.7683	21.3836	27.3186	21.9439	24.6309	20.4699	26.3593	24.3697	19.1603	24.4923
ENSG00000126247	CAPNS1	calpain small subunit 1 [Source:HGNC Symbol;Acc:HGNC:1481]	24.1111	18.7676	23.347	19.8207	31.8921	16.1612	28.2572	25.827	28.7943	25.5068	16.5919	20.7622	19.0824	20.7785	17.8835	20.9631	21.2033	14.5322	18.7004	18.9177	21.3908	23.4022	20.097	23.1975	29.9992	19.9217	24.7217	23.8436	25.2728	25.7476
ENSG00000163564	PYHIN1	pyrin and HIN domain family member 1 [Source:HGNC Symbol;Acc:HGNC:28894]	9.23368	14.6003	14.4041	9.70701	8.13622	10.97	9.52562	18.6422	12.1678	14.6084	7.21564	17.2363	15.5054	7.21635	3.73372	8.17947	10.0038	6.74877	6.91394	16.1544	5.22207	6.12065	7.04724	10.1037	8.94724	7.95202	10.2647	5.23743	6.42411	9.26179
ENSG00000103257	SLC7A5	solute carrier family 7 member 5 [Source:HGNC Symbol;Acc:HGNC:11063]	4.27324	3.47872	4.13856	4.34556	7.52403	5.15945	7.15587	4.35621	6.38279	8.55421	24.4392	18.5886	8.07484	6.33582	21.1583	5.21888	4.36696	7.49829	5.16559	5.3422	13.0894	7.11848	5.4018	10.0405	4.4478	5.13742	6.11543	8.90356	8.54759	2.7329
ENSG00000113269	RNF130	ring finger protein 130 [Source:HGNC Symbol;Acc:HGNC:18280]	4.51766	3.48682	3.49735	4.01755	3.76631	3.38377	3.44759	3.39131	3.81388	2.39198	2.81542	2.07964	3.10141	3.03504	2.51321	3.08383	4.33397	2.42073	3.29867	2.02525	3.98818	3.88642	3.33559	4.3089	3.62173	4.36276	3.23519	2.77706	4.67601	5.53883
ENSG00000205336	ADGRG1	adhesion G protein-coupled receptor G1 [Source:HGNC Symbol;Acc:HGNC:4512]	10.8326	30.1333	26.3536	16.2701	16.8911	9.78121	20.8588	46.743	32.515	53.7756	11.1917	31.6712	28.1141	10.4076	15.4702	19.4948	20.767	11.1536	14.3443	24.1414	17.815	15.3607	2.78748	17.4682	18.0632	6.27528	17.0205	14.2685	18.5407	10.2662
ENSG00000129347	KRI1	KRI1 homolog [Source:HGNC Symbol;Acc:HGNC:25769]	7.52118	10	9.77591	8.99568	9.82141	11.3874	11.7659	10.1361	11.0879	10.1586	11.1645	9.99934	10.4912	9.93973	9.89294	10.9964	12.7192	12.0727	9.30201	10.851	7.26401	10.1253	9.62272	8.77808	9.47406	8.82739	8.16102	9.34337	7.4267	7.79513
ENSG00000103415	HMOX2	heme oxygenase 2 [Source:HGNC Symbol;Acc:HGNC:5014]	7.45209	9.95559	8.99251	6.66542	8.16445	9.03191	8.59399	9.06986	9.91595	8.59706	4.7915	7.56213	5.99429	5.84991	5.69181	8.05772	7.08938	5.93075	7.89214	8.09514	6.86768	6.25037	7.63668	8.3059	9.17973	7.40433	7.52567	7.28071	5.88125	7.08829
ENSG00000085563	ABCB1	ATP binding cassette subfamily B member 1 [Source:HGNC Symbol;Acc:HGNC:40]	2.29377	3.63739	3.23688	3.47568	2.08059	2.74238	2.92726	3.62392	3.79165	4.06766	1.99576	2.28177	4.08262	1.79695	2.27034	2.87063	1.66485	2.27908	1.71955	1.93699	2.53395	2.02926	2.2865	2.59588	2.20357	2.03227	3.53501	2.03218	1.72615	2.69045
ENSG00000150681	RGS18	regulator of G protein signaling 18 [Source:HGNC Symbol;Acc:HGNC:14261]	16.0008	7.25901	6.70056	26.3647	24.2417	9.03721	12.2745	3.80553	3.8566	7.71612	33.7431	6.81129	31.4716	24.2776	18.3917	21.9153	7.25432	17.4657	16.1167	8.56215	37.1054	18.8251	31.249	15.154	9.11248	15.1178	12.383	22.0027	26.1979	92.1756
ENSG00000165914	TTC7B	tetratricopeptide repeat domain 7B [Source:HGNC Symbol;Acc:HGNC:19858]	0.286779	0.115171	0.209363	0.217985	0.735509	0.153002	0.120682	0.124823	0.115863	0.0800741	0.689218	0.133876	0.467388	0.456859	0.641982	0.540985	0.186516	0.544271	0.469631	0.240447	0.822937	0.337513	0.576962	0.407764	0.0837013	0.274483	0.314372	0.582269	0.488592	0.842643
ENSG00000141837	CACNA1A	calcium voltage-gated channel subunit alpha1 A [Source:HGNC Symbol;Acc:HGNC:1388]	0.0446467	0.0557223	0.0790606	0.105871	0.0225372	0.0453941	0.0742769	0.0753209	0.0799712	0.0565633	0.0729967	0.0582265	0.105398	0.0722811	0.086214	0.0646806	0.0573463	0.0573343	0.0660518	0.0692875	1.04355	0.0690909	0.0327572	0.0420026	0.0908929	0.0591464	0.109121	0.0488292	0.0942522	0.0340777
ENSG00000154620	TMSB4Y	thymosin beta 4 Y-linked [Source:HGNC Symbol;Acc:HGNC:11882]	0	0	0	0	0.890967	0	0	0.22634	0.297556	0.373687	0	0	0	0	0	0	0.719369	0.757228	0.772926	0	0	0	0	0	0	0	0	0	0	0
ENSG00000014641	MDH1	malate dehydrogenase 1 [Source:HGNC Symbol;Acc:HGNC:6970]	4.70219	3.43897	2.66476	3.25868	3.67222	4.16466	3.48237	4.09915	3.14156	3.876	2.36904	3.50782	3.21733	2.89776	2.79525	3.17495	3.2686	2.06378	2.63714	4.39303	2.52552	3.96441	5.16305	4.20573	4.82867	4.03714	5.03661	4.1346	4.41937	3.77313
ENSG00000205307	SAP25	Sin3A associated protein 25 [Source:HGNC Symbol;Acc:HGNC:41908]	9.95207	13.1046	9.54977	13.5035	8.27133	16.7506	10.1003	9.05176	11.3254	6.45055	10.6401	6.28466	9.09061	12.4373	9.99282	9.83476	8.2971	10.2436	10.3267	6.55116	8.18826	7.67445	8.60133	6.90354	8.17025	8.28708	5.29303	8.4016	6.51963	7.929
ENSG00000272325	NUDT3	nudix hydrolase 3 [Source:HGNC Symbol;Acc:HGNC:8050]	10.092	7.80528	6.53142	9.15141	8.61144	8.29657	7.42943	3.92899	8.44605	4.57727	5.79101	6.77771	3.61889	3.47442	6.91053	4.95025	7.02973	3.5211	6.38714	4.67983	3.86544	7.97484	10.4234	8.40432	8.61395	9.51172	10.1086	4.24856	9.74998	7.63069
ENSG00000135736	CCDC102A	coiled-coil domain containing 102A [Source:HGNC Symbol;Acc:HGNC:28097]	2.66183	4.22351	5.64396	4.14087	4.91843	3.94355	4.66789	7.30611	6.58545	5.96194	2.2208	3.58334	5.24019	3.74018	3.35633	4.68253	4.07545	4.07592	3.78226	4.33036	4.09335	1.71266	2.11587	3.64054	4.32821	3.0757	4.53045	2.76336	2.96419	3.93241
ENSG00000084073	ZMPSTE24	zinc metallopeptidase STE24 [Source:HGNC Symbol;Acc:HGNC:12877]	4.3795	4.05526	3.13564	4.1996	3.67322	3.64164	3.40003	3.67076	3.81842	3.07317	2.39082	2.78249	3.93693	1.88724	2.03853	3.39642	3.22901	1.93527	2.3294	2.55989	2.29904	3.65692	3.19416	4.1736	3.75662	3.20886	3.13874	2.44169	3.2732	4.40479
ENSG00000171060	C8orf74	chromosome 8 open reading frame 74 [Source:HGNC Symbol;Acc:HGNC:32296]	0	0	0.0126026	0.0276663	0	0	0	0.00196912	0.016328	0.0330457	0.174111	0.0129309	0.0964438	0.0368064	0.0449545	0.0159851	0.0195899	0.0929647	0.0404177	0.119654	0.0512502	0.0278083	0	0.0667315	0.035653	0.00638931	0.0530539	0.0622411	0.0468426	0
ENSG00000124134	KCNS1	potassium voltage-gated channel modifier subfamily S member 1 [Source:HGNC Symbol;Acc:HGNC:6300]	3.63763	3.45315	3.69563	4.37316	5.75895	5.68753	4.13471	3.8508	5.80953	6.68181	2.6467	3.11533	2.2081	3.34245	1.32438	2.9828	3.0314	5.04365	3.63745	5.55858	7.7219	5.92325	5.56292	7.47299	5.10231	4.2236	3.74767	4.67557	3.32447	3.37067
ENSG00000196976	LAGE3	L antigen family member 3 [Source:HGNC Symbol;Acc:HGNC:26058]	5.43365	8.67534	6.65332	4.34589	7.53279	6.25024	7.75165	7.7714	7.00442	8.51673	4.23944	5.57026	3.92189	3.74633	2.25146	6.58366	4.48972	3.95773	4.98349	5.89359	7.18618	4.08004	5.83736	7.19141	7.68244	5.19974	4.15754	6.63745	5.99085	7.2707
ENSG00000129055	ANAPC13	anaphase promoting complex subunit 13 [Source:HGNC Symbol;Acc:HGNC:24540]	3.38307	3.54695	2.49256	1.82404	2.08445	2.95464	2.0644	2.37425	3.65267	3.24803	1.88482	1.76049	1.84249	1.85351	1.40274	1.64771	2.5157	1.79554	1.73322	1.85687	1.79385	1.79285	2.46249	1.84535	2.88711	2.87529	3.82352	2.4433	2.50185	2.04347
ENSG00000162928	PEX13	peroxisomal biogenesis factor 13 [Source:HGNC Symbol;Acc:HGNC:8855]	2.73691	2.63776	2.5933	2.92276	2.22191	3.17986	2.59682	3.17687	2.70864	3.1488	1.14841	2.27028	1.66565	1.6852	1.46063	2.42445	2.58304	1.38238	2.15736	2.70196	1.60998	2.08924	3.10567	1.47552	3.07105	2.23472	1.96231	2.10377	1.86073	3.03784
ENSG00000142634	EFHD2	EF-hand domain family member D2 [Source:HGNC Symbol;Acc:HGNC:28670]	97.5835	142.104	152.866	102.972	115.157	82.9927	118.758	180.918	164.059	174.452	101.345	121.526	142.764	93.0259	119.603	114.881	124.608	79.9168	92.2153	87.7651	114.386	95.5249	53.1315	101.958	108.695	81.5506	105.04	94.9471	115.631	103.462
ENSG00000171863	RPS7	ribosomal protein S7 [Source:HGNC Symbol;Acc:HGNC:10440]	27.2052	20.3014	20.2299	17.3816	26.2589	23.6615	24.7016	23.2034	26.6389	27.8419	14.828	27.2576	17.6344	21.1451	18.0676	28.9477	28.7442	20.1297	23.672	34.2105	23.181	34.0325	36.8821	26.1756	44.3663	22.3094	40.3136	31.4478	27.793	28.2039
ENSG00000213563	C8orf82	chromosome 8 open reading frame 82 [Source:HGNC Symbol;Acc:HGNC:33826]	11.9983	12.2389	12.2964	9.65998	13.8287	11.6976	11.3564	14.2472	14.6763	12.2838	6.98596	9.60197	11.4724	11.1745	10.9063	11.1685	10.7705	10.7754	11.0948	7.24842	8.08796	10.0861	10.7894	9.06091	9.8368	12.5459	6.21306	9.41673	10.4832	10.0638
ENSG00000076662	ICAM3	intercellular adhesion molecule 3 [Source:HGNC Symbol;Acc:HGNC:5346]	35.2811	36.2319	35.8332	25.8794	38.6406	33.0922	42.0427	39.9658	38.8697	33.2417	20.9782	30.2417	24.0854	27.5028	21.5578	37.272	33.4275	23.0905	31.2368	30.637	32.1047	27.2678	30.6265	33.8664	35.7537	31.8133	34.0553	34.0804	35.3698	36.8665
ENSG00000095002	MSH2	mutS homolog 2 [Source:HGNC Symbol;Acc:HGNC:7325]	1.30367	1.40179	1.36347	1.57046	0.921685	1.65611	1.3282	1.15511	0.927237	1.24188	0.726013	0.799926	0.96155	0.788756	0.476016	0.795069	0.925291	0.83098	0.943772	1.47107	0.469175	0.783939	1.33537	0.91664	1.25577	0.950793	1.37609	1.32054	0.939328	0.970451
ENSG00000197580	BCO2	beta-carotene oxygenase 2 [Source:HGNC Symbol;Acc:HGNC:18503]	0.254791	0.205338	0.293911	0.082386	0.256932	0.417883	0.400073	0.467572	0.390571	0.389733	0.190762	0.234469	0.163636	0.143248	0.0886574	0.15969	0.117098	0.187015	0.236405	0.258995	0.23212	0.229358	0.182159	0.300624	0.256623	0.237248	0.159595	0.248121	0.20645	0.234108
ENSG00000114850	SSR3	signal sequence receptor subunit 3 [Source:HGNC Symbol;Acc:HGNC:11325]	12.3072	9.42897	9.03621	7.91566	9.43752	7.34162	9.04077	9.13468	9.84452	9.06376	7.21	7.38381	7.94638	5.65944	6.05385	7.81911	7.19405	5.61815	7.64597	8.78003	5.62973	8.43593	10.019	8.36586	9.78302	10.1855	11.2785	6.72453	8.38389	11.0638
ENSG00000105193	RPS16	ribosomal protein S16 [Source:HGNC Symbol;Acc:HGNC:10396]	45.3768	43.2642	35.7051	34.4198	50.4449	43.7054	50.4463	44.1411	43.8278	38.9229	30.8664	40.2708	39.95	30.6698	33.3028	42.7551	36.997	35.0663	37.6275	40.4855	48.6469	39.0701	42.0087	44.6007	53.6308	41.4948	58.0077	46.385	43.7225	50.5649
ENSG00000165644	COMTD1	catechol-O-methyltransferase domain containing 1 [Source:HGNC Symbol;Acc:HGNC:26309]	8.5642	8.49203	6.07781	7.22927	6.62148	7.33387	8.5508	7.35037	8.63753	9.22952	6.12311	7.98836	10.9832	6.40958	6.39091	7.85417	5.44648	9.27512	6.79989	4.52387	6.37482	4.02337	5.09781	6.58915	5.26843	5.01631	5.63158	5.21256	4.96347	8.10489
ENSG00000148824	MTG1	mitochondrial ribosome associated GTPase 1 [Source:HGNC Symbol;Acc:HGNC:32159]	14.0148	15.6533	16.7792	15.2788	12.4219	13.0758	15.9245	14.5394	17.098	14.7118	12.8699	13.4985	14.5085	15.1972	17.8766	13.574	14.4581	17.3372	16.634	12.649	11.1386	13.4004	11.8725	11.6979	12.7852	13.6182	11.9792	12.3029	12.9666	12.7133
ENSG00000120885	CLU	clusterin [Source:HGNC Symbol;Acc:HGNC:2095]	4.93972	2.63185	2.80632	6.28951	22.7308	1.64192	2.58462	1.13219	1.2237	4.12979	17.7325	3.04305	14.8995	13.4152	16.3979	13.6282	4.11237	9.58865	12.76	4.42087	31.2854	5.82826	18.8772	6.57819	2.53074	6.21426	5.31395	22.0395	9.53554	35.3562
ENSG00000135446	CDK4	cyclin dependent kinase 4 [Source:HGNC Symbol;Acc:HGNC:1773]	3.21699	6.14488	3.96364	3.96157	3.66809	4.05862	5.17349	4.76213	4.02155	4.89162	1.43767	1.99168	3.40796	3.30561	2.02237	4.02652	2.89343	3.03404	3.94979	3.50013	2.6734	3.34334	4.30361	3.21882	5.13472	5.03075	4.15874	3.32495	3.00329	4.52102
ENSG00000198833	UBE2J1	ubiquitin conjugating enzyme E2 J1 [Source:HGNC Symbol;Acc:HGNC:17598]	11.0388	9.84785	7.93724	13.8847	8.72528	8.11486	10.8203	10.2081	8.17751	5.63865	5.32847	8.6249	9.69485	7.43627	6.02132	7.69426	9.8509	7.56835	5.68144	7.56677	10.0436	6.20406	11.7098	11.5051	11.7064	14.4736	12.1791	9.13207	9.28186	11.153
ENSG00000010327	STAB1	stabilin 1 [Source:HGNC Symbol;Acc:HGNC:18628]	21.9741	18.3331	21.6446	17.8281	15.3398	16.3667	21.4172	23.2075	24.664	9.22129	31.2357	14.5686	30.1813	22.0019	31.8048	24.7535	53.4278	33.1981	37.7055	17.8371	38.1422	15.4838	19.7955	23.5711	16.6274	32.3643	35.6704	19.7648	31.3998	26.6601
ENSG00000140740	UQCRC2	ubiquinol-cytochrome c reductase core protein 2 [Source:HGNC Symbol;Acc:HGNC:12586]	7.93523	7.38577	7.33696	8.11671	7.27118	7.22988	7.12842	9.57041	7.69527	7.31726	5.76966	6.10252	6.09924	6.38646	4.74777	6.88327	6.96459	5.81285	6.02305	8.94929	5.52091	9.20125	9.16561	7.92627	8.18469	7.97665	9.7386	8.05903	8.26389	7.98961
ENSG00000134294	SLC38A2	solute carrier family 38 member 2 [Source:HGNC Symbol;Acc:HGNC:13448]	19.8409	15.425	12.6453	19.7036	15.0768	19.0805	14.58	15.4336	14.9345	17.0494	11.1859	10.2159	16.5378	11.3108	8.42826	11.0539	13.6879	14.9205	10.7536	16.3871	16.2138	14.1374	14.4793	20.0197	19.9059	19.9722	16.6406	11.2246	14.3803	14.8158
ENSG00000131355	ADGRE3	adhesion G protein-coupled receptor E3 [Source:HGNC Symbol;Acc:HGNC:23647]	1.38149	2.5021	1.3046	1.43394	1.52844	0.81002	1.34366	2.06411	1.15852	0.604315	0.37818	1.12922	1.94153	0.61845	0.803605	1.15315	1.62213	0.839237	1.21403	0.589922	1.97143	1.90657	2.75537	2.09579	1.20591	1.67411	2.07589	0.866335	2.52997	2.21731
ENSG00000105538	RASIP1	Ras interacting protein 1 [Source:HGNC Symbol;Acc:HGNC:24716]	0.193523	0.102364	0.195839	0.0862558	0.163056	0.185789	0.271688	0.0555636	0.109915	0.491385	0.093916	0.158303	0.036802	0.0786495	0.117395	0.113632	0.0621081	0.0658907	0.0736372	0.0446158	0	0.146422	0.0758408	0.0602885	0.074136	0	0	0.107028	0.112567	0
ENSG00000144677	CTDSPL	CTD small phosphatase like [Source:HGNC Symbol;Acc:HGNC:16890]	1.94843	0.617363	0.998471	2.32548	5.68578	0.858742	0.794902	0.591956	0.612871	1.07019	4.77777	1.00261	4.39634	4.09898	3.30738	4.59476	1.57875	2.83023	3.56803	1.40421	6.73794	1.44011	5.46072	2.02147	0.848431	3.07406	1.78147	5.18432	2.95293	7.38114
ENSG00000158290	CUL4B	cullin 4B [Source:HGNC Symbol;Acc:HGNC:2555]	4.72996	4.9389	3.76186	5.70047	3.94183	4.43377	3.80478	3.61964	3.93882	3.51477	2.7562	3.58479	3.2695	3.17722	2.31206	3.10511	3.05236	2.39239	2.60403	4.63737	2.19414	3.28811	4.90489	4.11732	4.60974	4.67282	4.06698	3.26763	3.09694	4.85921
ENSG00000132357	CARD6	caspase recruitment domain family member 6 [Source:HGNC Symbol;Acc:HGNC:16394]	1.61285	1.70926	2.2408	2.35332	1.17339	1.36867	1.39156	1.2612	1.1407	0.557341	0.753598	0.607244	0.850927	0.915471	0.5059	0.967911	1.63081	0.537431	1.09676	0.919203	0.96048	1.09969	1.39553	1.18026	1.8835	1.87344	1.01543	0.763183	1.63208	2.58661
ENSG00000030582	GRN	granulin precursor [Source:HGNC Symbol;Acc:HGNC:4601]	105.028	68.7007	78.3914	69.8962	85.9178	54.4638	77.7692	62.3158	77.6067	38.7799	47.6637	46.2244	62.209	89.4609	68.7719	68.7583	80.575	44.0615	79.9776	31.9757	73.7483	83.3847	72.5488	82.6923	85.5222	115.641	64.6591	80.8606	125.879	153.065
ENSG00000143183	TMCO1	transmembrane and coiled-coil domains 1 [Source:HGNC Symbol;Acc:HGNC:18188]	4.38376	5.02267	3.41781	3.82046	2.64846	4.49636	3.50915	3.92912	4.38834	3.70205	2.44289	2.87297	3.64874	2.77043	2.26631	3.43009	3.18481	1.97857	2.73351	3.21088	2.26555	2.90115	4.30178	4.18983	4.23638	4.34023	4.05974	2.96024	2.76422	3.48481
ENSG00000100462	PRMT5	protein arginine methyltransferase 5 [Source:HGNC Symbol;Acc:HGNC:10894]	2.86412	2.72232	1.97962	2.52097	2.45283	2.70009	2.87968	1.97919	2.90598	2.1957	1.2711	2.2228	1.50071	2.1035	0.972096	1.63809	2.55051	1.8794	2.64827	2.01345	2.31418	2.30808	3.32429	2.47605	3.49221	2.47137	3.06983	2.24732	3.28391	2.65517
ENSG00000136770	DNAJC1	DnaJ heat shock protein family (Hsp40) member C1 [Source:HGNC Symbol;Acc:HGNC:20090]	6.94954	7.54564	11.0876	9.35585	8.08035	7.84257	9.93975	10.1526	9.1484	9.10224	7.26745	12.4492	9.15735	7.9624	8.4182	9.7211	8.4166	8.30519	8.76696	7.90907	7.56301	6.4665	6.61795	7.55288	6.62809	5.83102	6.08926	6.9562	6.91727	10.0217
ENSG00000167074	TEF	TEF transcription factor, PAR bZIP family member [Source:HGNC Symbol;Acc:HGNC:11722]	1.34619	1.71732	1.43619	1.73077	1.69261	2.10227	1.98155	1.64604	2.25035	2.48789	0.776517	1.14459	1.36877	1.15199	1.10376	1.32794	1.32316	1.39566	1.31582	1.3353	4.46803	1.86801	1.68767	1.82605	1.76907	1.23093	1.42041	1.84423	1.25155	1.31683
ENSG00000159840	ZYX	zyxin [Source:HGNC Symbol;Acc:HGNC:13200]	30.0836	22.4223	30.5636	23.9567	36.4074	19.8372	25.4605	30.9553	25.7035	21.3092	45.351	23.8603	33.621	38.9827	42.7708	40.576	37.713	26.1773	45.7075	26.2539	31.7054	26.9997	32.5131	26.1339	25.5555	26.3831	29.7327	30.9712	32.4522	43.2034
ENSG00000177548	RABEP2	rabaptin, RAB GTPase binding effector protein 2 [Source:HGNC Symbol;Acc:HGNC:24817]	7.79784	10.5395	10.5532	11.6294	8.47689	9.71729	12.043	11.2735	7.82835	9.13041	8.70427	11.5123	9.72258	12.5956	11.6363	12.8015	10.9851	9.99272	11.2334	9.97404	7.99498	9.34949	7.77439	9.97486	8.05914	9.38582	6.21901	9.72912	8.94181	8.07958
ENSG00000175467	SART1	spliceosome associated factor 1, recruiter of U4/U6.U5 tri-snRNP [Source:HGNC Symbol;Acc:HGNC:10538]	5.34069	4.6107	5.88755	4.74914	5.97101	5.53675	5.71301	5.27141	5.62344	4.66802	8.69892	5.3156	5.04875	7.73917	7.606	6.22121	6.13037	6.01348	6.54034	5.38243	4.05534	5.22781	4.74497	3.768	5.98748	6.04473	4.11412	6.00341	5.66087	4.82516
ENSG00000172009	THOP1	thimet oligopeptidase 1 [Source:HGNC Symbol;Acc:HGNC:11793]	3.22152	2.75962	4.6718	3.22341	3.09905	4.44009	3.83656	4.08132	4.00527	4.10811	3.25278	3.80367	2.70404	3.17444	3.05269	3.25764	3.63183	3.37431	3.33144	3.27499	2.02172	2.95807	3.40734	2.95912	3.168	3.18217	2.8358	3.41543	2.68233	2.78464
ENSG00000149591	TAGLN	transgelin [Source:HGNC Symbol;Acc:HGNC:11553]	6.74479	7.32758	7.30887	5.28534	8.55689	10.5237	3.64121	8.16904	6.14698	7.30645	3.89862	8.02469	4.11346	3.06121	3.46303	3.85964	5.7232	7.26519	11.1515	6.58311	7.11906	4.40748	4.05359	4.19585	5.11898	4.87525	2.69881	5.20623	3.21301	4.2322
ENSG00000092010	PSME1	proteasome activator subunit 1 [Source:HGNC Symbol;Acc:HGNC:9568]	32.9873	33.3007	36.7486	30.7335	35.9152	28.8404	34.4473	34.821	34.922	32.388	20.6978	32.1273	30.461	25.453	20.1478	36.1034	29.6738	19.2091	28.0981	35.403	28.7974	35.9002	33.0749	32.2494	43.5288	31.4131	40.6802	34.052	40.4795	41.5998
ENSG00000138798	EGF	epidermal growth factor [Source:HGNC Symbol;Acc:HGNC:3229]	0.549065	0.246423	0.318114	0.718052	1.54998	0.072193	0.246373	0.0593394	0.138875	0.225343	1.87384	0.435745	1.62052	1.43162	1.09844	1.12797	0.123503	0.829148	1.09266	0.238272	2.96978	0.43742	2.42016	0.907982	0.197019	0.811987	0.248244	1.34696	0.921212	2.70216
ENSG00000011638	TMEM159	transmembrane protein 159 [Source:HGNC Symbol;Acc:HGNC:30136]	2.16435	1.48409	1.85141	2.45587	3.03681	1.15154	2.47319	2.08057	2.87882	2.52211	0.940108	2.07286	2.66406	1.70617	1.47807	1.78034	1.85198	1.10406	1.58117	1.31563	1.57792	2.7802	2.01301	2.37163	3.09004	3.07577	2.54049	3.08244	2.34927	3.61625
ENSG00000106290	TAF6	TATA-box binding protein associated factor 6 [Source:HGNC Symbol;Acc:HGNC:11540]	5.59683	5.72241	6.83211	5.25247	6.62592	5.53559	6.32329	6.34955	6.36597	6.60855	5.13502	6.46528	5.54648	6.33308	5.47429	6.46155	7.41779	5.61812	6.29803	6.22928	4.70041	5.8267	5.21696	4.29367	6.28152	4.47726	5.26196	4.73323	4.50523	5.24417
ENSG00000117602	RCAN3	RCAN family member 3 [Source:HGNC Symbol;Acc:HGNC:3042]	13.0696	12.8381	7.0897	10.0694	12.5239	14.6019	9.64894	6.2639	6.89798	8.50742	10.135	6.89383	4.67998	7.34615	4.64995	9.97211	5.02652	6.80389	7.7856	12.7865	4.88441	11.2195	19.7413	10.3242	14.1708	14.2483	13.2278	17.0978	8.28511	9.64451
ENSG00000145506	NKD2	NKD inhibitor of WNT signaling pathway 2 [Source:HGNC Symbol;Acc:HGNC:17046]	0	0	0.103496	0.15627	0.105066	0	0	0.064058	0.0678713	0	0.13941	0.086467	0	0	0	0.0499747	0.0550555	0.229123	0	0.0474503	1.80084	0.225043	0.0439577	0.27658	0.303915	0.0507008	0.247533	0.108683	0.0829212	0
ENSG00000159713	TPPP3	tubulin polymerization promoting protein family member 3 [Source:HGNC Symbol;Acc:HGNC:24162]	3.07383	1.76193	3.67474	5.02778	2.55987	1.06814	2.31641	1.90355	1.27556	0.982705	0.649743	0.592914	1.20472	0.585564	1.10794	0.805855	1.75797	1.52681	2.10351	0.472898	2.00414	1.96439	1.64807	0.845375	1.52892	1.75256	0.218522	1.26754	3.17293	2.51936
ENSG00000117091	CD48	CD48 molecule [Source:HGNC Symbol;Acc:HGNC:1683]	28.7607	26.87	25.3701	24.7414	27.0089	24.4682	25.1047	28.7933	25.1084	24.4385	9.66305	19.9032	21.0003	15.6006	10.368	27.4348	22.8715	13.5826	23.917	30.5119	18.4963	22.8649	30.4006	31.3292	36.7951	32.0304	29.6786	20.5457	24.5192	30.4546
ENSG00000010310	GIPR	gastric inhibitory polypeptide receptor [Source:HGNC Symbol;Acc:HGNC:4271]	1.77482	2.5614	2.42458	2.02612	1.85654	2.73889	2.71868	2.79136	2.88711	3.00268	2.34414	2.85886	3.2035	2.07009	2.62925	1.97337	2.10722	2.25621	1.9882	2.79356	1.75673	2.61303	1.73894	1.27937	2.37566	1.66351	2.03991	1.89035	1.7343	1.16621
ENSG00000185414	MRPL30	mitochondrial ribosomal protein L30 [Source:HGNC Symbol;Acc:HGNC:14036]	3.64915	3.19637	2.58068	3.16855	2.52777	3.37443	3.28242	3.57445	3.62213	3.38854	1.40913	2.92168	2.17019	1.87701	1.45481	2.47968	2.67059	2.31104	2.9818	2.96241	2.11796	2.44791	3.4218	3.75959	3.97206	2.97884	3.37939	2.86739	2.27003	3.29008
ENSG00000100867	DHRS2	dehydrogenase/reductase 2 [Source:HGNC Symbol;Acc:HGNC:18349]	0.16022	0.14275	0.25304	0.141094	0.104308	0.0155103	0	0.0175717	0.0354377	0.336609	0.0162585	0	0	0	0.0187406	0.160648	0	0.0495569	0	0	0.0490676	0	0	0	0.0128997	0.0365611	0	0	0.014353	0
ENSG00000188636	RTL6	retrotransposon Gag like 6 [Source:HGNC Symbol;Acc:HGNC:13343]	5.35027	6.70176	8.30568	6.55096	8.11848	6.9232	6.03111	7.65692	9.02983	9.55445	2.65546	8.11177	7.62088	4.49949	4.26692	5.94479	4.94202	4.54587	5.62942	5.52677	4.05095	3.95673	5.76603	4.87572	7.66036	4.94235	5.66768	7.41016	6.61446	6.30878
ENSG00000162398	LEXM	lymphocyte expansion molecule [Source:HGNC Symbol;Acc:HGNC:26854]	0.490377	1.48775	2.09757	1.32064	0.570065	0.891888	1.7715	2.28034	2.35009	4.22151	0.548175	1.95556	1.68441	0.958865	0.817466	1.17432	2.06247	0.847373	1.50784	2.86059	1.16951	0.461577	0.426844	1.18197	0.905537	0.648178	1.19115	1.11823	0.758407	0.451347
ENSG00000196372	ASB13	ankyrin repeat and SOCS box containing 13 [Source:HGNC Symbol;Acc:HGNC:19765]	2.91331	1.82271	1.87208	0.872228	2.90128	2.00947	2.17067	2.01318	2.46677	1.12643	1.21224	1.18318	0.713691	1.13091	1.74206	1.82168	1.76313	1.06582	2.0911	1.88135	1.50921	3.22679	2.51901	2.05154	2.57498	2.8678	2.3348	1.9101	2.56508	2.36956
ENSG00000143226	FCGR2A	Fc fragment of IgG receptor IIa [Source:HGNC Symbol;Acc:HGNC:3616]	6.01399	6.56297	6.22213	6.4704	7.41199	4.61912	5.53407	4.85609	5.90673	2.0098	3.51712	4.06234	4.12328	5.05018	3.95187	6.15701	8.00865	3.47549	5.7571	4.12537	4.15279	7.25568	4.78655	9.08951	7.98095	6.42759	6.58533	5.13367	13.8239	10.9412
ENSG00000144476	ACKR3	atypical chemokine receptor 3 [Source:HGNC Symbol;Acc:HGNC:23692]	0.915909	2.9723	2.50303	1.52528	1.39882	2.25942	1.91287	1.81043	2.43458	2.0575	0.11539	1.51752	1.11668	0.935241	0.253548	1.79805	2.08943	0.697075	0.792239	1.32733	0.843731	1.30559	1.55473	1.40551	1.28938	1.12519	1.34253	0.780278	0.836851	1.33074
ENSG00000169252	ADRB2	adrenoceptor beta 2 [Source:HGNC Symbol;Acc:HGNC:286]	7.74318	12.6386	13.3086	9.84355	8.93493	8.46731	11.3016	16.7139	14.3822	19.6221	3.64361	13.1747	11.9578	5.063	7.09039	10.021	13.0592	9.3656	8.52225	16.0748	7.75075	4.68581	6.60565	9.52897	9.67787	7.34248	9.32136	7.50795	6.733	9.81493
ENSG00000186469	GNG2	G protein subunit gamma 2 [Source:HGNC Symbol;Acc:HGNC:4404]	8.55744	11.6777	10.7101	13.7037	9.171	8.62832	9.80727	14.8928	11.8902	14.5619	7.05299	12.0945	12.989	6.27787	5.3931	8.71535	6.92035	6.09439	6.82594	10.0668	11.2581	8.1515	6.05276	9.76084	8.72599	6.64927	11.2539	6.8568	9.6727	7.9411
ENSG00000198948	MFAP3L	microfibril associated protein 3 like [Source:HGNC Symbol;Acc:HGNC:29083]	2.00427	0.732686	0.761232	2.8915	4.89228	0.549115	0.869534	0.309738	0.470816	1.03991	5.90082	0.981367	4.1664	2.9131	3.57993	3.31008	0.943676	2.04465	3.28639	1.0424	7.07874	1.72594	6.06729	2.37787	0.701877	2.34251	1.37264	4.74725	3.4441	9.45265
ENSG00000213551	DNAJC9	DnaJ heat shock protein family (Hsp40) member C9 [Source:HGNC Symbol;Acc:HGNC:19123]	4.89008	4.83326	3.82895	3.20391	4.81833	4.81303	3.98417	3.90331	4.66673	4.50224	2.44678	3.62972	3.5459	3.56111	3.00445	3.51174	2.53517	2.6437	3.99793	2.97672	4.35824	3.96663	3.05153	2.61778	3.54143	4.09056	2.74057	3.91293	4.17072	4.41939
ENSG00000163577	EIF5A2	eukaryotic translation initiation factor 5A2 [Source:HGNC Symbol;Acc:HGNC:3301]	1.15894	0.593469	0.647765	0.725539	0.574263	0.659813	0.679939	0.768776	0.865863	1.04622	0.506201	0.451672	0.702579	0.507861	0.358323	0.633512	0.289153	0.535465	0.302307	0.731883	0.625335	0.66152	0.520685	0.44143	0.625449	0.407023	0.789318	0.391904	0.324795	0.388816
ENSG00000286019	NOTCH2NLB	notch 2 N-terminal like B [Source:HGNC Symbol;Acc:HGNC:53923]	7.293	4.60596	6.19774	4.06079	15.413	5.13167	6.16957	11.229	1.56524	0.867742	3.60024	13.2347	7.25007	13.3061	10.2311	10.4337	9.41149	5.24809	16.1461	11.8011	12.0777	14.4499	17.318	10.2432	7.90112	6.66978	9.61743	15.681	15.1079	22.1778
ENSG00000107290	SETX	senataxin [Source:HGNC Symbol;Acc:HGNC:445]	19.5787	21.0194	18.2821	21.8893	14.7774	19.4228	16.7736	18.1253	18.75	19.8739	13.1616	15.6359	18.3984	14.7537	11.1403	14.7247	15.1407	13.3932	15.2622	19.5635	14.0558	17.7126	20.7744	19.2647	18.7418	22.8379	17.945	15.3473	18.2883	23.3255
ENSG00000126351	THRA	thyroid hormone receptor alpha [Source:HGNC Symbol;Acc:HGNC:11796]	8.97446	6.57251	8.33832	6.88096	8.92585	8.29042	7.38864	7.40621	9.78138	8.6797	5.18906	6.13604	8.72813	5.42522	6.95573	7.428	6.31612	5.81241	6.33072	7.10738	5.1067	7.58789	6.59235	4.63502	7.55959	5.99218	6.80907	8.65906	6.70408	5.86547
ENSG00000137501	SYTL2	synaptotagmin like 2 [Source:HGNC Symbol;Acc:HGNC:15585]	4.10537	4.75245	3.94135	2.91536	2.98742	4.9687	4.5212	4.99294	5.21245	5.19187	3.4879	3.4232	5.32794	2.20165	2.74822	5.08344	4.67188	3.32521	3.54547	5.84858	3.08987	2.94059	2.83209	3.01133	2.57227	2.9438	3.99743	3.35738	3.45635	3.60828
ENSG00000169105	CHST14	carbohydrate sulfotransferase 14 [Source:HGNC Symbol;Acc:HGNC:24464]	5.48839	6.24153	5.31005	4.9066	6.81103	6.47484	6.34248	7.89586	7.68372	6.87634	3.67422	4.67332	4.47099	4.38164	4.78969	5.33934	4.91501	4.31173	5.43089	4.63558	6.98914	5.39559	3.61697	3.68177	6.42241	6.89762	4.35021	5.05021	5.5603	5.47592
ENSG00000099821	POLRMT	RNA polymerase mitochondrial [Source:HGNC Symbol;Acc:HGNC:9200]	18.7618	21.5234	15.35	17.6509	16.7675	21.9075	21.413	20.5082	22.2526	21.0035	15.8097	15.4036	14.6584	16.6657	15.3461	17.4956	16.8838	20.7123	15.0671	16.0226	17.1332	15.5102	14.7654	17.1327	16.7388	17.1163	16.7573	14.8797	15.8633	18.6326
ENSG00000118046	STK11	serine/threonine kinase 11 [Source:HGNC Symbol;Acc:HGNC:11389]	12.6398	13.6348	13.9907	13.7376	12.8168	15.828	14.8354	16.5318	14.5085	13.5365	11.7468	12.7871	12.8325	14.2202	11.5396	13.0402	11.2919	12.3036	12.6167	10.9251	8.96396	9.03814	10.5413	12.6042	12.0049	13.3368	11.001	11.4755	12.2965	14.581
ENSG00000088053	GP6	glycoprotein VI platelet [Source:HGNC Symbol;Acc:HGNC:14388]	2.16376	1.69759	2.39699	3.61436	6.17208	1.9498	2.9564	1.22618	3.54987	4.67675	7.12973	5.12767	5.75314	5.48235	6.23358	4.79396	1.9223	4.61133	5.92202	3.7417	8.53624	4.25834	5.37913	4.02391	2.15046	3.45522	3.70133	9.20914	4.31726	7.22888
ENSG00000178202	POGLUT3	protein O-glucosyltransferase 3 [Source:HGNC Symbol;Acc:HGNC:28496]	1.01586	1.0361	1.36191	1.66382	1.16377	1.20643	1.11387	1.62286	1.44531	2.25369	0.876259	1.13621	1.13974	0.662172	0.708219	0.99799	0.81662	0.633821	0.820989	1.32511	1.0705	1.03117	1.36792	1.63189	0.975844	1.13418	1.42561	1.30204	0.916565	0.870731
ENSG00000170296	GABARAP	GABA type A receptor-associated protein [Source:HGNC Symbol;Acc:HGNC:4067]	34.7832	23.4094	29.4052	29.0083	34.1163	22.3708	35.6329	31.1538	31.5355	22.407	22.2249	20.4194	24.3593	26.7974	27.9663	29.4685	35.4442	19.1758	26.9725	18.8316	30.9869	33.6803	28.869	31.3831	36.7403	30.7071	35.5685	26.5405	40.6326	45.8884
ENSG00000185359	HGS	hepatocyte growth factor-regulated tyrosine kinase substrate [Source:HGNC Symbol;Acc:HGNC:4897]	13.4965	13.6206	13.5221	13.3099	12.4242	14.5601	14.1627	15.6793	15.156	12.6561	18.193	13.8474	14.696	13.1086	16.1868	12.2008	14.0141	15.5033	14.6567	13.8338	12.1242	12.2769	10.814	12.7107	12.4113	12.219	11.5749	12.1206	12.8619	12.3263
ENSG00000095303	PTGS1	prostaglandin-endoperoxide synthase 1 [Source:HGNC Symbol;Acc:HGNC:9604]	9.71764	4.90227	4.35653	8.60751	25.541	2.51619	4.95105	2.78548	1.74497	3.23617	23.7476	4.56108	14.6398	17.9429	15.8583	16.645	5.43865	12.6051	12.2609	4.41357	32.9918	11.1177	23.345	10.2632	4.97002	10.4197	6.44771	23.4537	12.2568	32.2431
ENSG00000141295	SCRN2	secernin 2 [Source:HGNC Symbol;Acc:HGNC:30381]	6.68566	7.452	7.9178	5.33186	7.3321	7.80831	7.80455	9.61223	9.00743	9.52434	4.1129	9.81144	7.07104	6.93107	6.42448	7.10154	6.37716	7.25416	7.80553	7.76818	4.81464	6.75869	6.81895	6.13245	5.71271	6.13409	5.48033	6.1604	5.42012	6.37689
ENSG00000163082	SGPP2	sphingosine-1-phosphate phosphatase 2 [Source:HGNC Symbol;Acc:HGNC:19953]	2.47376	1.33966	1.35026	1.38162	1.62409	1.46099	1.15551	0.976685	1.82634	1.26926	1.25093	1.40234	1.41909	0.96709	0.916965	1.24456	0.767981	0.868606	0.738178	1.38354	1.11549	2.11169	1.96781	1.70796	1.17537	2.18099	2.32006	1.61007	1.38305	1.36895
ENSG00000147234	FRMPD3	FERM and PDZ domain containing 3 [Source:HGNC Symbol;Acc:HGNC:29382]	0.572952	1.19619	1.42176	0.723208	1.03576	1.0371	1.06395	2.40104	2.11693	2.20222	0.548572	2.06183	1.6221	0.739729	0.858894	1.39183	1.24474	1.16543	1.02306	2.05719	0.870315	0.849704	0.388663	1.2949	0.902174	0.622869	0.902038	0.784163	0.73852	0.807122
ENSG00000109956	B3GAT1	beta-1,3-glucuronyltransferase 1 [Source:HGNC Symbol;Acc:HGNC:921]	2.78868	4.91012	6.46028	3.78856	2.87157	1.75936	6.74686	7.28403	8.38353	9.11405	2.81141	7.53978	7.6487	3.39611	2.35123	4.6722	5.12692	2.84583	2.01541	5.64593	2.26622	1.51041	0.485177	5.61308	4.80275	1.95215	3.57239	2.58244	2.64792	1.86309
ENSG00000078747	ITCH	itchy E3 ubiquitin protein ligase [Source:HGNC Symbol;Acc:HGNC:13890]	8.25546	10.0746	9.63542	9.02775	7.08507	7.36316	7.2288	8.32366	6.72278	9.50849	6.54117	8.13598	7.94975	6.25054	5.7128	6.83903	7.02796	6.72471	5.80841	8.02592	6.22388	6.24054	7.24061	6.59746	6.14676	6.7111	8.70831	6.37767	6.28932	7.38655
ENSG00000128039	SRD5A3	steroid 5 alpha-reductase 3 [Source:HGNC Symbol;Acc:HGNC:25812]	1.08663	1.20684	1.0184	1.0525	0.699524	0.743699	1.13605	1.464	0.875694	0.894644	0.307318	0.588394	0.597203	0.595687	0.511772	1.23903	0.659422	0.508921	0.602467	0.692572	0.820518	0.483399	0.908521	0.535342	1.077	0.807502	0.399854	0.654171	0.605008	0.950663
ENSG00000006015	REX1BD	required for excision 1-B domain containing [Source:HGNC Symbol;Acc:HGNC:26098]	9.23945	9.41923	9.81415	8.38639	10.7114	12.4926	10.6904	13.6819	11.9635	10.6572	9.40413	10.3773	12.8178	9.92601	9.75035	12.9182	8.97426	8.57212	9.176	8.75452	7.35439	8.14737	10.0925	8.02397	10.2143	8.68626	8.54812	8.13379	7.43556	8.57429
ENSG00000022267	FHL1	four and a half LIM domains 1 [Source:HGNC Symbol;Acc:HGNC:3702]	2.28647	1.2884	0.599965	2.18318	4.58793	1.21082	1.16958	0.651888	0.880073	1.72446	3.09223	1.52815	3.19252	2.66311	2.57813	2.95077	0.985443	2.73145	2.62134	2.08335	6.76513	1.81358	4.22482	1.85025	1.36123	2.58416	2.33001	4.62234	2.95408	4.75054
ENSG00000133574	GIMAP4	GTPase, IMAP family member 4 [Source:HGNC Symbol;Acc:HGNC:21872]	23.1757	26.6599	35.3709	26.2933	23.8365	27.8307	25.3995	29.1557	27.5474	22.4725	7.96362	18.4843	16.5348	14.5832	7.01039	21.3331	17.2965	14.6443	23.3159	31.659	10.8133	17.9382	32.537	24.8466	42.0459	29.4852	22.5257	16.4341	21.3587	30.516
ENSG00000100243	CYB5R3	cytochrome b5 reductase 3 [Source:HGNC Symbol;Acc:HGNC:2873]	5.32766	4.71428	6.08203	4.47422	10.3833	3.92555	5.79258	5.64614	6.23606	6.72641	9.52507	7.48546	6.07008	9.71789	10.1509	8.21018	7.08969	7.75784	9.36826	5.65388	10.4527	7.17125	7.00001	5.55636	6.69807	8.84373	7.71199	9.69654	7.71664	7.63021
ENSG00000133316	WDR74	WD repeat domain 74 [Source:HGNC Symbol;Acc:HGNC:25529]	29.5884	21.8048	30.0806	28.4982	28.3317	20.248	17.3034	37.0333	40.7162	12.5232	18.7927	18.1607	41.4103	23.3016	26.3091	10.6232	38.9041	102.98	31.4997	18.2451	111.405	18.2472	38.2422	43.2502	37.9682	53.6752	47.6742	68.7246	96.7135	17.925
ENSG00000143418	CERS2	ceramide synthase 2 [Source:HGNC Symbol;Acc:HGNC:14076]	13.8486	12.4737	10.6705	11.5457	14.1845	11.0378	12.5377	13.8392	16.3971	12.2009	10.4059	10.4528	12.5327	11.1426	10.6696	13.8849	12.1375	9.99083	13.6334	13.3928	15.3779	13.2636	16.0544	12.816	15.4813	14.0796	13.4844	16.1523	15.898	16.8362
ENSG00000108100	CCNY	cyclin Y [Source:HGNC Symbol;Acc:HGNC:23354]	17.6713	13.0965	11.7783	13.8766	14.3402	13.0879	11.4191	11.5473	12.4091	9.54181	10.1152	9.30793	16.3138	12.5788	10.194	11.6963	10.7958	10.328	11.3844	9.644	13.8712	13.5835	14.1416	15.6016	13.6523	16.387	14.3295	14.3412	13.8418	18.0426
ENSG00000183598	H3C13	H3 clustered histone 13 [Source:HGNC Symbol;Acc:HGNC:25311]	110.141	48.6322	77.3758	122.906	97.1916	55.9494	62.2093	60.2891	107.855	127.805	45.7277	57.261	38.8492	57.2097	67.8073	55.056	73.1331	72.949	73.9479	97.3378	50.6185	75.3685	29.7355	110.777	56.5256	63.1219	54.1515	33.2677	43.6474	40.4941
ENSG00000188056	TREML4	triggering receptor expressed on myeloid cells like 4 [Source:HGNC Symbol;Acc:HGNC:30807]	0.109271	0	0.159779	0.0854288	0.123211	0.459214	0.277906	0	0.355859	0	0.326194	1.08429	0.398633	0.295463	0.273155	0.594855	0.73428	0.627578	0.267781	0.639592	0.911768	1.08003	0.0976178	0.597482	0.183953	0.0611829	0.238914	0.378761	1.53676	0.171933
ENSG00000107362	ABHD17B	abhydrolase domain containing 17B, depalmitoylase [Source:HGNC Symbol;Acc:HGNC:24278]	5.06001	7.08366	6.69813	6.45503	5.77099	6.0822	5.45903	6.08059	4.90108	5.82027	4.30886	7.14733	6.76405	5.60873	5.13507	4.67132	3.9797	3.33379	3.86026	3.79651	3.31576	4.51414	3.66928	4.93117	4.1442	5.0343	4.35439	4.95663	5.06962	4.4086
ENSG00000196498	NCOR2	nuclear receptor corepressor 2 [Source:HGNC Symbol;Acc:HGNC:7673]	15.0691	13.5569	14.9505	15.8228	15.2136	13.1629	13.4048	15.2574	17.7576	13.4595	20.1227	15.2204	18.382	14.4307	20.7389	15.4809	15.2242	15.867	16.6757	11.7689	13.1755	13.7218	12.2561	10.766	12.1862	13.6448	12.2635	15.267	14.1577	14.5878
ENSG00000185049	NELFA	negative elongation factor complex member A [Source:HGNC Symbol;Acc:HGNC:12768]	7.02152	8.03782	7.68215	6.16069	8.07368	8.64496	7.54078	6.81167	7.53903	6.57923	7.23308	7.82173	6.505	6.1744	5.82621	7.6713	8.20914	7.58073	7.69276	6.78056	4.13318	6.58807	5.59785	6.34896	6.12141	6.56367	5.45446	6.75501	7.14939	5.32802
ENSG00000135346	CGA	glycoprotein hormones, alpha polypeptide [Source:HGNC Symbol;Acc:HGNC:1885]	0.0431057	0	0	0	0	0	0	0	0	0.032552	0.968586	1.58627	0	0	0	0	0	0	0	0	0	0	0	0	0.566109	4.50351	0.762963	0.484904	0.80308	0
ENSG00000283787	PRR33	proline rich 33 [Source:HGNC Symbol;Acc:HGNC:35118]	28.3023	28.7816	33.9004	31.1754	25.1548	25.2866	23.6329	36.861	37.0688	33.7431	22.3799	23.1256	31.2662	26.29	24.6939	23.1115	27.6331	27.6917	27.8128	20.0642	17.6544	25.3621	27.5485	26.4332	22.8348	24.9345	18.8881	23.0197	25.3998	29.2145
ENSG00000029364	SLC39A9	solute carrier family 39 member 9 [Source:HGNC Symbol;Acc:HGNC:20182]	4.66009	4.99794	4.54655	5.482	3.93838	5.03044	4.17299	4.3419	5.12694	4.66547	2.68446	4.28203	3.62904	3.32925	3.42126	4.29831	4.75799	3.41506	3.7051	4.86409	3.40737	4.8945	5.48085	4.7622	5.1971	5.09614	5.14106	4.61247	5.29523	5.32857
ENSG00000184113	CLDN5	claudin 5 [Source:HGNC Symbol;Acc:HGNC:2047]	2.12064	0.476585	0.489258	2.25921	3.41359	0.0751594	0.676627	0.179949	0.499628	1.2325	8.31842	0.652571	4.18518	6.18362	3.69084	4.5308	0.41426	1.79251	3.02298	1.57388	5.77053	1.82005	2.35816	1.25995	0.522385	2.22643	1.23287	3.81075	2.19874	4.56719
ENSG00000112078	KCTD20	potassium channel tetramerization domain containing 20 [Source:HGNC Symbol;Acc:HGNC:21052]	13.1066	10.2684	9.58168	12.4058	13.017	9.93615	11.2452	10.2789	12.1474	12.7488	9.51563	10.3769	11.0932	9.52408	8.22402	10.9389	10.6683	8.58754	12.3079	13.1993	11.2724	12.5222	17.695	12.6046	12.4933	14.4984	11.8336	12.9946	12.2107	16.408
ENSG00000163220	S100A9	S100 calcium binding protein A9 [Source:HGNC Symbol;Acc:HGNC:10499]	169.638	158.721	157.08	89.1173	224.995	135.441	270.583	120.901	186.062	126.346	140.49	125.62	91.1291	175.695	81.983	223.274	504.598	93.5693	149.67	134.126	180.785	261.684	212.688	195.878	380.23	270.849	341.192	192.74	408.651	257.795
ENSG00000004700	RECQL	RecQ like helicase [Source:HGNC Symbol;Acc:HGNC:9948]	8.88628	9.15289	7.25402	8.77406	6.04348	7.33902	6.23938	8.92695	8.84888	8.52142	4.38755	7.07977	5.73401	5.65558	3.71944	6.0146	6.95799	4.71792	5.08089	9.01561	4.18242	6.81264	8.06391	9.0173	8.41215	6.4041	9.51753	6.96016	6.57095	9.05149
ENSG00000084112	SSH1	slingshot protein phosphatase 1 [Source:HGNC Symbol;Acc:HGNC:30579]	4.41549	4.63621	5.48618	4.56091	5.05276	3.3738	4.48325	5.49097	5.72094	6.2592	3.64886	5.20065	4.6035	3.17529	3.3604	3.81338	3.91415	3.6172	3.69871	3.53486	4.90549	4.22193	3.77081	4.77194	4.05925	4.13977	4.57337	5.15675	4.58457	4.78177
ENSG00000164346	NSA2	NSA2 ribosome biogenesis factor [Source:HGNC Symbol;Acc:HGNC:30728]	1.57693	2.60852	1.5363	1.60181	2.07006	1.56228	1.55241	1.66821	1.54409	2.18466	0.77066	1.38956	1.21483	1.51404	0.983311	1.29394	1.52916	0.896187	1.22355	1.62897	1.04818	1.63162	1.59655	1.77164	1.70412	1.53002	1.81979	1.29576	1.70268	1.77761
ENSG00000111775	COX6A1	cytochrome c oxidase subunit 6A1 [Source:HGNC Symbol;Acc:HGNC:2277]	18.5707	15.1854	18.5412	14.727	18.0152	18.0559	16.0695	14.7555	13.4816	17.6435	8.48358	12.7325	18.3714	12.0997	10.9188	18.4818	12.2975	9.29935	12.9316	13.0035	14.1538	16.2015	14.7499	19.0918	19.7457	18.121	14.49	16.7961	15.8587	20.9956
ENSG00000214194	SMIM30	small integral membrane protein 30 [Source:HGNC Symbol;Acc:HGNC:48953]	1.35292	1.34125	1.21266	1.51402	1.29708	0.920007	0.882345	0.877185	0.670725	0.820266	0.478944	0.467654	0.751925	0.261174	0.550492	1.32537	1.3076	0.484141	1.20702	0.982101	0.522974	1.36539	0.800457	1.99025	2.06547	1.9179	1.50208	0.991778	1.61556	2.08715
ENSG00000184900	SUMO3	small ubiquitin like modifier 3 [Source:HGNC Symbol;Acc:HGNC:11124]	8.29488	5.93166	6.11357	6.73915	10.7831	5.85057	7.35845	7.43744	8.15894	8.63119	7.56249	7.00664	8.03558	8.22674	7.07066	7.01825	4.88633	5.49429	6.93978	4.79596	9.68814	8.3353	6.70082	8.34118	10.0865	9.30848	11.1078	8.98763	7.80083	11.3272
ENSG00000167548	KMT2D	lysine methyltransferase 2D [Source:HGNC Symbol;Acc:HGNC:7133]	21.0704	22.9022	27.435	22.3035	24.6148	24.2666	25.38	26.6459	29.04	25.8174	26.9445	27.2234	26.2538	25.5473	30.4431	24.7921	25.6286	28.4533	27.7995	23.6311	20.9957	22.6389	23.1544	19.6273	23.5662	22.2633	23.9486	24.5979	23.2605	22.3976
ENSG00000114395	CYB561D2	cytochrome b561 family member D2 [Source:HGNC Symbol;Acc:HGNC:30253]	13.6831	14.274	14.211	11.5077	15.8325	16.8084	13.5455	16.9687	17.9698	17.8188	7.37767	11.3882	14.0507	11.0812	9.80051	14.3979	11.8218	10.5493	13.1367	11.5193	7.644	12.76	11.2964	15.2315	13.1926	13.1279	10.8004	15.9815	14.3706	14.3423
ENSG00000185009	AP3M1	adaptor related protein complex 3 subunit mu 1 [Source:HGNC Symbol;Acc:HGNC:569]	5.04081	4.39544	4.11267	4.20457	3.59909	4.59526	3.27749	4.83039	4.62469	5.06913	3.34761	3.5161	4.08395	2.38172	2.81983	3.51433	4.22856	2.29119	3.57596	4.69769	3.22959	4.63863	5.31934	4.78369	5.37961	4.90062	5.33259	3.53204	4.38303	4.31464
ENSG00000122223	CD244	CD244 molecule [Source:HGNC Symbol;Acc:HGNC:18171]	14.7685	17.4725	18.9251	16.3684	12.8923	17.7885	16.2879	22.0262	21.7543	23.8864	4.90388	10.2632	15.9268	8.66117	6.12574	16.2889	18.0394	11.4837	12.5063	18.4121	10.4515	12.5315	11.2701	17.8061	17.051	14.372	18.477	9.21179	14.0437	14.7425
ENSG00000080200	CRYBG3	crystallin beta-gamma domain containing 3 [Source:HGNC Symbol;Acc:HGNC:34427]	3.42449	2.09991	2.22215	2.88972	2.00021	2.84517	1.91697	1.97618	1.85549	1.13532	1.63033	1.03429	1.3301	2.00061	1.80707	1.37789	2.02852	1.68084	2.01898	1.66342	1.39701	2.55799	2.87097	2.05483	2.42047	2.97189	2.59864	1.74111	2.10765	3.42829
ENSG00000125746	EML2	EMAP like 2 [Source:HGNC Symbol;Acc:HGNC:18035]	3.73488	4.79804	5.5868	4.48777	4.00699	4.06221	5.68418	5.82167	5.41513	5.50414	4.22245	4.98523	4.93075	4.45849	3.6074	5.12097	5.44541	4.00113	5.01181	4.85157	3.2173	3.7965	3.62668	3.96019	4.37031	3.7944	4.61593	3.94582	3.78128	4.35316
ENSG00000172531	PPP1CA	protein phosphatase 1 catalytic subunit alpha [Source:HGNC Symbol;Acc:HGNC:9281]	35.9205	31.7356	33.8217	29.8918	31.2599	24.7942	37.7694	37.4877	36.8573	33.2968	19.3258	25.5813	30.2876	25.4876	24.2301	34.24	25.5241	22.2199	24.7307	30.4712	31.2269	29.1024	25.5621	33.017	37.1429	31.712	30.4636	26.3495	35.9133	36.954
ENSG00000111640	GAPDH	glyceraldehyde-3-phosphate dehydrogenase [Source:HGNC Symbol;Acc:HGNC:4141]	118.363	88.0474	88.4417	93.9152	136.92	79.7069	113.976	98.1508	110.486	89.906	77.7623	80.6155	106.602	82.1009	95.2156	98.6403	113.993	75.4973	97.3943	86.5357	132.454	108.876	97.5246	118.268	111.47	107.063	139.341	110.944	115.999	138.208
ENSG00000182718	ANXA2	annexin A2 [Source:HGNC Symbol;Acc:HGNC:537]	9.60972	7.81996	8.10739	9.9207	8.20726	6.56028	7.72129	8.8035	9.21391	6.38713	9.12999	5.0102	6.21324	5.74619	7.04858	6.44341	9.59045	6.18154	6.18481	5.40992	5.35213	9.04255	7.99151	9.82915	10.5894	9.91318	11.4537	7.69534	9.47734	9.62952
ENSG00000198742	SMURF1	SMAD specific E3 ubiquitin protein ligase 1 [Source:HGNC Symbol;Acc:HGNC:16807]	7.34495	7.04556	7.05529	8.13778	8.38194	7.89806	6.07497	8.05405	7.84799	7.90615	12.4294	8.7857	10.8189	9.53526	10.6576	8.24004	7.3194	9.0673	8.34189	9.371	8.00755	8.60953	7.46066	7.66861	7.58441	7.8306	9.80365	9.22512	8.15477	7.8405
ENSG00000185838	GNB1L	G protein subunit beta 1 like [Source:HGNC Symbol;Acc:HGNC:4397]	2.28231	2.17556	2.54635	2.87397	1.96509	2.45237	1.62955	2.38367	3.15002	3.48994	1.48511	2.06882	2.48845	1.71475	1.14408	2.42738	2.01225	2.99884	1.99967	2.0186	1.49101	1.87587	1.51868	2.29298	2.12255	1.69186	1.91317	1.69275	1.75334	1.58182
ENSG00000100823	APEX1	apurinic/apyrimidinic endodeoxyribonuclease 1 [Source:HGNC Symbol;Acc:HGNC:587]	12.0095	13.51	9.40505	11.0316	12.0886	14.8218	15.2166	13.5402	11.4608	11.8226	9.5669	9.02571	9.73138	9.32403	7.99586	11.2745	10.4827	8.60099	11.6623	13.0041	8.65356	11.9002	16.3242	12.9793	14.6063	13.1823	13.5484	13.916	12.2784	12.9019
ENSG00000174125	TLR1	toll like receptor 1 [Source:HGNC Symbol;Acc:HGNC:11847]	6.71859	8.07688	5.52739	8.62948	4.53834	4.78518	4.51326	6.65626	5.10672	4.32903	3.59687	3.19495	5.2692	4.13407	2.93532	4.57073	4.98296	3.70215	3.85035	5.94357	3.23258	4.56183	5.57221	6.42674	6.71552	6.88114	5.75682	4.37271	6.02306	8.57359
ENSG00000068912	ERLEC1	endoplasmic reticulum lectin 1 [Source:HGNC Symbol;Acc:HGNC:25222]	3.90496	4.70693	3.99522	4.67051	4.13157	4.17479	4.52958	3.86169	3.90504	5.44559	1.74198	3.6399	3.41024	2.88625	2.63992	4.32357	2.84698	1.7082	2.63694	4.2218	2.79345	3.77436	3.69424	3.37908	3.8268	5.25058	3.47804	2.95568	3.13835	3.61877
ENSG00000181541	MAB21L2	mab-21 like 2 [Source:HGNC Symbol;Acc:HGNC:6758]	5.15113	4.88851	5.55962	5.37238	6.54324	7.20595	5.63752	7.59494	5.2196	7.75201	7.81474	7.52545	8.8424	7.72599	8.50565	8.49207	5.77185	8.73299	7.37536	9.10994	5.1422	8.25323	6.46877	7.61162	4.79793	5.74898	7.00068	6.63604	7.96647	5.46522
ENSG00000107331	ABCA2	ATP binding cassette subfamily A member 2 [Source:HGNC Symbol;Acc:HGNC:32]	19.0441	26.3458	38.3843	23.5848	22.9395	22.5658	32.0916	43.5965	38.2752	37.8407	25.5	33.7101	35.1327	22.1124	25.9672	26.1173	26.9643	30.7502	20.6173	24.5612	25.3061	23.6478	14.2269	25.4396	24.7331	17.5876	27.3826	20.447	21.8349	23.4777
ENSG00000197077	KIAA1671	KIAA1671 [Source:HGNC Symbol;Acc:HGNC:29345]	1.04016	0.902139	2.10757	0.718442	0.381995	0.485768	1.71312	2.20263	2.12927	3.64422	0.300645	1.82362	1.34264	0.758013	0.467148	1.06072	1.27211	0.544099	0.846618	1.11477	0.916411	0.92228	0.494743	0.78537	1.15593	0.742368	1.29677	0.451468	0.46397	0.665158
ENSG00000169871	TRIM56	tripartite motif containing 56 [Source:HGNC Symbol;Acc:HGNC:19028]	13.4089	14.3782	15.8085	12.7116	13.6532	13.5576	14.2121	14.4108	13.6727	14.7032	14.4329	12.2094	14.3536	16.2551	15.6399	15.9419	12.4203	13.5057	16.0329	13.6476	5.88337	11.1238	12.2015	10.1991	10.8665	14.967	12.5906	13.1981	11.9633	13.228
ENSG00000094916	CBX5	chromobox 5 [Source:HGNC Symbol;Acc:HGNC:1555]	5.23979	5.14769	4.11746	5.28651	4.75853	6.40159	4.38554	4.51932	3.73513	5.40699	2.65052	4.115	3.70412	3.79348	2.8584	4.00451	2.92673	3.03548	3.97243	5.81561	2.65662	4.43569	7.14489	5.32563	4.71685	5.68063	5.34684	5.16573	3.86735	4.8422
ENSG00000197771	MCMBP	minichromosome maintenance complex binding protein [Source:HGNC Symbol;Acc:HGNC:25782]	7.67268	7.86376	7.2723	7.35861	4.93846	6.27417	6.4661	6.51809	6.61107	5.55149	3.59174	5.48955	4.83466	5.0265	3.15142	5.55738	6.56423	4.39855	5.55888	6.958	4.85745	6.04179	6.72585	8.90253	7.37627	8.30561	6.32362	4.628	6.89377	8.3421
ENSG00000160796	NBEAL2	neurobeachin like 2 [Source:HGNC Symbol;Acc:HGNC:31928]	56.1542	71.3684	75.679	66.3887	55.6861	58.0111	75.7686	89.152	76.89	68.473	71.9785	72.3518	91.8195	65.8743	76.5778	60.8554	72.5983	82.4385	66.7102	68.6238	74.0622	53.4742	42.0152	69.2689	61.6982	49.3977	52.9072	53.8345	62.9402	64.6483
ENSG00000159692	CTBP1	C-terminal binding protein 1 [Source:HGNC Symbol;Acc:HGNC:2494]	25.3989	25.45	29.0413	29.6345	26.2999	25.0305	28.9306	29.924	30.7834	33.7895	26.7705	30.3102	30.4346	23.4218	25.9117	26.109	23.2333	24.5904	23.189	20.7428	20.5415	23.6428	20.3177	26.6135	23.3434	24.4393	22.0832	24.0708	24.6265	24.3485
ENSG00000139344	AMDHD1	amidohydrolase domain containing 1 [Source:HGNC Symbol;Acc:HGNC:28577]	0.772492	0.379907	0.915157	0.29821	0.849344	0.481864	0.400422	0.954366	0.802827	1.07918	0.256549	0.385193	0.534461	0.456183	0.220962	0.531875	0.185272	0.666411	0.495013	0.630924	0.263324	0.0839251	0.728592	0.0538377	0.0948127	0.244432	0.64327	0.370622	0.374556	0.302493
ENSG00000102158	MAGT1	magnesium transporter 1 [Source:HGNC Symbol;Acc:HGNC:28880]	7.01279	7.03803	6.86946	6.24299	6.90163	5.47453	6.60588	5.78374	5.80757	7.11863	4.05776	6.05006	5.95918	3.93336	3.88123	6.66871	4.60189	4.69459	5.48077	5.63341	6.01419	5.77331	6.14214	6.10207	6.94298	6.60003	5.70846	5.08674	6.00364	6.92877
ENSG00000168002	POLR2G	RNA polymerase II subunit G [Source:HGNC Symbol;Acc:HGNC:9194]	6.57997	8.8829	5.78598	7.7487	7.83264	10.3201	8.79202	8.78677	7.95569	8.66285	5.53442	7.86325	9.05126	7.38475	7.58789	7.87987	8.31752	6.6326	9.37324	10.1124	16.1089	11.6564	8.94012	8.20042	11.4606	7.93018	11.1115	11.0383	10.0267	9.79951
ENSG00000243678	NME2	NME/NM23 nucleoside diphosphate kinase 2 [Source:HGNC Symbol;Acc:HGNC:7850]	13.3168	11.2454	10.6651	11.3819	12.7132	9.44146	13.6597	10.9126	11.5881	10.4945	6.12033	10.6674	8.33231	8.53396	8.10659	11.2311	10.5131	7.77556	10.163	9.74686	10.3556	9.93288	9.40495	11.711	14.3876	12.3502	13.7704	10.7601	10.4542	12.0108
ENSG00000109736	MFSD10	major facilitator superfamily domain containing 10 [Source:HGNC Symbol;Acc:HGNC:16894]	28.1155	31.2433	35.7003	24.7737	26.2103	30.8815	31.0962	35.3799	44.5764	30.7108	30.4681	29.5773	35.4535	27.8106	31.4008	27.9656	26.8991	34.8715	28.6505	23.2586	25.5729	24.391	19.4859	29.8659	25.5675	24.1402	27.4562	26.5885	25.0753	25.2199
ENSG00000138246	DNAJC13	DnaJ heat shock protein family (Hsp40) member C13 [Source:HGNC Symbol;Acc:HGNC:30343]	6.54445	6.2088	5.42674	5.73699	4.57056	5.63047	4.35495	5.53752	5.8599	5.64777	4.22918	4.30875	5.22722	4.86947	3.54444	4.25728	5.18867	4.2435	4.98528	6.31615	4.00502	5.99267	7.067	6.51259	6.87152	6.82716	6.36362	4.88397	6.00281	7.08506
ENSG00000116251	RPL22	ribosomal protein L22 [Source:HGNC Symbol;Acc:HGNC:10315]	9.07346	9.00882	8.00324	7.67209	8.98291	8.53628	10.1781	7.53138	7.57072	7.06244	5.09774	8.12681	5.3094	6.64825	5.71923	8.39981	7.37065	4.07079	8.14796	8.42427	5.90957	7.62637	12.0262	6.77923	11.0747	8.69532	13.2034	10.3679	8.36717	8.76054
ENSG00000145103	ILDR1	immunoglobulin like domain containing receptor 1 [Source:HGNC Symbol;Acc:HGNC:28741]	0.282269	0.386708	0.353002	0.234408	0.278927	0.35542	0.591526	0	0.327746	0.147131	0.163443	0.381679	0.361546	0.663488	0.717668	0.609731	0.383205	0.785046	0.602925	0.956719	0.888351	0.560347	0.80948	0.672085	0.733733	1.06203	0.476469	0.551069	0.1725	0.527023
ENSG00000204310	AGPAT1	1-acylglycerol-3-phosphate O-acyltransferase 1 [Source:HGNC Symbol;Acc:HGNC:324]	5.31741	5.31734	5.47853	4.64455	10.6876	2.98935	5.33107	4.4305	4.69849	5.04671	7.49331	5.23876	5.54816	7.6255	8.13916	8.44224	5.63623	5.73809	7.9723	5.64219	11.7892	6.28293	9.62918	6.44738	6.0258	6.80089	5.75422	8.9589	7.73958	10.9682
ENSG00000164897	TMUB1	transmembrane and ubiquitin like domain containing 1 [Source:HGNC Symbol;Acc:HGNC:21709]	12.2253	15.81	16.7112	11.8042	12.2741	16.3846	14.9998	17.6215	16.232	13.3297	8.65831	11.9303	13.9312	13.7926	10.0581	13.8399	11.2468	11.7888	15.3218	11.9695	8.97423	9.14846	9.27219	12.6256	10.5123	16.0723	11.2103	13.0928	10.4915	11.9933
ENSG00000010295	IFFO1	intermediate filament family orphan 1 [Source:HGNC Symbol;Acc:HGNC:24970]	19.84	16.8856	18.5534	15.9631	17.5751	17.6126	20.5224	20.3848	19.2471	17.5598	17.6576	17.3924	21.505	18.0244	16.1193	19.3381	23.3469	18.6491	23.0062	17.2291	15.4773	15.2645	13.4876	17.985	15.8566	17.4299	15.9293	13.7802	16.135	17.1242
ENSG00000198276	UCKL1	uridine-cytidine kinase 1 like 1 [Source:HGNC Symbol;Acc:HGNC:15938]	13.0102	13.8443	17.4251	16.9515	14.0514	16.6946	14.7098	19.6344	18.9632	15.5044	15.018	15.5251	14.3284	13.142	14.4632	13.4681	15.9719	17.3425	16.1276	13.1086	11.17	15.6635	14.9387	12.1405	13.5325	13.0646	11.9569	13.7377	12.3945	12.1489
ENSG00000182831	C16orf72	chromosome 16 open reading frame 72 [Source:HGNC Symbol;Acc:HGNC:30103]	20.9948	18.1709	16.238	20.7823	17.2171	17.7396	14.8002	19.1978	18.5486	19.7385	16.3985	16.4848	18.5873	16.163	15.2698	14.633	14.8869	14.4695	13.709	14.7415	16.631	20.8992	17.731	20.4192	18.6566	18.7915	22.4208	18.6628	18.9056	16.6247
ENSG00000181638	ZFP41	ZFP41 zinc finger protein [Source:HGNC Symbol;Acc:HGNC:26786]	4.01318	5.37647	5.61047	4.25167	4.87473	4.92425	4.54849	5.60105	4.90178	4.45329	4.73568	5.14087	4.44558	4.10658	4.40289	4.30059	4.84986	5.1184	5.22278	4.75538	3.1464	4.56936	4.79001	3.88537	3.79885	4.01731	4.05088	4.37683	3.24196	3.95583
ENSG00000138685	FGF2	fibroblast growth factor 2 [Source:HGNC Symbol;Acc:HGNC:3676]	0.04338	0.053585	0.025888	0.124599	0.0579966	0.022714	0.0700809	0.174568	0.020095	0.02853	0.193614	0.053538	0.36637	0.078645	0.109602	0.036544	0.151381	0.160155	0.21489	0.0880307	0.260418	0.18418	0.161016	0.058189	0.064604	0.117914	0.082987	0.16338	0.155638	0.251346
ENSG00000049239	H6PD	hexose-6-phosphate dehydrogenase/glucose 1-dehydrogenase [Source:HGNC Symbol;Acc:HGNC:4795]	14.3549	10.6455	11.1421	8.36588	12.0945	9.99322	12.9476	14.6096	14.7849	15.2477	8.62436	10.0836	11.0906	7.64704	8.89847	11.8391	10.6881	9.32186	9.8427	10.9426	8.47552	10.78	10.8018	8.01917	12.0016	10.5289	9.48132	10.4542	10.2185	12.2769
ENSG00000153029	MR1	major histocompatibility complex, class I-related [Source:HGNC Symbol;Acc:HGNC:4975]	3.08942	3.79076	4.53157	3.45483	2.66797	3.56163	2.9267	4.31414	3.18296	4.07925	2.15828	3.08025	2.21948	2.35755	1.68247	2.97556	3.25911	1.93395	2.85546	3.81893	2.6487	3.0426	3.81764	3.09381	3.99533	2.96662	3.88613	2.27842	3.54841	3.51815
ENSG00000180354	MTURN	maturin, neural progenitor differentiation regulator homolog [Source:HGNC Symbol;Acc:HGNC:25457]	8.44949	5.05989	4.98251	6.26057	18.0763	3.73509	4.71292	3.47121	3.50823	4.55111	17.4481	5.01421	13.7774	14.4272	14.5942	12.8662	4.62343	8.92482	11.0857	5.45423	21.9331	7.46501	14.4412	7.49869	4.08712	8.10099	8.67468	17.7332	9.59184	20.2658
ENSG00000089876	DHX32	DEAH-box helicase 32 (putative) [Source:HGNC Symbol;Acc:HGNC:16717]	3.26299	1.6952	2.19987	2.07228	2.50546	2.10708	2.34459	1.35782	2.31534	2.95276	1.4178	1.77613	1.52082	2.59433	1.5326	2.07866	1.28723	1.98945	1.9693	2.43156	2.56323	3.01378	3.05832	2.35629	2.91939	2.60179	3.22496	2.22942	2.7023	2.42352
ENSG00000133317	LGALS12	galectin 12 [Source:HGNC Symbol;Acc:HGNC:15788]	0.916229	0.305565	0.393461	1.41758	2.01808	0.351418	0.449075	0.289565	0.766967	0.30084	2.3184	0.955849	0.913657	1.28988	1.80176	2.91855	0.689369	0.765786	1.88044	0.478655	1.94801	1.34026	1.70072	1.30423	0.751271	0.79981	1.32973	1.54164	1.38448	4.21332
ENSG00000112977	DAP	death associated protein [Source:HGNC Symbol;Acc:HGNC:2672]	7.53659	6.67824	8.47043	6.08595	9.08696	5.60318	7.64957	8.05047	6.62087	6.80273	8.22304	4.78978	7.52894	7.74684	6.63969	9.38436	6.91098	6.57568	8.69772	4.9021	13.9687	7.55012	10.1252	7.87489	8.65298	7.06892	8.74047	11.7212	9.17556	10.2454
ENSG00000167615	LENG8	leukocyte receptor cluster member 8 [Source:HGNC Symbol;Acc:HGNC:15500]	96.8198	102.736	106.57	116.232	96.8604	125.143	107.906	117.069	113.581	96.6438	135.84	108.879	132.377	117.023	130.034	101.267	104.962	116.612	107.411	92.357	59.3184	106.042	103.041	84.318	96.2949	100.071	94.7381	110.589	95.6416	88.9219
ENSG00000137801	THBS1	thrombospondin 1 [Source:HGNC Symbol;Acc:HGNC:11785]	8.59794	3.1812	4.57512	13.1821	56.0434	2.62778	6.2805	3.45337	11.0139	18.2066	20.7514	29.6152	26.0866	17.0466	19.2865	14.4705	5.95047	18.1269	15.7734	7.64631	28.2142	15.7388	21.8521	14.0823	3.57288	18.8487	36.0727	14.2481	180.354	27.4069
ENSG00000161021	MAML1	mastermind like transcriptional coactivator 1 [Source:HGNC Symbol;Acc:HGNC:13632]	17.947	17.0449	17.1743	18.9052	16.7588	17.3547	17.9924	19.0245	19.0371	17.5738	15.4386	16.8788	18.617	16.1686	15.2739	15.9259	15.6949	15.6628	17.6855	13.4275	10.5055	14.7574	15.3208	15.5117	15.3798	17.0274	14.1635	14.771	14.8389	15.9601
ENSG00000184014	DENND5A	DENN domain containing 5A [Source:HGNC Symbol;Acc:HGNC:19344]	10.4679	9.46101	7.61221	10.916	9.5192	10.1196	6.93973	7.2906	7.18643	4.81003	9.19584	7.20709	5.6068	8.22179	7.80627	6.53305	8.29761	7.99351	9.07937	8.74371	11.4136	10.8081	12.1592	10.0921	9.78045	9.15958	7.72023	11.4008	11.7476	10.9397
ENSG00000162746	FCRLB	Fc receptor like B [Source:HGNC Symbol;Acc:HGNC:26431]	0.593457	1.48462	1.18132	1.49093	0.980063	0.285543	1.55291	3.62292	1.3286	2.51829	0.282713	1.44445	1.74084	0.79112	0.572137	1.05331	0.951154	0.625232	0.389774	1.60934	0.565285	0.683562	0.399983	0.717294	1.30871	0.77252	0.741081	0.539924	0.936216	0.644444
ENSG00000163468	CCT3	chaperonin containing TCP1 subunit 3 [Source:HGNC Symbol;Acc:HGNC:1616]	8.3609	8.68952	7.82963	8.70267	8.12731	10.5512	10.5643	10.3407	10.3341	8.91353	3.44237	7.00948	5.56568	5.75679	3.93933	7.97756	10.6349	6.17466	7.02601	10.4049	6.69183	7.65173	11.0531	9.25564	13.1903	9.64115	10.0824	7.88604	9.15386	8.41785
ENSG00000166813	KIF7	kinesin family member 7 [Source:HGNC Symbol;Acc:HGNC:30497]	0	0.0942584	0.0396922	0.229099	0.204016	0.19571	0.190556	0.322865	0	0.0837426	0.175549	0.264918	0.133607	0.152004	0.247584	2.90472	0.246909	0.0388937	0.0930404	0.328335	0.306948	0.13131	0.0820622	0	0	0.192739	0.131589	0.100354	0.211108	0.0354072
ENSG00000158006	PAFAH2	platelet activating factor acetylhydrolase 2 [Source:HGNC Symbol;Acc:HGNC:8579]	4.78117	7.38576	6.9721	5.69295	4.29534	5.7887	5.42729	9.1689	4.59998	8.5553	5.12932	5.50622	6.02889	3.29951	4.68435	5.05978	6.60558	3.78085	4.56365	5.75382	4.33643	4.86621	3.74452	3.81672	5.66253	4.5057	5.97043	4.62577	4.57334	4.27269
ENSG00000159023	EPB41	erythrocyte membrane protein band 4.1 [Source:HGNC Symbol;Acc:HGNC:3377]	12.0097	11.098	9.14886	9.59655	11.4604	12.2096	8.42901	10.5832	9.90126	11.6842	11.4767	11.3714	9.34248	9.70977	8.98091	9.9016	7.49075	9.47068	8.95826	12.1584	10.3922	12.6838	15.0635	11.2637	12.4196	13.6991	14.252	16.2297	10.3317	10.3095
ENSG00000169508	GPR183	G protein-coupled receptor 183 [Source:HGNC Symbol;Acc:HGNC:3128]	15.8352	17.9624	13.7377	19.1579	13.3212	21.1622	13.2597	10.7458	17.611	16.5461	8.1349	18.0469	12.8259	12.8037	6.875	12.4464	11.2961	11.2098	9.87062	18.1025	8.42763	12.0346	20.7993	18.1147	22.8934	22.5168	22.4463	18.4893	16.135	17.3232
ENSG00000068831	RASGRP2	RAS guanyl releasing protein 2 [Source:HGNC Symbol;Acc:HGNC:9879]	85.0579	106.863	101.177	110.156	90.4853	142.988	101.489	101.661	98.0058	89.1923	95.0872	96.2047	89.4787	96.7976	81.6001	89.236	93.8433	103.581	87.2642	85.1033	76.13	93.5168	99.2693	76.5975	88.2726	85.5392	61.0848	101.81	77.4658	73.8048
ENSG00000179163	FUCA1	alpha-L-fucosidase 1 [Source:HGNC Symbol;Acc:HGNC:4006]	7.45861	7.17103	8.26183	5.18363	5.4791	5.64841	7.14061	7.21428	6.41372	5.47594	2.37174	4.28768	3.88245	5.52926	4.2968	4.82683	7.1766	4.01264	5.08737	3.66458	4.40289	5.46148	4.43189	5.61235	8.09507	7.97229	17.8283	4.11181	6.35244	7.342
ENSG00000077147	TM9SF3	transmembrane 9 superfamily member 3 [Source:HGNC Symbol;Acc:HGNC:21529]	11.0143	9.36531	8.68106	10.659	7.76159	9.2914	7.93899	7.98437	8.64719	7.58794	9.04209	7.18496	8.38722	5.82698	5.94782	6.99875	6.22505	5.65932	6.16223	7.68727	5.68928	7.11605	8.78001	8.52873	8.01578	8.53954	8.39005	6.79062	7.86472	10.16
ENSG00000173210	ABLIM3	actin binding LIM protein family member 3 [Source:HGNC Symbol;Acc:HGNC:29132]	0.399257	0.322855	0.36542	0.740436	2.67909	0.0916927	0.440304	0.13179	0.0901453	0.336855	1.93741	0.439669	2.04798	1.92264	1.71057	1.4492	0.561861	1.2423	1.76056	0.402415	3.41009	0.472348	2.21306	1.15358	0.275874	0.603874	0.659946	2.32322	1.21306	3.55414
ENSG00000112137	PHACTR1	phosphatase and actin regulator 1 [Source:HGNC Symbol;Acc:HGNC:20990]	0.784126	0.73092	0.640061	1.22404	0.587056	1.06148	1.00552	1.33075	1.19991	0.919916	0.394882	1.22446	0.449297	0.752773	0.744968	0.594191	0.692133	0.444072	0.873288	0.789462	0.721372	0.766731	0.555662	0.802237	0.52889	0.46825	0.386858	0.778309	0.744648	0.301391
ENSG00000164941	INTS8	integrator complex subunit 8 [Source:HGNC Symbol;Acc:HGNC:26048]	6.54088	6.83236	5.30908	5.21767	4.14068	6.46876	4.67053	4.97686	4.63397	4.86526	3.40096	3.83969	4.20253	4.36097	2.81072	4.41446	4.39924	3.97304	3.75431	4.96132	2.97214	4.94354	5.98484	5.39266	5.34262	6.61953	4.66237	3.98131	3.89143	6.32687
ENSG00000157916	RER1	retention in endoplasmic reticulum sorting receptor 1 [Source:HGNC Symbol;Acc:HGNC:30309]	13.3651	11.8573	11.9205	12.942	13.9457	12.3967	11.2495	8.95566	11.783	13.4612	6.8309	11.4052	11.5777	9.3655	8.07735	10.7442	9.92885	8.89194	11.4807	10.4702	5.53067	9.12637	10.6882	11.4297	9.99137	10.5953	11.5555	10.3242	9.29631	9.21834
ENSG00000047648	ARHGAP6	Rho GTPase activating protein 6 [Source:HGNC Symbol;Acc:HGNC:676]	0.353807	0.108811	0.175407	0.544287	1.38023	0.225341	0.372335	0.152992	0.0598171	0.364902	1.36434	0.314651	1.00249	0.748569	0.853242	1.10097	0.175013	0.576568	0.921142	0.447452	1.75208	0.504621	1.27336	0.444018	0.284264	0.581806	0.423674	1.33891	0.692466	2.28655
ENSG00000136518	ACTL6A	actin like 6A [Source:HGNC Symbol;Acc:HGNC:24124]	3.83368	3.48505	2.4375	3.18612	2.70361	3.25931	2.83279	2.68456	2.66501	3.29864	1.46438	2.55366	1.89262	1.67025	1.19955	2.49877	2.34854	1.93039	2.29679	2.94922	1.19634	2.6173	2.78109	3.18922	3.58118	2.62611	2.46426	2.27105	2.41344	2.63185
ENSG00000118200	CAMSAP2	calmodulin regulated spectrin associated protein family member 2 [Source:HGNC Symbol;Acc:HGNC:29188]	0.745478	0.394162	0.460628	0.47976	0.473404	0.554513	0.305903	0.271296	0.545378	0.284395	0.275346	0.375518	0.24321	0.361701	0.330863	0.315334	0.289262	0.402371	0.473932	0.51747	0.286912	0.655771	0.767644	0.596222	0.751547	0.746387	0.670782	0.529357	0.386181	0.509053
ENSG00000170802	FOXN2	forkhead box N2 [Source:HGNC Symbol;Acc:HGNC:5281]	8.51008	7.70982	5.25439	8.50051	4.7411	7.75174	5.47816	7.10466	5.64544	5.62706	3.41497	3.80527	5.96219	3.91567	3.3404	4.95894	5.62276	4.70713	5.06386	6.86611	4.64123	5.12072	8.15832	8.20787	8.40084	7.42715	5.9529	4.00039	4.69393	9.47317
ENSG00000197965	MPZL1	myelin protein zero like 1 [Source:HGNC Symbol;Acc:HGNC:7226]	1.28878	1.526	1.25472	1.19268	0.6265	0.944873	1.08965	1.02742	0.997533	0.996895	0.287419	0.688362	0.789411	0.618498	0.86038	0.644362	1.02324	0.828613	1.02151	0.516171	0.635085	0.878519	1.0599	1.24597	1.01598	1.82764	0.960436	0.986595	1.22494	1.17054
ENSG00000113441	LNPEP	leucyl and cystinyl aminopeptidase [Source:HGNC Symbol;Acc:HGNC:6656]	16.4055	16.1038	16.35	16.8254	15.3574	15.4558	13.2002	14.3882	15.2637	19.0077	11.1068	15.1027	15.2711	11.5453	7.86913	13.6348	10.335	10.001	10.3167	17.0188	10.0923	12.3369	16.9609	13.7289	16.0805	16.2481	14.289	13.7297	14.0421	15.8919
ENSG00000179295	PTPN11	protein tyrosine phosphatase non-receptor type 11 [Source:HGNC Symbol;Acc:HGNC:9644]	6.56685	5.50238	5.93575	5.98092	5.99189	5.08894	4.76125	6.07117	6.28912	7.11367	4.96993	5.39082	5.82221	4.85175	3.87316	5.29441	4.73907	4.44221	4.70434	4.7181	4.93552	5.14461	7.24165	5.1439	6.44469	6.31961	7.31802	5.70169	5.74166	7.08381
ENSG00000183542	KLRC4	killer cell lectin like receptor C4 [Source:HGNC Symbol;Acc:HGNC:6377]	6.98165	10.2737	16.1868	6.39296	17.1849	5.77252	16.3447	25.5619	20.0444	27.7883	9.10045	11.332	10.8887	3.25421	4.53245	8.46356	12.689	8.56844	15.0265	10.9276	4.97233	8.06734	7.3555	20.2474	8.51196	10.7126	6.22979	3.71752	7.23643	7.96149
ENSG00000131374	TBC1D5	TBC1 domain family member 5 [Source:HGNC Symbol;Acc:HGNC:19166]	6.23317	5.04859	6.25032	5.50287	5.80365	4.51239	4.74597	6.36488	5.67226	6.01734	4.00179	5.60897	5.47807	4.65859	4.19104	5.3825	5.22029	4.04507	4.88403	5.26166	5.24982	6.27798	6.65197	5.49078	6.0329	6.0904	6.35837	5.57378	6.25266	7.13014
ENSG00000244462	RBM12	RNA binding motif protein 12 [Source:HGNC Symbol;Acc:HGNC:9898]	12.9381	13.7375	11.4721	11.1348	12.446	13.9406	11.7211	12.6372	12.3898	13.3214	8.81519	11.6452	10.8816	9.00562	8.59409	9.05151	8.94305	8.50482	9.58724	13.8112	7.6039	11.1313	13.934	11.6394	13.2132	15.0813	12.6114	11.338	10.2184	12.3937
ENSG00000043093	DCUN1D1	defective in cullin neddylation 1 domain containing 1 [Source:HGNC Symbol;Acc:HGNC:18184]	3.17039	3.14342	2.67198	3.36053	2.78805	2.77416	1.96851	2.85158	2.25404	2.40812	1.96635	2.22085	3.01235	2.16803	1.7015	1.94202	1.55117	2.04877	1.55734	2.3137	2.59446	1.9779	2.54085	2.65864	2.81549	3.32401	3.01097	1.93802	2.20485	4.1907
ENSG00000164691	TAGAP	T cell activation RhoGTPase activating protein [Source:HGNC Symbol;Acc:HGNC:15669]	41.344	47.7464	47.3972	48.0385	38.3046	51.0125	44.6321	45.5005	44.6639	43.181	21.5574	41.5332	30.177	30.7122	24.9745	39.113	33.4095	38.346	33.9916	53.2664	27.2161	27.5882	37.7022	39.6577	51.051	41.1494	32.9022	39.0226	37.5045	39.3708
ENSG00000137767	SQOR	sulfide quinone oxidoreductase [Source:HGNC Symbol;Acc:HGNC:20390]	5.63181	6.16779	6.25122	6.05983	6.47417	5.85466	6.87074	7.20672	7.24131	5.7325	4.79745	5.22283	5.93248	4.44058	4.79373	6.27012	6.41667	4.72956	6.72227	5.76908	4.29586	7.16392	7.68225	7.98035	8.30992	7.48526	7.57773	6.16459	7.15013	9.20094
ENSG00000131467	PSME3	proteasome activator subunit 3 [Source:HGNC Symbol;Acc:HGNC:9570]	7.79404	8.92795	6.68693	7.14307	7.45456	6.87122	7.0876	7.70596	8.5375	8.09255	5.12895	7.51578	6.55451	6.39229	6.1902	6.15034	7.16268	5.34784	6.54824	6.25891	6.08427	6.92707	7.94357	7.68526	7.58076	7.88338	8.66998	7.61418	9.05076	8.58131
ENSG00000006125	AP2B1	adaptor related protein complex 2 subunit beta 1 [Source:HGNC Symbol;Acc:HGNC:563]	15.3979	13.7093	13.1717	12.4419	15.0575	10.955	11.7749	16.0003	15.5695	15.2157	8.56919	13.4289	14.2351	10.0479	7.68387	11.6551	11.3217	10.1773	11.7966	15.5925	12.1915	14.1271	16.7389	13.4581	16.1818	13.997	16.8444	13.8779	14.5066	15.1561
ENSG00000170915	PAQR8	progestin and adipoQ receptor family member 8 [Source:HGNC Symbol;Acc:HGNC:15708]	3.37292	6.03138	4.79242	4.18965	4.60924	5.63729	4.55806	3.39905	4.74306	4.28692	1.35276	3.179	1.888	1.5365	1.28808	3.70549	3.50772	3.57336	3.9501	4.33231	2.22757	2.06841	5.84314	3.97548	4.68109	4.8089	2.20004	3.26322	2.65456	4.63511
ENSG00000213949	ITGA1	integrin subunit alpha 1 [Source:HGNC Symbol;Acc:HGNC:6134]	0.18457	0.727424	0.0969599	0.122107	1.21177	0.200479	0.0887792	0.0822622	0.492717	0.0828776	0.248361	0.0744202	0.088	0.366513	0.200554	0.186317	0.0656872	0.23848	0.154903	0.21798	1.12005	0.202294	0.267483	0.411312	0.599868	0.322233	0.756654	0.546956	0.415664	0.250564
ENSG00000105793	GTPBP10	GTP binding protein 10 [Source:HGNC Symbol;Acc:HGNC:25106]	0.915679	1.06092	1.17375	1.35017	0.861368	1.33115	0.871953	0.961955	0.976463	0.952836	0.483878	0.854873	0.598207	0.333806	0.359201	0.695471	0.817922	0.474008	0.831926	1.42268	0.456312	0.604521	0.965963	0.712116	0.900461	1.12268	0.793947	0.487244	0.592761	0.730086
ENSG00000182551	ADI1	acireductone dioxygenase 1 [Source:HGNC Symbol;Acc:HGNC:30576]	3.8443	2.45909	1.40161	2.78411	3.40642	2.43682	1.28966	1.81165	2.62451	2.04291	2.05053	1.6823	2.38743	2.36664	2.03395	2.37046	2.23399	2.1046	2.68602	1.92494	2.99943	3.13205	3.32228	3.13373	2.91224	4.01763	2.92963	2.60218	3.12088	2.94577
ENSG00000172164	SNTB1	syntrophin beta 1 [Source:HGNC Symbol;Acc:HGNC:11168]	5.76814	6.02225	6.2086	6.13856	5.73866	5.19117	5.80102	5.9314	5.20466	5.2098	7.19921	6.93955	9.90664	6.04526	6.49523	7.08876	6.08413	6.28202	5.87997	6.99322	7.05379	6.10847	8.04947	6.34543	6.449	6.84237	8.03038	8.00259	6.77675	7.89881
ENSG00000144320	LNPK	lunapark, ER junction formation factor [Source:HGNC Symbol;Acc:HGNC:21610]	2.35691	1.71415	2.02058	2.7022	1.61036	1.88845	1.80855	2.26646	2.09127	2.65937	1.12632	1.7064	2.1234	1.30204	0.817994	1.72205	1.49641	1.16254	1.41534	2.10011	1.04136	1.61756	2.01298	1.98056	2.22868	2.2132	2.05464	2.01349	1.60483	1.93608
ENSG00000067704	IARS2	isoleucyl-tRNA synthetase 2, mitochondrial [Source:HGNC Symbol;Acc:HGNC:29685]	6.96566	7.38677	7.23771	7.54448	8.42702	7.46394	8.62987	7.3439	7.62154	7.59191	4.27383	6.02954	7.80341	4.8698	3.8803	5.91045	5.99893	5.35775	6.11034	8.16114	5.49628	6.3528	6.78872	6.93976	9.39564	8.41221	7.73332	6.03942	6.49651	8.48006
ENSG00000040275	SPDL1	spindle apparatus coiled-coil protein 1 [Source:HGNC Symbol;Acc:HGNC:26010]	0.318151	1.18032	0.427353	0.878554	0.628575	0.630035	0.641292	0.599222	0.402097	0.527488	0.347585	0.518577	0.0847455	0.139379	0.149378	0.423813	0.371246	0.194281	0.351631	0.603788	0.11876	0.424587	0.683116	0.481461	0.580505	0.352277	0.665127	0.375513	0.329133	0.459502
ENSG00000131149	GSE1	Gse1 coiled-coil protein [Source:HGNC Symbol;Acc:HGNC:28979]	7.41998	8.87647	10.8191	9.19561	8.48749	7.17511	8.82855	12.757	11.3448	11.1514	7.58191	10.2629	11.3314	8.26394	9.28097	8.6213	9.9139	8.22839	9.32053	8.58226	6.81481	7.74241	6.81986	7.68178	8.40679	8.09677	8.02954	7.57579	8.51639	7.97165
ENSG00000117505	DR1	down-regulator of transcription 1 [Source:HGNC Symbol;Acc:HGNC:3017]	6.67134	7.24386	6.08605	6.235	6.06478	5.88116	6.05016	6.38054	6.3816	6.49544	4.20666	4.99648	6.125	5.29304	4.3919	5.94478	5.2473	3.74792	4.50557	5.64607	4.11179	5.4942	6.71057	5.97768	6.36322	6.02899	5.72928	4.73983	4.84372	7.25823
ENSG00000150687	PRSS23	serine protease 23 [Source:HGNC Symbol;Acc:HGNC:14370]	1.05028	2.32875	2.36883	1.50444	1.23743	0.901086	1.85623	3.59797	2.013	5.17932	1.06612	2.38802	2.62132	1.19922	0.668301	1.38909	1.43596	0.579572	0.536485	2.05918	1.05209	1.44347	0.246594	1.50409	1.86706	0.572987	1.67909	1.28934	1.02752	0.574756
ENSG00000105321	CCDC9	coiled-coil domain containing 9 [Source:HGNC Symbol;Acc:HGNC:24560]	5.04401	5.83567	5.68805	6.99974	6.59927	5.30022	6.48847	5.86003	6.65751	5.07544	10.9941	6.39493	7.37928	8.35047	9.53334	4.72797	6.91979	8.14984	5.34805	4.14549	5.56887	5.49304	3.99885	5.42773	4.04568	4.61426	5.05987	7.42005	6.12781	4.38251
ENSG00000159596	TMEM69	transmembrane protein 69 [Source:HGNC Symbol;Acc:HGNC:28035]	4.29701	4.72215	4.30682	4.56564	3.48067	4.3371	3.78138	3.56345	3.88625	3.34159	1.77921	2.35629	2.46537	2.89895	1.30245	3.11766	3.69837	2.03501	2.72165	4.66208	2.51583	3.22298	5.39779	2.45063	4.67219	3.5869	4.80207	4.38441	4.51991	3.93042
ENSG00000197540	GZMM	granzyme M [Source:HGNC Symbol;Acc:HGNC:4712]	31.6791	45.5527	52.5721	30.1468	48.1547	41.7201	43.5087	70.6864	43.8011	64.5648	20.5695	55.7215	51.7261	19.6895	21.2868	47.3454	31.0539	30.9565	28.7493	39.9617	43.8708	28.5322	20.968	30.4917	34.3457	22.7928	33.7871	41.6878	38.7556	31.0757
ENSG00000186130	ZBTB6	zinc finger and BTB domain containing 6 [Source:HGNC Symbol;Acc:HGNC:16764]	1.60499	2.83057	1.35898	2.40516	1.43948	1.86541	1.44196	2.11046	1.91281	1.73182	0.909694	1.17252	1.65824	1.19032	1.01966	1.739	0.8786	0.899013	1.14928	1.68246	0.489266	1.46769	1.67626	1.16277	1.87056	1.4818	1.3518	0.9741	1.06802	1.85229
[truncated: 17,855 more rows]
