# Supplementary material for: Identification of key modules in metabolic syndrome induced by second-generation antipsychotics based on co-expression network analysis
Source: Comput Struct Biotechnol J. 2024 Jan 5;23:723–31. doi: 10.1016/j.csbj.2024.01.003 (PMC10826125; doi:10.1016/j.csbj.2024.01.003)
Supplement: Supplementary file 3 — Supplementary material. [file mmc3.xlsx]

## Sheet: Sheet1
GO enrichment analysis for genes in MEmagenta module
biological process									cellular component									molecular function
ID	Description	GeneRatio	pvalue	p.adjust	qvalue	geneID	Count		ID	Description	GeneRatio	pvalue	p.adjust	qvalue	geneID	Count		ID	Description	GeneRatio	pvalue	p.adjust	qvalue	geneID	Count
GO:0006476	protein deacetylation	9/348	0.000350362	0.649196	0.644778	SIRT7/MIER2/SAP30BP/SKI/CCAR2/AKAP8/MIDEAS/PER1/BRMS1	9		GO:0042641	actomyosin	7/369	0.000615758	0.258236	0.253911	STX1A/FHOD1/PDLIM7/PDLIM4/TRIP6/ZYX/MICALL2	7		GO:0042826	histone deacetylase binding	9/367	0.000958155	0.412205	0.401241	THAP7/MIER2/HIC1/AKAP8/MEF2D/BCL3/RELA/BRMS1/DACT1	9
GO:0016575	histone deacetylation	8/348	0.000470958	0.649196	0.644778	SIRT7/MIER2/SAP30BP/SKI/AKAP8/MIDEAS/PER1/BRMS1	8		GO:0001725	stress fiber	6/369	0.00189217	0.258236	0.253911	FHOD1/PDLIM7/PDLIM4/TRIP6/ZYX/MICALL2	6		GO:0046965	nuclear retinoid X receptor binding	3/367	0.00299163	0.412205	0.401241	RARG/ARID5A/NR1H2	3
GO:0035601	protein deacylation	9/348	0.000672744	0.649196	0.644778	SIRT7/MIER2/SAP30BP/SKI/CCAR2/AKAP8/MIDEAS/PER1/BRMS1	9		GO:0097517	contractile actin filament bundle	6/369	0.00189217	0.258236	0.253911	FHOD1/PDLIM7/PDLIM4/TRIP6/ZYX/MICALL2	6		GO:0048185	activin binding	3/367	0.00299163	0.412205	0.401241	SMURF1/ACVR2B/ACVR1B	3
GO:0098732	macromolecule deacylation	9/348	0.000837721	0.649196	0.644778	SIRT7/MIER2/SAP30BP/SKI/CCAR2/AKAP8/MIDEAS/PER1/BRMS1	9		GO:0000315	organellar large ribosomal subunit	5/369	0.00342219	0.258236	0.253911	MRPL40/MRPL38/MRPL28/MRPL18/MRPL54	5		GO:0004879	nuclear receptor activity	5/367	0.00369359	0.412205	0.401241	NR2F1/RARG/ESR1/RARB/NR1H2	5
GO:0016570	histone modification	20/348	0.000949672	0.649196	0.644778	SIRT7/SUPT6H/ZNF335/THAP7/GATA3/MIER2/OTUB1/SETD1B/SAP30BP/SKI/ARID5A/AKAP8/JARID2/JADE1/KMT5B/MIDEAS/PER1/PARP2/BRMS1/CARM1	20		GO:0005762	mitochondrial large ribosomal subunit	5/369	0.00342219	0.258236	0.253911	MRPL40/MRPL38/MRPL28/MRPL18/MRPL54	5		GO:0098531	ligand-activated transcription factor activity	5/367	0.00369359	0.412205	0.401241	NR2F1/RARG/ESR1/RARB/NR1H2	5
GO:0043414	macromolecule methylation	15/348	0.00136186	0.721098	0.71619	SIRT7/SUPT6H/ZNF335/GATA3/PPM1D/SETD1B/PCIF1/FTSJ3/MIS18A/JARID2/BUD23/KMT5B/TRMT6/NIBAN2/CARM1	15		GO:0032432	actin filament bundle	6/369	0.00352139	0.258236	0.253911	FHOD1/PDLIM7/PDLIM4/TRIP6/ZYX/MICALL2	6		GO:0042805	actinin binding	4/367	0.00553148	0.423496	0.412231	PDLIM7/PDLIM4/RELA/MICALL2	4
GO:0031056	regulation of histone modification	10/348	0.00167186	0.721098	0.71619	SUPT6H/ZNF335/THAP7/GATA3/OTUB1/SAP30BP/SKI/ARID5A/AKAP8/JARID2	10		GO:0098798	mitochondrial protein-containing complex	12/369	0.00726527	0.456674	0.449027	NDUFA11/CHCHD10/MRPL40/NDUFS6/NDUFAF1/TIMM8A/MRPL38/CHCHD3/MRPL28/MRPL18/IDH3G/MRPL54	12		GO:0001221	transcription coregulator binding	7/367	0.00589868	0.423496	0.412231	THAP7/GATA3/NFATC1/ESR1/FAM89B/PER1/RELA	7
GO:0032259	methylation	16/348	0.0018222	0.721098	0.71619	SIRT7/SUPT6H/ZNF335/GATA3/PPM1D/SETD1B/PCIF1/FTSJ3/MIS18A/LRTOMT/JARID2/BUD23/KMT5B/TRMT6/NIBAN2/CARM1	16		GO:0031201	SNARE complex	4/369	0.0125497	0.586846	0.577018	STX1A/VAMP8/SNAP47/NAPA	4		GO:0019213	deacetylase activity	4/367	0.00610619	0.423496	0.412231	SIRT7/MIER2/AMDHD2/ADPRS	4
GO:0031057	negative regulation of histone modification	5/348	0.00226027	0.721098	0.71619	SUPT6H/THAP7/OTUB1/SKI/JARID2	5		GO:0000794	condensed nuclear chromosome	5/369	0.0128645	0.586846	0.577018	HUS1B/CHMP1A/SYN1/REC8/SHOC1	5		GO:0001223	transcription coactivator binding	4/367	0.00806455	0.423496	0.412231	GATA3/NFATC1/ESR1/RELA	4
GO:0140029	exocytic process	6/348	0.00231385	0.721098	0.71619	STX1A/VAMP8/SYT9/STXBP2/SNAP47/NAPA	6		GO:1904090	peptidase inhibitor complex	2/369	0.017386	0.586846	0.577018	VTN/PLAT	2		GO:0019842	vitamin binding	8/367	0.00974921	0.423496	0.412231	NFS1/SHMT2/ILVBL/CTH/OPN3/FASN/DHTKD1/PHYH	8
GO:0009072	aromatic amino acid family metabolic process	4/348	0.0024464	0.721098	0.71619	HPDL/PCBD2/KMO/GSTZ1	4		GO:0000313	organellar ribosome	5/369	0.0184114	0.586846	0.577018	MRPL40/MRPL38/MRPL28/MRPL18/MRPL54	5		GO:0070577	lysine-acetylated histone binding	3/367	0.0103514	0.423496	0.412231	THAP7/BRD9/CARM1	3
GO:0003180	aortic valve morphogenesis	4/348	0.00275562	0.721098	0.71619	GATA3/NFATC1/JAG1/SMAD6	4		GO:0005761	mitochondrial ribosome	5/369	0.0184114	0.586846	0.577018	MRPL40/MRPL38/MRPL28/MRPL18/MRPL54	5		GO:0140033	acetylation-dependent protein binding	3/367	0.0103514	0.423496	0.412231	THAP7/BRD9/CARM1	3
GO:0007098	centrosome cycle	8/348	0.00306508	0.721098	0.71619	CHMP1A/RANBP1/HAUS8/HAUS7/ATF5/CEP295NL/CETN3/WDR62	8		GO:0071014	post-mRNA release spliceosomal complex	2/369	0.0206064	0.586846	0.577018	CCDC12/XAB2	2		GO:0001222	transcription corepressor binding	4/367	0.0112589	0.423496	0.412231	THAP7/ESR1/FAM89B/PER1	4
GO:0003184	pulmonary valve morphogenesis	3/348	0.00352622	0.721098	0.71619	NFATC1/JAG1/SMAD6	3		GO:0000793	condensed chromosome	10/369	0.0231814	0.586846	0.577018	KIF22/HUS1B/CHMP1A/SYN1/AKAP8/TOP3B/REC8/SHOC1/EID3/KMT5B	10		GO:0042974	nuclear retinoic acid receptor binding	3/367	0.0116582	0.423496	0.412231	RARG/ARID5A/NR1H2	3
GO:0030512	negative regulation of transforming growth factor beta receptor signaling pathway	6/348	0.00390121	0.721098	0.71619	PBLD/SKI/SMAD6/SMURF1/FAM89B/SPRED3	6		GO:0000177	cytoplasmic exosome (RNase complex)	2/369	0.0240536	0.586846	0.577018	GTPBP1/EXOSC4	2		GO:0070412	R-SMAD binding	3/367	0.0116582	0.423496	0.412231	SMAD6/SMURF1/RGCC	3
GO:1902893	regulation of miRNA transcription	5/348	0.00466641	0.721098	0.71619	GATA3/SMAD6/ZNF512B/RELA/NR1H2	5		GO:1990498	mitotic spindle microtubule	2/369	0.0240536	0.586846	0.577018	HAUS8/HAUS7	2		GO:0004674	protein serine/threonine kinase activity	16/367	0.0129041	0.423496	0.412231	PPM1D/LMTK2/CSNK1D/MINK1/DCLK2/ACVR2B/RPS6KL1/ULK1/ATP23/CAMKK1/ACVR1B/PNCK/MAP3K11/PLK3/CDK16/FAM20C	16
GO:0003176	aortic valve development	4/348	0.00470757	0.721098	0.71619	GATA3/NFATC1/JAG1/SMAD6	4		GO:0005743	mitochondrial inner membrane	16/369	0.0244086	0.586846	0.577018	SHMT2/NDUFA11/CHCHD10/MRPL40/NDUFS6/NDUFAF1/PMPCA/TIMM8A/SLC25A43/MRPL38/SLC25A2/CHCHD3/ATP23/MRPL28/MRPL18/MRPL54	16		GO:0019905	syntaxin binding	5/367	0.0136326	0.423496	0.412231	VAMP8/SYT9/STXBP2/SNAP47/NAPA	5
GO:0046328	regulation of JNK cascade	8/348	0.00478898	0.721098	0.71619	GADD45G/ZNF622/UNC5CL/MINK1/MAP3K11/PER1/WNT16/DACT1	8		GO:0031300	intrinsic component of organelle membrane	14/369	0.0249607	0.586846	0.577018	TM7SF2/STX1A/CHCHD10/ANKLE2/SYT9/HSD11B1/SYN1/DNAJB12/CHCHD3/TECR/SCD/P2RX4/SLC66A1/TVP23A	14		GO:0140297	DNA-binding transcription factor binding	17/367	0.0136611	0.423496	0.412231	GATA3/MED30/NFATC1/RARG/SKI/ESR1/ARID5A/AKAP8/MEF2D/TRIP6/BCL3/USF2/PER1/RELA/BRMS1/NR1H2/DACT1	17
GO:0007076	mitotic chromosome condensation	3/348	0.00488927	0.721098	0.71619	CHMP1A/AKAP8/PHF13	3		GO:0071013	catalytic step 2 spliceosome	5/369	0.0253411	0.586846	0.577018	SART1/SF3A2/XAB2/ESS2/SNRPE	5		GO:0017002	activin-activated receptor activity	2/367	0.0160439	0.447625	0.435719	ACVR2B/ACVR1B	2
GO:0016082	synaptic vesicle priming	3/348	0.00488927	0.721098	0.71619	STX1A/SNAP47/NAPA	3		GO:0031301	integral component of organelle membrane	13/369	0.0297287	0.619679	0.609302	TM7SF2/STX1A/CHCHD10/ANKLE2/SYT9/HSD11B1/DNAJB12/CHCHD3/TECR/SCD/P2RX4/SLC66A1/TVP23A	13		GO:0019869	chloride channel inhibitor activity	2/367	0.0160439	0.447625	0.435719	STX1A/VAMP8	2
GO:0061614	miRNA transcription	5/348	0.00501503	0.721098	0.71619	GATA3/SMAD6/ZNF512B/RELA/NR1H2	5		GO:0005684	U2-type spliceosomal complex	5/369	0.0299608	0.619679	0.609302	SART1/CCDC12/SF3A2/XAB2/SNRPE	5		GO:0051287	NAD binding	4/367	0.0186032	0.459599	0.447374	SIRT7/UGDH/ME1/IDH3G	4
GO:0090311	regulation of protein deacetylation	5/348	0.00501503	0.721098	0.71619	SAP30BP/SKI/CCAR2/AKAP8/BRMS1	5		GO:0005681	spliceosomal complex	8/369	0.030984	0.619679	0.609302	SART1/CCDC12/SF3A2/UPF1/XAB2/ESS2/SNRNP35/SNRPE	8		GO:0016628	oxidoreductase activity, acting on the CH-CH group of donors, NAD or NADP as acceptor	3/367	0.0195657	0.459599	0.447374	TM7SF2/FASN/TECR	3
GO:0007269	neurotransmitter secretion	8/348	0.0056559	0.721098	0.71619	STX1A/SYT9/SYN1/ASIC1/STXBP2/SNAP47/KMO/NAPA	8		GO:0005759	mitochondrial matrix	15/369	0.0352197	0.664247	0.653124	NFS1/SHMT2/MRPL40/CCAR2/LACTB2/NDUFAF1/FDX1/ADPRS/MRPL38/MRPL28/DHTKD1/GSTZ1/MRPL18/IDH3G/MRPL54	15		GO:0046966	nuclear thyroid hormone receptor binding	3/367	0.0195657	0.459599	0.447374	MED30/ARID5A/TRIP6	3
GO:0031023	microtubule organizing center organization	8/348	0.0056559	0.721098	0.71619	CHMP1A/RANBP1/HAUS8/HAUS7/ATF5/CEP295NL/CETN3/WDR62	8		GO:0005874	microtubule	14/369	0.0369599	0.664247	0.653124	KIF22/NUDC/DNAH17/CHMP1A/TUBGCP2/CSNK1D/HAUS8/NCKAP5L/HAUS7/TUBB6/CEP170B/MAP3K11/MID1IP1/SPACA9	14		GO:0046332	SMAD binding	5/367	0.0197677	0.459599	0.447374	SKI/SMAD6/SMURF1/RGCC/ACVR1B	5
GO:0099643	signal release from synapse	8/348	0.0056559	0.721098	0.71619	STX1A/SYT9/SYN1/ASIC1/STXBP2/SNAP47/KMO/NAPA	8		GO:0098563	intrinsic component of synaptic vesicle membrane	3/369	0.0391859	0.664247	0.653124	STX1A/SYT9/SYN1	3		GO:0000149	SNARE binding	6/367	0.0228658	0.483165	0.470314	STX1A/VAMP8/SYT9/STXBP2/SNAP47/NAPA	6
GO:0046394	carboxylic acid biosynthetic process	13/348	0.0062481	0.721098	0.71619	SHMT2/ILVBL/CTH/UGDH/PCBD2/FASN/TECR/KMO/SCD/PSPH/MID1IP1/NR1H2/GGTLC2	13		GO:1902554	serine/threonine protein kinase complex	5/369	0.039251	0.664247	0.653124	CDKN1A/ATG101/ACVR2B/ULK1/ACVR1B	5		GO:0061629	RNA polymerase II-specific DNA-binding transcription factor binding	13/367	0.0229497	0.483165	0.470314	GATA3/MED30/NFATC1/RARG/ESR1/ARID5A/AKAP8/MEF2D/TRIP6/RELA/BRMS1/NR1H2/DACT1	13
GO:0003177	pulmonary valve development	3/348	0.00653002	0.721098	0.71619	NFATC1/JAG1/SMAD6	3		GO:0030672	synaptic vesicle membrane	5/369	0.0452654	0.693324	0.681714	RAB11B/STX1A/CLTB/SYT9/SYN1	5		GO:0051059	NF-kappaB binding	3/367	0.023379	0.483165	0.470314	AKAP8/RELA/BRMS1	3
GO:0007097	nuclear migration	3/348	0.00653002	0.721098	0.71619	NUDC/NTN1/FHOD1	3		GO:0099501	exocytic vesicle membrane	5/369	0.0452654	0.693324	0.681714	RAB11B/STX1A/CLTB/SYT9/SYN1	5		GO:0051011	microtubule minus-end binding	2/367	0.0267371	0.532832	0.518659	TUBGCP2/HAUS7	2
GO:0009070	serine family amino acid biosynthetic process	3/348	0.00653002	0.721098	0.71619	SHMT2/CTH/PSPH	3		GO:0000178	exosome (RNase complex)	2/369	0.0489817	0.693324	0.681714	GTPBP1/EXOSC4	2		GO:0016627	oxidoreductase activity, acting on the CH-CH group of donors	4/367	0.0299658	0.554192	0.539451	DUS3L/TM7SF2/FASN/TECR	4
GO:0031629	synaptic vesicle fusion to presynaptic active zone membrane	3/348	0.00653002	0.721098	0.71619	STX1A/SYT9/SNAP47	3		GO:0005911	cell-cell junction	15/369	0.0503056	0.693324	0.681714	ITGA5/FLRT1/JAG1/MYADM/FHOD1/PDLIM7/FAT2/PDLIM4/RANGRF/COL17A1/ZYX/UBN1/PANX2/NIBAN2/MICALL2	15		GO:0048306	calcium-dependent protein binding	5/367	0.0299891	0.554192	0.539451	MYO1D/STX1A/SYN1/VPS37C/SPACA9	5
GO:0016053	organic acid biosynthetic process	13/348	0.00657491	0.721098	0.71619	SHMT2/ILVBL/CTH/UGDH/PCBD2/FASN/TECR/KMO/SCD/PSPH/MID1IP1/NR1H2/GGTLC2	13		GO:1905354	exoribonuclease complex	2/369	0.0537627	0.693324	0.681714	GTPBP1/EXOSC4	2		GO:0070411	I-SMAD binding	2/367	0.0307885	0.554192	0.539451	SMAD6/SMURF1	2
GO:1905314	semi-lunar valve development	4/348	0.00681332	0.721098	0.71619	GATA3/NFATC1/JAG1/SMAD6	4		GO:0072562	blood microparticle	6/369	0.0598708	0.693324	0.681714	VTN/ITIH2/JCHAIN/CP/HP/ITIH4	6		GO:0005484	SNAP receptor activity	3/367	0.0345413	0.592915	0.577145	STX1A/VAMP8/SNAP47	3
GO:0099500	vesicle fusion to plasma membrane	3/348	0.00745871	0.721098	0.71619	STX1A/SYT9/SNAP47	3		GO:0015934	large ribosomal subunit	5/369	0.0607046	0.693324	0.681714	MRPL40/MRPL38/MRPL28/MRPL18/MRPL54	5		GO:0051371	muscle alpha-actinin binding	2/367	0.0350649	0.592915	0.577145	PDLIM7/PDLIM4	2
GO:0031589	cell-substrate adhesion	14/348	0.00820807	0.721098	0.71619	VTN/ITGA5/JAG1/MYADM/SMAD6/FAT2/MINK1/TRIP6/COL17A1/EDA/ZYX/NID2/ID1/MICALL2	14		GO:0005747	mitochondrial respiratory chain complex I	3/369	0.0646864	0.693324	0.681714	NDUFA11/NDUFS6/NDUFAF1	3		GO:0003714	transcription corepressor activity	8/367	0.0380262	0.602248	0.586229	SIRT7/NAB2/MIER2/ARID5A/TLE3/BCL3/MIDEAS/BCORL1	8
GO:0046330	positive regulation of JNK cascade	6/348	0.00885955	0.721098	0.71619	GADD45G/ZNF622/UNC5CL/MINK1/MAP3K11/WNT16	6		GO:0030964	NADH dehydrogenase complex	3/369	0.0646864	0.693324	0.681714	NDUFA11/NDUFS6/NDUFAF1	3		GO:0008757	S-adenosylmethionine-dependent methyltransferase activity	7/367	0.0381515	0.602248	0.586229	SETD1B/PCIF1/FTSJ3/LRTOMT/BUD23/KMT5B/CARM1	7
GO:0016571	histone methylation	8/348	0.00931341	0.721098	0.71619	SIRT7/SUPT6H/ZNF335/GATA3/SETD1B/JARID2/KMT5B/CARM1	8		GO:0045271	respiratory chain complex I	3/369	0.0646864	0.693324	0.681714	NDUFA11/NDUFS6/NDUFAF1	3		GO:0008191	metalloendopeptidase inhibitor activity	2/367	0.0395559	0.602248	0.586229	TIMP1/RARRES1	2
GO:1902895	positive regulation of miRNA transcription	4/348	0.00946321	0.721098	0.71619	GATA3/SMAD6/RELA/NR1H2	4		GO:1902911	protein kinase complex	5/369	0.0664386	0.693324	0.681714	CDKN1A/ATG101/ACVR2B/ULK1/ACVR1B	5		GO:0050997	quaternary ammonium group binding	3/367	0.04234	0.602248	0.586229	ILVBL/JCHAIN/DHTKD1	3
GO:1901607	alpha-amino acid biosynthetic process	5/348	0.00957322	0.721098	0.71619	SHMT2/ILVBL/CTH/PCBD2/PSPH	5		GO:0000228	nuclear chromosome	8/369	0.0675552	0.693324	0.681714	SIRT7/HUS1B/CHMP1A/SYN1/REC8/SHOC1/CHRAC1/BRMS1	8		GO:0005005	transmembrane-ephrin receptor activity	2/367	0.0442512	0.602248	0.586229	EFNA4/EFNA3	2
GO:0023061	signal release	16/348	0.0102424	0.721098	0.71619	RAB11B/GATA3/STX1A/VAMP8/SYT9/SYN1/ASIC1/STXBP2/ACVR2B/SNAP47/KMO/P2RX4/NIBAN2/NLGN2/NAPA/CDK16	16		GO:0071005	U2-type precatalytic spliceosome	3/369	0.0678945	0.693324	0.681714	SART1/SF3A2/SNRPE	3		GO:0016722	oxidoreductase activity, acting on metal ions	2/367	0.0442512	0.602248	0.586229	CYB561A3/CP	2
GO:0030522	intracellular receptor signaling pathway	11/348	0.0104494	0.721098	0.71619	NR2F1/MN1/RARG/ESR1/DCBLD2/GPATCH3/RARB/PER1/RELA/NR1H2/CARM1	11		GO:0030687	preribosome, large subunit precursor	2/369	0.0690191	0.693324	0.681714	ZNF622/FTSJ3	2		GO:0017081	chloride channel regulator activity	2/367	0.0442512	0.602248	0.586229	STX1A/VAMP8	2
GO:0051647	nucleus localization	3/348	0.0106941	0.721098	0.71619	NUDC/NTN1/FHOD1	3		GO:0005788	endoplasmic reticulum lumen	10/369	0.070918	0.693324	0.681714	ITIH2/ARSK/TIMP1/TOR3A/CP/COL17A1/ENAM/SDC2/SERPIND1/FAM20C	10		GO:0070628	proteasome binding	2/367	0.0442512	0.602248	0.586229	ID1/RAD23A	2
GO:0030330	DNA damage response, signal transduction by p53 class mediator	5/348	0.0107426	0.721098	0.71619	PPM1D/CDKN1A/HIC1/BCL3/PLK3	5		GO:0005876	spindle microtubule	4/369	0.0715715	0.693324	0.681714	CHMP1A/CSNK1D/HAUS8/HAUS7	4		GO:1904047	S-adenosyl-L-methionine binding	2/367	0.049141	0.652873	0.635507	PCIF1/KMT5B	2
GO:0120163	negative regulation of cold-induced thermogenesis	4/348	0.0110077	0.721098	0.71619	TLE3/ACVR2B/ID1/NR1H2	4		GO:0005667	transcription regulator complex	14/369	0.0743051	0.693324	0.681714	RUNX1/MED30/NFATC1/RARG/SKI/ESR1/SMAD6/ARID5A/TLE3/ATF5/MIDEAS/RELA/RELB/NR1H2	14		GO:0003746	translation elongation factor activity	2/367	0.0542156	0.672274	0.654392	GTPBP1/ABTB1	2
GO:0008630	intrinsic apoptotic signaling pathway in response to DNA damage	6/348	0.0112235	0.721098	0.71619	CDKN1A/DDIAS/CCAR2/HIC1/BCL3/CDIP1	6		GO:0031312	extrinsic component of organelle membrane	3/369	0.0779406	0.693324	0.681714	SYN1/ULK1/ATP23	3		GO:0004675	transmembrane receptor protein serine/threonine kinase activity	2/367	0.0542156	0.672274	0.654392	ACVR2B/ACVR1B	2
GO:0032925	regulation of activin receptor signaling pathway	3/348	0.011926	0.721098	0.71619	SKI/ACVR2B/ACVR1B	3		GO:0071011	precatalytic spliceosome	3/369	0.0779406	0.693324	0.681714	SART1/SF3A2/SNRPE	3		GO:0005003	ephrin receptor activity	2/367	0.0542156	0.672274	0.654392	EFNA4/EFNA3	2
GO:0048499	synaptic vesicle membrane organization	3/348	0.011926	0.721098	0.71619	STX1A/SYT9/SNAP47	3		GO:0055037	recycling endosome	7/369	0.07809	0.693324	0.681714	RAB11B/LMTK2/VAMP8/PDLIM4/ULK1/MICALL2/PANK1	7		GO:0106310	protein serine kinase activity	12/367	0.0579661	0.684417	0.666213	LMTK2/CSNK1D/MINK1/DCLK2/RPS6KL1/ULK1/CAMKK1/PNCK/MAP3K11/PLK3/CDK16/FAM20C	12
GO:0008652	cellular amino acid biosynthetic process	5/348	0.0133668	0.721098	0.71619	SHMT2/ILVBL/CTH/PCBD2/PSPH	5		GO:0005686	U2 snRNP	2/369	0.0798783	0.693324	0.681714	SF3A2/SNRPE	2		GO:0004407	histone deacetylase activity	2/367	0.0594659	0.684417	0.666213	SIRT7/MIER2	2
GO:0003330	regulation of extracellular matrix constituent secretion	2/348	0.0139368	0.721098	0.71619	RGCC/ADTRP	2		GO:0016514	SWI/SNF complex	2/369	0.0854936	0.693324	0.681714	BRD9/BCL7B	2		GO:0016922	nuclear receptor binding	6/367	0.059978	0.684417	0.666213	MED30/RARG/ESR1/ARID5A/TRIP6/NR1H2	6
GO:0007343	egg activation	2/348	0.0139368	0.721098	0.71619	ZP1/PLAT	2		GO:0031045	dense core granule	2/369	0.0854936	0.693324	0.681714	SYT9/PLAT	2		GO:0001614	purinergic nucleotide receptor activity	2/367	0.0648828	0.684417	0.666213	P2RX4/P2RY13	2
GO:0033572	transferrin transport	2/348	0.0139368	0.721098	0.71619	RAB11B/LMTK2	2		GO:0030176	integral component of endoplasmic reticulum membrane	6/369	0.0902975	0.693324	0.681714	TM7SF2/ANKLE2/HSD11B1/DNAJB12/TECR/SCD	6		GO:0016502	nucleotide receptor activity	2/367	0.0648828	0.684417	0.666213	P2RX4/P2RY13	2
GO:0061085	regulation of histone H3-K27 methylation	2/348	0.0139368	0.721098	0.71619	SUPT6H/GATA3	2		GO:0030658	transport vesicle membrane	7/369	0.0935973	0.693324	0.681714	RAB11B/STX1A/CLTB/SYT9/SEC16A/SYN1/TMEM184A	7		GO:0033558	protein lysine deacetylase activity	2/367	0.0648828	0.684417	0.666213	SIRT7/MIER2	2
GO:2000234	positive regulation of rRNA processing	2/348	0.0139368	0.721098	0.71619	SIRT7/BUD23	2		GO:0034708	methyltransferase complex	4/369	0.095803	0.693324	0.681714	SETD1B/JARID2/SNRPE/TRMT6	4		GO:0140416	transcription regulator inhibitor activity	2/367	0.0648828	0.684417	0.666213	SMAD6/ID1	2
GO:0090312	positive regulation of protein deacetylation	3/348	0.0146247	0.721098	0.71619	SAP30BP/AKAP8/BRMS1	3		GO:0030285	integral component of synaptic vesicle membrane	2/369	0.0970632	0.693324	0.681714	STX1A/SYT9	2		GO:0090079	translation regulator activity, nucleic acid binding	5/367	0.0650074	0.684417	0.666213	SHMT2/GTPBP1/EIF4G1/ABTB1/EIF3B	5
GO:0018205	peptidyl-lysine modification	14/348	0.0149336	0.721098	0.71619	SIRT7/SUPT6H/ZNF335/THAP7/GATA3/STX1A/SETD1B/CTH/ARID5A/JARID2/JADE1/KMT5B/PER1/RELA	14		GO:0036452	ESCRT complex	2/369	0.0970632	0.693324	0.681714	CHMP1A/VPS37C	2		GO:0005044	scavenger receptor activity	3/367	0.0669852	0.692181	0.673769	VTN/SCARF2/TMPRSS5	3
GO:0016485	protein processing	10/348	0.0154444	0.721098	0.71619	RUNX1/ASPRV1/PLAT/ASPH/PMPCA/HP/DISP1/ATP23/ACP4/KEL	10		GO:0005689	U12-type spliceosomal complex	2/369	0.103005	0.693324	0.681714	SNRNP35/SNRPE	2		GO:0008649	rRNA methyltransferase activity	2/367	0.0704577	0.71282	0.69386	FTSJ3/BUD23	2
GO:0046605	regulation of centrosome cycle	4/348	0.0155521	0.721098	0.71619	CHMP1A/ATF5/CEP295NL/WDR62	4		GO:0031941	filamentous actin	2/369	0.103005	0.693324	0.681714	PDLIM7/PDLIM4	2		GO:0019199	transmembrane receptor protein kinase activity	4/367	0.073029	0.71282	0.69386	EFNA4/ACVR2B/EFNA3/ACVR1B	4
GO:0002068	glandular epithelial cell development	3/348	0.0160928	0.721098	0.71619	RARG/FASN/RARB	3		GO:0005604	basement membrane	4/369	0.104636	0.693324	0.681714	TIMP1/NTN1/COL17A1/NID2	4		GO:0003712	transcription coregulator activity	15/367	0.0738898	0.71282	0.69386	SIRT7/NAB2/MIER2/MED30/CCAR2/ARID5A/TLE3/BCL3/JADE1/PTPN14/MIDEAS/NIBAN2/CARM1/BCORL1/FUS	15
GO:0045926	negative regulation of growth	10/348	0.0162629	0.721098	0.71619	CDKN1A/TP53TG5/NTN1/CCAR2/DCBLD2/MT1G/JARID2/ULK1/JADE1/ACVR1B	10		GO:0005912	adherens junction	6/369	0.107052	0.693324	0.681714	JAG1/PDLIM7/FAT2/PDLIM4/ZYX/NIBAN2	6		GO:0140102	catalytic activity, acting on a rRNA	2/367	0.0761821	0.71282	0.69386	FTSJ3/BUD23	2
GO:0007254	JNK cascade	8/348	0.0164501	0.721098	0.71619	GADD45G/ZNF622/UNC5CL/MINK1/MAP3K11/PER1/WNT16/DACT1	8		GO:0031227	intrinsic component of endoplasmic reticulum membrane	6/369	0.107052	0.693324	0.681714	TM7SF2/ANKLE2/HSD11B1/DNAJB12/TECR/SCD	6		GO:0016799	hydrolase activity, hydrolyzing N-glycosyl compounds	3/367	0.0775829	0.71282	0.69386	MAN2A2/ADPRS/DNPH1	3
GO:0071044	histone mRNA catabolic process	2/348	0.0168273	0.721098	0.71619	UPF1/EXOSC4	2		GO:0071007	U2-type catalytic step 2 spliceosome	2/369	0.109044	0.693324	0.681714	XAB2/SNRPE	2		GO:0005160	transforming growth factor beta receptor binding	2/367	0.0820479	0.71282	0.69386	AMH/SMAD6	2
GO:0071492	cellular response to UV-A	2/348	0.0168273	0.721098	0.71619	TIMP1/OPN3	2		GO:0090734	site of DNA damage	4/369	0.110723	0.693324	0.681714	SIRT7/HUS1B/ADPRS/PARP2	4		GO:0008171	O-methyltransferase activity	2/367	0.0820479	0.71282	0.69386	FTSJ3/LRTOMT	2
GO:0075522	IRES-dependent viral translational initiation	2/348	0.0168273	0.721098	0.71619	PTBP1/EIF3B	2		GO:0000791	euchromatin	3/369	0.111584	0.693324	0.681714	SUPT6H/ESR1/EXOSC4	3		GO:0016741	transferase activity, transferring one-carbon groups	8/367	0.0820526	0.71282	0.69386	SHMT2/SETD1B/PCIF1/FTSJ3/LRTOMT/BUD23/KMT5B/CARM1	8
GO:1903059	regulation of protein lipidation	2/348	0.0168273	0.721098	0.71619	ATG101/ULK1	2		GO:0099572	postsynaptic specialization	10/369	0.112072	0.693324	0.681714	STX1A/LZTS3/SYN1/SLC16A3/MINK1/P2RX4/CHRND/BAALC/TAMALIN/NLGN2	10		GO:0140296	general transcription initiation factor binding	3/367	0.0850298	0.71282	0.69386	THAP7/ESR1/RELA	3
GO:0002366	leukocyte activation involved in immune response	11/348	0.0175805	0.721098	0.71619	SUPT6H/GATA3/SBNO2/GAPT/CD1C/VAMP8/STXBP2/BCL3/KMT5B/RELB/DNASE1L3	11		GO:0061695	transferase complex, transferring phosphorus-containing groups	8/369	0.117481	0.693324	0.681714	CDKN1A/SOCS6/ATG101/PRPSAP1/ACVR2B/ULK1/ACVR1B/CHRAC1	8		GO:0008135	translation factor activity, RNA binding	4/367	0.0870003	0.71282	0.69386	GTPBP1/EIF4G1/ABTB1/EIF3B	4
GO:0001505	regulation of neurotransmitter levels	9/348	0.0180338	0.721098	0.71619	STX1A/SYT9/SYN1/LRTOMT/ASIC1/STXBP2/SNAP47/KMO/NAPA	9		GO:0098984	neuron to neuron synapse	10/369	0.121651	0.693324	0.681714	STX1A/LZTS3/SYT9/SYN1/SLC16A3/MINK1/P2RX4/BAALC/TAMALIN/NLGN2	10		GO:0050661	NADP binding	3/367	0.0888633	0.71282	0.69386	TM7SF2/HSD11B1/ME1	3
GO:0003179	heart valve morphogenesis	4/348	0.01877	0.721098	0.71619	GATA3/NFATC1/JAG1/SMAD6	4		GO:0000407	phagophore assembly site	2/369	0.127684	0.693324	0.681714	ATG101/ULK1	2		GO:0035925	mRNA 3'-UTR AU-rich region binding	2/367	0.0941725	0.71282	0.69386	ELAVL3/EXOSC4	2
GO:0016049	cell growth	16/348	0.0187837	0.721098	0.71619	CDKN1A/TP53TG5/EIF4G1/RARG/FLRT1/NTN1/CCAR2/DCBLD2/BRAT1/SMURF1/ULK1/DNPH1/JADE1/ACVR1B/EXOSC4/PARP2	16		GO:0031519	PcG protein complex	2/369	0.134054	0.693324	0.681714	CBX6/JARID2	2		GO:0051019	mitogen-activated protein kinase binding	2/367	0.0941725	0.71282	0.69386	PPM1D/NFATC1	2
GO:0048384	retinoic acid receptor signaling pathway	3/348	0.0192687	0.721098	0.71619	RARG/RARB/NR1H2	3		GO:0098793	presynapse	13/369	0.139553	0.693324	0.681714	RAB11B/STX1A/CLTB/SYT9/SYN1/CABP4/STXBP2/SNAP47/PI4K2A/P2RX4/NLGN2/NAPA/CDK16	13		GO:0051082	unfolded protein binding	5/367	0.0946979	0.71282	0.69386	NUDC/NDUFAF1/HSPA14/DNAJB8/CHAF1A	5
GO:0002263	cell activation involved in immune response	11/348	0.0192733	0.721098	0.71619	SUPT6H/GATA3/SBNO2/GAPT/CD1C/VAMP8/STXBP2/BCL3/KMT5B/RELB/DNASE1L3	11		GO:0005840	ribosome	7/369	0.142581	0.693324	0.681714	MRPL40/HSPA14/MRPL38/RPS6KL1/MRPL28/MRPL18/MRPL54	7		GO:0030170	pyridoxal phosphate binding	3/367	0.0967428	0.71282	0.69386	NFS1/SHMT2/CTH	3
GO:0006563	L-serine metabolic process	2/348	0.0199484	0.721098	0.71619	SHMT2/PSPH	2		GO:0005765	lysosomal membrane	11/369	0.142953	0.693324	0.681714	ZFYVE26/CYB561A3/CHMP1A/CP/VAMP8/SLC7A5/PI4K2A/P2RX4/SLC66A1/CDIP1/PLEKHM2	11		GO:0045309	protein phosphorylated amino acid binding	3/367	0.0967428	0.71282	0.69386	SH3BP2/PCIF1/SHE	3
GO:0045602	negative regulation of endothelial cell differentiation	2/348	0.0199484	0.721098	0.71619	JAG1/ID1	2		GO:0098852	lytic vacuole membrane	11/369	0.142953	0.693324	0.681714	ZFYVE26/CYB561A3/CHMP1A/CP/VAMP8/SLC7A5/PI4K2A/P2RX4/SLC66A1/CDIP1/PLEKHM2	11		GO:0051219	phosphoprotein binding	4/367	0.0990383	0.71282	0.69386	SH3BP2/PCIF1/PLAT/SHE	4
GO:1905214	regulation of RNA binding	2/348	0.0199484	0.721098	0.71619	EIF4G1/CARM1	2		GO:0005774	vacuolar membrane	12/369	0.143033	0.693324	0.681714	ZFYVE26/CYB561A3/CHMP1A/CP/VAMP8/SLC7A5/ULK1/PI4K2A/P2RX4/SLC66A1/CDIP1/PLEKHM2	12		GO:0004683	calmodulin-dependent protein kinase activity	2/367	0.100416	0.71282	0.69386	CAMKK1/PNCK	2
GO:0044843	cell cycle G1/S phase transition	10/348	0.0208459	0.721098	0.71619	CDKN1A/EIF4G1/MN1/RGCC/JADE1/ACVR1B/MAP3K11/PLK3/CDK16/DACT1	10		GO:0098685	Schaffer collateral - CA1 synapse	3/369	0.154197	0.693324	0.681714	PLAT/SYN1/TAMALIN	3		GO:0030374	nuclear receptor coactivator activity	3/367	0.100786	0.71282	0.69386	MED30/CCAR2/CARM1	3
GO:0030947	regulation of vascular endothelial growth factor receptor signaling pathway	3/348	0.0209769	0.721098	0.71619	VTN/ITGA5/NIBAN2	3		GO:0031902	late endosome membrane	5/369	0.159724	0.693324	0.681714	CYB561A3/CHMP1A/VAMP8/VPS37C/CDIP1	5		GO:0070279	vitamin B6 binding	3/367	0.100786	0.71282	0.69386	NFS1/SHMT2/CTH	3
GO:0140014	mitotic nuclear division	11/348	0.0210839	0.721098	0.71619	SIRT7/KIF22/NUDC/CHMP1A/ANKLE2/ANAPC11/RANBP1/AKAP8/REC8/RGCC/PHF13	11		GO:0008021	synaptic vesicle	6/369	0.165908	0.693324	0.681714	RAB11B/STX1A/CLTB/SYT9/SYN1/CDK16	6		GO:0042054	histone methyltransferase activity	3/367	0.104895	0.71282	0.69386	SETD1B/KMT5B/CARM1	3
GO:0060350	endochondral bone morphogenesis	4/348	0.0211278	0.721098	0.71619	NAB2/RARG/MEF2D/RARB	4		GO:0030118	clathrin coat	2/369	0.166859	0.693324	0.681714	CLTB/AP3M2	2		GO:0046875	ephrin receptor binding	2/367	0.106771	0.71282	0.69386	EFNA4/EFNA3	2
GO:0045446	endothelial cell differentiation	6/348	0.0217304	0.721098	0.71619	ARHGEF26/JAG1/MYADM/FASN/ACVR2B/ID1	6		GO:0098800	inner mitochondrial membrane protein complex	5/369	0.168908	0.693324	0.681714	NDUFA11/CHCHD10/NDUFS6/NDUFAF1/CHCHD3	5		GO:0051393	alpha-actinin binding	2/367	0.106771	0.71282	0.69386	PDLIM7/PDLIM4	2
GO:0030308	negative regulation of cell growth	8/348	0.0227843	0.721098	0.71619	CDKN1A/TP53TG5/NTN1/CCAR2/DCBLD2/ULK1/JADE1/ACVR1B	8		GO:0031932	TORC2 complex	1/369	0.173176	0.693324	0.681714	MLST8	1		GO:0004712	protein serine/threonine/tyrosine kinase activity	13/367	0.111555	0.71282	0.69386	LMTK2/CSNK1D/MINK1/DCLK2/ACVR2B/RPS6KL1/ULK1/CAMKK1/PNCK/MAP3K11/PLK3/CDK16/FAM20C	13
GO:0001558	regulation of cell growth	14/348	0.0231176	0.721098	0.71619	CDKN1A/TP53TG5/EIF4G1/NTN1/CCAR2/DCBLD2/BRAT1/SMURF1/ULK1/DNPH1/JADE1/ACVR1B/EXOSC4/PARP2	14		GO:0032280	symmetric synapse	1/369	0.173176	0.693324	0.681714	NLGN2	1		GO:0016616	oxidoreductase activity, acting on the CH-OH group of donors, NAD or NADP as acceptor	5/367	0.113107	0.71282	0.69386	HSD11B1/UGDH/ME1/FASN/IDH3G	5
GO:0034982	mitochondrial protein processing	2/348	0.0232906	0.721098	0.71619	PMPCA/ATP23	2		GO:0035145	exon-exon junction complex	1/369	0.173176	0.693324	0.681714	UPF1	1		GO:0005231	excitatory extracellular ligand-gated ion channel activity	2/367	0.113231	0.71282	0.69386	P2RX4/CHRND	2
GO:0006304	DNA modification	6/348	0.0233927	0.721098	0.71619	GATA3/PPM1D/MIS18A/EXOSC4/PARP2/NIBAN2	6		GO:0097470	ribbon synapse	1/369	0.173176	0.693324	0.681714	NLGN2	1		GO:0140678	molecular function inhibitor activity	3/367	0.113307	0.71282	0.69386	STX1A/SMAD6/ID1	3
GO:0006826	iron ion transport	4/348	0.0236594	0.721098	0.71619	RAB11B/CP/LMTK2/CFAP276	4		GO:0097550	transcription preinitiation complex	1/369	0.173176	0.693324	0.681714	ESR1	1		GO:0140030	modification-dependent protein binding	6/367	0.115229	0.71282	0.69386	THAP7/BRD9/JARID2/PHF13/RAD23A/CARM1	6
GO:0007051	spindle organization	8/348	0.024098	0.721098	0.71619	NUDC/CHMP1A/TUBGCP2/CSNK1D/HAUS8/HAUS7/WDR62/TRIM36	8		GO:0099060	integral component of postsynaptic specialization membrane	3/369	0.177149	0.693324	0.681714	SLC16A3/CHRND/NLGN2	3		GO:0004553	hydrolase activity, hydrolyzing O-glycosyl compounds	4/367	0.118448	0.71282	0.69386	MAN2A2/GUSB/ADPRS/NAGPA	4
GO:0048592	eye morphogenesis	7/348	0.0247338	0.721098	0.71619	RARG/SKI/JAG1/CABP4/RARB/WNT16/ROM1	7		GO:0000795	synaptonemal complex	2/369	0.180341	0.693324	0.681714	SYN1/REC8	2		GO:0051721	protein phosphatase 2A binding	2/367	0.119789	0.71282	0.69386	ANKLE2/STRN4	2
GO:0051648	vesicle localization	8/348	0.0247744	0.721098	0.71619	RAB11B/MYO1D/SEC16A/CSNK1D/SYN1/BICDL2/AP3M2/NLGN2	8		GO:0046540	U4/U6 x U5 tri-snRNP complex	2/369	0.180341	0.693324	0.681714	SART1/SNRPE	2		GO:0015179	L-amino acid transmembrane transporter activity	3/367	0.121966	0.71282	0.69386	SLC7A5/SLC25A2/SLC66A1	3
GO:0051101	regulation of DNA binding	6/348	0.0251382	0.721098	0.71619	GATA3/SKI/BCL3/ID1/HABP4/NIBAN2	6		GO:0099086	synaptonemal structure	2/369	0.180341	0.693324	0.681714	SYN1/REC8	2		GO:0042393	histone binding	8/367	0.128116	0.71282	0.69386	SUPT6H/THAP7/BRD9/SBNO2/JARID2/PHF13/AIRE/CARM1	8
GO:0044839	cell cycle G2/M phase transition	7/348	0.0255089	0.721098	0.71619	HUS1B/PPM1D/CDKN1A/AKAP8/ATF5/PLK3/DBF4B	7		GO:0016528	sarcoplasm	3/369	0.181849	0.693324	0.681714	ASPH/RASD1/HABP4	3		GO:0045296	cadherin binding	10/367	0.130677	0.71282	0.69386	RAB11B/NUDC/LRRFIP1/RANBP1/CSNK1D/AHSA1/FASN/P2RX4/SNX9/NIBAN2	10
GO:0048048	embryonic eye morphogenesis	3/348	0.0265839	0.721098	0.71619	RARG/RARB/WNT16	3		GO:0072686	mitotic spindle	5/369	0.184658	0.693324	0.681714	KIF22/NUDC/HAUS8/HAUS7/WDR62	5		GO:0031369	translation initiation factor binding	2/367	0.133172	0.71282	0.69386	EIF4G1/EIF3B	2
GO:0048741	skeletal muscle fiber development	3/348	0.0265839	0.721098	0.71619	SKI/NIBAN2/KEL	3		GO:0097526	spliceosomal tri-snRNP complex	2/369	0.187142	0.693324	0.681714	SART1/SNRPE	2		GO:0008168	methyltransferase activity	7/367	0.136925	0.71282	0.69386	SETD1B/PCIF1/FTSJ3/LRTOMT/BUD23/KMT5B/CARM1	7
GO:0009159	deoxyribonucleoside monophosphate catabolic process	2/348	0.0268445	0.721098	0.71619	DNPH1/UPP1	2		GO:0097546	ciliary base	2/369	0.187142	0.693324	0.681714	CFAP418/SPACA9	2		GO:0008173	RNA methyltransferase activity	3/367	0.13997	0.71282	0.69386	PCIF1/FTSJ3/BUD23	3
GO:0070141	response to UV-A	2/348	0.0268445	0.721098	0.71619	TIMP1/OPN3	2		GO:0036064	ciliary basal body	5/369	0.187871	0.693324	0.681714	RILPL2/CSNK1D/JADE1/CETN3/SPACA9	5		GO:0099106	ion channel regulator activity	5/367	0.142116	0.71282	0.69386	PRSS8/STX1A/VAMP8/RANGRF/CABP4	5
GO:0070278	extracellular matrix constituent secretion	2/348	0.0268445	0.721098	0.71619	RGCC/ADTRP	2		GO:0000813	ESCRT I complex	1/369	0.188755	0.693324	0.681714	VPS37C	1		GO:0016614	oxidoreductase activity, acting on CH-OH group of donors	5/367	0.148274	0.71282	0.69386	HSD11B1/UGDH/ME1/FASN/IDH3G	5
GO:0097091	synaptic vesicle clustering	2/348	0.0268445	0.721098	0.71619	SYN1/NLGN2	2		GO:0000815	ESCRT III complex	1/369	0.188755	0.693324	0.681714	CHMP1A	1		GO:0004866	endopeptidase inhibitor activity	6/367	0.151343	0.71282	0.69386	C5/ITIH2/TIMP1/SERPIND1/RARRES1/ITIH4	6
GO:0002065	columnar/cuboidal epithelial cell differentiation	5/348	0.0280909	0.721098	0.71619	RARG/FASN/ENAM/RARB/FAM20C	5		GO:0016281	eukaryotic translation initiation factor 4F complex	1/369	0.188755	0.693324	0.681714	EIF4G1	1		GO:0030295	protein kinase activator activity	4/367	0.154064	0.71282	0.69386	CDKN1A/MLST8/RGCC/DBF4B	4
GO:0007020	microtubule nucleation	3/348	0.0286134	0.721098	0.71619	TUBGCP2/CSNK1D/RANGRF	3		GO:0030062	mitochondrial tricarboxylic acid cycle enzyme complex	1/369	0.188755	0.693324	0.681714	IDH3G	1		GO:0016247	channel regulator activity	5/367	0.157719	0.71282	0.69386	PRSS8/STX1A/VAMP8/RANGRF/CABP4	5
GO:0030224	monocyte differentiation	3/348	0.0286134	0.721098	0.71619	MT1G/FASN/ZBTB46	3		GO:0031838	haptoglobin-hemoglobin complex	1/369	0.188755	0.693324	0.681714	HP	1		GO:0047485	protein N-terminus binding	4/367	0.157828	0.71282	0.69386	THAP7/STX1A/RELA/ID1	4
GO:0030851	granulocyte differentiation	3/348	0.0286134	0.721098	0.71619	RUNX1/FASN/ZBTB46	3		GO:0036157	outer dynein arm	1/369	0.188755	0.693324	0.681714	DNAH17	1		GO:0004857	enzyme inhibitor activity	11/367	0.158026	0.71282	0.69386	C5/ITIH2/CDKN1A/TIMP1/LMTK2/SKI/CCAR2/PRPSAP1/SERPIND1/RARRES1/ITIH4	11
GO:2000242	negative regulation of reproductive process	4/348	0.0292534	0.721098	0.71619	AMH/TIMP1/ZP1/PLAT	4		GO:0038201	TOR complex	1/369	0.188755	0.693324	0.681714	MLST8	1		GO:0016811	hydrolase activity, acting on carbon-nitrogen (but not peptide) bonds, in linear amides	3/367	0.158802	0.71282	0.69386	SIRT7/MIER2/AMDHD2	3
GO:0007059	chromosome segregation	12/348	0.0293561	0.721098	0.71619	SIRT7/KIF22/NUDC/CHMP1A/ANAPC11/MIS18A/AKAP8/CIAO2A/TOP3B/REC8/SHOC1/PHF13	12		GO:0098691	dopaminergic synapse	1/369	0.188755	0.693324	0.681714	NLGN2	1		GO:0016798	hydrolase activity, acting on glycosyl bonds	5/367	0.160921	0.71282	0.69386	MAN2A2/GUSB/ADPRS/DNPH1/NAGPA	5
GO:0006570	tyrosine metabolic process	2/348	0.0306014	0.721098	0.71619	PCBD2/GSTZ1	2		GO:0106068	SUMO ligase complex	1/369	0.188755	0.693324	0.681714	EID3	1		GO:0031267	small GTPase binding	8/367	0.165711	0.71282	0.69386	RABGGTA/RANBP1/RANGRF/BICDL2/ULK1/MAP3K11/TAMALIN/MICALL2	8
GO:0030852	regulation of granulocyte differentiation	2/348	0.0306014	0.721098	0.71619	RUNX1/ZBTB46	2		GO:1904930	amphisome membrane	1/369	0.188755	0.693324	0.681714	CHMP1A	1		GO:1901681	sulfur compound binding	8/367	0.165711	0.71282	0.69386	VTN/ILVBL/PCIF1/TMEM184A/DHTKD1/SERPIND1/KMT5B/PANK1	8
GO:0035493	SNARE complex assembly	2/348	0.0306014	0.721098	0.71619	STX1A/VAMP8	2		GO:1990204	oxidoreductase complex	4/369	0.190649	0.693324	0.681714	NDUFA11/NDUFS6/NDUFAF1/IDH3G	4		GO:0030414	peptidase inhibitor activity	6/367	0.171087	0.71282	0.69386	C5/ITIH2/TIMP1/SERPIND1/RARRES1/ITIH4	6
GO:0045064	T-helper 2 cell differentiation	2/348	0.0306014	0.721098	0.71619	GATA3/BCL3	2		GO:0005741	mitochondrial outer membrane	6/369	0.190918	0.693324	0.681714	MTCH1/CHCHD3/ULK1/KMO/BRI3BP/GPAM	6		GO:0017022	myosin binding	3/367	0.173403	0.71282	0.69386	RAB11B/STX1A/LMTK2	3
GO:0070207	protein homotrimerization	2/348	0.0306014	0.721098	0.71619	ASIC1/DISP1	2		GO:0098948	intrinsic component of postsynaptic specialization membrane	3/369	0.191347	0.693324	0.681714	SLC16A3/CHRND/NLGN2	3		GO:0019209	kinase activator activity	4/367	0.177141	0.71282	0.69386	CDKN1A/MLST8/RGCC/DBF4B	4
GO:0006623	protein targeting to vacuole	3/348	0.0307227	0.721098	0.71619	SMURF1/VPS37C/NAGPA	3		GO:0098636	protein complex involved in cell adhesion	2/369	0.193979	0.693324	0.681714	VTN/ITGA5	2		GO:0030331	nuclear estrogen receptor binding	2/367	0.182216	0.71282	0.69386	ESR1/ARID5A	2
GO:0014037	Schwann cell differentiation	3/348	0.0307227	0.721098	0.71619	NAB2/SKI/ADGRG6	3		GO:0005635	nuclear envelope	12/369	0.194726	0.693324	0.681714	THAP7/TM7SF2/TOR3A/STX1A/CHMP1A/DHX37/RANBP1/SLC16A3/DNAJB12/CETN3/P2RX4/GHDC	12		GO:0005031	tumor necrosis factor-activated receptor activity	1/367	0.182424	0.71282	0.69386	TNFRSF4	1
GO:0031638	zymogen activation	4/348	0.030764	0.721098	0.71619	RUNX1/PLAT/ASPH/HP	4		GO:0000176	nuclear exosome (RNase complex)	1/369	0.204041	0.693324	0.681714	EXOSC4	1		GO:0005528	FK506 binding	1/367	0.182424	0.71282	0.69386	NFATC1	1
GO:0034968	histone lysine methylation	6/348	0.0308893	0.721098	0.71619	SUPT6H/ZNF335/GATA3/SETD1B/JARID2/KMT5B	6		GO:0000974	Prp19 complex	1/369	0.204041	0.693324	0.681714	XAB2	1		GO:0008097	5S rRNA binding	1/367	0.182424	0.71282	0.69386	MRPL18	1
GO:0007160	cell-matrix adhesion	9/348	0.0314013	0.721098	0.71619	VTN/ITGA5/JAG1/MINK1/TRIP6/COL17A1/EDA/ZYX/NID2	9		GO:0034709	methylosome	1/369	0.204041	0.693324	0.681714	SNRPE	1		GO:0008190	eukaryotic initiation factor 4E binding	1/367	0.182424	0.71282	0.69386	EIF4G1	1
GO:0032872	regulation of stress-activated MAPK cascade	8/348	0.0314682	0.721098	0.71619	GADD45G/ZNF622/UNC5CL/MINK1/MAP3K11/PER1/WNT16/DACT1	8		GO:0044615	nuclear pore nuclear basket	1/369	0.204041	0.693324	0.681714	CETN3	1		GO:0008330	protein tyrosine/threonine phosphatase activity	1/367	0.182424	0.71282	0.69386	DUSP4	1
GO:0006479	protein methylation	8/348	0.0322813	0.721098	0.71619	SIRT7/SUPT6H/ZNF335/GATA3/SETD1B/JARID2/KMT5B/CARM1	8		GO:0097504	Gemini of coiled bodies	1/369	0.204041	0.693324	0.681714	HABP4	1		GO:0015173	aromatic amino acid transmembrane transporter activity	1/367	0.182424	0.71282	0.69386	SLC7A5	1
GO:0008213	protein alkylation	8/348	0.0322813	0.721098	0.71619	SIRT7/SUPT6H/ZNF335/GATA3/SETD1B/JARID2/KMT5B/CARM1	8		GO:0098993	anchored component of synaptic vesicle membrane	1/369	0.204041	0.693324	0.681714	SYN1	1		GO:0015232	heme transmembrane transporter activity	1/367	0.182424	0.71282	0.69386	CFAP276	1
GO:0030307	positive regulation of cell growth	7/348	0.0323141	0.721098	0.71619	EIF4G1/NTN1/BRAT1/SMURF1/DNPH1/EXOSC4/PARP2	7		GO:0070382	exocytic vesicle	6/369	0.217267	0.693324	0.681714	RAB11B/STX1A/CLTB/SYT9/SYN1/CDK16	6		GO:0015924	mannosyl-oligosaccharide mannosidase activity	1/367	0.182424	0.71282	0.69386	MAN2A2	1
GO:0003170	heart valve development	4/348	0.0323197	0.721098	0.71619	GATA3/NFATC1/JAG1/SMAD6	4		GO:0000800	lateral element	1/369	0.21904	0.693324	0.681714	REC8	1		GO:0016717	oxidoreductase activity, acting on paired donors, with oxidation of a pair of donors resulting in the reduction of molecular oxygen to two molecules of water	1/367	0.182424	0.71282	0.69386	SCD	1
GO:0051604	protein maturation	11/348	0.0326954	0.721098	0.71619	RUNX1/ASPRV1/PLAT/ASPH/PMPCA/CIAO2A/HP/DISP1/ATP23/ACP4/KEL	11		GO:0001401	SAM complex	1/369	0.21904	0.693324	0.681714	CHCHD3	1		GO:0016783	sulfurtransferase activity	1/367	0.182424	0.71282	0.69386	NFS1	1
GO:0090287	regulation of cellular response to growth factor stimulus	11/348	0.0326954	0.721098	0.71619	VTN/ITGA5/GATA3/PBLD/SKI/SMAD6/SMURF1/FAM89B/SPRED3/NIBAN2/FAM20C	11		GO:0005687	U4 snRNP	1/369	0.21904	0.693324	0.681714	SNRPE	1		GO:0034713	type I transforming growth factor beta receptor binding	1/367	0.182424	0.71282	0.69386	SMAD6	1
GO:0007179	transforming growth factor beta receptor signaling pathway	8/348	0.0331086	0.721098	0.71619	PBLD/SKI/SMAD6/SMURF1/FAM89B/SPRED3/ZYX/ID1	8		GO:0030130	clathrin coat of trans-Golgi network vesicle	1/369	0.21904	0.693324	0.681714	CLTB	1		GO:0070016	armadillo repeat domain binding	1/367	0.182424	0.71282	0.69386	STRN4	1
GO:0008544	epidermis development	12/348	0.0334466	0.721098	0.71619	NAB2/EMP1/JAG1/OVOL3/OPN3/LRTOMT/KRTAP5-9/COL17A1/EDA/ACVR1B/RELA/WNT16	12		GO:0030673	axolemma	1/369	0.21904	0.693324	0.681714	MYO1D	1		GO:0071723	lipopeptide binding	1/367	0.182424	0.71282	0.69386	CD1C	1
GO:0070302	regulation of stress-activated protein kinase signaling cascade	8/348	0.0339503	0.721098	0.71619	GADD45G/ZNF622/UNC5CL/MINK1/MAP3K11/PER1/WNT16/DACT1	8		GO:0031010	ISWI-type complex	1/369	0.21904	0.693324	0.681714	CHRAC1	1		GO:0097199	cysteine-type endopeptidase activity involved in apoptotic signaling pathway	1/367	0.182424	0.71282	0.69386	CASP5	1
GO:0017015	regulation of transforming growth factor beta receptor signaling pathway	6/348	0.0340624	0.721098	0.71619	PBLD/SKI/SMAD6/SMURF1/FAM89B/SPRED3	6		GO:0036038	MKS complex	1/369	0.21904	0.693324	0.681714	TMEM216	1		GO:0001098	basal transcription machinery binding	3/367	0.183341	0.71282	0.69386	CCAR2/PCIF1/ESR1	3
GO:0042476	odontogenesis	6/348	0.0340624	0.721098	0.71619	EDA/ACVR2B/ENAM/SP6/ACP4/FAM20C	6		GO:0043240	Fanconi anaemia nuclear complex	1/369	0.21904	0.693324	0.681714	FANCE	1		GO:0001099	basal RNA polymerase II transcription machinery binding	3/367	0.183341	0.71282	0.69386	CCAR2/PCIF1/ESR1	3
GO:0009074	aromatic amino acid family catabolic process	2/348	0.0345524	0.721098	0.71619	KMO/GSTZ1	2		GO:0044194	cytolytic granule	1/369	0.21904	0.693324	0.681714	STXBP2	1		GO:0017080	sodium channel regulator activity	2/367	0.189431	0.71282	0.69386	PRSS8/RANGRF	2
GO:0010224	response to UV-B	2/348	0.0345524	0.721098	0.71619	CDKN1A/RELA	2		GO:0044753	amphisome	1/369	0.21904	0.693324	0.681714	CHMP1A	1		GO:0061135	endopeptidase regulator activity	6/367	0.191837	0.71282	0.69386	C5/ITIH2/TIMP1/SERPIND1/RARRES1/ITIH4	6
GO:0042407	cristae formation	2/348	0.0345524	0.721098	0.71619	CHCHD10/CHCHD3	2		GO:0045120	pronucleus	1/369	0.21904	0.693324	0.681714	AKAP8	1		GO:0001227	DNA-binding transcription repressor activity, RNA polymerase II-specific	9/367	0.19303	0.71282	0.69386	GATA3/NR2F1/LRRFIP1/SKI/HIC1/ZNF512B/ZBTB46/RELA/MNT	9
GO:0048207	vesicle targeting, rough ER to cis-Golgi	2/348	0.0345524	0.721098	0.71619	SEC16A/CSNK1D	2		GO:0098992	neuronal dense core vesicle	1/369	0.21904	0.693324	0.681714	PLAT	1		GO:0030971	receptor tyrosine kinase binding	3/367	0.193425	0.71282	0.69386	FLT3LG/PTPN14/ACP4	3
GO:0048208	COPII vesicle coating	2/348	0.0345524	0.721098	0.71619	SEC16A/CSNK1D	2		GO:0140275	MIB complex	1/369	0.21904	0.693324	0.681714	CHCHD3	1		GO:0003724	RNA helicase activity	3/367	0.198518	0.71282	0.69386	DDX51/DHX37/UPF1	3
GO:0071391	cellular response to estrogen stimulus	2/348	0.0345524	0.721098	0.71619	ESR1/ARID5A	2		GO:1990907	beta-catenin-TCF complex	1/369	0.21904	0.693324	0.681714	TLE3	1		GO:0004706	JUN kinase kinase kinase activity	1/367	0.198731	0.71282	0.69386	MAP3K11	1
GO:0080009	mRNA methylation	2/348	0.0345524	0.721098	0.71619	PCIF1/TRMT6	2		GO:0005581	collagen trimer	3/369	0.22053	0.693324	0.681714	COL17A1/EDA/C1QTNF9	3		GO:0016273	arginine N-methyltransferase activity	1/367	0.198731	0.71282	0.69386	CARM1	1
GO:1901163	regulation of trophoblast cell migration	2/348	0.0345524	0.721098	0.71619	TIMP1/ACVR1B	2		GO:0070603	SWI/SNF superfamily-type complex	3/369	0.22053	0.693324	0.681714	BRD9/BCL7B/CHRAC1	3		GO:0016274	protein-arginine N-methyltransferase activity	1/367	0.198731	0.71282	0.69386	CARM1	1
GO:2000232	regulation of rRNA processing	2/348	0.0345524	0.721098	0.71619	SIRT7/BUD23	2		GO:0005819	spindle	10/369	0.228377	0.693324	0.681714	KIF22/NUDC/CHMP1A/CCAR2/TUBGCP2/CSNK1D/HAUS8/HAUS7/WDR62/PLK3	10		GO:0019855	calcium channel inhibitor activity	1/367	0.198731	0.71282	0.69386	STX1A	1
GO:0014904	myotube cell development	3/348	0.0351795	0.721098	0.71619	SKI/NIBAN2/KEL	3		GO:0043195	terminal bouton	2/369	0.228563	0.693324	0.681714	CABP4/P2RX4	2		GO:0031996	thioesterase binding	1/367	0.198731	0.71282	0.69386	HAUS7	1
GO:0060349	bone morphogenesis	5/348	0.035521	0.721098	0.71619	NAB2/RARG/SKI/MEF2D/RARB	5		GO:1904949	ATPase complex	3/369	0.230453	0.693324	0.681714	BRD9/BCL7B/CHRAC1	3		GO:0034511	U3 snoRNA binding	1/367	0.198731	0.71282	0.69386	DHX37	1
GO:0002064	epithelial cell development	8/348	0.0356771	0.721098	0.71619	ARHGEF26/RARG/JAG1/MYADM/ESR1/RILPL2/FASN/RARB	8		GO:0015629	actin cytoskeleton	12/369	0.233319	0.693324	0.681714	MYO1D/STX1A/ZNF74/MYADM/FHOD1/INTS6/PDLIM7/PDLIM4/TRIP6/ZYX/SNX9/MICALL2	12		GO:0042166	acetylcholine binding	1/367	0.198731	0.71282	0.69386	CHRND	1
GO:0060541	respiratory system development	8/348	0.0356771	0.721098	0.71619	RARG/SKI/HSD11B1/EDA/ACVR2B/DISP1/HIKESHI/ODAD4	8		GO:0008278	cohesin complex	1/369	0.233757	0.693324	0.681714	REC8	1		GO:0070410	co-SMAD binding	1/367	0.198731	0.71282	0.69386	SMAD6	1
GO:1901605	alpha-amino acid metabolic process	8/348	0.0356771	0.721098	0.71619	SHMT2/ILVBL/CTH/PCBD2/KMO/GSTZ1/PSPH/CTPS1	8		GO:0030132	clathrin coat of coated pit	1/369	0.233757	0.693324	0.681714	CLTB	1		GO:0070697	activin receptor binding	1/367	0.198731	0.71282	0.69386	SMAD6	1
GO:0001649	osteoblast differentiation	9/348	0.036002	0.721098	0.71619	SIRT7/SKI/JAG1/SMAD6/PDLIM7/MEF2D/FASN/ACVR2B/FAM20C	9		GO:0031089	platelet dense granule lumen	1/369	0.233757	0.693324	0.681714	ITIH4	1		GO:0032182	ubiquitin-like protein binding	4/367	0.201299	0.71282	0.69386	OTUB1/JARID2/RAD23A/HABP4	4
GO:0060538	skeletal muscle organ development	7/348	0.0361328	0.721098	0.71619	HIVEP3/SKI/MEF2D/DISP1/CHRND/NIBAN2/KEL	7		GO:0031314	extrinsic component of mitochondrial inner membrane	1/369	0.233757	0.693324	0.681714	ATP23	1		GO:0001217	DNA-binding transcription repressor activity	9/367	0.202456	0.71282	0.69386	GATA3/NR2F1/LRRFIP1/SKI/HIC1/ZNF512B/ZBTB46/RELA/MNT	9
GO:0032874	positive regulation of stress-activated MAPK cascade	6/348	0.0362907	0.721098	0.71619	GADD45G/ZNF622/UNC5CL/MINK1/MAP3K11/WNT16	6		GO:0070822	Sin3-type complex	1/369	0.233757	0.693324	0.681714	BRMS1	1		GO:0018024	histone-lysine N-methyltransferase activity	2/367	0.203972	0.71282	0.69386	SETD1B/KMT5B	2
GO:0043627	response to estrogen	4/348	0.0372594	0.721098	0.71619	GATA3/ESR1/SMAD6/ARID5A	4		GO:0014704	intercalated disc	2/369	0.235537	0.693324	0.681714	FHOD1/RANGRF	2		GO:0008186	ATP-dependent activity, acting on RNA	3/367	0.2088	0.71282	0.69386	DDX51/DHX37/UPF1	3
GO:0003158	endothelium development	6/348	0.0374391	0.721098	0.71619	ARHGEF26/JAG1/MYADM/FASN/ACVR2B/ID1	6		GO:0097731	9+0 non-motile cilium	4/369	0.237964	0.693324	0.681714	OPN3/CETN3/PHYH/ROM1	4		GO:0038024	cargo receptor activity	3/367	0.2088	0.71282	0.69386	VTN/SCARF2/TMPRSS5	3
GO:1903844	regulation of cellular response to transforming growth factor beta stimulus	6/348	0.0374391	0.721098	0.71619	PBLD/SKI/SMAD6/SMURF1/FAM89B/SPRED3	6		GO:0097525	spliceosomal snRNP complex	3/369	0.240456	0.693324	0.681714	SART1/SF3A2/SNRPE	3		GO:0005246	calcium channel regulator activity	2/367	0.211289	0.71282	0.69386	STX1A/CABP4	2
GO:0007007	inner mitochondrial membrane organization	3/348	0.0375262	0.721098	0.71619	CHCHD10/TIMM8A/CHCHD3	3		GO:0001726	ruffle	5/369	0.241751	0.693324	0.681714	ARHGEF26/ITGA5/MYADM/PDLIM7/SNX9	5		GO:0044183	protein folding chaperone	2/367	0.211289	0.71282	0.69386	HSPA14/DNAJB8	2
GO:0009069	serine family amino acid metabolic process	3/348	0.0375262	0.721098	0.71619	SHMT2/CTH/PSPH	3		GO:0044391	ribosomal subunit	5/369	0.245252	0.693324	0.681714	MRPL40/MRPL38/MRPL28/MRPL18/MRPL54	5		GO:0003995	acyl-CoA dehydrogenase activity	1/367	0.214714	0.71282	0.69386	TECR	1
GO:0070304	positive regulation of stress-activated protein kinase signaling cascade	6/348	0.0386105	0.721098	0.71619	GADD45G/ZNF622/UNC5CL/MINK1/MAP3K11/WNT16	6		GO:0045334	clathrin-coated endocytic vesicle	3/369	0.245485	0.693324	0.681714	CLTB/VAMP8/SYT9	3		GO:0004861	cyclin-dependent protein serine/threonine kinase inhibitor activity	1/367	0.214714	0.71282	0.69386	CDKN1A	1
GO:0051656	establishment of organelle localization	13/348	0.0386339	0.721098	0.71619	RAB11B/KIF22/MYO1D/NUDC/CHMP1A/NTN1/VAMP8/FHOD1/SEC16A/CSNK1D/BICDL2/STXBP2/AP3M2	13		GO:0098803	respiratory chain complex	3/369	0.245485	0.693324	0.681714	NDUFA11/NDUFS6/NDUFAF1	3		GO:0005527	macrolide binding	1/367	0.214714	0.71282	0.69386	NFATC1	1
GO:0001956	positive regulation of neurotransmitter secretion	2/348	0.0386893	0.721098	0.71619	STX1A/KMO	2		GO:0005852	eukaryotic translation initiation factor 3 complex	1/369	0.248197	0.693324	0.681714	EIF3B	1		GO:0008174	mRNA methyltransferase activity	1/367	0.214714	0.71282	0.69386	PCIF1	1
GO:0009226	nucleotide-sugar biosynthetic process	2/348	0.0386893	0.721098	0.71619	AMDHD2/UGDH	2		GO:0012510	trans-Golgi network transport vesicle membrane	1/369	0.248197	0.693324	0.681714	CLTB	1		GO:0015280	ligand-gated sodium channel activity	1/367	0.214714	0.71282	0.69386	ASIC1	1
GO:0030949	positive regulation of vascular endothelial growth factor receptor signaling pathway	2/348	0.0386893	0.721098	0.71619	VTN/ITGA5	2		GO:0030688	preribosome, small subunit precursor	1/369	0.248197	0.693324	0.681714	FTSJ3	1		GO:0042301	phosphate ion binding	1/367	0.214714	0.71282	0.69386	RELA	1
GO:0045956	positive regulation of calcium ion-dependent exocytosis	2/348	0.0386893	0.721098	0.71619	STX1A/SYT9	2		GO:0033290	eukaryotic 48S preinitiation complex	1/369	0.248197	0.693324	0.681714	EIF3B	1		GO:0140036	ubiquitin-dependent protein binding	1/367	0.214714	0.71282	0.69386	JARID2	1
GO:0061450	trophoblast cell migration	2/348	0.0386893	0.721098	0.71619	TIMP1/ACVR1B	2		GO:0048188	Set1C/COMPASS complex	1/369	0.248197	0.693324	0.681714	SETD1B	1		GO:0001784	phosphotyrosine residue binding	2/367	0.218631	0.71282	0.69386	SH3BP2/SHE	2
GO:0070206	protein trimerization	2/348	0.0386893	0.721098	0.71619	ASIC1/DISP1	2		GO:0097440	apical dendrite	1/369	0.248197	0.693324	0.681714	MYO1D	1		GO:0019894	kinesin binding	2/367	0.218631	0.71282	0.69386	KIFBP/PLEKHM2	2
GO:0070932	histone H3 deacetylation	2/348	0.0386893	0.721098	0.71619	SIRT7/PER1	2		GO:0098688	parallel fiber to Purkinje cell synapse	1/369	0.248197	0.693324	0.681714	SLC16A3	1		GO:0030544	Hsp70 protein binding	2/367	0.218631	0.71282	0.69386	DNAJB12/HIKESHI	2
GO:0080154	regulation of fertilization	2/348	0.0386893	0.721098	0.71619	ZP1/PLAT	2		GO:0000421	autophagosome membrane	2/369	0.249515	0.693324	0.681714	CHMP1A/ULK1	2		GO:0051117	ATPase binding	3/367	0.224434	0.71282	0.69386	TMTC4/ESR1/NR1H2	3
GO:0090399	replicative senescence	2/348	0.0386893	0.721098	0.71619	CDKN1A/WNT16	2		GO:0060076	excitatory synapse	2/369	0.249515	0.693324	0.681714	SLC16A3/NLGN2	2		GO:0005179	hormone activity	4/367	0.226367	0.71282	0.69386	CALCB/AMH/UTS2/C1QTNF9	4
GO:0032922	circadian regulation of gene expression	4/348	0.038997	0.721098	0.71619	CSNK1D/PER1/RELB/ID1	4		GO:0014069	postsynaptic density	8/369	0.251957	0.693324	0.681714	STX1A/LZTS3/SYN1/SLC16A3/MINK1/P2RX4/BAALC/TAMALIN	8		GO:0060090	molecular adaptor activity	10/367	0.226478	0.71282	0.69386	EIF4G1/STX1A/JCHAIN/FLRT1/VAMP8/CHCHD3/SNAP47/BCL3/EIF3B/NAPA	10
GO:0034394	protein localization to cell surface	4/348	0.038997	0.721098	0.71619	RAB11B/SMURF1/RANGRF/NLGN2	4		GO:0005643	nuclear pore	3/369	0.255591	0.693324	0.681714	CHMP1A/RANBP1/CETN3	3		GO:0004312	fatty acid synthase activity	1/367	0.230379	0.71282	0.69386	FASN	1
GO:0006836	neurotransmitter transport	8/348	0.0393065	0.721098	0.71619	STX1A/SYT9/SYN1/ASIC1/STXBP2/SNAP47/KMO/NAPA	8		GO:0005746	mitochondrial respirasome	3/369	0.260666	0.693324	0.681714	NDUFA11/NDUFS6/NDUFAF1	3		GO:0005035	death receptor activity	1/367	0.230379	0.71282	0.69386	TNFRSF4	1
GO:0090101	negative regulation of transmembrane receptor protein serine/threonine kinase signaling pathway	6/348	0.039805	0.721098	0.71619	PBLD/SKI/SMAD6/SMURF1/FAM89B/SPRED3	6		GO:0000930	gamma-tubulin complex	1/369	0.262366	0.693324	0.681714	TUBGCP2	1		GO:0017017	MAP kinase tyrosine/serine/threonine phosphatase activity	1/367	0.230379	0.71282	0.69386	DUSP4	1
GO:0000070	mitotic sister chromatid segregation	7/348	0.0402384	0.721098	0.71619	KIF22/NUDC/CHMP1A/ANAPC11/AKAP8/REC8/PHF13	7		GO:0001673	male germ cell nucleus	1/369	0.262366	0.693324	0.681714	REC8	1		GO:0031386	protein tag	1/367	0.230379	0.71282	0.69386	URM1	1
GO:0045667	regulation of osteoblast differentiation	6/348	0.0410227	0.721098	0.71619	SKI/JAG1/SMAD6/PDLIM7/ACVR2B/FAM20C	6		GO:0042622	photoreceptor outer segment membrane	1/369	0.262366	0.693324	0.681714	ROM1	1		GO:0032036	myosin heavy chain binding	1/367	0.230379	0.71282	0.69386	STX1A	1
GO:0002573	myeloid leukocyte differentiation	8/348	0.0421852	0.721098	0.71619	RUNX1/GATA3/SBNO2/MT1G/FASN/ZBTB46/RELB/FAM20C	8		GO:0045239	tricarboxylic acid cycle enzyme complex	1/369	0.262366	0.693324	0.681714	IDH3G	1		GO:0034450	ubiquitin-ubiquitin ligase activity	1/367	0.230379	0.71282	0.69386	ANAPC11	1
GO:0031058	positive regulation of histone modification	5/348	0.0425577	0.721098	0.71619	GATA3/SAP30BP/ARID5A/AKAP8/JARID2	5		GO:0032279	asymmetric synapse	8/369	0.265174	0.693324	0.681714	STX1A/LZTS3/SYN1/SLC16A3/MINK1/P2RX4/BAALC/TAMALIN	8		GO:0031072	heat shock protein binding	4/367	0.230622	0.71282	0.69386	HSPA14/DNAJB12/AHSA1/HIKESHI	4
GO:0000281	mitotic cytokinesis	4/348	0.0426092	0.721098	0.71619	ZFYVE26/CHMP1A/SNX9/TRIM36	4		GO:0090575	RNA polymerase II transcription regulator complex	6/369	0.266816	0.693324	0.681714	RUNX1/MED30/SMAD6/TLE3/ATF5/NR1H2	6		GO:0015171	amino acid transmembrane transporter activity	3/367	0.234982	0.71282	0.69386	SLC7A5/SLC25A2/SLC66A1	3
GO:0007249	I-kappaB kinase/NF-kappaB signaling	10/348	0.0426125	0.721098	0.71619	CARD19/ESR1/CTH/UNC5CL/EDA/BCL3/PER1/RELA/RELB/TMEM101	10		GO:0055038	recycling endosome membrane	3/369	0.270854	0.693324	0.681714	RAB11B/VAMP8/PDLIM4	3		GO:0009055	electron transfer activity	4/367	0.23919	0.71282	0.69386	NDUFS6/ASPH/ME1/FDX1	4
GO:0016055	Wnt signaling pathway	14/348	0.0427277	0.721098	0.71619	GATA3/NFATC1/RARG/SKI/CCAR2/HIC1/CSNK1D/BCL7B/SMURF1/TLE3/EDA/JADE1/WNT16/DACT1	14		GO:0097060	synaptic membrane	9/369	0.27161	0.693324	0.681714	STX1A/CLTB/SLC16A3/PDLIM4/PI4K2A/CHRND/TAMALIN/ACP4/NLGN2	9		GO:0050660	flavin adenine dinucleotide binding	3/367	0.240288	0.71282	0.69386	ILVBL/DUS3L/KMO	3
GO:0001946	lymphangiogenesis	2/348	0.0430037	0.721098	0.71619	ACVR2B/PTPN14	2		GO:0031968	organelle outer membrane	6/369	0.273208	0.693324	0.681714	MTCH1/CHCHD3/ULK1/KMO/BRI3BP/GPAM	6		GO:0031625	ubiquitin protein ligase binding	8/367	0.245199	0.71282	0.69386	CDKN1A/OTUB1/SKI/SMAD6/ACVR1B/SNX9/PER1/RELA	8
GO:0006977	DNA damage response, signal transduction by p53 class mediator resulting in cell cycle arrest	2/348	0.0430037	0.721098	0.71619	CDKN1A/PLK3	2		GO:0016282	eukaryotic 43S preinitiation complex	1/369	0.276269	0.693324	0.681714	EIF3B	1		GO:0051020	GTPase binding	8/367	0.245199	0.71282	0.69386	RABGGTA/RANBP1/RANGRF/BICDL2/ULK1/MAP3K11/TAMALIN/MICALL2	8
GO:0009125	nucleoside monophosphate catabolic process	2/348	0.0430037	0.721098	0.71619	DNPH1/UPP1	2		GO:0034045	phagophore assembly site membrane	1/369	0.276269	0.693324	0.681714	ULK1	1		GO:0004175	endopeptidase activity	11/367	0.245613	0.71282	0.69386	PRSS8/ASPRV1/CASP5/PLAT/RHBDL1/PMPCA/HP/TMPRSS5/ADGRG6/ATP23/KEL	11
GO:0019081	viral translation	2/348	0.0430037	0.721098	0.71619	PTBP1/EIF3B	2		GO:0071004	U2-type prespliceosome	1/369	0.276269	0.693324	0.681714	SF3A2	1		GO:0008013	beta-catenin binding	3/367	0.245614	0.71282	0.69386	ESR1/CARM1/DACT1	3
GO:0046112	nucleobase biosynthetic process	2/348	0.0430037	0.721098	0.71619	SHMT2/CTPS1	2		GO:0071010	prespliceosome	1/369	0.276269	0.693324	0.681714	SF3A2	1		GO:0004065	arylsulfatase activity	1/367	0.245732	0.71282	0.69386	ARSK	1
GO:0050746	regulation of lipoprotein metabolic process	2/348	0.0430037	0.721098	0.71619	ATG101/ULK1	2		GO:0019867	outer membrane	6/369	0.279637	0.693324	0.681714	MTCH1/CHCHD3/ULK1/KMO/BRI3BP/GPAM	6		GO:0005161	platelet-derived growth factor receptor binding	1/367	0.245732	0.71282	0.69386	ITGA5	1
GO:0060438	trachea development	2/348	0.0430037	0.721098	0.71619	RARG/EDA	2		GO:0042734	presynaptic membrane	4/369	0.283449	0.693324	0.681714	STX1A/CLTB/PI4K2A/NLGN2	4		GO:0005172	vascular endothelial growth factor receptor binding	1/367	0.245732	0.71282	0.69386	ITGA5	1
GO:0042770	signal transduction in response to DNA damage	7/348	0.0435097	0.721098	0.71619	HUS1B/PPM1D/CDKN1A/CCAR2/HIC1/BCL3/PLK3	7		GO:0031305	integral component of mitochondrial inner membrane	2/369	0.284521	0.693324	0.681714	CHCHD10/CHCHD3	2		GO:0008242	omega peptidase activity	1/367	0.245732	0.71282	0.69386	GGTLC2	1
GO:0198738	cell-cell signaling by wnt	14/348	0.0440463	0.721098	0.71619	GATA3/NFATC1/RARG/SKI/CCAR2/HIC1/CSNK1D/BCL7B/SMURF1/TLE3/EDA/JADE1/WNT16/DACT1	14		GO:0005639	integral component of nuclear inner membrane	1/369	0.28991	0.693324	0.681714	P2RX4	1		GO:0008499	UDP-galactose:beta-N-acetylglucosamine beta-1,3-galactosyltransferase activity	1/367	0.245732	0.71282	0.69386	B3GALT2	1
GO:0009914	hormone transport	10/348	0.0442967	0.721098	0.71619	RAB11B/GATA3/STX1A/VAMP8/SYT9/SLC7A5/ACVR2B/NIBAN2/NLGN2/CDK16	10		GO:0005828	kinetochore microtubule	1/369	0.28991	0.693324	0.681714	CHMP1A	1		GO:0045028	G protein-coupled purinergic nucleotide receptor activity	1/367	0.245732	0.71282	0.69386	P2RY13	1
GO:0035265	organ growth	7/348	0.0446372	0.721098	0.71619	RUNX1/RARG/ESR1/JARID2/ACVR2B/RARB/PARP2	7		GO:0030131	clathrin adaptor complex	1/369	0.28991	0.693324	0.681714	AP3M2	1		GO:0071837	HMG box domain binding	1/367	0.245732	0.71282	0.69386	GATA3	1
GO:0031063	regulation of histone deacetylation	3/348	0.045032	0.721098	0.71619	SAP30BP/SKI/AKAP8	3		GO:0031229	intrinsic component of nuclear inner membrane	1/369	0.28991	0.693324	0.681714	P2RX4	1		GO:0140035	ubiquitination-like modification-dependent protein binding	1/367	0.245732	0.71282	0.69386	JARID2	1
GO:0042771	intrinsic apoptotic signaling pathway in response to DNA damage by p53 class mediator	3/348	0.045032	0.721098	0.71619	CDKN1A/BCL3/CDIP1	3		GO:0033162	melanosome membrane	1/369	0.28991	0.693324	0.681714	SLC45A2	1		GO:0016879	ligase activity, forming carbon-nitrogen bonds	2/367	0.248176	0.71282	0.69386	GHDC/CTPS1	2
GO:2000241	regulation of reproductive process	7/348	0.0457834	0.721098	0.71619	AMH/TIMP1/DHX37/ZP1/ESR1/PLAT/ACVR1B	7		GO:0034719	SMN-Sm protein complex	1/369	0.28991	0.693324	0.681714	SNRPE	1		GO:0003727	single-stranded RNA binding	3/367	0.250959	0.71282	0.69386	CBX6/LACTB2/PTBP1	3
GO:0002443	leukocyte mediated immunity	14/348	0.0460776	0.721098	0.71619	SUPT6H/GATA3/C5/GAPT/CD1C/JAG1/VAMP8/ARID5A/STXBP2/BCL3/KMT5B/AIRE/DNASE1L3/PLEKHM2	14		GO:0045009	chitosome	1/369	0.28991	0.693324	0.681714	SLC45A2	1		GO:0016763	pentosyltransferase activity	2/367	0.255589	0.71282	0.69386	UPP1/PARP2	2
GO:0002283	neutrophil activation involved in immune response	2/348	0.0474877	0.721098	0.71619	STXBP2/DNASE1L3	2		GO:0061702	inflammasome complex	1/369	0.28991	0.693324	0.681714	CASP5	1		GO:0070888	E-box binding	2/367	0.255589	0.71282	0.69386	GATA3/PER1	2
GO:0003417	growth plate cartilage development	2/348	0.0474877	0.721098	0.71619	RARG/RARB	2		GO:0070993	translation preinitiation complex	1/369	0.28991	0.693324	0.681714	EIF3B	1		GO:0005201	extracellular matrix structural constituent	5/367	0.25957	0.71282	0.69386	VTN/ZP1/COL17A1/ENAM/NID2	5
GO:0009048	dosage compensation by inactivation of X chromosome	2/348	0.0474877	0.721098	0.71619	UPF1/JARID2	2		GO:0090741	pigment granule membrane	1/369	0.28991	0.693324	0.681714	SLC45A2	1		GO:0004559	alpha-mannosidase activity	1/367	0.26078	0.71282	0.69386	MAN2A2	1
GO:0035743	CD4-positive, alpha-beta T cell cytokine production	2/348	0.0474877	0.721098	0.71619	GATA3/ARID5A	2		GO:0030532	small nuclear ribonucleoprotein complex	3/369	0.29135	0.693324	0.681714	SART1/SF3A2/SNRPE	3		GO:0005545	1-phosphatidylinositol binding	1/367	0.26078	0.71282	0.69386	SNX9	1
GO:0061298	retina vasculature development in camera-type eye	2/348	0.0474877	0.721098	0.71619	ACVR2B/ROM1	2		GO:0031304	intrinsic component of mitochondrial inner membrane	2/369	0.291511	0.693324	0.681714	CHCHD10/CHCHD3	2		GO:0008020	G protein-coupled photoreceptor activity	1/367	0.26078	0.71282	0.69386	OPN3	1
GO:0070734	histone H3-K27 methylation	2/348	0.0474877	0.721098	0.71619	SUPT6H/GATA3	2		GO:0030136	clathrin-coated vesicle	5/369	0.295491	0.697629	0.685946	CLTB/VAMP8/SYT9/SNX9/PANK1	5		GO:0015929	hexosaminidase activity	1/367	0.26078	0.71282	0.69386	NAGPA	1
GO:0097709	connective tissue replacement	2/348	0.0474877	0.721098	0.71619	RUNX1/TIMP1	2		GO:0070469	respirasome	3/369	0.296492	0.697629	0.685946	NDUFA11/NDUFS6/NDUFAF1	3		GO:0016846	carbon-sulfur lyase activity	1/367	0.26078	0.71282	0.69386	CTH	1
GO:1902894	negative regulation of miRNA transcription	2/348	0.0474877	0.721098	0.71619	ZNF512B/RELA	2		GO:0005814	centriole	4/369	0.300318	0.702368	0.690605	TEDC1/CEP295NL/CETN3/WDR62	4		GO:0016888	endodeoxyribonuclease activity, producing 5'-phosphomonoesters	1/367	0.26078	0.71282	0.69386	DNASE1L3	1
GO:2001135	regulation of endocytic recycling	2/348	0.0474877	0.721098	0.71619	RAB11B/TAMALIN	2		GO:0042575	DNA polymerase complex	1/369	0.303295	0.702368	0.690605	CHRAC1	1		GO:0017136	NAD-dependent histone deacetylase activity	1/367	0.26078	0.71282	0.69386	SIRT7	1
GO:0002066	columnar/cuboidal epithelial cell development	3/348	0.047687	0.721098	0.71619	RARG/FASN/RARB	3		GO:0060077	inhibitory synapse	1/369	0.303295	0.702368	0.690605	NLGN2	1		GO:0031005	filamin binding	1/367	0.26078	0.71282	0.69386	MICALL2	1
GO:0045669	positive regulation of osteoblast differentiation	4/348	0.0483694	0.721098	0.71619	JAG1/PDLIM7/ACVR2B/FAM20C	4		GO:0097729	9+2 motile cilium	4/369	0.308797	0.70766	0.695809	DNAH17/ODF3/SPACA9/ODAD4	4		GO:0042043	neurexin family protein binding	1/367	0.26078	0.71282	0.69386	NLGN2	1
GO:0016079	synaptic vesicle exocytosis	5/348	0.0487502	0.721098	0.71619	STX1A/SYT9/SYN1/SNAP47/NAPA	5		GO:0099699	integral component of synaptic membrane	4/369	0.308797	0.70766	0.695809	STX1A/SLC16A3/CHRND/NLGN2	4		GO:0042809	nuclear vitamin D receptor binding	1/367	0.26078	0.71282	0.69386	MED30	1
GO:0001503	ossification	13/348	0.0498622	0.721098	0.71619	SIRT7/NAB2/RUNX1/SBNO2/MN1/SKI/JAG1/SMAD6/PDLIM7/MEF2D/FASN/ACVR2B/FAM20C	13		GO:0005637	nuclear inner membrane	2/369	0.319365	0.720888	0.708816	TM7SF2/P2RX4	2		GO:0050664	oxidoreductase activity, acting on NAD(P)H, oxygen as acceptor	1/367	0.26078	0.71282	0.69386	KMO	1
GO:0018022	peptidyl-lysine methylation	6/348	0.0502044	0.721098	0.71619	SUPT6H/ZNF335/GATA3/SETD1B/JARID2/KMT5B	6		GO:0035097	histone methyltransferase complex	2/369	0.326291	0.720888	0.708816	SETD1B/JARID2	2		GO:0070742	C2H2 zinc finger domain binding	1/367	0.26078	0.71282	0.69386	THAP7	1
GO:0010171	body morphogenesis	3/348	0.0504172	0.721098	0.71619	MAB21L2/SKI/ASPH	3		GO:0035580	specific granule lumen	2/369	0.326291	0.720888	0.708816	HP/GHDC	2		GO:0071933	Arp2/3 complex binding	1/367	0.26078	0.71282	0.69386	SNX9	1
GO:0042088	T-helper 1 type immune response	3/348	0.0504172	0.721098	0.71619	ARID5A/BCL3/RELB	3		GO:0034451	centriolar satellite	3/369	0.327426	0.720888	0.708816	UBN1/WDR62/RAD23A	3		GO:0097153	cysteine-type endopeptidase activity involved in apoptotic process	1/367	0.26078	0.71282	0.69386	CASP5	1
GO:0048538	thymus development	3/348	0.0504172	0.721098	0.71619	GATA3/JARID2/AIRE	3		GO:0005680	anaphase-promoting complex	1/369	0.329315	0.720888	0.708816	ANAPC11	1		GO:1904680	peptide transmembrane transporter activity	1/367	0.26078	0.71282	0.69386	DISP1	1
GO:0003215	cardiac right ventricle morphogenesis	2/348	0.0521337	0.721098	0.71619	GATA3/JAG1	2		GO:0005742	mitochondrial outer membrane translocase complex	1/369	0.329315	0.720888	0.708816	CHCHD3	1		GO:0000993	RNA polymerase II complex binding	2/367	0.263006	0.71282	0.69386	CCAR2/PCIF1	2
GO:0006901	vesicle coating	2/348	0.0521337	0.721098	0.71619	SEC16A/CSNK1D	2		GO:0042827	platelet dense granule	1/369	0.329315	0.720888	0.708816	ITIH4	1		GO:0008276	protein methyltransferase activity	3/367	0.267091	0.71282	0.69386	SETD1B/KMT5B/CARM1	3
GO:0008334	histone mRNA metabolic process	2/348	0.0521337	0.721098	0.71619	UPF1/EXOSC4	2		GO:0043073	germ cell nucleus	1/369	0.329315	0.720888	0.708816	REC8	1		GO:0004252	serine-type endopeptidase activity	5/367	0.267135	0.71282	0.69386	PRSS8/PLAT/RHBDL1/HP/TMPRSS5	5
GO:0032495	response to muramyl dipeptide	2/348	0.0521337	0.721098	0.71619	JAG1/RELA	2		GO:0089717	spanning component of membrane	1/369	0.329315	0.720888	0.708816	NLGN2	1		GO:0003743	translation initiation factor activity	2/367	0.270423	0.71282	0.69386	EIF4G1/EIF3B	2
GO:0070166	enamel mineralization	2/348	0.0521337	0.721098	0.71619	ENAM/FAM20C	2		GO:0031965	nuclear membrane	7/369	0.336628	0.728012	0.71582	THAP7/TM7SF2/STX1A/DHX37/SLC16A3/DNAJB12/P2RX4	7		GO:0051018	protein kinase A binding	2/367	0.270423	0.71282	0.69386	AKAP8/DACT1	2
GO:0097320	plasma membrane tubulation	2/348	0.0521337	0.721098	0.71619	SNX9/PLEKHM2	2		GO:0000779	condensed chromosome, centromeric region	4/369	0.33863	0.728012	0.71582	KIF22/CHMP1A/REC8/KMT5B	4		GO:0000900	mRNA regulatory element binding translation repressor activity	1/367	0.275528	0.71282	0.69386	SHMT2	1
GO:1902473	regulation of protein localization to synapse	2/348	0.0521337	0.721098	0.71619	TAMALIN/NLGN2	2		GO:0005697	telomerase holoenzyme complex	1/369	0.341959	0.728012	0.71582	SNRPE	1		GO:0005092	GDP-dissociation inhibitor activity	1/367	0.275528	0.71282	0.69386	RANBP1	1
GO:0034470	ncRNA processing	13/348	0.052988	0.721098	0.71619	DDX51/SIRT7/SART1/DUS3L/DHX37/ESR1/INTS6/FTSJ3/BUD23/URM1/EXOSC4/TRMT6/ESF1	13		GO:0098799	outer mitochondrial membrane protein complex	1/369	0.341959	0.728012	0.71582	CHCHD3	1		GO:0005402	carbohydrate:cation symporter activity	1/367	0.275528	0.71282	0.69386	SLC45A2	1
GO:1900744	regulation of p38MAPK cascade	3/348	0.0532219	0.721098	0.71619	GADD45G/MINK1/PER1	3		GO:0030665	clathrin-coated vesicle membrane	3/369	0.348052	0.728012	0.71582	CLTB/VAMP8/SYT9	3		GO:0015923	mannosidase activity	1/367	0.275528	0.71282	0.69386	MAN2A2	1
GO:0002062	chondrocyte differentiation	5/348	0.0537256	0.721098	0.71619	RUNX1/RARG/ARID5A/MEF2D/RARB	5		GO:0120114	Sm-like protein family complex	3/369	0.348052	0.728012	0.71582	SART1/SF3A2/SNRPE	3		GO:0022848	acetylcholine-gated cation-selective channel activity	1/367	0.275528	0.71282	0.69386	CHRND	1
GO:0009411	response to UV	6/348	0.0544955	0.721098	0.71619	CDKN1A/TIMP1/CCAR2/OPN3/BCL3/RELA	6		GO:0005682	U5 snRNP	1/369	0.354365	0.728012	0.71582	SNRPE	1		GO:0031489	myosin V binding	1/367	0.275528	0.71282	0.69386	RAB11B	1
GO:0106106	cold-induced thermogenesis	6/348	0.0544955	0.721098	0.71619	GADD45G/TLE3/ACVR2B/SCD/ID1/NR1H2	6		GO:0005858	axonemal dynein complex	1/369	0.354365	0.728012	0.71582	DNAH17	1		GO:0034979	NAD-dependent protein deacetylase activity	1/367	0.275528	0.71282	0.69386	SIRT7	1
GO:0120161	regulation of cold-induced thermogenesis	6/348	0.0544955	0.721098	0.71619	GADD45G/TLE3/ACVR2B/SCD/ID1/NR1H2	6		GO:0035371	microtubule plus-end	1/369	0.354365	0.728012	0.71582	NCKAP5L	1		GO:0046935	1-phosphatidylinositol-3-kinase regulator activity	1/367	0.275528	0.71282	0.69386	SOCS6	1
GO:0032456	endocytic recycling	4/348	0.0545382	0.721098	0.71619	RAB11B/LMTK2/TAMALIN/MICALL2	4		GO:0071682	endocytic vesicle lumen	1/369	0.354365	0.728012	0.71582	HP	1		GO:0050700	CARD domain binding	1/367	0.275528	0.71282	0.69386	CARD19	1
GO:0032924	activin receptor signaling pathway	3/348	0.0561002	0.721098	0.71619	SKI/ACVR2B/ACVR1B	3		GO:0071782	endoplasmic reticulum tubular network	1/369	0.354365	0.728012	0.71582	ASPH	1		GO:0070403	NAD+ binding	1/367	0.275528	0.71282	0.69386	SIRT7	1
GO:0046189	phenol-containing compound biosynthetic process	3/348	0.0561002	0.721098	0.71619	GATA3/OPN3/SLC45A2	3		GO:0005875	microtubule associated complex	4/369	0.355733	0.728012	0.71582	KIF22/DNAH17/HAUS8/HAUS7	4		GO:0016705	oxidoreductase activity, acting on paired donors, with incorporation or reduction of molecular oxygen	5/367	0.278572	0.71282	0.69386	PCBD2/ASPH/KMO/SCD/PHYH	5
GO:0007422	peripheral nervous system development	4/348	0.0566847	0.721098	0.71619	NAB2/RUNX1/SKI/ADGRG6	4		GO:0042581	specific granule	4/369	0.355733	0.728012	0.71582	VAMP8/HP/STXBP2/GHDC	4		GO:0003713	transcription coactivator activity	7/367	0.281371	0.71282	0.69386	MED30/CCAR2/BCL3/JADE1/NIBAN2/CARM1/FUS	7
GO:0007549	dosage compensation	2/348	0.0569341	0.721098	0.71619	UPF1/JARID2	2		GO:0099240	intrinsic component of synaptic membrane	4/369	0.355733	0.728012	0.71582	STX1A/SLC16A3/CHRND/NLGN2	4		GO:0000287	magnesium ion binding	6/367	0.282794	0.71282	0.69386	ILVBL/ADPRS/PRPSAP1/PI4K2A/PSPH/IDH3G	6
GO:0060065	uterus development	2/348	0.0569341	0.721098	0.71619	GATA3/ESR1	2		GO:0016607	nuclear speck	9/369	0.370451	0.747243	0.734729	SIRT7/THAP7/SART1/KIF22/SETD1B/SF3A2/JADE1/HIKESHI/HABP4	9		GO:0051213	dioxygenase activity	3/367	0.283339	0.71282	0.69386	HPDL/ASPH/PHYH	3
GO:0002456	T cell mediated immunity	5/348	0.0572004	0.721098	0.71619	GATA3/CD1C/JAG1/ARID5A/AIRE	5		GO:0099634	postsynaptic specialization membrane	3/369	0.373738	0.747243	0.734729	SLC16A3/CHRND/NLGN2	3		GO:0043539	protein serine/threonine kinase activator activity	2/367	0.28525	0.71282	0.69386	MLST8/DBF4B	2
GO:0051052	regulation of DNA metabolic process	14/348	0.0572236	0.721098	0.71619	SIRT7/SUPT6H/GATA3/CDKN1A/OTUB1/UPF1/MIS18A/RGCC/JADE1/KMT5B/DBF4B/CHRAC1/NIBAN2/FUS	14		GO:0035869	ciliary transition zone	2/369	0.374156	0.747243	0.734729	CETN3/TMEM216	2		GO:0004659	prenyltransferase activity	1/367	0.289983	0.71282	0.69386	RABGGTA	1
GO:0000082	G1/S transition of mitotic cell cycle	8/348	0.05866	0.721098	0.71619	CDKN1A/EIF4G1/RGCC/JADE1/ACVR1B/PLK3/CDK16/DACT1	8		GO:0030125	clathrin vesicle coat	1/369	0.378482	0.747243	0.734729	CLTB	1		GO:0005149	interleukin-1 receptor binding	1/367	0.289983	0.71282	0.69386	TRIP6	1
GO:0006970	response to osmotic stress	4/348	0.058876	0.721098	0.71619	KMO/ICOSLG/PLK3/RELB	4		GO:0044322	endoplasmic reticulum quality control compartment	1/369	0.378482	0.747243	0.734729	RNF5	1		GO:0008484	sulfuric ester hydrolase activity	1/367	0.289983	0.71282	0.69386	ARSK	1
GO:0031060	regulation of histone methylation	4/348	0.058876	0.721098	0.71619	SUPT6H/ZNF335/GATA3/JARID2	4		GO:0097730	non-motile cilium	4/369	0.381374	0.747243	0.734729	OPN3/CETN3/PHYH/ROM1	4		GO:0009881	photoreceptor activity	1/367	0.289983	0.71282	0.69386	OPN3	1
GO:0030195	negative regulation of blood coagulation	3/348	0.059051	0.721098	0.71619	VTN/PLAT/ADTRP	3		GO:0031252	cell leading edge	9/369	0.383817	0.747243	0.734729	ARHGEF26/ITGA5/MYO1D/TIAM2/MYADM/PDLIM7/FAM89B/PDLIM4/SNX9	9		GO:0015174	basic amino acid transmembrane transporter activity	1/367	0.289983	0.71282	0.69386	SLC66A1	1
GO:0060324	face development	3/348	0.059051	0.721098	0.71619	RARG/SKI/ASPH	3		GO:0099055	integral component of postsynaptic membrane	3/369	0.383962	0.747243	0.734729	SLC16A3/CHRND/NLGN2	3		GO:0031435	mitogen-activated protein kinase kinase kinase binding	1/367	0.289983	0.71282	0.69386	MAP3K11	1
GO:0051260	protein homooligomerization	7/348	0.05964	0.721098	0.71619	SHMT2/CTH/ASIC1/DISP1/KCNRG/ROM1/FUS	7		GO:0016529	sarcoplasmic reticulum	2/369	0.387587	0.747243	0.734729	ASPH/RASD1	2		GO:0032183	SUMO binding	1/367	0.289983	0.71282	0.69386	HABP4	1
GO:0006364	rRNA processing	8/348	0.0598845	0.721098	0.71619	DDX51/SIRT7/SART1/DHX37/FTSJ3/BUD23/EXOSC4/ESF1	8		GO:0044291	cell-cell contact zone	2/369	0.387587	0.747243	0.734729	FHOD1/RANGRF	2		GO:0042165	neurotransmitter binding	1/367	0.289983	0.71282	0.69386	CHRND	1
GO:0090596	sensory organ morphogenesis	9/348	0.0600961	0.721098	0.71619	GATA3/RARG/NTN1/SKI/JAG1/CABP4/RARB/WNT16/ROM1	9		GO:0031528	microvillus membrane	1/369	0.390202	0.747243	0.734729	SLC7A5	1		GO:0042800	histone methyltransferase activity (H3-K4 specific)	1/367	0.289983	0.71282	0.69386	SETD1B	1
GO:1902806	regulation of cell cycle G1/S phase transition	7/348	0.0610146	0.721098	0.71619	CDKN1A/EIF4G1/MN1/RGCC/JADE1/PLK3/DACT1	7		GO:0046930	pore complex	1/369	0.390202	0.747243	0.734729	C5	1		GO:0048531	beta-1,3-galactosyltransferase activity	1/367	0.289983	0.71282	0.69386	B3GALT2	1
GO:0031065	positive regulation of histone deacetylation	2/348	0.0618816	0.721098	0.71619	SAP30BP/AKAP8	2		GO:0070847	core mediator complex	1/369	0.390202	0.747243	0.734729	MED30	1		GO:0016757	glycosyltransferase activity	7/367	0.297021	0.718395	0.699287	B3GNT9/B3GALT2/GDPGP1/TMTC4/B3GNTL1/UPP1/PARP2	7
GO:0036158	outer dynein arm assembly	2/348	0.0618816	0.721098	0.71619	DNAH17/ODAD4	2		GO:0000922	spindle pole	4/369	0.394159	0.747243	0.734729	TUBGCP2/HAUS8/WDR62/PLK3	4		GO:0044389	ubiquitin-like protein ligase binding	8/367	0.299144	0.718395	0.699287	CDKN1A/OTUB1/SKI/SMAD6/ACVR1B/SNX9/PER1/RELA	8
GO:0039702	viral budding via host ESCRT complex	2/348	0.0618816	0.721098	0.71619	CHMP1A/VPS37C	2		GO:0000118	histone deacetylase complex	2/369	0.394256	0.747243	0.734729	MIDEAS/BRMS1	2		GO:0043130	ubiquitin binding	3/367	0.299669	0.718395	0.699287	OTUB1/JARID2/RAD23A	3
GO:0045061	thymic T cell selection	2/348	0.0618816	0.721098	0.71619	GATA3/AIRE	2		GO:0030669	clathrin-coated endocytic vesicle membrane	2/369	0.394256	0.747243	0.734729	VAMP8/SYT9	2		GO:0050840	extracellular matrix binding	2/367	0.300046	0.718395	0.699287	VTN/ADGRG6	2
GO:0051590	positive regulation of neurotransmitter transport	2/348	0.0618816	0.721098	0.71619	STX1A/KMO	2		GO:0097733	photoreceptor cell cilium	3/369	0.399223	0.747243	0.734729	OPN3/CETN3/ROM1	3		GO:0005126	cytokine receptor binding	7/367	0.300175	0.718395	0.699287	ITGA5/GATA3/C5/AMH/SMAD6/TRIP6/EDA	7
GO:0071218	cellular response to misfolded protein	2/348	0.0618816	0.721098	0.71619	RNF5/DNAJB12	2		GO:0035861	site of double-strand break	2/369	0.400891	0.747243	0.734729	SIRT7/HUS1B	2		GO:0008017	microtubule binding	7/367	0.300175	0.718395	0.699287	KIF22/TUBGCP2/HAUS8/DCLK2/HAUS7/CEP295NL/CETN3	7
GO:0009306	protein secretion	11/348	0.0620448	0.721098	0.71619	RAB11B/STX1A/SYT9/ACVR2B/DISP1/NAGPA/ADTRP/NR1H2/NLGN2/CDK16/TVP23A	11		GO:0032039	integrator complex	1/369	0.401701	0.747243	0.734729	INTS6	1		GO:0008569	minus-end-directed microtubule motor activity	1/367	0.30415	0.718395	0.699287	DNAH17	1
GO:0045861	negative regulation of proteolysis	11/348	0.0620448	0.721098	0.71619	VTN/C5/ITIH2/TIMP1/CCAR2/PLAT/SERPIND1/RARRES1/ITIH4/NR1H2/ACP4	11		GO:0032585	multivesicular body membrane	1/369	0.401701	0.747243	0.734729	CHMP1A	1		GO:0033549	MAP kinase phosphatase activity	1/367	0.30415	0.718395	0.699287	DUSP4	1
GO:0030261	chromosome condensation	3/348	0.0620735	0.721098	0.71619	CHMP1A/AKAP8/PHF13	3		GO:0045211	postsynaptic membrane	6/369	0.402473	0.747243	0.734729	SLC16A3/PDLIM4/CHRND/TAMALIN/ACP4/NLGN2	6		GO:0042834	peptidoglycan binding	1/367	0.30415	0.718395	0.699287	JCHAIN	1
GO:0042461	photoreceptor cell development	3/348	0.0620735	0.721098	0.71619	CABP4/CFAP418/ROM1	3		GO:0043197	dendritic spine	4/369	0.406903	0.747243	0.734729	LZTS3/STRN4/PDLIM4/P2RX4	4		GO:0008170	N-methyltransferase activity	3/367	0.305125	0.718395	0.699287	SETD1B/KMT5B/CARM1	3
GO:0060260	regulation of transcription initiation from RNA polymerase II promoter	3/348	0.0620735	0.721098	0.71619	PPM1D/MED30/ESR1	3		GO:0098936	intrinsic component of postsynaptic membrane	3/369	0.409341	0.747243	0.734729	SLC16A3/CHRND/NLGN2	3		GO:0061134	peptidase regulator activity	6/367	0.310447	0.725131	0.705843	C5/ITIH2/TIMP1/SERPIND1/RARRES1/ITIH4	6
GO:1900047	negative regulation of hemostasis	3/348	0.0620735	0.721098	0.71619	VTN/PLAT/ADTRP	3		GO:0044309	neuron spine	4/369	0.41114	0.747243	0.734729	LZTS3/STRN4/PDLIM4/P2RX4	4		GO:0004867	serine-type endopeptidase inhibitor activity	3/367	0.310585	0.725131	0.705843	ITIH2/SERPIND1/ITIH4	3
GO:0090288	negative regulation of cellular response to growth factor stimulus	5/348	0.0626493	0.721098	0.71619	GATA3/SKI/SMAD6/SMURF1/NIBAN2	5		GO:0032809	neuronal cell body membrane	1/369	0.412984	0.747243	0.734729	FLRT1	1		GO:0043175	RNA polymerase core enzyme binding	2/367	0.314791	0.727309	0.707964	CCAR2/PCIF1	2
GO:0035592	establishment of protein localization to extracellular region	11/348	0.0630472	0.721098	0.71619	RAB11B/STX1A/SYT9/ACVR2B/DISP1/NAGPA/ADTRP/NR1H2/NLGN2/CDK16/TVP23A	11		GO:0005881	cytoplasmic microtubule	2/369	0.414057	0.747243	0.734729	TUBGCP2/SPACA9	2		GO:0016918	retinal binding	1/367	0.318035	0.727309	0.707964	OPN3	1
GO:0009314	response to radiation	13/348	0.0649765	0.721098	0.71619	GATA3/PPM1D/CDKN1A/TIMP1/CCAR2/BRAT1/OPN3/CABP4/BCL3/PER1/PLK3/RELA/ROM1	13		GO:0048786	presynaptic active zone	2/369	0.414057	0.747243	0.734729	STX1A/SYN1	2		GO:0035014	phosphatidylinositol 3-kinase regulator activity	1/367	0.318035	0.727309	0.707964	SOCS6	1
GO:0030857	negative regulation of epithelial cell differentiation	3/348	0.0651667	0.721098	0.71619	JAG1/SPRED3/ID1	3		GO:0060170	ciliary membrane	2/369	0.414057	0.747243	0.734729	CLTB/ROM1	2		GO:0052742	phosphatidylinositol kinase activity	1/367	0.318035	0.727309	0.707964	PI4K2A	1
GO:0072666	establishment of protein localization to vacuole	3/348	0.0651667	0.721098	0.71619	SMURF1/VPS37C/NAGPA	3		GO:0001669	acrosomal vesicle	3/369	0.41438	0.747243	0.734729	STX1A/SPACA9/TRIM36	3		GO:0061608	nuclear import signal receptor activity	1/367	0.318035	0.727309	0.707964	HIKESHI	1
GO:1903053	regulation of extracellular matrix organization	3/348	0.0651667	0.721098	0.71619	RUNX1/RGCC/ADTRP	3		GO:0062023	collagen-containing extracellular matrix	9/369	0.418676	0.747397	0.734881	VTN/ITIH2/TIMP1/NTN1/ZP1/COL17A1/SDC2/NID2/ITIH4	9		GO:0016279	protein-lysine N-methyltransferase activity	2/367	0.322138	0.731452	0.711996	SETD1B/KMT5B	2
GO:1903307	positive regulation of regulated secretory pathway	3/348	0.0651667	0.721098	0.71619	STX1A/VAMP8/SYT9	3		GO:0017053	transcription repressor complex	2/369	0.420586	0.747397	0.734881	SKI/RELB	2		GO:0016278	lysine N-methyltransferase activity	2/367	0.329465	0.731452	0.711996	SETD1B/KMT5B	2
GO:0051147	regulation of muscle cell differentiation	6/348	0.0653478	0.721098	0.71619	SUPT6H/NFATC1/CTH/PTBP1/PARP2/NIBAN2	6		GO:0030662	coated vesicle membrane	4/369	0.423812	0.747397	0.734881	CLTB/VAMP8/SYT9/SEC16A	4		GO:0016706	2-oxoglutarate-dependent dioxygenase activity	2/367	0.329465	0.731452	0.711996	ASPH/PHYH	2
GO:0043367	CD4-positive, alpha-beta T cell differentiation	4/348	0.065717	0.721098	0.71619	RUNX1/GATA3/BCL3/RELB	4		GO:0005942	phosphatidylinositol 3-kinase complex	1/369	0.424055	0.747397	0.734881	SOCS6	1		GO:0016765	transferase activity, transferring alkyl or aryl (other than methyl) groups	2/367	0.329465	0.731452	0.711996	RABGGTA/GSTZ1	2
GO:0016358	dendrite development	8/348	0.0662475	0.721098	0.71619	LZTS3/FLRT1/NTN1/MINK1/SDC2/ID1/CARM1/NLGN2	8		GO:0048787	presynaptic active zone membrane	1/369	0.424055	0.747397	0.734881	STX1A	1		GO:0000979	RNA polymerase II core promoter sequence-specific DNA binding	1/367	0.331644	0.731452	0.711996	RELA	1
GO:0035967	cellular response to topologically incorrect protein	5/348	0.0664392	0.721098	0.71619	TMTC4/CTH/HSPA14/RNF5/DNAJB12	5		GO:0000775	chromosome, centromeric region	5/369	0.425506	0.747397	0.734881	KIF22/CHMP1A/MIS18A/REC8/KMT5B	5		GO:0017075	syntaxin-1 binding	1/367	0.331644	0.731452	0.711996	STXBP2	1
GO:0044772	mitotic cell cycle phase transition	13/348	0.0668249	0.721098	0.71619	SIRT7/HUS1B/PPM1D/CDKN1A/EIF4G1/ANAPC11/RGCC/JADE1/ACVR1B/PLK3/DBF4B/CDK16/DACT1	13		GO:0030670	phagocytic vesicle membrane	2/369	0.427078	0.747397	0.734881	RAB11B/VAMP8	2		GO:0031418	L-ascorbic acid binding	1/367	0.331644	0.731452	0.711996	PHYH	1
GO:0009220	pyrimidine ribonucleotide biosynthetic process	2/348	0.0669692	0.721098	0.71619	UPP1/CTPS1	2		GO:0030018	Z disc	3/369	0.429414	0.747397	0.734881	PDLIM7/PDLIM4/ITGB1BP2	3		GO:0035613	RNA stem-loop binding	1/367	0.331644	0.731452	0.711996	ARID5A	1
GO:0031061	negative regulation of histone methylation	2/348	0.0669692	0.721098	0.71619	SUPT6H/JARID2	2		GO:0030684	preribosome	2/369	0.433531	0.747397	0.734881	ZNF622/FTSJ3	2		GO:1990404	NAD+-protein ADP-ribosyltransferase activity	1/367	0.331644	0.731452	0.711996	PARP2	1
GO:0031468	nuclear membrane reassembly	2/348	0.0669692	0.721098	0.71619	CHMP1A/ANKLE2	2		GO:0005790	smooth endoplasmic reticulum	1/369	0.434917	0.747397	0.734881	MYO1D	1		GO:0008236	serine-type peptidase activity	5/367	0.333019	0.731593	0.712133	PRSS8/PLAT/RHBDL1/HP/TMPRSS5	5
GO:0032331	negative regulation of chondrocyte differentiation	2/348	0.0669692	0.721098	0.71619	RARG/RARB	2		GO:0030119	AP-type membrane coat adaptor complex	1/369	0.434917	0.747397	0.734881	AP3M2	1		GO:0015631	tubulin binding	9/367	0.33595	0.733662	0.714147	KIF22/TUBGCP2/HAUS8/DCLK2/HAUS7/ATF5/CEP295NL/CETN3/TRIM36	9
GO:0036303	lymph vessel morphogenesis	2/348	0.0669692	0.721098	0.71619	ACVR2B/PTPN14	2		GO:0044306	neuron projection terminus	3/369	0.439359	0.747397	0.734881	FLRT1/CABP4/P2RX4	3		GO:0004714	transmembrane receptor protein tyrosine kinase activity	2/367	0.336771	0.733662	0.714147	EFNA4/EFNA3	2
GO:0042438	melanin biosynthetic process	2/348	0.0669692	0.721098	0.71619	OPN3/SLC45A2	2		GO:0010494	cytoplasmic stress granule	2/369	0.439945	0.747397	0.734881	EIF4G1/HABP4	2		GO:0004725	protein tyrosine phosphatase activity	3/367	0.337905	0.733662	0.714147	PTPN14/ACP4/DUSP4	3
GO:0045723	positive regulation of fatty acid biosynthetic process	2/348	0.0669692	0.721098	0.71619	MID1IP1/NR1H2	2		GO:0015030	Cajal body	2/369	0.439945	0.747397	0.734881	SART1/HABP4	2		GO:0005507	copper ion binding	2/367	0.344052	0.734029	0.714505	CP/P2RX4	2
GO:0048199	vesicle targeting, to, from or within Golgi	2/348	0.0669692	0.721098	0.71619	SEC16A/CSNK1D	2		GO:0030864	cortical actin cytoskeleton	2/369	0.439945	0.747397	0.734881	MYADM/SNX9	2		GO:0005123	death receptor binding	1/367	0.344982	0.734029	0.714505	EDA	1
GO:0080182	histone H3-K4 trimethylation	2/348	0.0669692	0.721098	0.71619	ZNF335/SETD1B	2		GO:0008305	integrin complex	1/369	0.445575	0.751161	0.738582	ITGA5	1		GO:1990381	ubiquitin-specific protease binding	1/367	0.344982	0.734029	0.714505	RAD23A	1
GO:0001510	RNA methylation	4/348	0.0680856	0.721098	0.71619	PCIF1/FTSJ3/BUD23/TRMT6	4		GO:0044298	cell body membrane	1/369	0.445575	0.751161	0.738582	FLRT1	1		GO:0016829	lyase activity	5/367	0.348784	0.734029	0.714505	ILVBL/CTH/PCBD2/ME1/FASN	5
GO:0060395	SMAD protein signal transduction	4/348	0.0680856	0.721098	0.71619	PBLD/SKI/SMAD6/FAM89B	4		GO:0005921	gap junction	1/369	0.456033	0.762711	0.749938	PANX2	1		GO:0017171	serine hydrolase activity	5/367	0.348784	0.734029	0.714505	PRSS8/PLAT/RHBDL1/HP/TMPRSS5	5
GO:0007080	mitotic metaphase plate congression	3/348	0.0683294	0.721098	0.71619	KIF22/NUDC/CHMP1A	3		GO:0030140	trans-Golgi network transport vesicle	1/369	0.456033	0.762711	0.749938	CLTB	1		GO:0031490	chromatin DNA binding	3/367	0.348823	0.734029	0.714505	SBNO2/PER1/RELA	3
GO:0043124	negative regulation of I-kappaB kinase/NF-kappaB signaling	3/348	0.0683294	0.721098	0.71619	CARD19/ESR1/PER1	3		GO:0005901	caveola	2/369	0.458945	0.762711	0.749938	RANGRF/ADTRP	2		GO:0051087	chaperone binding	3/367	0.354275	0.734029	0.714505	CP/DNAJB8/AHSA1	3
GO:0006302	double-strand break repair	9/348	0.068341	0.721098	0.71619	SIRT7/HUS1B/ZFYVE26/OTUB1/REC8/ATP23/KMT5B/PARP2/FUS	9		GO:0005758	mitochondrial intermembrane space	2/369	0.465195	0.762711	0.749938	CHCHD10/TIMM8A	2		GO:0004602	glutathione peroxidase activity	1/367	0.358054	0.734029	0.714505	GSTZ1	1
GO:0007519	skeletal muscle tissue development	6/348	0.0686649	0.721098	0.71619	HIVEP3/SKI/MEF2D/CHRND/NIBAN2/KEL	6		GO:0030135	coated vesicle	6/369	0.465773	0.762711	0.749938	CLTB/VAMP8/SYT9/SEC16A/SNX9/PANK1	6		GO:0016881	acid-amino acid ligase activity	1/367	0.358054	0.734029	0.714505	GHDC	1
GO:0045055	regulated exocytosis	8/348	0.0702587	0.721098	0.71619	RAB11B/STX1A/VAMP8/SYT9/SYN1/STXBP2/SNAP47/NAPA	8		GO:0005685	U1 snRNP	1/369	0.466294	0.762711	0.749938	SNRPE	1		GO:0030021	extracellular matrix structural constituent conferring compression resistance	1/367	0.358054	0.734029	0.714505	ENAM	1
GO:0043254	regulation of protein-containing complex assembly	12/348	0.0707627	0.721098	0.71619	EIF4G1/STX1A/MYADM/ESR1/SMAD6/MLST8/RANGRF/ULK1/SNX9/NR1H2/NAPA/DACT1	12		GO:0070971	endoplasmic reticulum exit site	1/369	0.466294	0.762711	0.749938	SEC16A	1		GO:0031683	G-protein beta/gamma-subunit complex binding	1/367	0.358054	0.734029	0.714505	CETN3	1
GO:0071692	protein localization to extracellular region	11/348	0.0714478	0.721098	0.71619	RAB11B/STX1A/SYT9/ACVR2B/DISP1/NAGPA/ADTRP/NR1H2/NLGN2/CDK16/TVP23A	11		GO:1990752	microtubule end	1/369	0.466294	0.762711	0.749938	NCKAP5L	1		GO:0050321	tau-protein kinase activity	1/367	0.358054	0.734029	0.714505	CSNK1D	1
GO:0050819	negative regulation of coagulation	3/348	0.0715607	0.721098	0.71619	VTN/PLAT/ADTRP	3		GO:0030117	membrane coat	2/369	0.471403	0.765377	0.75256	CLTB/AP3M2	2		GO:0016836	hydro-lyase activity	2/367	0.365734	0.734029	0.714505	PCBD2/FASN	2
GO:0070169	positive regulation of biomineral tissue development	3/348	0.0715607	0.721098	0.71619	ACVR2B/ENAM/FAM20C	3		GO:0048475	coated membrane	2/369	0.471403	0.765377	0.75256	CLTB/AP3M2	2		GO:0005516	calmodulin binding	5/367	0.368546	0.734029	0.714505	MYO1D/CTH/STRN4/CAMKK1/PNCK	5
GO:0097479	synaptic vesicle localization	3/348	0.0715607	0.721098	0.71619	SYN1/AP3M2/NLGN2	3		GO:0036126	sperm flagellum	3/369	0.473618	0.766147	0.753317	DNAH17/ODF3/SPACA9	3		GO:0140098	catalytic activity, acting on RNA	9/367	0.369665	0.734029	0.714505	DDX51/DUS3L/DHX37/UPF1/PCIF1/LACTB2/FTSJ3/BUD23/EXOSC4	9
GO:0002052	positive regulation of neuroblast proliferation	2/348	0.0721901	0.721098	0.71619	ZNF335/WDR62	2		GO:0098686	hippocampal mossy fiber to CA3 synapse	1/369	0.476362	0.767762	0.754905	SYT9	1		GO:0003950	NAD+ ADP-ribosyltransferase activity	1/367	0.370867	0.734029	0.714505	PARP2	1
GO:0006582	melanin metabolic process	2/348	0.0721901	0.721098	0.71619	OPN3/SLC45A2	2		GO:0045335	phagocytic vesicle	3/369	0.483232	0.775175	0.762194	RAB11B/VAMP8/ZYX	3		GO:0030145	manganese ion binding	2/367	0.372901	0.734029	0.714505	ME1/FAM20C	2
GO:0009162	deoxyribonucleoside monophosphate metabolic process	2/348	0.0721901	0.721098	0.71619	DNPH1/UPP1	2		GO:0031904	endosome lumen	1/369	0.48624	0.775175	0.762194	PDLIM4	1		GO:0003774	cytoskeletal motor activity	3/367	0.381433	0.734029	0.714505	KIF22/MYO1D/DNAH17	3
GO:0032740	positive regulation of interleukin-17 production	2/348	0.0721901	0.721098	0.71619	ARID5A/SLC7A5	2		GO:0030133	transport vesicle	8/369	0.487307	0.775175	0.762194	RAB11B/STX1A/CLTB/SYT9/SEC16A/SYN1/TMEM184A/CDK16	8		GO:0004222	metalloendopeptidase activity	3/367	0.381433	0.734029	0.714505	PMPCA/ATP23/KEL	3
GO:0035162	embryonic hemopoiesis	2/348	0.0721901	0.721098	0.71619	GATA3/FLT3LG	2		GO:0031674	I band	3/369	0.488008	0.775175	0.762194	PDLIM7/PDLIM4/ITGB1BP2	3		GO:0000030	mannosyltransferase activity	1/367	0.383424	0.734029	0.714505	TMTC4	1
GO:0051043	regulation of membrane protein ectodomain proteolysis	2/348	0.0721901	0.721098	0.71619	TIMP1/SNX9	2		GO:0032592	integral component of mitochondrial membrane	2/369	0.495792	0.782116	0.769019	CHCHD10/CHCHD3	2		GO:0001091	RNA polymerase II general transcription initiation factor binding	1/367	0.383424	0.734029	0.714505	ESR1	1
GO:0051788	response to misfolded protein	2/348	0.0721901	0.721098	0.71619	RNF5/DNAJB12	2		GO:0043198	dendritic shaft	1/369	0.495933	0.782116	0.769019	NLGN2	1		GO:0003707	nuclear steroid receptor activity	1/367	0.383424	0.734029	0.714505	ESR1	1
GO:0071294	cellular response to zinc ion	2/348	0.0721901	0.721098	0.71619	MT1G/P2RX4	2		GO:0005902	microvillus	2/369	0.507716	0.795001	0.781687	MYO1D/SLC7A5	2		GO:0005540	hyaluronic acid binding	1/367	0.383424	0.734029	0.714505	ITIH2	1
GO:2000209	regulation of anoikis	2/348	0.0721901	0.721098	0.71619	ITGA5/BRMS1	2		GO:0098573	intrinsic component of mitochondrial membrane	2/369	0.507716	0.795001	0.781687	CHCHD10/CHCHD3	2		GO:0016702	oxidoreductase activity, acting on single donors with incorporation of molecular oxygen, incorporation of two atoms of oxygen	1/367	0.383424	0.734029	0.714505	HPDL	1
GO:2000679	positive regulation of transcription regulatory region DNA binding	2/348	0.0721901	0.721098	0.71619	GATA3/NIBAN2	2		GO:0044815	DNA packaging complex	4/369	0.514035	0.80204	0.788609	BRD9/BCL7B/TOP3B/REC8	4		GO:0019865	immunoglobulin binding	1/367	0.383424	0.734029	0.714505	JCHAIN	1
GO:0002702	positive regulation of production of molecular mediator of immune response	5/348	0.0723586	0.721098	0.71619	GATA3/TNFRSF4/ARID5A/SLC7A5/KMT5B	5		GO:0000776	kinetochore	3/369	0.520816	0.80975	0.79619	KIF22/CHMP1A/REC8	3		GO:0051537	2 iron, 2 sulfur cluster binding	1/367	0.383424	0.734029	0.714505	FDX1	1
GO:0002703	regulation of leukocyte mediated immunity	8/348	0.0730137	0.721098	0.71619	SUPT6H/GATA3/CD1C/VAMP8/ARID5A/STXBP2/KMT5B/DNASE1L3	8		GO:0099738	cell cortex region	1/369	0.52393	0.81092	0.79734	CLTB	1		GO:0070003	threonine-type peptidase activity	1/367	0.383424	0.734029	0.714505	GGTLC2	1
GO:0051258	protein polymerization	9/348	0.0733559	0.721098	0.71619	TUBGCP2/MYADM/MLST8/CSNK1D/RANGRF/CORO7/SNX9/MID1IP1/MICALL2	9		GO:0031970	organelle envelope lumen	2/369	0.525255	0.81092	0.79734	CHCHD10/TIMM8A	2		GO:0048018	receptor ligand activity	11/367	0.384689	0.734029	0.714505	CALCB/C5/AMH/TIMP1/FLT3LG/JAG1/EDA/UTS2/CMTM7/WNT16/C1QTNF9	11
GO:0051225	spindle assembly	5/348	0.074394	0.721098	0.71619	CHMP1A/TUBGCP2/CSNK1D/HAUS8/HAUS7	5		GO:0005938	cell cortex	6/369	0.530363	0.812485	0.798879	MYO1D/CLTB/MYADM/ASPH/RHOBTB2/SNX9	6		GO:0003777	microtubule motor activity	2/367	0.387135	0.734029	0.714505	KIF22/DNAH17	2
GO:0110151	positive regulation of biomineralization	3/348	0.0748594	0.721098	0.71619	ACVR2B/ENAM/FAM20C	3		GO:0001750	photoreceptor outer segment	2/369	0.531007	0.812485	0.798879	OPN3/ROM1	2		GO:0031491	nucleosome binding	2/367	0.387135	0.734029	0.714505	SUPT6H/PARP2	2
GO:0002312	B cell activation involved in immune response	4/348	0.0754519	0.721098	0.71619	SUPT6H/GAPT/BCL3/KMT5B	4		GO:0016592	mediator complex	1/369	0.532913	0.812485	0.798879	MED30	1		GO:0051536	iron-sulfur cluster binding	2/367	0.387135	0.734029	0.714505	NFS1/FDX1	2
GO:0046928	regulation of neurotransmitter secretion	4/348	0.0754519	0.721098	0.71619	STX1A/SYN1/ASIC1/KMO	4		GO:0030496	midbody	4/369	0.533655	0.812485	0.798879	NUDC/ZFYVE26/CHMP1A/BCL3	4		GO:0051540	metal cluster binding	2/367	0.387135	0.734029	0.714505	NFS1/FDX1	2
GO:2000134	negative regulation of G1/S transition of mitotic cell cycle	4/348	0.0754519	0.721098	0.71619	CDKN1A/JADE1/PLK3/DACT1	4		GO:0032391	photoreceptor connecting cilium	1/369	0.541728	0.816075	0.802409	CETN3	1		GO:1990782	protein tyrosine kinase binding	3/367	0.39223	0.734029	0.714505	FLT3LG/PTPN14/ACP4	3
GO:1990845	adaptive thermogenesis	6/348	0.075587	0.721098	0.71619	GADD45G/TLE3/ACVR2B/SCD/ID1/NR1H2	6		GO:0033017	sarcoplasmic reticulum membrane	1/369	0.541728	0.816075	0.802409	ASPH	1		GO:0005518	collagen binding	2/367	0.3942	0.734029	0.714505	ADGRG6/NID2	2
GO:0048593	camera-type eye morphogenesis	5/348	0.0764603	0.721098	0.71619	SKI/JAG1/CABP4/WNT16/ROM1	5		GO:0019898	extrinsic component of membrane	6/369	0.542907	0.816075	0.802409	SOCS6/SYN1/ULK1/ATP23/SNX9/CDK16	6		GO:0003887	DNA-directed DNA polymerase activity	1/367	0.395732	0.734029	0.714505	CHRAC1	1
GO:0007030	Golgi organization	6/348	0.0773774	0.721098	0.71619	SEC16A/CSNK1D/PI4K2A/HIKESHI/PLK3/PLEKHM2	6		GO:0043202	lysosomal lumen	2/369	0.547976	0.816075	0.802409	GUSB/SDC2	2		GO:0005112	Notch binding	1/367	0.395732	0.734029	0.714505	JAG1	1
GO:2000045	regulation of G1/S transition of mitotic cell cycle	6/348	0.0773774	0.721098	0.71619	CDKN1A/EIF4G1/RGCC/JADE1/PLK3/DACT1	6		GO:0043204	perikaryon	3/369	0.552452	0.816075	0.802409	MYO1D/TIAM2/PI4K2A	3		GO:0015295	solute:proton symporter activity	1/367	0.395732	0.734029	0.714505	SLC45A2	1
GO:0031639	plasminogen activation	2/348	0.0775376	0.721098	0.71619	RUNX1/PLAT	2		GO:0030017	sarcomere	4/369	0.55667	0.816075	0.802409	PDLIM7/PDLIM4/ITGB1BP2/HABP4	4		GO:0016701	oxidoreductase activity, acting on single donors with incorporation of molecular oxygen	1/367	0.395732	0.734029	0.714505	HPDL	1
GO:0032753	positive regulation of interleukin-4 production	2/348	0.0775376	0.721098	0.71619	GATA3/SLC7A5	2		GO:0043025	neuronal cell body	9/369	0.55755	0.816075	0.802409	MYO1D/TIAM2/FLRT1/LMTK2/SMURF1/TMPRSS5/PI4K2A/P2RX4/PLK3	9		GO:0017025	TBP-class protein binding	1/367	0.395732	0.734029	0.714505	ESR1	1
GO:0032967	positive regulation of collagen biosynthetic process	2/348	0.0775376	0.721098	0.71619	RUNX1/RGCC	2		GO:0030055	cell-substrate junction	8/369	0.558422	0.816075	0.802409	ITGA5/SCARF2/FLRT1/PDLIM7/MCAM/TRIP6/COL17A1/ZYX	8		GO:0030247	polysaccharide binding	1/367	0.395732	0.734029	0.714505	VTN	1
GO:0044550	secondary metabolite biosynthetic process	2/348	0.0775376	0.721098	0.71619	OPN3/SLC45A2	2		GO:0031234	extrinsic component of cytoplasmic side of plasma membrane	2/369	0.559048	0.816075	0.802409	SNX9/CDK16	2		GO:0034237	protein kinase A regulatory subunit binding	1/367	0.395732	0.734029	0.714505	AKAP8	1
GO:0060219	camera-type eye photoreceptor cell differentiation	2/348	0.0775376	0.721098	0.71619	CABP4/ROM1	2		GO:0005766	primary lysosome	3/369	0.561262	0.816075	0.802409	VAMP8/GUSB/STXBP2	3		GO:0070696	transmembrane receptor protein serine/threonine kinase binding	1/367	0.395732	0.734029	0.714505	SMAD6	1
GO:0097186	amelogenesis	2/348	0.0775376	0.721098	0.71619	ENAM/FAM20C	2		GO:0042582	azurophil granule	3/369	0.561262	0.816075	0.802409	VAMP8/GUSB/STXBP2	3		GO:0120227	acyl-CoA binding	1/367	0.395732	0.734029	0.714505	PANK1	1
GO:1902993	positive regulation of amyloid precursor protein catabolic process	2/348	0.0775376	0.721098	0.71619	EFNA3/RELA	2		GO:0005811	lipid droplet	2/369	0.564511	0.816075	0.802409	PLIN4/EDA	2		GO:0030276	clathrin binding	2/367	0.401226	0.734029	0.714505	CLTB/SYT9	2
GO:2000311	regulation of AMPA receptor activity	2/348	0.0775376	0.721098	0.71619	MINK1/NLGN2	2		GO:0001772	immunological synapse	1/369	0.567188	0.816075	0.802409	SOCS6	1		GO:0030546	signaling receptor activator activity	11/367	0.402526	0.734029	0.714505	CALCB/C5/AMH/TIMP1/FLT3LG/JAG1/EDA/UTS2/CMTM7/WNT16/C1QTNF9	11
GO:2000463	positive regulation of excitatory postsynaptic potential	2/348	0.0775376	0.721098	0.71619	STX1A/NLGN2	2		GO:0009295	nucleoid	1/369	0.567188	0.816075	0.802409	SHMT2	1		GO:0099094	ligand-gated cation channel activity	3/367	0.402979	0.734029	0.714505	ASIC1/P2RX4/CHRND	3
GO:0002449	lymphocyte mediated immunity	11/348	0.0781978	0.721098	0.71619	SUPT6H/GATA3/C5/GAPT/CD1C/JAG1/ARID5A/BCL3/KMT5B/AIRE/PLEKHM2	11		GO:0042645	mitochondrial nucleoid	1/369	0.567188	0.816075	0.802409	SHMT2	1		GO:0030674	protein-macromolecule adaptor activity	7/367	0.406767	0.734029	0.714505	STX1A/JCHAIN/FLRT1/VAMP8/SNAP47/BCL3/NAPA	7
GO:0002067	glandular epithelial cell differentiation	3/348	0.0782243	0.721098	0.71619	RARG/FASN/RARB	3		GO:1990391	DNA repair complex	1/369	0.567188	0.816075	0.802409	ATP23	1		GO:0001671	ATPase activator activity	1/367	0.407794	0.734029	0.714505	AHSA1	1
GO:0031109	microtubule polymerization or depolymerization	5/348	0.0785574	0.721098	0.71619	TUBGCP2/CSNK1D/NCKAP5L/RANGRF/MID1IP1	5		GO:0034774	secretory granule lumen	6/369	0.567543	0.816075	0.802409	C1orf35/TIMP1/GUSB/HP/ITIH4/GHDC	6		GO:0004364	glutathione transferase activity	1/367	0.407794	0.734029	0.714505	GSTZ1	1
GO:0046879	hormone secretion	9/348	0.078593	0.721098	0.71619	RAB11B/GATA3/STX1A/VAMP8/SYT9/ACVR2B/NIBAN2/NLGN2/CDK16	9		GO:0000152	nuclear ubiquitin ligase complex	1/369	0.575357	0.821072	0.807322	ANAPC11	1		GO:0004709	MAP kinase kinase kinase activity	1/367	0.407794	0.734029	0.714505	MAP3K11	1
GO:0051098	regulation of binding	11/348	0.0793605	0.721098	0.71619	VTN/GATA3/CDKN1A/EIF4G1/SKI/BCL3/ID1/HABP4/NIBAN2/CARM1/DACT1	11		GO:0043209	myelin sheath	1/369	0.575357	0.821072	0.807322	MYO1D	1		GO:0008198	ferrous iron binding	1/367	0.407794	0.734029	0.714505	PHYH	1
GO:0002285	lymphocyte activation involved in immune response	7/348	0.0806447	0.721098	0.71619	SUPT6H/GATA3/GAPT/CD1C/BCL3/KMT5B/RELB	7		GO:0060205	cytoplasmic vesicle lumen	6/369	0.576617	0.821072	0.807322	C1orf35/TIMP1/GUSB/HP/ITIH4/GHDC	6		GO:0097602	cullin family protein binding	1/367	0.407794	0.734029	0.714505	ANAPC11	1
GO:0046683	response to organophosphorus	5/348	0.0806852	0.721098	0.71619	PLAT/FDX1/P2RX4/PER1/CARM1	5		GO:0031983	vesicle lumen	6/369	0.582613	0.824833	0.81102	C1orf35/TIMP1/GUSB/HP/ITIH4/GHDC	6		GO:0099604	ligand-gated calcium channel activity	1/367	0.407794	0.734029	0.714505	P2RX4	1
GO:0001706	endoderm formation	3/348	0.0816544	0.721098	0.71619	VTN/ITGA5/DUSP4	3		GO:0016605	PML body	2/369	0.591095	0.824833	0.81102	SKI/UBN1	2		GO:0046943	carboxylic acid transmembrane transporter activity	4/367	0.413718	0.73863	0.718984	SLC16A3/SLC7A5/SLC25A2/SLC66A1	4
GO:0007178	transmembrane receptor protein serine/threonine kinase signaling pathway	11/348	0.0817184	0.721098	0.71619	AMH/PBLD/SKI/SMAD6/SMURF1/FAM89B/SPRED3/ACVR2B/ZYX/ACVR1B/ID1	11		GO:0008023	transcription elongation factor complex	1/369	0.598953	0.824833	0.81102	SUPT6H	1		GO:0005342	organic acid transmembrane transporter activity	4/367	0.418195	0.73863	0.718984	SLC16A3/SLC7A5/SLC25A2/SLC66A1	4
GO:0001702	gastrulation with mouth forming second	2/348	0.0830052	0.721098	0.71619	UGDH/ACVR2B	2		GO:0070820	tertiary granule	3/369	0.599578	0.824833	0.81102	VAMP8/HP/STXBP2	3		GO:0004190	aspartic-type endopeptidase activity	1/367	0.419616	0.73863	0.718984	ASPRV1	1
GO:0002726	positive regulation of T cell cytokine production	2/348	0.0830052	0.721098	0.71619	GATA3/ARID5A	2		GO:0030863	cortical cytoskeleton	2/369	0.601386	0.824833	0.81102	MYADM/SNX9	2		GO:0043236	laminin binding	1/367	0.419616	0.73863	0.718984	ADGRG6	1
GO:0003094	glomerular filtration	2/348	0.0830052	0.721098	0.71619	JCHAIN/MCAM	2		GO:0000307	cyclin-dependent protein kinase holoenzyme complex	1/369	0.606524	0.824833	0.81102	CDKN1A	1		GO:0048027	mRNA 5'-UTR binding	1/367	0.419616	0.73863	0.718984	SHMT2	1
GO:0006517	protein deglycosylation	2/348	0.0830052	0.721098	0.71619	MAN2A2/RNF5	2		GO:0005871	kinesin complex	1/369	0.606524	0.824833	0.81102	KIF22	1		GO:0050681	nuclear androgen receptor binding	1/367	0.419616	0.73863	0.718984	ARID5A	1
GO:0010714	positive regulation of collagen metabolic process	2/348	0.0830052	0.721098	0.71619	RUNX1/RGCC	2		GO:0016363	nuclear matrix	2/369	0.61148	0.824833	0.81102	CHMP1A/AKAP8	2		GO:0051959	dynein light intermediate chain binding	1/367	0.419616	0.73863	0.718984	DNAH17	1
GO:0016226	iron-sulfur cluster assembly	2/348	0.0830052	0.721098	0.71619	NFS1/CIAO2A	2		GO:0042470	melanosome	2/369	0.61148	0.824833	0.81102	FASN/SLC45A2	2		GO:0015453	oxidoreduction-driven active transmembrane transporter activity	2/367	0.42207	0.740614	0.720915	CYB561A3/NDUFS6	2
GO:0018027	peptidyl-lysine dimethylation	2/348	0.0830052	0.721098	0.71619	SETD1B/KMT5B	2		GO:0048770	pigment granule	2/369	0.61148	0.824833	0.81102	FASN/SLC45A2	2		GO:0005230	extracellular ligand-gated ion channel activity	2/367	0.428936	0.742627	0.722874	P2RX4/CHRND	2
GO:0031163	metallo-sulfur cluster assembly	2/348	0.0830052	0.721098	0.71619	NFS1/CIAO2A	2		GO:0030427	site of polarized growth	3/369	0.611853	0.824833	0.81102	TIAM2/LMTK2/PI4K2A	3		GO:0070063	RNA polymerase binding	2/367	0.428936	0.742627	0.722874	CCAR2/PCIF1	2
GO:0031167	rRNA methylation	2/348	0.0830052	0.721098	0.71619	FTSJ3/BUD23	2		GO:0005782	peroxisomal matrix	1/369	0.613953	0.824833	0.81102	PHYH	1		GO:0140104	molecular carrier activity	2/367	0.428936	0.742627	0.722874	HIKESHI/URM1	2
GO:0033598	mammary gland epithelial cell proliferation	2/348	0.0830052	0.721098	0.71619	GATA3/ESR1	2		GO:0031907	microbody lumen	1/369	0.613953	0.824833	0.81102	PHYH	1		GO:0003697	single-stranded DNA binding	3/367	0.429598	0.742627	0.722874	JCHAIN/SHOC1/RAD23A	3
GO:0046755	viral budding	2/348	0.0830052	0.721098	0.71619	CHMP1A/VPS37C	2		GO:0016323	basolateral plasma membrane	4/369	0.618397	0.824833	0.81102	MYO1D/SLC16A3/SLC7A5/DISP1	4		GO:0008187	poly-pyrimidine tract binding	1/367	0.431203	0.742627	0.722874	PTBP1	1
GO:0060740	prostate gland epithelium morphogenesis	2/348	0.0830052	0.721098	0.71619	RARG/ESR1	2		GO:0005770	late endosome	5/369	0.618941	0.824833	0.81102	CYB561A3/CHMP1A/VAMP8/VPS37C/CDIP1	5		GO:0070001	aspartic-type peptidase activity	1/367	0.431203	0.742627	0.722874	ASPRV1	1
GO:1905063	regulation of vascular associated smooth muscle cell differentiation	2/348	0.0830052	0.721098	0.71619	NFATC1/CTH	2		GO:0031225	anchored component of membrane	3/369	0.619896	0.824833	0.81102	SYN1/EFNA4/EFNA3	3		GO:0001228	DNA-binding transcription activator activity, RNA polymerase II-specific	10/367	0.440814	0.742823	0.723065	RUNX1/GATA3/NFATC1/RAX2/ESR1/MEF2D/ATF5/TFCP2/RELA/NR1H2	10
GO:2000050	regulation of non-canonical Wnt signaling pathway	2/348	0.0830052	0.721098	0.71619	CSNK1D/DACT1	2		GO:0099061	integral component of postsynaptic density membrane	1/369	0.621242	0.824833	0.81102	SLC16A3	1		GO:0004693	cyclin-dependent protein serine/threonine kinase activity	1/367	0.442559	0.742823	0.723065	CDK16	1
GO:0051591	response to cAMP	4/348	0.0832027	0.721098	0.71619	PLAT/FDX1/PER1/CARM1	4		GO:0031514	motile cilium	4/369	0.621857	0.824833	0.81102	DNAH17/ODF3/SPACA9/ODAD4	4		GO:0033612	receptor serine/threonine kinase binding	1/367	0.442559	0.742823	0.723065	SMAD6	1
GO:0006520	cellular amino acid metabolic process	9/348	0.0840527	0.721098	0.71619	SHMT2/ILVBL/CTH/HPDL/PCBD2/KMO/GSTZ1/PSPH/CTPS1	9		GO:0030016	myofibril	4/369	0.625297	0.824833	0.81102	PDLIM7/PDLIM4/ITGB1BP2/HABP4	4		GO:0035250	UDP-galactosyltransferase activity	1/367	0.442559	0.742823	0.723065	B3GALT2	1
GO:0002460	adaptive immune response based on somatic recombination of immune receptors built from immunoglobulin superfamily domains	11/348	0.0841195	0.721098	0.71619	SUPT6H/GATA3/C5/GAPT/CD1C/JAG1/ARID5A/BCL3/KMT5B/AIRE/RELB	11		GO:0030139	endocytic vesicle	6/369	0.626155	0.824833	0.81102	RAB11B/CLTB/VAMP8/SYT9/HP/ZYX	6		GO:0051787	misfolded protein binding	1/367	0.442559	0.742823	0.723065	HSPA14	1
GO:0051259	protein complex oligomerization	8/348	0.0846821	0.721098	0.71619	SHMT2/CTH/UGDH/ASIC1/DISP1/KCNRG/ROM1/FUS	8		GO:0005776	autophagosome	2/369	0.626254	0.824833	0.81102	CHMP1A/ULK1	2		GO:0051861	glycolipid binding	1/367	0.442559	0.742823	0.723065	CD1C	1
GO:0002028	regulation of sodium ion transport	4/348	0.08587	0.721098	0.71619	PRSS8/RANGRF/P2RX4/PER1	4		GO:0030120	vesicle coat	1/369	0.628393	0.824833	0.81102	CLTB	1		GO:0097472	cyclin-dependent protein kinase activity	1/367	0.442559	0.742823	0.723065	CDK16	1
GO:0042475	odontogenesis of dentin-containing tooth	4/348	0.08587	0.721098	0.71619	EDA/ACVR2B/ENAM/FAM20C	4		GO:0030660	Golgi-associated vesicle membrane	1/369	0.628393	0.824833	0.81102	CLTB	1		GO:0001618	virus receptor activity	2/367	0.449268	0.742823	0.723065	ITGA5/TNFRSF4	2
GO:1901987	regulation of cell cycle phase transition	12/348	0.0860274	0.721098	0.71619	HUS1B/CDKN1A/EIF4G1/ANAPC11/MN1/CCAR2/RGCC/ATF5/JADE1/PLK3/DBF4B/DACT1	12		GO:0034707	chloride channel complex	1/369	0.628393	0.824833	0.81102	PACC1	1		GO:0001216	DNA-binding transcription activator activity	10/367	0.451528	0.742823	0.723065	RUNX1/GATA3/NFATC1/RAX2/ESR1/MEF2D/ATF5/TFCP2/RELA/NR1H2	10
GO:0051403	stress-activated MAPK cascade	8/348	0.0862135	0.721098	0.71619	GADD45G/ZNF622/UNC5CL/MINK1/MAP3K11/PER1/WNT16/DACT1	8		GO:0005884	actin filament	2/369	0.631082	0.824833	0.81102	PDLIM7/PDLIM4	2		GO:0005184	neuropeptide hormone activity	1/367	0.453689	0.742823	0.723065	CALCB	1
GO:0098813	nuclear chromosome segregation	9/348	0.086866	0.721098	0.71619	SIRT7/KIF22/NUDC/CHMP1A/ANAPC11/AKAP8/REC8/SHOC1/PHF13	9		GO:0043679	axon terminus	2/369	0.631082	0.824833	0.81102	CABP4/P2RX4	2		GO:0016417	S-acyltransferase activity	1/367	0.453689	0.742823	0.723065	FASN	1
GO:0000819	sister chromatid segregation	7/348	0.0873422	0.721098	0.71619	KIF22/NUDC/CHMP1A/ANAPC11/AKAP8/REC8/PHF13	7		GO:0044853	plasma membrane raft	2/369	0.631082	0.824833	0.81102	RANGRF/ADTRP	2		GO:0022829	wide pore channel activity	1/367	0.453689	0.742823	0.723065	PANX2	1
GO:0007623	circadian rhythm	7/348	0.0873422	0.721098	0.71619	CCAR2/CSNK1D/OPN3/ATF5/PER1/RELB/ID1	7		GO:0031901	early endosome membrane	3/369	0.631747	0.824833	0.81102	VAMP8/TMEM184A/PDLIM4	3		GO:0032452	histone demethylase activity	1/367	0.453689	0.742823	0.723065	JARID2	1
GO:0043010	camera-type eye development	10/348	0.0877796	0.721098	0.71619	GATA3/RARG/MAB21L2/SKI/JAG1/CABP4/SPRED3/ACVR2B/WNT16/ROM1	10		GO:0030286	dynein complex	1/369	0.642295	0.833657	0.819696	DNAH17	1		GO:0033764	steroid dehydrogenase activity, acting on the CH-OH group of donors, NAD or NADP as acceptor	1/367	0.453689	0.742823	0.723065	HSD11B1	1
GO:0034505	tooth mineralization	2/348	0.0885868	0.721098	0.71619	ENAM/FAM20C	2		GO:0099146	intrinsic component of postsynaptic density membrane	1/369	0.642295	0.833657	0.819696	SLC16A3	1		GO:0140142	nucleocytoplasmic carrier activity	1/367	0.453689	0.742823	0.723065	HIKESHI	1
GO:0071467	cellular response to pH	2/348	0.0885868	0.721098	0.71619	RAB11B/ASIC1	2		GO:1904724	tertiary granule lumen	1/369	0.64905	0.839947	0.825881	HP	1		GO:0140457	protein demethylase activity	1/367	0.453689	0.742823	0.723065	JARID2	1
GO:0097205	renal filtration	2/348	0.0885868	0.721098	0.71619	JCHAIN/MCAM	2		GO:0016459	myosin complex	1/369	0.655678	0.846036	0.831868	MYO1D	1		GO:0140272	exogenous protein binding	2/367	0.455955	0.742823	0.723065	ITGA5/TNFRSF4	2
GO:1903055	positive regulation of extracellular matrix organization	2/348	0.0885868	0.721098	0.71619	RUNX1/RGCC	2		GO:0043292	contractile fiber	4/369	0.658595	0.847315	0.833126	PDLIM7/PDLIM4/ITGB1BP2/HABP4	4		GO:0005085	guanyl-nucleotide exchange factor activity	5/367	0.458869	0.742823	0.723065	ARHGEF26/MCF2L2/TIAM2/GDPGP1/RANGRF	5
GO:0009451	RNA modification	6/348	0.0886183	0.721098	0.71619	DUS3L/PCIF1/FTSJ3/BUD23/URM1/TRMT6	6		GO:0032589	neuron projection membrane	1/369	0.668561	0.855136	0.840816	MYO1D	1		GO:0016810	hydrolase activity, acting on carbon-nitrogen (but not peptide) bonds	3/367	0.460961	0.742823	0.723065	SIRT7/MIER2/AMDHD2	3
GO:0018023	peptidyl-lysine trimethylation	3/348	0.088705	0.721098	0.71619	ZNF335/SETD1B/KMT5B	3		GO:0035577	azurophil granule membrane	1/369	0.668561	0.855136	0.840816	VAMP8	1		GO:0035064	methylated histone binding	2/367	0.462595	0.742823	0.723065	THAP7/PHF13	2
GO:0038066	p38MAPK cascade	3/348	0.088705	0.721098	0.71619	GADD45G/MINK1/PER1	3		GO:0036464	cytoplasmic ribonucleoprotein granule	4/369	0.674479	0.856073	0.841737	EIF4G1/UPF1/ICOSLG/HABP4	4		GO:0140034	methylation-dependent protein binding	2/367	0.462595	0.742823	0.723065	THAP7/PHF13	2
GO:0043388	positive regulation of DNA binding	3/348	0.088705	0.721098	0.71619	GATA3/SKI/NIBAN2	3		GO:0000502	proteasome complex	1/369	0.674821	0.856073	0.841737	RAD23A	1		GO:0000146	microfilament motor activity	1/367	0.464597	0.742823	0.723065	MYO1D	1
GO:2000142	regulation of DNA-templated transcription, initiation	3/348	0.088705	0.721098	0.71619	PPM1D/MED30/ESR1	3		GO:0005925	focal adhesion	7/369	0.677915	0.856073	0.841737	ITGA5/SCARF2/FLRT1/PDLIM7/MCAM/TRIP6/ZYX	7		GO:0005164	tumor necrosis factor receptor binding	1/367	0.464597	0.742823	0.723065	EDA	1
GO:0002700	regulation of production of molecular mediator of immune response	6/348	0.0905743	0.721098	0.71619	SUPT6H/GATA3/TNFRSF4/ARID5A/SLC7A5/KMT5B	6		GO:0005923	bicellular tight junction	2/369	0.681001	0.856073	0.841737	UBN1/MICALL2	2		GO:0031210	phosphatidylcholine binding	1/367	0.464597	0.742823	0.723065	JCHAIN	1
GO:0002699	positive regulation of immune effector process	8/348	0.0909045	0.721098	0.71619	GATA3/TNFRSF4/CD1C/VAMP8/ARID5A/SLC7A5/STXBP2/KMT5B	8		GO:1904813	ficolin-1-rich granule lumen	2/369	0.681001	0.856073	0.841737	C1orf35/GUSB	2		GO:0043425	bHLH transcription factor binding	1/367	0.464597	0.742823	0.723065	USF2	1
GO:0006289	nucleotide-excision repair	3/348	0.0923232	0.721098	0.71619	HUS1B/XAB2/RAD23A	3		GO:0044304	main axon	1/369	0.68699	0.856073	0.841737	MYO1D	1		GO:0044325	transmembrane transporter binding	3/367	0.466117	0.742888	0.723128	STX1A/RANGRF/CABP4	3
GO:0006611	protein export from nucleus	3/348	0.0923232	0.721098	0.71619	SIRT7/SMURF1/PTPN14	3		GO:0098687	chromosomal region	6/369	0.690081	0.856073	0.841737	KIF22/CHMP1A/UPF1/MIS18A/REC8/KMT5B	6		GO:0016835	carbon-oxygen lyase activity	2/367	0.469187	0.742888	0.723128	PCBD2/FASN	2
GO:0030514	negative regulation of BMP signaling pathway	3/348	0.0923232	0.721098	0.71619	SKI/SMAD6/SMURF1	3		GO:0012507	ER to Golgi transport vesicle membrane	1/369	0.692903	0.856073	0.841737	SEC16A	1		GO:0004721	phosphoprotein phosphatase activity	4/367	0.471172	0.742888	0.723128	PPM1D/PTPN14/ACP4/DUSP4	4
GO:0048010	vascular endothelial growth factor receptor signaling pathway	3/348	0.0923232	0.721098	0.71619	VTN/ITGA5/NIBAN2	3		GO:0030173	integral component of Golgi membrane	1/369	0.692903	0.856073	0.841737	TVP23A	1		GO:0016887	ATP hydrolysis activity	7/367	0.471547	0.742888	0.723128	DDX51/KIF22/TOR3A/DHX37/UPF1/HSPA14/SHOC1	7
GO:0071709	membrane assembly	3/348	0.0923232	0.721098	0.71619	CHMP1A/ANKLE2/NLGN2	3		GO:1904115	axon cytoplasm	1/369	0.692903	0.856073	0.841737	AP3M2	1		GO:0005154	epidermal growth factor receptor binding	1/367	0.475289	0.742888	0.723128	ITGA5	1
GO:0002275	myeloid cell activation involved in immune response	4/348	0.0941179	0.721098	0.71619	SBNO2/VAMP8/STXBP2/DNASE1L3	4		GO:0034399	nuclear periphery	2/369	0.693623	0.856073	0.841737	CHMP1A/AKAP8	2		GO:0008200	ion channel inhibitor activity	1/367	0.475289	0.742888	0.723128	STX1A	1
GO:0001958	endochondral ossification	2/348	0.0942762	0.721098	0.71619	NAB2/MEF2D	2		GO:0005771	multivesicular body	1/369	0.698705	0.856073	0.841737	CHMP1A	1		GO:0008378	galactosyltransferase activity	1/367	0.475289	0.742888	0.723128	B3GALT2	1
GO:0003416	endochondral bone growth	2/348	0.0942762	0.721098	0.71619	RARG/RARB	2		GO:0009925	basal plasma membrane	4/369	0.698817	0.856073	0.841737	MYO1D/SLC16A3/SLC7A5/DISP1	4		GO:0030515	snoRNA binding	1/367	0.475289	0.742888	0.723128	DHX37	1
GO:0016556	mRNA modification	2/348	0.0942762	0.721098	0.71619	PCIF1/TRMT6	2		GO:0001917	photoreceptor inner segment	1/369	0.704397	0.856073	0.841737	CFAP418	1		GO:0016248	channel inhibitor activity	1/367	0.485767	0.755036	0.734953	STX1A	1
GO:0022011	myelination in peripheral nervous system	2/348	0.0942762	0.721098	0.71619	SKI/ADGRG6	2		GO:0016328	lateral plasma membrane	1/369	0.704397	0.856073	0.841737	SLC16A3	1		GO:0030291	protein serine/threonine kinase inhibitor activity	1/367	0.485767	0.755036	0.734953	CDKN1A	1
GO:0032292	peripheral nervous system axon ensheathment	2/348	0.0942762	0.721098	0.71619	SKI/ADGRG6	2		GO:0098562	cytoplasmic side of membrane	3/369	0.707449	0.856073	0.841737	SNX9/CDIP1/CDK16	3		GO:0030165	PDZ domain binding	2/367	0.48867	0.756252	0.736137	SDC2/TAMALIN	2
GO:0035116	embryonic hindlimb morphogenesis	2/348	0.0942762	0.721098	0.71619	RARG/RARB	2		GO:0005930	axoneme	2/369	0.709808	0.856073	0.841737	DNAH17/ODAD4	2		GO:0016229	steroid dehydrogenase activity	1/367	0.496036	0.756252	0.736137	HSD11B1	1
GO:0036075	replacement ossification	2/348	0.0942762	0.721098	0.71619	NAB2/MEF2D	2		GO:0005844	polysome	1/369	0.709983	0.856073	0.841737	EIF4G1	1		GO:0016831	carboxy-lyase activity	1/367	0.496036	0.756252	0.736137	ME1	1
GO:0042104	positive regulation of activated T cell proliferation	2/348	0.0942762	0.721098	0.71619	ICOSLG/GPAM	2		GO:0030666	endocytic vesicle membrane	3/369	0.710738	0.856073	0.841737	RAB11B/VAMP8/SYT9	3		GO:0030332	cyclin binding	1/367	0.496036	0.756252	0.736137	CDKN1A	1
GO:0042402	cellular biogenic amine catabolic process	2/348	0.0942762	0.721098	0.71619	LRTOMT/KMO	2		GO:0070160	tight junction	2/369	0.713741	0.856073	0.841737	UBN1/MICALL2	2		GO:0043015	gamma-tubulin binding	1/367	0.496036	0.756252	0.736137	TUBGCP2	1
GO:0044030	regulation of DNA methylation	2/348	0.0942762	0.721098	0.71619	MIS18A/NIBAN2	2		GO:0097014	ciliary plasm	2/369	0.713741	0.856073	0.841737	DNAH17/ODAD4	2		GO:0043531	ADP binding	1/367	0.496036	0.756252	0.736137	ME1	1
GO:0060512	prostate gland morphogenesis	2/348	0.0942762	0.721098	0.71619	RARG/ESR1	2		GO:0098978	glutamatergic synapse	5/369	0.720687	0.856073	0.841737	STX1A/PLAT/RELA/TAMALIN/NAPA	5		GO:0140677	molecular function activator activity	1/367	0.496036	0.756252	0.736137	AHSA1	1
GO:0062125	regulation of mitochondrial gene expression	2/348	0.0942762	0.721098	0.71619	SHMT2/CHCHD10	2		GO:0031093	platelet alpha granule lumen	1/369	0.720839	0.856073	0.841737	TIMP1	1		GO:0005539	glycosaminoglycan binding	5/367	0.500874	0.761198	0.740951	VTN/ITIH2/JCHAIN/TMEM184A/SERPIND1	5
GO:0001654	eye development	11/348	0.0954613	0.721098	0.71619	GATA3/RARG/MAB21L2/SKI/JAG1/CABP4/SPRED3/ACVR2B/RARB/WNT16/ROM1	11		GO:0031228	intrinsic component of Golgi membrane	1/369	0.720839	0.856073	0.841737	TVP23A	1		GO:0005125	cytokine activity	5/367	0.504633	0.761198	0.740951	C5/TIMP1/FLT3LG/CMTM7/WNT16	5
GO:0002711	positive regulation of T cell mediated immunity	3/348	0.0960016	0.721098	0.71619	GATA3/CD1C/ARID5A	3		GO:0031594	neuromuscular junction	1/369	0.720839	0.856073	0.841737	CHRND	1		GO:0019207	kinase regulator activity	5/367	0.504633	0.761198	0.740951	CDKN1A/SOCS6/MLST8/RGCC/DBF4B	5
GO:0002886	regulation of myeloid leukocyte mediated immunity	3/348	0.0960016	0.721098	0.71619	VAMP8/STXBP2/DNASE1L3	3		GO:0099056	integral component of presynaptic membrane	1/369	0.720839	0.856073	0.841737	STX1A	1		GO:0000175	3'-5'-exoribonuclease activity	1/367	0.506101	0.761198	0.740951	EXOSC4	1
GO:0035065	regulation of histone acetylation	3/348	0.0960016	0.721098	0.71619	THAP7/GATA3/ARID5A	3		GO:0099568	cytoplasmic region	4/369	0.721825	0.856073	0.841737	DNAH17/CLTB/AP3M2/ODAD4	4		GO:0042887	amide transmembrane transporter activity	1/367	0.506101	0.761198	0.740951	DISP1	1
GO:0006022	aminoglycan metabolic process	5/348	0.0964261	0.721098	0.71619	B3GNT9/ITIH2/UGDH/GUSB/ITIH4	5		GO:0005802	trans-Golgi network	4/369	0.724608	0.856825	0.842476	CLTB/CORO7/PI4K2A/SNX9	4		GO:0016209	antioxidant activity	2/367	0.5077	0.76155	0.741293	HP/GSTZ1	2
GO:0072331	signal transduction by p53 class mediator	6/348	0.096582	0.721098	0.71619	PPM1D/CDKN1A/HIC1/BCL3/PLK3/CDIP1	6		GO:0035770	ribonucleoprotein granule	4/369	0.72737	0.856825	0.842476	EIF4G1/UPF1/ICOSLG/HABP4	4		GO:0008514	organic anion transmembrane transporter activity	4/367	0.509711	0.762517	0.742235	SLC16A3/SLC7A5/SLC25A2/SLC66A1	4
GO:0035249	synaptic transmission, glutamatergic	4/348	0.0969478	0.721098	0.71619	PLAT/KMO/NLGN2/NAPA	4		GO:0000792	heterochromatin	1/369	0.73129	0.856825	0.842476	CBX6	1		GO:0034061	DNA polymerase activity	1/367	0.515966	0.767757	0.747336	CHRAC1	1
GO:0031098	stress-activated protein kinase signaling cascade	8/348	0.0973844	0.721098	0.71619	GADD45G/ZNF622/UNC5CL/MINK1/MAP3K11/PER1/WNT16/DACT1	8		GO:0098791	Golgi apparatus subcompartment	6/369	0.735302	0.856825	0.842476	CLTB/CORO7/PI4K2A/NAGPA/SNX9/PLK3	6		GO:0045505	dynein intermediate chain binding	1/367	0.515966	0.767757	0.747336	DNAH17	1
GO:0071560	cellular response to transforming growth factor beta stimulus	8/348	0.0973844	0.721098	0.71619	PBLD/SKI/SMAD6/SMURF1/FAM89B/SPRED3/ZYX/ID1	8		GO:0030027	lamellipodium	3/369	0.73603	0.856825	0.842476	TIAM2/FAM89B/PDLIM4	3		GO:0008237	metallopeptidase activity	4/367	0.522277	0.768729	0.748282	CHMP1A/PMPCA/ATP23/KEL	4
GO:0051099	positive regulation of binding	6/348	0.0986309	0.721098	0.71619	VTN/GATA3/EIF4G1/SKI/NIBAN2/DACT1	6		GO:0005905	clathrin-coated pit	1/369	0.736369	0.856825	0.842476	CLTB	1		GO:0004520	endodeoxyribonuclease activity	1/367	0.525634	0.768729	0.748282	DNASE1L3	1
GO:0043648	dicarboxylic acid metabolic process	4/348	0.0998172	0.721098	0.71619	SHMT2/ME1/KMO/PHYH	4		GO:0098982	GABA-ergic synapse	1/369	0.736369	0.856825	0.842476	NLGN2	1		GO:0042162	telomeric DNA binding	1/367	0.525634	0.768729	0.748282	UPF1	1
GO:0060079	excitatory postsynaptic potential	4/348	0.0998172	0.721098	0.71619	STX1A/P2RX4/CHRND/NLGN2	4		GO:0045121	membrane raft	5/369	0.738038	0.856825	0.842476	MYADM/RANGRF/PI4K2A/BAALC/ADTRP	5		GO:0042605	peptide antigen binding	1/367	0.525634	0.768729	0.748282	SLC7A5	1
GO:0010447	response to acidic pH	2/348	0.100068	0.721098	0.71619	RAB11B/ASIC1	2		GO:0098857	membrane microdomain	5/369	0.740451	0.857365	0.843007	MYADM/RANGRF/PI4K2A/BAALC/ADTRP	5		GO:0071949	FAD binding	1/367	0.525634	0.768729	0.748282	KMO	1
GO:0030212	hyaluronan metabolic process	2/348	0.100068	0.721098	0.71619	ITIH2/ITIH4	2		GO:0005769	early endosome	6/369	0.744202	0.858634	0.844255	MYO1D/CHMP1A/LMTK2/VAMP8/TMEM184A/PDLIM4	6		GO:0070851	growth factor receptor binding	3/367	0.526148	0.768729	0.748282	ITGA5/GATA3/TRIP6	3
GO:0031571	mitotic G1 DNA damage checkpoint signaling	2/348	0.100068	0.721098	0.71619	CDKN1A/PLK3	2		GO:0045178	basal part of cell	4/369	0.748727	0.858634	0.844255	MYO1D/SLC16A3/SLC7A5/DISP1	4		GO:0016651	oxidoreductase activity, acting on NAD(P)H	2/367	0.526263	0.768729	0.748282	NDUFS6/KMO	2
GO:0051968	positive regulation of synaptic transmission, glutamatergic	2/348	0.100068	0.721098	0.71619	KMO/NLGN2	2		GO:0032153	cell division site	1/369	0.751036	0.858634	0.844255	TUBGCP2	1		GO:0005109	frizzled binding	1/367	0.535109	0.771553	0.751031	WNT16	1
GO:0065005	protein-lipid complex assembly	2/348	0.100068	0.721098	0.71619	SNX9/NR1H2	2		GO:0070821	tertiary granule membrane	1/369	0.751036	0.858634	0.844255	VAMP8	1		GO:0005501	retinoid binding	1/367	0.535109	0.771553	0.751031	OPN3	1
GO:2001032	regulation of double-strand break repair via nonhomologous end joining	2/348	0.100068	0.721098	0.71619	SIRT7/KMT5B	2		GO:0150034	distal axon	4/369	0.751304	0.858634	0.844255	TIAM2/LMTK2/CABP4/P2RX4	4		GO:0016896	exoribonuclease activity, producing 5'-phosphomonoesters	1/367	0.535109	0.771553	0.751031	EXOSC4	1
GO:0043122	regulation of I-kappaB kinase/NF-kappaB signaling	8/348	0.10072	0.721098	0.71619	CARD19/ESR1/CTH/UNC5CL/EDA/PER1/RELA/TMEM101	8		GO:0098889	intrinsic component of presynaptic membrane	1/369	0.755742	0.860401	0.845992	STX1A	1		GO:0019840	isoprenoid binding	1/367	0.535109	0.771553	0.751031	OPN3	1
GO:0150063	visual system development	11/348	0.100784	0.721098	0.71619	GATA3/RARG/MAB21L2/SKI/JAG1/CABP4/SPRED3/ACVR2B/RARB/WNT16/ROM1	11		GO:0009897	external side of plasma membrane	7/369	0.756762	0.860401	0.845992	ITGA5/TNFRSF4/CD1C/MCAM/SLC7A5/ICOSLG/IL3RA	7		GO:0044390	ubiquitin-like protein conjugating enzyme binding	1/367	0.535109	0.771553	0.751031	RNF5	1
GO:0031669	cellular response to nutrient levels	7/348	0.101654	0.721098	0.71619	PPM1D/CDKN1A/EIF4G1/MN1/ULK1/USF2/UPP1	7		GO:0045171	intercellular bridge	1/369	0.76036	0.862264	0.847824	PCIF1	1		GO:0019902	phosphatase binding	4/367	0.538789	0.774857	0.754246	ANKLE2/STRN4/PDLIM4/CHCHD3	4
GO:0048511	rhythmic process	9/348	0.101765	0.721098	0.71619	AMH/CCAR2/ESR1/CSNK1D/OPN3/ATF5/PER1/RELB/ID1	9		GO:0031253	cell projection membrane	5/369	0.76815	0.865178	0.850689	ITGA5/MYO1D/CLTB/SLC7A5/ROM1	5		GO:0043014	alpha-tubulin binding	1/367	0.544396	0.78067	0.759905	TRIM36	1
GO:1901988	negative regulation of cell cycle phase transition	8/348	0.102412	0.721098	0.71619	HUS1B/CDKN1A/CCAR2/RGCC/ATF5/JADE1/PLK3/DACT1	8		GO:0033116	endoplasmic reticulum-Golgi intermediate compartment membrane	1/369	0.769335	0.865178	0.850689	CSNK1D	1		GO:0033218	amide binding	8/367	0.551934	0.78067	0.759905	NFATC1/CD1C/CLTB/HCRTR1/FASN/SLC7A5/RELA/PANK1	8
GO:0051650	establishment of vesicle localization	6/348	0.102797	0.721098	0.71619	RAB11B/MYO1D/SEC16A/CSNK1D/BICDL2/AP3M2	6		GO:0042571	immunoglobulin complex, circulating	1/369	0.769335	0.865178	0.850689	JCHAIN	1		GO:0003925	G protein activity	1/367	0.553498	0.78067	0.759905	RAB11B	1
GO:0032233	positive regulation of actin filament bundle assembly	3/348	0.103534	0.721098	0.71619	FHOD1/RGCC/ID1	3		GO:0043296	apical junction complex	2/369	0.770795	0.865178	0.850689	UBN1/MICALL2	2		GO:0004532	exoribonuclease activity	1/367	0.553498	0.78067	0.759905	EXOSC4	1
GO:0043112	receptor metabolic process	3/348	0.103534	0.721098	0.71619	RAB11B/LMTK2/SMURF1	3		GO:0005791	rough endoplasmic reticulum	1/369	0.777975	0.867425	0.852898	RANGRF	1		GO:0032451	demethylase activity	1/367	0.553498	0.78067	0.759905	JARID2	1
GO:0061951	establishment of protein localization to plasma membrane	3/348	0.103534	0.721098	0.71619	RILPL2/SEC16A/TAMALIN	3		GO:1905369	endopeptidase complex	1/369	0.777975	0.867425	0.852898	RAD23A	1		GO:0015276	ligand-gated ion channel activity	3/367	0.554736	0.78067	0.759905	ASIC1/P2RX4/CHRND	3
GO:0014074	response to purine-containing compound	5/348	0.103616	0.721098	0.71619	PLAT/FDX1/P2RX4/PER1/CARM1	5		GO:0098858	actin-based cell projection	3/369	0.778711	0.867425	0.852898	MYO1D/TIAM2/SLC7A5	3		GO:0022834	ligand-gated channel activity	3/367	0.554736	0.78067	0.759905	ASIC1/P2RX4/CHRND	3
GO:0045927	positive regulation of growth	8/348	0.10412	0.721098	0.71619	EIF4G1/NTN1/BRAT1/SMURF1/DNPH1/GPAM/EXOSC4/PARP2	8		GO:0005795	Golgi stack	2/369	0.786477	0.871723	0.857125	NAGPA/PLK3	2		GO:0019888	protein phosphatase regulator activity	2/367	0.556135	0.78067	0.759905	ANKLE2/LMTK2	2
GO:1902807	negative regulation of cell cycle G1/S phase transition	4/348	0.105673	0.721098	0.71619	CDKN1A/JADE1/PLK3/DACT1	4		GO:0032838	plasma membrane bounded cell projection cytoplasm	3/369	0.786532	0.871723	0.857125	DNAH17/AP3M2/ODAD4	3		GO:0072341	modified amino acid binding	2/367	0.556135	0.78067	0.759905	SYT9/FASN	2
GO:0010975	regulation of neuron projection development	12/348	0.10581	0.721098	0.71619	GATA3/TIAM2/NR2F1/SF3A2/LZTS3/NTN1/ULK1/SDC2/ID1/CARM1/ACP4/KEL	12		GO:0005798	Golgi-associated vesicle	1/369	0.798189	0.88242	0.867642	CLTB	1		GO:0016758	hexosyltransferase activity	4/367	0.559018	0.78067	0.759905	B3GNT9/B3GALT2/GDPGP1/TMTC4	4
GO:0001945	lymph vessel development	2/348	0.105955	0.721098	0.71619	ACVR2B/PTPN14	2		GO:0000123	histone acetyltransferase complex	1/369	0.809425	0.890572	0.875658	JADE1	1		GO:0015144	carbohydrate transmembrane transporter activity	1/367	0.562418	0.78067	0.759905	SLC45A2	1
GO:0009218	pyrimidine ribonucleotide metabolic process	2/348	0.105955	0.721098	0.71619	UPP1/CTPS1	2		GO:0030426	growth cone	2/369	0.809611	0.890572	0.875658	TIAM2/LMTK2	2		GO:0015175	neutral amino acid transmembrane transporter activity	1/367	0.562418	0.78067	0.759905	SLC7A5	1
GO:0009310	amine catabolic process	2/348	0.105955	0.721098	0.71619	LRTOMT/KMO	2		GO:0098839	postsynaptic density membrane	1/369	0.816567	0.893755	0.878788	SLC16A3	1		GO:0016859	cis-trans isomerase activity	1/367	0.562418	0.78067	0.759905	GSTZ1	1
GO:0010458	exit from mitosis	2/348	0.105955	0.721098	0.71619	SIRT7/RGCC	2		GO:0120111	neuron projection cytoplasm	1/369	0.816567	0.893755	0.878788	AP3M2	1		GO:0030020	extracellular matrix structural constituent conferring tensile strength	1/367	0.562418	0.78067	0.759905	COL17A1	1
GO:0036258	multivesicular body assembly	2/348	0.105955	0.721098	0.71619	CHMP1A/VPS37C	2		GO:0031091	platelet alpha granule	1/369	0.823442	0.894247	0.879271	TIMP1	1		GO:0019903	protein phosphatase binding	3/367	0.56864	0.784994	0.764114	ANKLE2/STRN4/PDLIM4	3
GO:0044819	mitotic G1/S transition checkpoint signaling	2/348	0.105955	0.721098	0.71619	CDKN1A/PLK3	2		GO:0035578	azurophil granule lumen	1/369	0.823442	0.894247	0.879271	GUSB	1		GO:0001046	core promoter sequence-specific DNA binding	1/367	0.571161	0.784994	0.764114	RELA	1
GO:0060325	face morphogenesis	2/348	0.105955	0.721098	0.71619	SKI/ASPH	2		GO:0035579	specific granule membrane	1/369	0.823442	0.894247	0.879271	VAMP8	1		GO:0008137	NADH dehydrogenase (ubiquinone) activity	1/367	0.571161	0.784994	0.764114	NDUFS6	1
GO:0060603	mammary gland duct morphogenesis	2/348	0.105955	0.721098	0.71619	NTN1/ESR1	2		GO:0000932	P-body	1/369	0.83006	0.894247	0.879271	UPF1	1		GO:0008307	structural constituent of muscle	1/367	0.571161	0.784994	0.764114	ASPH	1
GO:0061037	negative regulation of cartilage development	2/348	0.105955	0.721098	0.71619	RARG/RARB	2		GO:0009898	cytoplasmic side of plasma membrane	2/369	0.830488	0.894247	0.879271	SNX9/CDK16	2		GO:0016709	oxidoreductase activity, acting on paired donors, with incorporation or reduction of molecular oxygen, NAD(P)H as one donor, and incorporation of one atom of oxygen	1/367	0.579729	0.790926	0.769889	KMO	1
GO:1902230	negative regulation of intrinsic apoptotic signaling pathway in response to DNA damage	2/348	0.105955	0.721098	0.71619	DDIAS/CCAR2	2		GO:0019897	extrinsic component of plasma membrane	2/369	0.832948	0.894247	0.879271	SNX9/CDK16	2		GO:0050136	NADH dehydrogenase (quinone) activity	1/367	0.579729	0.790926	0.769889	NDUFS6	1
GO:0030879	mammary gland development	5/348	0.10607	0.721098	0.71619	GATA3/NTN1/ESR1/FASN/USF2	5		GO:0030134	COPII-coated ER to Golgi transport vesicle	1/369	0.833275	0.894247	0.879271	SEC16A	1		GO:0051879	Hsp90 protein binding	1/367	0.579729	0.790926	0.769889	AHSA1	1
GO:0044091	membrane biogenesis	3/348	0.107386	0.721098	0.71619	CHMP1A/ANKLE2/NLGN2	3		GO:0032580	Golgi cisterna membrane	1/369	0.833275	0.894247	0.879271	NAGPA	1		GO:0005506	iron ion binding	3/367	0.582274	0.791709	0.770651	FDX1/SCD/PHYH	3
GO:0046530	photoreceptor cell differentiation	3/348	0.107386	0.721098	0.71619	CABP4/CFAP418/ROM1	3		GO:0005775	vacuolar lumen	2/369	0.842468	0.895477	0.880481	GUSB/SDC2	2		GO:0016893	endonuclease activity, active with either ribo- or deoxyribonucleic acids and producing 5'-phosphomonoesters	1/367	0.588127	0.791709	0.770651	DNASE1L3	1
GO:0071559	response to transforming growth factor beta	8/348	0.107583	0.721098	0.71619	PBLD/SKI/SMAD6/SMURF1/FAM89B/SPRED3/ZYX/ID1	8		GO:0031248	protein acetyltransferase complex	1/369	0.842563	0.895477	0.880481	JADE1	1		GO:0022839	ion gated channel activity	1/367	0.588127	0.791709	0.770651	ASIC1	1
GO:0010977	negative regulation of neuron projection development	5/348	0.108553	0.721098	0.71619	NR2F1/NTN1/ULK1/CARM1/ACP4	5		GO:0032587	ruffle membrane	1/369	0.842563	0.895477	0.880481	ITGA5	1		GO:0032266	phosphatidylinositol-3-phosphate binding	1/367	0.588127	0.791709	0.770651	ZFYVE26	1
GO:0044728	DNA methylation or demethylation	4/348	0.108658	0.721098	0.71619	GATA3/PPM1D/MIS18A/NIBAN2	4		GO:1902493	acetyltransferase complex	1/369	0.842563	0.895477	0.880481	JADE1	1		GO:0019887	protein kinase regulator activity	4/367	0.594187	0.791709	0.770651	CDKN1A/MLST8/RGCC/DBF4B	4
GO:0048880	sensory system development	11/348	0.109091	0.721098	0.71619	GATA3/RARG/MAB21L2/SKI/JAG1/CABP4/SPRED3/ACVR2B/RARB/WNT16/ROM1	11		GO:0031256	leading edge membrane	2/369	0.84477	0.89566	0.880661	ITGA5/MYO1D	2		GO:0004722	protein serine/threonine phosphatase activity	2/367	0.59567	0.791709	0.770651	PPM1D/DUSP4	2
GO:0001659	temperature homeostasis	6/348	0.111402	0.721098	0.71619	GADD45G/TLE3/ACVR2B/SCD/ID1/NR1H2	6		GO:0005903	brush border	1/369	0.856909	0.904173	0.889031	MYO1D	1		GO:0005496	steroid binding	2/367	0.59567	0.791709	0.770651	ESR1/HSD11B1	2
GO:0051588	regulation of neurotransmitter transport	4/348	0.111681	0.721098	0.71619	STX1A/SYN1/ASIC1/KMO	4		GO:0045095	keratin filament	1/369	0.856909	0.904173	0.889031	KRTAP5-9	1		GO:0003954	NADH dehydrogenase activity	1/367	0.596357	0.791709	0.770651	NDUFS6	1
GO:1990830	cellular response to leukemia inhibitory factor	4/348	0.111681	0.721098	0.71619	SBNO2/RARG/CTH/JARID2	4		GO:0005796	Golgi lumen	1/369	0.862276	0.907412	0.892216	SDC2	1		GO:0003955	NAD(P)H dehydrogenase (quinone) activity	1/367	0.596357	0.791709	0.770651	NDUFS6	1
GO:0006099	tricarboxylic acid cycle	2/348	0.111934	0.721098	0.71619	DHTKD1/IDH3G	2		GO:0030175	filopodium	1/369	0.864883	0.907412	0.892216	TIAM2	1		GO:0016790	thiolester hydrolase activity	1/367	0.596357	0.791709	0.770651	FASN	1
GO:0014044	Schwann cell development	2/348	0.111934	0.721098	0.71619	SKI/ADGRG6	2		GO:0101002	ficolin-1-rich granule	2/369	0.866166	0.907412	0.892216	C1orf35/GUSB	2		GO:0004386	helicase activity	3/367	0.600023	0.791709	0.770651	DDX51/DHX37/UPF1	3
GO:0021772	olfactory bulb development	2/348	0.111934	0.721098	0.71619	SKI/ATF5	2		GO:1990351	transporter complex	5/369	0.873959	0.913401	0.898105	NDUFA11/NDUFS6/NDUFAF1/TIMM8A/PACC1	5		GO:0016853	isomerase activity	3/367	0.600023	0.791709	0.770651	PBLD/TOP3B/GSTZ1	3
GO:0034472	snRNA 3'-end processing	2/348	0.111934	0.721098	0.71619	INTS6/EXOSC4	2		GO:1905368	peptidase complex	1/369	0.879526	0.917041	0.901684	RAD23A	1		GO:0005178	integrin binding	3/367	0.604383	0.791709	0.770651	VTN/ITGA5/ITGB1BP2	3
GO:0035066	positive regulation of histone acetylation	2/348	0.111934	0.721098	0.71619	GATA3/ARID5A	2		GO:0031985	Golgi cisterna	1/369	0.898576	0.934689	0.919037	NAGPA	1		GO:0004864	protein phosphatase inhibitor activity	1/367	0.604423	0.791709	0.770651	LMTK2	1
GO:0036257	multivesicular body organization	2/348	0.111934	0.721098	0.71619	CHMP1A/VPS37C	2		GO:0045177	apical part of cell	5/369	0.904145	0.938264	0.922551	JAG1/PLAT/SLC16A3/SLC7A5/EDA	5		GO:0005272	sodium channel activity	1/367	0.604423	0.791709	0.770651	ASIC1	1
GO:0046825	regulation of protein export from nucleus	2/348	0.111934	0.721098	0.71619	SIRT7/PTPN14	2		GO:0005793	endoplasmic reticulum-Golgi intermediate compartment	1/369	0.917828	0.950221	0.934309	CSNK1D	1		GO:0016903	oxidoreductase activity, acting on the aldehyde or oxo group of donors	1/367	0.604423	0.791709	0.770651	DHTKD1	1
GO:0060351	cartilage development involved in endochondral bone morphogenesis	2/348	0.111934	0.721098	0.71619	RARG/RARB	2		GO:0000151	ubiquitin ligase complex	3/369	0.925982	0.95534	0.939342	MED30/ANAPC11/ABTB1	3		GO:1904315	transmitter-gated ion channel activity involved in regulation of postsynaptic membrane potential	1/367	0.604423	0.791709	0.770651	CHRND	1
GO:0060390	regulation of SMAD protein signal transduction	2/348	0.111934	0.721098	0.71619	PBLD/FAM89B	2		GO:1902495	transmembrane transporter complex	4/369	0.927114	0.95534	0.939342	NDUFA11/NDUFS6/NDUFAF1/PACC1	4		GO:0004497	monooxygenase activity	2/367	0.61179	0.798316	0.777082	PCBD2/KMO	2
GO:0098868	bone growth	2/348	0.111934	0.721098	0.71619	RARG/RARB	2		GO:0005777	peroxisome	1/369	0.932146	0.955934	0.939925	PHYH	1		GO:0008138	protein tyrosine/serine/threonine phosphatase activity	1/367	0.612329	0.798316	0.777082	DUSP4	1
GO:0030099	myeloid cell differentiation	11/348	0.111947	0.721098	0.71619	RUNX1/GATA3/SBNO2/RARG/JAG1/MT1G/FASN/ZBTB46/ACVR1B/RELB/FAM20C	11		GO:0042579	microbody	1/369	0.932146	0.955934	0.939925	PHYH	1		GO:0051015	actin filament binding	4/367	0.620364	0.806907	0.785444	MYO1D/FHOD1/CORO7/MICALL2	4
GO:0042254	ribosome biogenesis	9/348	0.113013	0.721098	0.71619	DDX51/SIRT7/SART1/DHX37/ZNF622/FTSJ3/BUD23/EXOSC4/ESF1	9		GO:0030667	secretory granule membrane	3/369	0.935494	0.955934	0.939925	VAMP8/SYT9/TMEM184A	3		GO:0008009	chemokine activity	1/367	0.62767	0.808868	0.787353	C5	1
GO:0042552	myelination	5/348	0.113603	0.721098	0.71619	NAB2/RARG/SKI/ADGRG6/KEL	5		GO:0098802	plasma membrane signaling receptor complex	3/369	0.936381	0.955934	0.939925	ITGA5/ACVR2B/ACVR1B	3		GO:0019212	phosphatase inhibitor activity	1/367	0.62767	0.808868	0.787353	LMTK2	1
GO:0042100	B cell proliferation	4/348	0.114741	0.721098	0.71619	CDKN1A/GAPT/TNFRSF4/CTPS1	4		GO:0098862	cluster of actin-based cell projections	1/369	0.951008	0.968619	0.952398	MYO1D	1		GO:0032813	tumor necrosis factor receptor superfamily binding	1/367	0.62767	0.808868	0.787353	EDA	1
GO:0061640	cytoskeleton-dependent cytokinesis	4/348	0.114741	0.721098	0.71619	ZFYVE26/CHMP1A/SNX9/TRIM36	4		GO:0045111	intermediate filament cytoskeleton	2/369	0.956147	0.969792	0.953552	SAP30BP/KRTAP5-9	2		GO:0099529	neurotransmitter receptor activity involved in regulation of postsynaptic membrane potential	1/367	0.62767	0.808868	0.787353	CHRND	1
GO:1901992	positive regulation of mitotic cell cycle phase transition	4/348	0.114741	0.721098	0.71619	EIF4G1/ANAPC11/RGCC/DBF4B	4		GO:0000781	chromosome, telomeric region	1/369	0.957974	0.969792	0.953552	UPF1	1		GO:0008083	growth factor activity	3/367	0.629876	0.80984	0.7883	AMH/TIMP1/JAG1	3
GO:1990823	response to leukemia inhibitory factor	4/348	0.114741	0.721098	0.71619	SBNO2/RARG/CTH/JARID2	4		GO:0019814	immunoglobulin complex	1/369	0.958772	0.969792	0.953552	JCHAIN	1		GO:0016538	cyclin-dependent protein serine/threonine kinase regulator activity	1/367	0.635112	0.812827	0.791207	CDKN1A	1
GO:0008380	RNA splicing	12/348	0.115248	0.721098	0.71619	SUPT6H/SART1/SF3A2/CCAR2/XAB2/ESS2/SNRNP35/PTBP1/RBFOX3/SNRPE/HABP4/FUS	12		GO:0031461	cullin-RING ubiquitin ligase complex	1/369	0.964637	0.973001	0.956707	ANAPC11	1		GO:0016830	carbon-carbon lyase activity	1/367	0.635112	0.812827	0.791207	ME1	1
GO:0001885	endothelial cell development	3/348	0.115253	0.721098	0.71619	ARHGEF26/MYADM/FASN	3		GO:0016324	apical plasma membrane	3/369	0.966367	0.973001	0.956707	JAG1/SLC16A3/SLC7A5	3		GO:0016791	phosphatase activity	5/367	0.646912	0.819599	0.797799	PPM1D/PTPN14/PSPH/ACP4/DUSP4	5
GO:1902750	negative regulation of cell cycle G2/M phase transition	3/348	0.115253	0.721098	0.71619	HUS1B/CDKN1A/ATF5	3		GO:0005882	intermediate filament	1/369	0.983909	0.987344	0.970809	KRTAP5-9	1		GO:0140097	catalytic activity, acting on DNA	4/367	0.648954	0.819599	0.797799	UPF1/TOP3B/CHRAC1/DNASE1L3	4
GO:0030073	insulin secretion	6/348	0.115839	0.721098	0.71619	RAB11B/STX1A/SYT9/ACVR2B/NLGN2/CDK16	6		GO:0032993	protein-DNA complex	1/369	0.9851	0.987344	0.970809	ESR1	1		GO:0004601	peroxidase activity	1/367	0.649554	0.819599	0.797799	GSTZ1	1
GO:0098876	vesicle-mediated transport to the plasma membrane	5/348	0.116169	0.721098	0.71619	RAB11B/LMTK2/SEC16A/TAMALIN/MICALL2	5		GO:0034702	ion channel complex	1/369	0.996419	0.996419	0.979733	PACC1	1		GO:0017046	peptide hormone binding	1/367	0.649554	0.819599	0.797799	HCRTR1	1
GO:0016050	vesicle organization	9/348	0.116349	0.721098	0.71619	STX1A/CHMP1A/VAMP8/SYT9/SEC16A/CSNK1D/SNAP47/PI4K2A/VPS37C	9											GO:1901618	organic hydroxy compound transmembrane transporter activity	1/367	0.649554	0.819599	0.797799	SLC16A3	1
GO:0000041	transition metal ion transport	4/348	0.117837	0.721098	0.71619	RAB11B/CP/LMTK2/CFAP276	4											GO:0003779	actin binding	8/367	0.650979	0.819599	0.797799	MYO1D/FHOD1/SYN1/PDLIM7/BCL7B/PDLIM4/CORO7/MICALL2	8
GO:0099565	chemical synaptic transmission, postsynaptic	4/348	0.117837	0.721098	0.71619	STX1A/P2RX4/CHRND/NLGN2	4											GO:0019208	phosphatase regulator activity	2/367	0.652366	0.819599	0.797799	ANKLE2/LMTK2	2
GO:0006221	pyrimidine nucleotide biosynthetic process	2/348	0.117997	0.721098	0.71619	UPP1/CTPS1	2											GO:0008201	heparin binding	3/367	0.654214	0.819599	0.797799	VTN/TMEM184A/SERPIND1	3
GO:0032480	negative regulation of type I interferon production	2/348	0.117997	0.721098	0.71619	GPATCH3/RELB	2											GO:0008374	O-acyltransferase activity	1/367	0.65656	0.819599	0.797799	GPAM	1
GO:0043304	regulation of mast cell degranulation	2/348	0.117997	0.721098	0.71619	VAMP8/STXBP2	2											GO:0017069	snRNA binding	1/367	0.65656	0.819599	0.797799	SNRNP35	1
GO:0051085	chaperone cofactor-dependent protein refolding	2/348	0.117997	0.721098	0.71619	HSPA14/DNAJB12	2											GO:0031593	polyubiquitin modification-dependent protein binding	1/367	0.65656	0.819599	0.797799	RAD23A	1
GO:0071168	protein localization to chromatin	2/348	0.117997	0.721098	0.71619	ESR1/JARID2	2											GO:0005544	calcium-dependent phospholipid binding	1/367	0.663427	0.824481	0.802551	SYT9	1
GO:0071353	cellular response to interleukin-4	2/348	0.117997	0.721098	0.71619	GATA3/FASN	2											GO:0008408	3'-5' exonuclease activity	1/367	0.663427	0.824481	0.802551	EXOSC4	1
GO:0090114	COPII-coated vesicle budding	2/348	0.117997	0.721098	0.71619	SEC16A/CSNK1D	2											GO:0005080	protein kinase C binding	1/367	0.670156	0.830993	0.80889	DACT1	1
GO:1900745	positive regulation of p38MAPK cascade	2/348	0.117997	0.721098	0.71619	GADD45G/MINK1	2											GO:0016597	amino acid binding	1/367	0.676751	0.834398	0.812204	SHMT2	1
GO:1901380	negative regulation of potassium ion transmembrane transport	2/348	0.117997	0.721098	0.71619	KCNRG/KEL	2											GO:0016684	oxidoreductase activity, acting on peroxide as acceptor	1/367	0.676751	0.834398	0.812204	GSTZ1	1
GO:0016072	rRNA metabolic process	8/348	0.118347	0.721098	0.71619	DDX51/SIRT7/SART1/DHX37/FTSJ3/BUD23/EXOSC4/ESF1	8											GO:0003823	antigen binding	3/367	0.677388	0.834398	0.812204	JCHAIN/CD1C/SLC7A5	3
GO:0000086	G2/M transition of mitotic cell cycle	5/348	0.118764	0.721098	0.71619	HUS1B/PPM1D/CDKN1A/PLK3/DBF4B	5											GO:0004540	ribonuclease activity	2/367	0.680532	0.836039	0.813801	LACTB2/EXOSC4	2
GO:0007272	ensheathment of neurons	5/348	0.118764	0.721098	0.71619	NAB2/RARG/SKI/ADGRG6/KEL	5											GO:0004536	deoxyribonuclease activity	1/367	0.683214	0.836039	0.813801	DNASE1L3	1
GO:0008366	axon ensheathment	5/348	0.118764	0.721098	0.71619	NAB2/RARG/SKI/ADGRG6/KEL	5											GO:0016655	oxidoreductase activity, acting on NAD(P)H, quinone or similar compound as acceptor	1/367	0.683214	0.836039	0.813801	NDUFS6	1
GO:0008584	male gonad development	5/348	0.118764	0.721098	0.71619	GATA3/AMH/DHX37/ESR1/REC8	5											GO:0036002	pre-mRNA binding	1/367	0.689549	0.841944	0.819549	PTBP1	1
GO:1903305	regulation of regulated secretory pathway	5/348	0.118764	0.721098	0.71619	STX1A/VAMP8/SYT9/SYN1/STXBP2	5											GO:0008028	monocarboxylic acid transmembrane transporter activity	1/367	0.695757	0.845823	0.823325	SLC16A3	1
GO:0042093	T-helper cell differentiation	3/348	0.119266	0.721098	0.71619	GATA3/BCL3/RELB	3											GO:0016796	exonuclease activity, active with either ribo- or deoxyribonucleic acids and producing 5'-phosphomonoesters	1/367	0.695757	0.845823	0.823325	EXOSC4	1
GO:0051310	metaphase plate congression	3/348	0.119266	0.721098	0.71619	KIF22/NUDC/CHMP1A	3											GO:0001786	phosphatidylserine binding	1/367	0.701842	0.847186	0.824652	SYT9	1
GO:0006913	nucleocytoplasmic transport	9/348	0.119738	0.721098	0.71619	SIRT7/SUPT6H/CDKN1A/UPF1/SMURF1/RANGRF/BCL3/HIKESHI/PTPN14	9											GO:0022824	transmitter-gated ion channel activity	1/367	0.701842	0.847186	0.824652	CHRND	1
GO:0051169	nuclear transport	9/348	0.119738	0.721098	0.71619	SIRT7/SUPT6H/CDKN1A/UPF1/SMURF1/RANGRF/BCL3/HIKESHI/PTPN14	9											GO:0022835	transmitter-gated channel activity	1/367	0.701842	0.847186	0.824652	CHRND	1
GO:0010717	regulation of epithelial to mesenchymal transition	4/348	0.12097	0.721098	0.71619	GATA3/JAG1/RGCC/SPRED3	4											GO:0003735	structural constituent of ribosome	3/367	0.702952	0.847186	0.824652	MRPL28/MRPL18/MRPL54	3
GO:0035710	CD4-positive, alpha-beta T cell activation	4/348	0.12097	0.721098	0.71619	RUNX1/GATA3/BCL3/RELB	4											GO:0015291	secondary active transmembrane transporter activity	4/367	0.70791	0.851322	0.828678	SLC35E4/SLC16A3/SLC7A5/SLC45A2	4
GO:0038061	NIK/NF-kappaB signaling	5/348	0.121385	0.721098	0.71619	TRIP6/EDA/BCL3/RELA/RELB	5											GO:0004519	endonuclease activity	2/367	0.71101	0.853212	0.830518	LACTB2/DNASE1L3	2
GO:0046546	development of primary male sexual characteristics	5/348	0.121385	0.721098	0.71619	GATA3/AMH/DHX37/ESR1/REC8	5											GO:0017124	SH3 domain binding	2/367	0.71516	0.856351	0.833573	SH3BP2/ITGB1BP2	2
GO:0048284	organelle fusion	5/348	0.121385	0.721098	0.71619	STX1A/VAMP8/SYT9/CHCHD3/SNAP47	5											GO:0043621	protein self-association	1/367	0.719377	0.859555	0.836692	FHOD1	1
GO:0050671	positive regulation of lymphocyte proliferation	5/348	0.121385	0.721098	0.71619	ZNF335/CDKN1A/TNFRSF4/ICOSLG/GPAM	5											GO:0098960	postsynaptic neurotransmitter receptor activity	1/367	0.72499	0.864412	0.841419	CHRND	1
GO:0071496	cellular response to external stimulus	9/348	0.121453	0.721098	0.71619	PPM1D/CDKN1A/EIF4G1/MN1/CASP5/ULK1/USF2/UPP1/HABP4	9											GO:0002039	p53 binding	1/367	0.735883	0.873666	0.850427	PLK3	1
GO:0002697	regulation of immune effector process	10/348	0.121521	0.721098	0.71619	SUPT6H/GATA3/TNFRSF4/CD1C/VAMP8/ARID5A/SLC7A5/STXBP2/KMT5B/DNASE1L3	10											GO:0019843	rRNA binding	1/367	0.735883	0.873666	0.850427	MRPL18	1
GO:0009416	response to light stimulus	9/348	0.123181	0.721098	0.71619	CDKN1A/TIMP1/CCAR2/OPN3/CABP4/BCL3/PER1/RELA/ROM1	9											GO:0016779	nucleotidyltransferase activity	2/367	0.742829	0.87948	0.856087	GDPGP1/CHRAC1	2
GO:0006303	double-strand break repair via nonhomologous end joining	3/348	0.12333	0.721098	0.71619	SIRT7/ATP23/KMT5B	3											GO:0003684	damaged DNA binding	1/367	0.746346	0.87948	0.856087	RAD23A	1
GO:0030193	regulation of blood coagulation	3/348	0.12333	0.721098	0.71619	VTN/PLAT/ADTRP	3											GO:0016782	transferase activity, transferring sulphur-containing groups	1/367	0.751421	0.87948	0.856087	NFS1	1
GO:0090092	regulation of transmembrane receptor protein serine/threonine kinase signaling pathway	8/348	0.123937	0.721098	0.71619	PBLD/SKI/SMAD6/SMURF1/FAM89B/SPRED3/ACVR2B/ACVR1B	8											GO:0004713	protein tyrosine kinase activity	2/367	0.753966	0.87948	0.856087	EFNA4/EFNA3	2
GO:0001662	behavioral fear response	2/348	0.124141	0.721098	0.71619	EIF4G1/ASIC1	2											GO:0008509	anion transmembrane transporter activity	5/367	0.755776	0.87948	0.856087	SLC16A3/SLC7A5/SLC25A2/PACC1/SLC66A1	5
GO:0001881	receptor recycling	2/348	0.124141	0.721098	0.71619	RAB11B/LMTK2	2											GO:0004860	protein kinase inhibitor activity	1/367	0.756395	0.87948	0.856087	CDKN1A	1
GO:0003382	epithelial cell morphogenesis	2/348	0.124141	0.721098	0.71619	ARHGEF26/RILPL2	2											GO:0002020	protease binding	2/367	0.757586	0.87948	0.856087	TIMP1/RAD23A	2
GO:0006336	DNA replication-independent chromatin assembly	2/348	0.124141	0.721098	0.71619	MIS18A/UBN1	2											GO:0061630	ubiquitin protein ligase activity	5/367	0.758203	0.87948	0.856087	MED30/ANAPC11/LONRF3/RNF5/SMURF1	5
GO:0009112	nucleobase metabolic process	2/348	0.124141	0.721098	0.71619	SHMT2/CTPS1	2											GO:0030695	GTPase regulator activity	8/367	0.760532	0.87948	0.856087	ARHGEF26/MCF2L2/TIAM2/GDPGP1/RANBP1/RANGRF/CHN2/GRTP1	8
GO:0009225	nucleotide-sugar metabolic process	2/348	0.124141	0.721098	0.71619	AMDHD2/UGDH	2											GO:0060589	nucleoside-triphosphatase regulator activity	8/367	0.760532	0.87948	0.856087	ARHGEF26/MCF2L2/TIAM2/GDPGP1/RANBP1/RANGRF/CHN2/GRTP1	8
GO:0021988	olfactory lobe development	2/348	0.124141	0.721098	0.71619	SKI/ATF5	2											GO:0004521	endoribonuclease activity	1/367	0.76127	0.87948	0.856087	LACTB2	1
GO:0032633	interleukin-4 production	2/348	0.124141	0.721098	0.71619	GATA3/SLC7A5	2											GO:0042379	chemokine receptor binding	1/367	0.76127	0.87948	0.856087	C5	1
GO:0032673	regulation of interleukin-4 production	2/348	0.124141	0.721098	0.71619	GATA3/SLC7A5	2											GO:0048029	monosaccharide binding	1/367	0.76127	0.87948	0.856087	PHYH	1
GO:0060317	cardiac epithelial to mesenchymal transition	2/348	0.124141	0.721098	0.71619	JAG1/WNT16	2											GO:0003678	DNA helicase activity	1/367	0.766048	0.881972	0.858512	UPF1	1
GO:0099504	synaptic vesicle cycle	6/348	0.124973	0.721098	0.71619	STX1A/SYT9/SYN1/SNAP47/NLGN2/NAPA	6											GO:0019838	growth factor binding	2/367	0.768169	0.881972	0.858512	ACVR2B/ACVR1B	2
GO:1901991	negative regulation of mitotic cell cycle phase transition	6/348	0.124973	0.721098	0.71619	HUS1B/CDKN1A/RGCC/JADE1/PLK3/DACT1	6											GO:0019003	GDP binding	1/367	0.77073	0.881972	0.858512	RAB11B	1
GO:0000280	nuclear division	12/348	0.126612	0.721098	0.71619	SIRT7/KIF22/NUDC/CHMP1A/ANKLE2/ANAPC11/RANBP1/AKAP8/REC8/RGCC/SHOC1/PHF13	12											GO:0042277	peptide binding	5/367	0.772386	0.881972	0.858512	CD1C/CLTB/HCRTR1/SLC7A5/RELA	5
GO:0032946	positive regulation of mononuclear cell proliferation	5/348	0.126708	0.721098	0.71619	ZNF335/CDKN1A/TNFRSF4/ICOSLG/GPAM	5											GO:0043177	organic acid binding	2/367	0.774999	0.881972	0.858512	SHMT2/PHYH	2
GO:0002294	CD4-positive, alpha-beta T cell differentiation involved in immune response	3/348	0.127443	0.721098	0.71619	GATA3/BCL3/RELB	3											GO:0005254	chloride channel activity	1/367	0.775318	0.881972	0.858512	PACC1	1
GO:0009583	detection of light stimulus	3/348	0.127443	0.721098	0.71619	OPN3/CABP4/ROM1	3											GO:0019210	kinase inhibitor activity	1/367	0.775318	0.881972	0.858512	CDKN1A	1
GO:0055021	regulation of cardiac muscle tissue growth	3/348	0.127443	0.721098	0.71619	RUNX1/JARID2/PARP2	3											GO:0004518	nuclease activity	3/367	0.776072	0.881972	0.858512	LACTB2/EXOSC4/DNASE1L3	3
GO:1901224	positive regulation of NIK/NF-kappaB signaling	3/348	0.127443	0.721098	0.71619	TRIP6/EDA/RELA	3											GO:0003725	double-stranded RNA binding	1/367	0.779815	0.884425	0.8609	LRRFIP1	1
GO:1902475	L-alpha-amino acid transmembrane transport	3/348	0.127443	0.721098	0.71619	SLC7A5/SLC25A2/SLC66A1	3											GO:0008194	UDP-glycosyltransferase activity	2/367	0.784916	0.886605	0.863022	B3GNT9/B3GALT2	2
GO:0060070	canonical Wnt signaling pathway	9/348	0.128445	0.721098	0.71619	GATA3/RARG/CCAR2/CSNK1D/TLE3/EDA/JADE1/WNT16/DACT1	9											GO:0015293	symporter activity	2/367	0.784916	0.886605	0.863022	SLC16A3/SLC45A2	2
GO:0030177	positive regulation of Wnt signaling pathway	5/348	0.129409	0.721098	0.71619	SKI/CCAR2/CSNK1D/EDA/DACT1	5											GO:0061659	ubiquitin-like protein ligase activity	5/367	0.788123	0.888261	0.864634	MED30/ANAPC11/LONRF3/RNF5/SMURF1	5
GO:0022613	ribonucleoprotein complex biogenesis	12/348	0.129548	0.721098	0.71619	DDX51/SIRT7/SART1/SF3A2/DHX37/XAB2/ZNF622/FTSJ3/BUD23/SNRPE/EXOSC4/ESF1	12											GO:0030246	carbohydrate binding	4/367	0.789565	0.888261	0.864634	VTN/MAN2A2/GUSB/PHYH	4
GO:0002209	behavioral defense response	2/348	0.13036	0.721098	0.71619	EIF4G1/ASIC1	2											GO:0004527	exonuclease activity	1/367	0.800989	0.897494	0.873622	EXOSC4	1
GO:0002335	mature B cell differentiation	2/348	0.13036	0.721098	0.71619	BCL3/CMTM7	2											GO:0034987	immunoglobulin receptor binding	1/367	0.800989	0.897494	0.873622	JCHAIN	1
GO:0033006	regulation of mast cell activation involved in immune response	2/348	0.13036	0.721098	0.71619	VAMP8/STXBP2	2											GO:0003924	GTPase activity	5/367	0.803003	0.897948	0.874063	RAB11B/GTPBP1/RHOBTB2/TUBB6/RASD1	5
GO:0034405	response to fluid shear stress	2/348	0.13036	0.721098	0.71619	SMAD6/P2RX4	2											GO:0005546	phosphatidylinositol-4,5-bisphosphate binding	1/367	0.808879	0.902709	0.878698	SYT9	1
GO:0034724	DNA replication-independent chromatin organization	2/348	0.13036	0.721098	0.71619	MIS18A/UBN1	2											GO:0016747	acyltransferase activity, transferring groups other than amino-acyl groups	3/367	0.812899	0.905384	0.881302	SIRT7/FASN/GPAM	3
GO:0035590	purinergic nucleotide receptor signaling pathway	2/348	0.13036	0.721098	0.71619	P2RX4/P2RY13	2											GO:0022804	active transmembrane transporter activity	6/367	0.819405	0.910813	0.886587	CYB561A3/NDUFS6/SLC35E4/SLC16A3/SLC7A5/SLC45A2	6
GO:0043162	ubiquitin-dependent protein catabolic process via the multivesicular body sorting pathway	2/348	0.13036	0.721098	0.71619	CHMP1A/VPS37C	2											GO:0003730	mRNA 3'-UTR binding	3/367	0.822434	0.911133	0.886898	ELAVL3/EXOSC4/FUS	3
GO:0043276	anoikis	2/348	0.13036	0.721098	0.71619	ITGA5/BRMS1	2											GO:0045182	translation regulator activity	6/367	0.822959	0.911133	0.886898	SHMT2/GTPBP1/EIF4G1/ABTB1/EIF3B/AIRE	6
GO:0048536	spleen development	2/348	0.13036	0.721098	0.71619	JARID2/BCL3	2											GO:0005253	anion channel activity	1/367	0.827265	0.91228	0.888015	PACC1	1
GO:0050850	positive regulation of calcium-mediated signaling	2/348	0.13036	0.721098	0.71619	PTBP1/P2RX4	2											GO:0042562	hormone binding	1/367	0.827265	0.91228	0.888015	HCRTR1	1
GO:0060323	head morphogenesis	2/348	0.13036	0.721098	0.71619	SKI/ASPH	2											GO:0016407	acetyltransferase activity	1/367	0.830725	0.914289	0.88997	FASN	1
GO:0070670	response to interleukin-4	2/348	0.13036	0.721098	0.71619	GATA3/FASN	2											GO:0015297	antiporter activity	1/367	0.834115	0.916213	0.891843	SLC35E4	1
GO:0099174	regulation of presynapse organization	2/348	0.13036	0.721098	0.71619	EIF4G1/NLGN2	2											GO:0015399	primary active transmembrane transporter activity	2/367	0.836704	0.917252	0.892854	CYB561A3/NDUFS6	2
GO:1902692	regulation of neuroblast proliferation	2/348	0.13036	0.721098	0.71619	ZNF335/WDR62	2											GO:0016410	N-acyltransferase activity	1/367	0.840695	0.919819	0.895353	SIRT7	1
GO:1905606	regulation of presynapse assembly	2/348	0.13036	0.721098	0.71619	EIF4G1/NLGN2	2											GO:0016874	ligase activity	2/367	0.844153	0.921795	0.897277	GHDC/CTPS1	2
GO:0006906	vesicle fusion	4/348	0.130579	0.721098	0.71619	STX1A/VAMP8/SYT9/SNAP47	4											GO:0042578	phosphoric ester hydrolase activity	5/367	0.857621	0.934255	0.909405	PPM1D/PTPN14/PSPH/ACP4/DUSP4	5
GO:0002287	alpha-beta T cell activation involved in immune response	3/348	0.131606	0.721098	0.71619	GATA3/BCL3/RELB	3											GO:0004896	cytokine receptor activity	1/367	0.858912	0.934255	0.909405	IL3RA	1
GO:0002293	alpha-beta T cell differentiation involved in immune response	3/348	0.131606	0.721098	0.71619	GATA3/BCL3/RELB	3											GO:0031406	carboxylic acid binding	2/367	0.862534	0.934497	0.909641	SHMT2/PHYH	2
GO:0002720	positive regulation of cytokine production involved in immune response	3/348	0.131606	0.721098	0.71619	GATA3/ARID5A/SLC7A5	3											GO:0015108	chloride transmembrane transporter activity	1/367	0.864511	0.934497	0.909641	PACC1	1
GO:0010611	regulation of cardiac muscle hypertrophy	3/348	0.131606	0.721098	0.71619	JARID2/P2RX4/PARP2	3											GO:0004842	ubiquitin-protein transferase activity	6/367	0.865688	0.934497	0.909641	MED30/ANAPC11/LONRF3/RNF5/SMURF1/TRIM36	6
GO:0061180	mammary gland epithelium development	3/348	0.131606	0.721098	0.71619	GATA3/NTN1/ESR1	3											GO:1901981	phosphatidylinositol phosphate binding	2/367	0.866808	0.934497	0.909641	ZFYVE26/SYT9	2
GO:0072665	protein localization to vacuole	3/348	0.131606	0.721098	0.71619	SMURF1/VPS37C/NAGPA	3											GO:0016746	acyltransferase activity	3/367	0.86777	0.934497	0.909641	SIRT7/FASN/GPAM	3
GO:1900046	regulation of hemostasis	3/348	0.131606	0.721098	0.71619	VTN/PLAT/ADTRP	3											GO:0008234	cysteine-type peptidase activity	2/367	0.872993	0.934497	0.909641	OTUB1/CASP5	2
GO:2000756	regulation of peptidyl-lysine acetylation	3/348	0.131606	0.721098	0.71619	THAP7/GATA3/ARID5A	3											GO:0008022	protein C-terminus binding	2/367	0.874995	0.934497	0.909641	MID1IP1/ID1	2
GO:0010817	regulation of hormone levels	13/348	0.132848	0.721098	0.71619	RAB11B/GATA3/STX1A/VAMP8/ESR1/SYT9/FDX1/SLC7A5/ACVR2B/DISP1/NIBAN2/NLGN2/CDK16	13											GO:0008094	ATP-dependent activity, acting on DNA	1/367	0.875052	0.934497	0.909641	UPF1	1
GO:0009060	aerobic respiration	6/348	0.134449	0.721098	0.71619	SHMT2/CHCHD10/NDUFS6/NDUFAF1/DHTKD1/IDH3G	6											GO:0005525	GTP binding	5/367	0.877044	0.934497	0.909641	RAB11B/GTPBP1/RHOBTB2/TUBB6/RASD1	5
GO:0015807	L-amino acid transport	3/348	0.135815	0.721098	0.71619	SLC7A5/SLC25A2/SLC66A1	3											GO:0005200	structural constituent of cytoskeleton	1/367	0.877556	0.934497	0.909641	TUBB6	1
GO:0000460	maturation of 5.8S rRNA	2/348	0.13665	0.721098	0.71619	FTSJ3/EXOSC4	2											GO:0015294	solute:cation symporter activity	1/367	0.877556	0.934497	0.909641	SLC45A2	1
GO:0002446	neutrophil mediated immunity	2/348	0.13665	0.721098	0.71619	STXBP2/DNASE1L3	2											GO:0004843	cysteine-type deubiquitinase activity	1/367	0.882417	0.937883	0.912936	OTUB1	1
GO:0010614	negative regulation of cardiac muscle hypertrophy	2/348	0.13665	0.721098	0.71619	JARID2/P2RX4	2											GO:1902936	phosphatidylinositol bisphosphate binding	1/367	0.884774	0.938601	0.913635	SYT9	1
GO:0019068	virion assembly	2/348	0.13665	0.721098	0.71619	CHMP1A/VPS37C	2											GO:0030594	neurotransmitter receptor activity	1/367	0.893743	0.945247	0.920105	CHRND	1
GO:0035137	hindlimb morphogenesis	2/348	0.13665	0.721098	0.71619	RARG/RARB	2											GO:0019787	ubiquitin-like protein transferase activity	6/367	0.897288	0.945247	0.920105	MED30/ANAPC11/LONRF3/RNF5/SMURF1/TRIM36	6
GO:0042558	pteridine-containing compound metabolic process	2/348	0.13665	0.721098	0.71619	SHMT2/PCBD2	2											GO:0101005	deubiquitinase activity	1/367	0.897962	0.945247	0.920105	OTUB1	1
GO:1901658	glycosyl compound catabolic process	2/348	0.13665	0.721098	0.71619	GUSB/UPP1	2											GO:0046982	protein heterodimerization activity	4/367	0.900467	0.945247	0.920105	MEF2D/BUD23/USF2/CHRAC1	4
GO:1904031	positive regulation of cyclin-dependent protein kinase activity	2/348	0.13665	0.721098	0.71619	CDKN1A/RGCC	2											GO:0019001	guanyl nucleotide binding	5/367	0.904793	0.945247	0.920105	RAB11B/GTPBP1/RHOBTB2/TUBB6/RASD1	5
GO:0007033	vacuole organization	6/348	0.13687	0.721098	0.71619	RNF5/ATG101/SMURF1/ULK1/NAGPA/ACP4	6											GO:0032561	guanyl ribonucleotide binding	5/367	0.904793	0.945247	0.920105	RAB11B/GTPBP1/RHOBTB2/TUBB6/RASD1	5
GO:0031345	negative regulation of cell projection organization	6/348	0.13687	0.721098	0.71619	NR2F1/NTN1/ULK1/ID1/CARM1/ACP4	6											GO:0005543	phospholipid binding	6/367	0.907	0.945247	0.920105	ZFYVE26/JCHAIN/JAG1/SYT9/SMURF1/SNX9	6
GO:0000045	autophagosome assembly	4/348	0.137155	0.721098	0.71619	RNF5/ATG101/SMURF1/ULK1	4											GO:0005262	calcium channel activity	1/367	0.909644	0.945247	0.920105	P2RX4	1
GO:1903532	positive regulation of secretion by cell	8/348	0.13751	0.721098	0.71619	STX1A/VAMP8/SYT9/RGCC/KMO/P2RX4/NR1H2/NLGN2	8											GO:0022836	gated channel activity	4/367	0.91017	0.945247	0.920105	ASIC1/PACC1/P2RX4/CHRND	4
GO:0045333	cellular respiration	7/348	0.138177	0.721098	0.71619	SHMT2/CHCHD10/NDUFS6/NDUFAF1/OPN3/DHTKD1/IDH3G	7											GO:0004197	cysteine-type endopeptidase activity	1/367	0.911457	0.945247	0.920105	CASP5	1
GO:0061077	chaperone-mediated protein folding	3/348	0.140071	0.721098	0.71619	HSPA14/DNAJB8/DNAJB12	3											GO:0015078	proton transmembrane transporter activity	1/367	0.911457	0.945247	0.920105	SLC45A2	1
GO:1902749	regulation of cell cycle G2/M phase transition	4/348	0.140493	0.721098	0.71619	HUS1B/CDKN1A/ATF5/DBF4B	4											GO:0035091	phosphatidylinositol binding	3/367	0.911812	0.945247	0.920105	ZFYVE26/SYT9/SNX9	3
GO:2000060	positive regulation of ubiquitin-dependent protein catabolic process	4/348	0.140493	0.721098	0.71619	CSNK1D/SMURF1/PLK3/RAD23A	4											GO:0005096	GTPase activator activity	3/367	0.913061	0.945247	0.920105	RANBP1/CHN2/GRTP1	3
GO:0022407	regulation of cell-cell adhesion	12/348	0.141667	0.721098	0.71619	SART1/RUNX1/GATA3/JAG1/MYADM/SOCS6/RGCC/MINK1/ICOSLG/GPAM/RELA/ADTRP	12											GO:0019783	ubiquitin-like protein peptidase activity	1/367	0.918353	0.948901	0.923661	OTUB1	1
GO:0007369	gastrulation	6/348	0.141773	0.721098	0.71619	VTN/ITGA5/MYADM/UGDH/ACVR2B/DUSP4	6											GO:0140101	catalytic activity, acting on a tRNA	1/367	0.919992	0.948901	0.923661	DUS3L	1
GO:0006904	vesicle docking involved in exocytosis	2/348	0.143005	0.721098	0.71619	STX1A/STXBP2	2											GO:0001664	G protein-coupled receptor binding	3/367	0.928943	0.956366	0.930928	CALCB/C5/WNT16	3
GO:0016180	snRNA processing	2/348	0.143005	0.721098	0.71619	INTS6/EXOSC4	2											GO:0015085	calcium ion transmembrane transporter activity	1/367	0.934678	0.960498	0.93495	P2RX4	1
GO:0042789	mRNA transcription by RNA polymerase II	2/348	0.143005	0.721098	0.71619	SUPT6H/TFCP2	2											GO:0020037	heme binding	1/367	0.93977	0.963955	0.938315	CFAP276	1
GO:1901990	regulation of mitotic cell cycle phase transition	9/348	0.143054	0.721098	0.71619	HUS1B/CDKN1A/EIF4G1/ANAPC11/RGCC/JADE1/PLK3/DBF4B/DACT1	9											GO:0019955	cytokine binding	1/367	0.942165	0.964639	0.938981	IL3RA	1
GO:0090174	organelle membrane fusion	4/348	0.143862	0.721098	0.71619	STX1A/VAMP8/SYT9/SNAP47	4											GO:0008528	G protein-coupled peptide receptor activity	1/367	0.949825	0.966649	0.940937	HCRTR1	1
GO:0090263	positive regulation of canonical Wnt signaling pathway	4/348	0.143862	0.721098	0.71619	CCAR2/CSNK1D/EDA/DACT1	4											GO:0140375	immune receptor activity	1/367	0.949825	0.966649	0.940937	IL3RA	1
GO:0014743	regulation of muscle hypertrophy	3/348	0.14437	0.721098	0.71619	JARID2/P2RX4/PARP2	3											GO:0046906	tetrapyrrole binding	1/367	0.950833	0.966649	0.940937	CFAP276	1
GO:0050818	regulation of coagulation	3/348	0.14437	0.721098	0.71619	VTN/PLAT/ADTRP	3											GO:0015081	sodium ion transmembrane transporter activity	1/367	0.951822	0.966649	0.940937	ASIC1	1
GO:0051568	histone H3-K4 methylation	3/348	0.14437	0.721098	0.71619	ZNF335/GATA3/SETD1B	3											GO:0015103	inorganic anion transmembrane transporter activity	1/367	0.95279	0.966649	0.940937	PACC1	1
GO:0099518	vesicle cytoskeletal trafficking	3/348	0.14437	0.721098	0.71619	MYO1D/BICDL2/AP3M2	3											GO:0001653	peptide receptor activity	1/367	0.95558	0.96772	0.94198	HCRTR1	1
GO:0071214	cellular response to abiotic stimulus	9/348	0.146834	0.721098	0.71619	RAB11B/GATA3/CDKN1A/TIMP1/CASP5/OPN3/ASIC1/RELB/HABP4	9											GO:0015267	channel activity	5/367	0.968495	0.976773	0.950792	ASIC1/PACC1/P2RX4/CHRND/PANX2	5
GO:0104004	cellular response to environmental stimulus	9/348	0.146834	0.721098	0.71619	RAB11B/GATA3/CDKN1A/TIMP1/CASP5/OPN3/ASIC1/RELB/HABP4	9											GO:0022803	passive transmembrane transporter activity	5/367	0.968909	0.976773	0.950792	ASIC1/PACC1/P2RX4/CHRND/PANX2	5
GO:0002824	positive regulation of adaptive immune response based on somatic recombination of immune receptors built from immunoglobulin superfamily domains	4/348	0.147264	0.721098	0.71619	GATA3/CD1C/ARID5A/KMT5B	4											GO:0005261	cation channel activity	3/367	0.969771	0.976773	0.950792	ASIC1/P2RX4/CHRND	3
GO:1901222	regulation of NIK/NF-kappaB signaling	4/348	0.147264	0.721098	0.71619	TRIP6/EDA/BCL3/RELA	4											GO:0005216	ion channel activity	4/367	0.977884	0.98317	0.957018	ASIC1/PACC1/P2RX4/CHRND	4
GO:2000779	regulation of double-strand break repair	4/348	0.147264	0.721098	0.71619	SIRT7/OTUB1/KMT5B/FUS	4											GO:0022853	active ion transmembrane transporter activity	1/367	0.994203	0.997779	0.97124	SLC45A2	1
GO:0035567	non-canonical Wnt signaling pathway	3/348	0.148713	0.721098	0.71619	CSNK1D/SMURF1/DACT1	3											GO:0030371	translation repressor activity	1/367	0.997334	0.998382	0.971826	SHMT2	1
GO:0043966	histone H3 acetylation	3/348	0.148713	0.721098	0.71619	GATA3/JADE1/PER1	3											GO:0046873	metal ion transmembrane transporter activity	2/367	0.998382	0.998382	0.971826	ASIC1/P2RX4	2
GO:0000154	rRNA modification	2/348	0.149421	0.721098	0.71619	FTSJ3/BUD23	2
GO:0014741	negative regulation of muscle hypertrophy	2/348	0.149421	0.721098	0.71619	JARID2/P2RX4	2
GO:0031076	embryonic camera-type eye development	2/348	0.149421	0.721098	0.71619	RARG/WNT16	2
GO:0042092	type 2 immune response	2/348	0.149421	0.721098	0.71619	GATA3/BCL3	2
GO:0042596	fear response	2/348	0.149421	0.721098	0.71619	EIF4G1/ASIC1	2
GO:0051084	'de novo' post-translational protein folding	2/348	0.149421	0.721098	0.71619	HSPA14/DNAJB12	2
GO:0072528	pyrimidine-containing compound biosynthetic process	2/348	0.149421	0.721098	0.71619	UPP1/CTPS1	2
GO:2000279	negative regulation of DNA biosynthetic process	2/348	0.149421	0.721098	0.71619	CDKN1A/NIBAN2	2
GO:2000758	positive regulation of peptidyl-lysine acetylation	2/348	0.149421	0.721098	0.71619	GATA3/ARID5A	2
GO:0046632	alpha-beta T cell differentiation	4/348	0.150696	0.721098	0.71619	RUNX1/GATA3/BCL3/RELB	4
GO:0048640	negative regulation of developmental growth	4/348	0.150696	0.721098	0.71619	CDKN1A/NTN1/JARID2/ULK1	4
GO:1905037	autophagosome organization	4/348	0.150696	0.721098	0.71619	RNF5/ATG101/SMURF1/ULK1	4
GO:0002381	immunoglobulin production involved in immunoglobulin-mediated immune response	3/348	0.153098	0.721098	0.71619	SUPT6H/GAPT/KMT5B	3
GO:0033555	multicellular organismal response to stress	3/348	0.153098	0.721098	0.71619	EIF4G1/ASIC1/P2RX4	3
GO:0046395	carboxylic acid catabolic process	7/348	0.153905	0.721098	0.71619	SHMT2/ILVBL/AMDHD2/KMO/GSTZ1/ADTRP/PHYH	7
GO:0051216	cartilage development	6/348	0.154378	0.721098	0.71619	RUNX1/TIMP1/RARG/ARID5A/MEF2D/RARB	6
GO:0002369	T cell cytokine production	2/348	0.155894	0.721098	0.71619	GATA3/ARID5A	2
GO:0002724	regulation of T cell cytokine production	2/348	0.155894	0.721098	0.71619	GATA3/ARID5A	2
GO:0032965	regulation of collagen biosynthetic process	2/348	0.155894	0.721098	0.71619	RUNX1/RGCC	2
GO:0033260	nuclear DNA replication	2/348	0.155894	0.721098	0.71619	UPF1/DBF4B	2
GO:0035886	vascular associated smooth muscle cell differentiation	2/348	0.155894	0.721098	0.71619	NFATC1/CTH	2
GO:0040036	regulation of fibroblast growth factor receptor signaling pathway	2/348	0.155894	0.721098	0.71619	GATA3/FAM20C	2
GO:0045191	regulation of isotype switching	2/348	0.155894	0.721098	0.71619	SUPT6H/KMT5B	2
GO:0046329	negative regulation of JNK cascade	2/348	0.155894	0.721098	0.71619	PER1/DACT1	2
GO:0070286	axonemal dynein complex assembly	2/348	0.155894	0.721098	0.71619	DNAH17/ODAD4	2
GO:1902229	regulation of intrinsic apoptotic signaling pathway in response to DNA damage	2/348	0.155894	0.721098	0.71619	DDIAS/CCAR2	2
GO:0032984	protein-containing complex disassembly	7/348	0.156217	0.721098	0.71619	CHMP1A/UPF1/VAMP8/ASPH/NCKAP5L/MID1IP1/NAPA	7
GO:0002637	regulation of immunoglobulin production	3/348	0.157523	0.721098	0.71619	SUPT6H/TNFRSF4/KMT5B	3
GO:0006305	DNA alkylation	3/348	0.157523	0.721098	0.71619	PPM1D/MIS18A/NIBAN2	3
GO:0006306	DNA methylation	3/348	0.157523	0.721098	0.71619	PPM1D/MIS18A/NIBAN2	3
GO:0051298	centrosome duplication	3/348	0.157523	0.721098	0.71619	CHMP1A/CEP295NL/WDR62	3
GO:0060420	regulation of heart growth	3/348	0.157523	0.721098	0.71619	RUNX1/JARID2/PARP2	3
GO:0002526	acute inflammatory response	4/348	0.157652	0.721098	0.71619	GATA3/HP/ITIH4/DNASE1L3	4
GO:0018958	phenol-containing compound metabolic process	4/348	0.157652	0.721098	0.71619	GATA3/OPN3/LRTOMT/SLC45A2	4
GO:0099003	vesicle-mediated transport in synapse	6/348	0.159555	0.721098	0.71619	STX1A/SYT9/SYN1/SNAP47/NLGN2/NAPA	6
GO:0042303	molting cycle	4/348	0.161174	0.721098	0.71619	EDA/ACVR1B/PER1/RELA	4
GO:0042633	hair cycle	4/348	0.161174	0.721098	0.71619	EDA/ACVR1B/PER1/RELA	4
GO:0061512	protein localization to cilium	3/348	0.161987	0.721098	0.71619	CSNK1D/ROM1/ODAD4	3
GO:0140056	organelle localization by membrane tethering	3/348	0.161987	0.721098	0.71619	STX1A/VAMP8/STXBP2	3
GO:0003016	respiratory system process	2/348	0.162419	0.721098	0.71619	NLGN2/ODAD4	2
GO:0032506	cytokinetic process	2/348	0.162419	0.721098	0.71619	CHMP1A/SNX9	2
GO:0032941	secretion by tissue	2/348	0.162419	0.721098	0.71619	VAMP8/NR1H2	2
GO:0042491	inner ear auditory receptor cell differentiation	2/348	0.162419	0.721098	0.71619	JAG1/LRTOMT	2
GO:0043267	negative regulation of potassium ion transport	2/348	0.162419	0.721098	0.71619	KCNRG/KEL	2
GO:0045923	positive regulation of fatty acid metabolic process	2/348	0.162419	0.721098	0.71619	MID1IP1/NR1H2	2
GO:0051569	regulation of histone H3-K4 methylation	2/348	0.162419	0.721098	0.71619	ZNF335/GATA3	2
GO:0098815	modulation of excitatory postsynaptic potential	2/348	0.162419	0.721098	0.71619	STX1A/NLGN2	2
GO:0016054	organic acid catabolic process	7/348	0.163249	0.721098	0.71619	SHMT2/ILVBL/AMDHD2/KMO/GSTZ1/ADTRP/PHYH	7
GO:0051168	nuclear export	5/348	0.163774	0.721098	0.71619	SIRT7/SUPT6H/UPF1/SMURF1/PTPN14	5
GO:0000077	DNA damage checkpoint signaling	4/348	0.164724	0.721098	0.71619	HUS1B/CDKN1A/CCAR2/PLK3	4
GO:0002821	positive regulation of adaptive immune response	4/348	0.164724	0.721098	0.71619	GATA3/CD1C/ARID5A/KMT5B	4
GO:0018107	peptidyl-threonine phosphorylation	4/348	0.164724	0.721098	0.71619	EIF4G1/LMTK2/ULK1/ACVR1B	4
GO:0022408	negative regulation of cell-cell adhesion	6/348	0.164806	0.721098	0.71619	RUNX1/JAG1/MYADM/SOCS6/RGCC/ADTRP	6
GO:0002292	T cell differentiation involved in immune response	3/348	0.166489	0.721098	0.71619	GATA3/BCL3/RELB	3
GO:0061045	negative regulation of wound healing	3/348	0.166489	0.721098	0.71619	VTN/PLAT/ADTRP	3
GO:1903364	positive regulation of cellular protein catabolic process	5/348	0.16679	0.721098	0.71619	CSNK1D/SMURF1/PLK3/RAD23A/DACT1	5
GO:0002286	T cell activation involved in immune response	4/348	0.168302	0.721098	0.71619	GATA3/CD1C/BCL3/RELB	4
GO:0007517	muscle organ development	9/348	0.168499	0.721098	0.71619	HIVEP3/SKI/MEF2D/DISP1/KMT5B/CHRND/ITGB1BP2/NIBAN2/KEL	9
GO:0010719	negative regulation of epithelial to mesenchymal transition	2/348	0.168992	0.721098	0.71619	GATA3/SPRED3	2
GO:0017158	regulation of calcium ion-dependent exocytosis	2/348	0.168992	0.721098	0.71619	STX1A/SYT9	2
GO:0019432	triglyceride biosynthetic process	2/348	0.168992	0.721098	0.71619	GPAM/NR1H2	2
GO:0034331	cell junction maintenance	2/348	0.168992	0.721098	0.71619	CHCHD10/NLGN2	2
GO:0051954	positive regulation of amine transport	2/348	0.168992	0.721098	0.71619	STX1A/KMO	2
GO:0070665	positive regulation of leukocyte proliferation	5/348	0.169828	0.721098	0.71619	ZNF335/CDKN1A/TNFRSF4/ICOSLG/GPAM	5
GO:0031668	cellular response to extracellular stimulus	7/348	0.170421	0.721098	0.71619	PPM1D/CDKN1A/EIF4G1/MN1/ULK1/USF2/UPP1	7
GO:0000050	urea cycle	1/348	0.170462	0.721098	0.71619	SLC25A2	1
GO:0003183	mitral valve morphogenesis	1/348	0.170462	0.721098	0.71619	SMAD6	1
GO:0003418	growth plate cartilage chondrocyte differentiation	1/348	0.170462	0.721098	0.71619	RARG	1
GO:0006655	phosphatidylglycerol biosynthetic process	1/348	0.170462	0.721098	0.71619	GPAM	1
GO:0007440	foregut morphogenesis	1/348	0.170462	0.721098	0.71619	ACVR2B	1
GO:0009113	purine nucleobase biosynthetic process	1/348	0.170462	0.721098	0.71619	SHMT2	1
GO:0010172	embryonic body morphogenesis	1/348	0.170462	0.721098	0.71619	MAB21L2	1
GO:0010968	regulation of microtubule nucleation	1/348	0.170462	0.721098	0.71619	RANGRF	1
GO:0014010	Schwann cell proliferation	1/348	0.170462	0.721098	0.71619	SKI	1
GO:0016081	synaptic vesicle docking	1/348	0.170462	0.721098	0.71619	STX1A	1
GO:0016139	glycoside catabolic process	1/348	0.170462	0.721098	0.71619	GUSB	1
GO:0019614	catechol-containing compound catabolic process	1/348	0.170462	0.721098	0.71619	LRTOMT	1
GO:0032060	bleb assembly	1/348	0.170462	0.721098	0.71619	EMP1	1
GO:0032754	positive regulation of interleukin-5 production	1/348	0.170462	0.721098	0.71619	GATA3	1
GO:0033314	mitotic DNA replication checkpoint signaling	1/348	0.170462	0.721098	0.71619	HUS1B	1
GO:0033327	Leydig cell differentiation	1/348	0.170462	0.721098	0.71619	AMH	1
GO:0035247	peptidyl-arginine omega-N-methylation	1/348	0.170462	0.721098	0.71619	CARM1	1
GO:0035457	cellular response to interferon-alpha	1/348	0.170462	0.721098	0.71619	GATA3	1
GO:0035860	glial cell-derived neurotrophic factor receptor signaling pathway	1/348	0.170462	0.721098	0.71619	GATA3	1
GO:0035999	tetrahydrofolate interconversion	1/348	0.170462	0.721098	0.71619	SHMT2	1
GO:0038007	netrin-activated signaling pathway	1/348	0.170462	0.721098	0.71619	UNC5CL	1
GO:0042420	dopamine catabolic process	1/348	0.170462	0.721098	0.71619	LRTOMT	1
GO:0042424	catecholamine catabolic process	1/348	0.170462	0.721098	0.71619	LRTOMT	1
GO:0043653	mitochondrial fragmentation involved in apoptotic process	1/348	0.170462	0.721098	0.71619	CCAR2	1
GO:0045144	meiotic sister chromatid segregation	1/348	0.170462	0.721098	0.71619	REC8	1
GO:0051006	positive regulation of lipoprotein lipase activity	1/348	0.170462	0.721098	0.71619	NR1H2	1
GO:0051177	meiotic sister chromatid cohesion	1/348	0.170462	0.721098	0.71619	REC8	1
GO:0051351	positive regulation of ligase activity	1/348	0.170462	0.721098	0.71619	MID1IP1	1
GO:0051660	establishment of centrosome localization	1/348	0.170462	0.721098	0.71619	FHOD1	1
GO:0060068	vagina development	1/348	0.170462	0.721098	0.71619	ESR1	1
GO:0070327	thyroid hormone transport	1/348	0.170462	0.721098	0.71619	SLC7A5	1
GO:0070391	response to lipoteichoic acid	1/348	0.170462	0.721098	0.71619	RELA	1
GO:0071223	cellular response to lipoteichoic acid	1/348	0.170462	0.721098	0.71619	RELA	1
GO:0072070	loop of Henle development	1/348	0.170462	0.721098	0.71619	JAG1	1
GO:0090557	establishment of endothelial intestinal barrier	1/348	0.170462	0.721098	0.71619	FASN	1
GO:0097105	presynaptic membrane assembly	1/348	0.170462	0.721098	0.71619	NLGN2	1
GO:0098887	neurotransmitter receptor transport, endosome to postsynaptic membrane	1/348	0.170462	0.721098	0.71619	TAMALIN	1
GO:0099639	neurotransmitter receptor transport, endosome to plasma membrane	1/348	0.170462	0.721098	0.71619	TAMALIN	1
GO:1901203	positive regulation of extracellular matrix assembly	1/348	0.170462	0.721098	0.71619	RGCC	1
GO:1901748	leukotriene D4 metabolic process	1/348	0.170462	0.721098	0.71619	GGTLC2	1
GO:1901750	leukotriene D4 biosynthetic process	1/348	0.170462	0.721098	0.71619	GGTLC2	1
GO:1902959	regulation of aspartic-type endopeptidase activity involved in amyloid precursor protein catabolic process	1/348	0.170462	0.721098	0.71619	EFNA3	1
GO:1904338	regulation of dopaminergic neuron differentiation	1/348	0.170462	0.721098	0.71619	CSNK1D	1
GO:1904896	ESCRT complex disassembly	1/348	0.170462	0.721098	0.71619	CHMP1A	1
GO:1904903	ESCRT III complex disassembly	1/348	0.170462	0.721098	0.71619	CHMP1A	1
GO:1905941	positive regulation of gonad development	1/348	0.170462	0.721098	0.71619	DHX37	1
GO:1990822	basic amino acid transmembrane transport	1/348	0.170462	0.721098	0.71619	SLC66A1	1
GO:2000018	regulation of male gonad development	1/348	0.170462	0.721098	0.71619	DHX37	1
GO:2000048	negative regulation of cell-cell adhesion mediated by cadherin	1/348	0.170462	0.721098	0.71619	RGCC	1
GO:0032729	positive regulation of interferon-gamma production	3/348	0.171028	0.721098	0.71619	ARID5A/SLC7A5/BCL3	3
GO:0051149	positive regulation of muscle cell differentiation	3/348	0.171028	0.721098	0.71619	CTH/PARP2/NIBAN2	3
GO:0002708	positive regulation of lymphocyte mediated immunity	4/348	0.171908	0.721098	0.71619	GATA3/CD1C/ARID5A/KMT5B	4
GO:0032609	interferon-gamma production	4/348	0.171908	0.721098	0.71619	GATA3/ARID5A/SLC7A5/BCL3	4
GO:0032649	regulation of interferon-gamma production	4/348	0.171908	0.721098	0.71619	GATA3/ARID5A/SLC7A5/BCL3	4
GO:0042752	regulation of circadian rhythm	4/348	0.171908	0.721098	0.71619	CCAR2/CSNK1D/OPN3/PER1	4
GO:0030111	regulation of Wnt signaling pathway	9/348	0.172592	0.721098	0.71619	NFATC1/SKI/CCAR2/HIC1/CSNK1D/TLE3/EDA/JADE1/DACT1	9
GO:0042113	B cell activation	9/348	0.172592	0.721098	0.71619	SUPT6H/CDKN1A/GAPT/TNFRSF4/BCL3/ICOSLG/KMT5B/CMTM7/CTPS1	9
GO:2001020	regulation of response to DNA damage stimulus	7/348	0.172842	0.721098	0.71619	SIRT7/DDIAS/OTUB1/CCAR2/HIC1/KMT5B/FUS	7
GO:0042060	wound healing	11/348	0.174057	0.721098	0.71619	VTN/TNFRSF12A/ITGA5/CDKN1A/TIMP1/CHMP1A/DCBLD2/PLAT/MCAM/SERPIND1/ADTRP	11
GO:0007492	endoderm development	3/348	0.175602	0.721098	0.71619	VTN/ITGA5/DUSP4	3
GO:0006458	'de novo' protein folding	2/348	0.17561	0.721098	0.71619	HSPA14/DNAJB12	2
GO:0009299	mRNA transcription	2/348	0.17561	0.721098	0.71619	SUPT6H/TFCP2	2
GO:0042119	neutrophil activation	2/348	0.17561	0.721098	0.71619	STXBP2/DNASE1L3	2
GO:0060261	positive regulation of transcription initiation from RNA polymerase II promoter	2/348	0.17561	0.721098	0.71619	MED30/ESR1	2
GO:1905521	regulation of macrophage migration	2/348	0.17561	0.721098	0.71619	C5/P2RX4	2
GO:2000008	regulation of protein localization to cell surface	2/348	0.17561	0.721098	0.71619	RAB11B/RANGRF	2
GO:0035966	response to topologically incorrect protein	5/348	0.175969	0.721098	0.71619	TMTC4/CTH/HSPA14/RNF5/DNAJB12	5
GO:2000278	regulation of DNA biosynthetic process	4/348	0.179199	0.721098	0.71619	CDKN1A/RGCC/JADE1/NIBAN2	4
GO:0015833	peptide transport	7/348	0.180194	0.721098	0.71619	RAB11B/STX1A/SYT9/ACVR2B/DISP1/NLGN2/CDK16	7
GO:0032886	regulation of microtubule-based process	7/348	0.180194	0.721098	0.71619	CHMP1A/RANGRF/ATF5/CEP295NL/WDR62/MID1IP1/TRIM36	7
GO:0032418	lysosome localization	3/348	0.180209	0.721098	0.71619	VAMP8/STXBP2/PLEKHM2	3
GO:0048145	regulation of fibroblast proliferation	3/348	0.180209	0.721098	0.71619	CDKN1A/SKI/ESR1	3
GO:0072332	intrinsic apoptotic signaling pathway by p53 class mediator	3/348	0.180209	0.721098	0.71619	CDKN1A/BCL3/CDIP1	3
GO:1990849	vacuolar localization	3/348	0.180209	0.721098	0.71619	VAMP8/STXBP2/PLEKHM2	3
GO:0001837	epithelial to mesenchymal transition	5/348	0.182193	0.721098	0.71619	GATA3/JAG1/RGCC/SPRED3/WNT16	5
GO:0006633	fatty acid biosynthetic process	5/348	0.182193	0.721098	0.71619	FASN/TECR/SCD/MID1IP1/NR1H2	5
GO:0007099	centriole replication	2/348	0.182268	0.721098	0.71619	CEP295NL/WDR62	2
GO:0030501	positive regulation of bone mineralization	2/348	0.182268	0.721098	0.71619	ACVR2B/FAM20C	2
GO:0030890	positive regulation of B cell proliferation	2/348	0.182268	0.721098	0.71619	CDKN1A/TNFRSF4	2
GO:0031670	cellular response to nutrient	2/348	0.182268	0.721098	0.71619	MN1/USF2	2
GO:0060964	regulation of miRNA-mediated gene silencing	2/348	0.182268	0.721098	0.71619	EIF4G1/ESR1	2
GO:0071354	cellular response to interleukin-6	2/348	0.182268	0.721098	0.71619	SBNO2/RELA	2
GO:0071763	nuclear membrane organization	2/348	0.182268	0.721098	0.71619	CHMP1A/ANKLE2	2
GO:0030203	glycosaminoglycan metabolic process	4/348	0.182883	0.721098	0.71619	ITIH2/UGDH/GUSB/ITIH4	4
GO:0006367	transcription initiation from RNA polymerase II promoter	3/348	0.184849	0.721098	0.71619	PPM1D/MED30/ESR1	3
GO:0010951	negative regulation of endopeptidase activity	7/348	0.185168	0.721098	0.71619	VTN/C5/ITIH2/TIMP1/SERPIND1/RARRES1/ITIH4	7
GO:0061025	membrane fusion	5/348	0.185335	0.721098	0.71619	STX1A/VAMP8/SYT9/SNAP47/NAPA	5
GO:0001886	endothelial cell morphogenesis	1/348	0.185825	0.721098	0.71619	ARHGEF26	1
GO:0003174	mitral valve development	1/348	0.185825	0.721098	0.71619	SMAD6	1
GO:0006054	N-acetylneuraminate metabolic process	1/348	0.185825	0.721098	0.71619	AMDHD2	1
GO:0006222	UMP biosynthetic process	1/348	0.185825	0.721098	0.71619	UPP1	1
GO:0006449	regulation of translational termination	1/348	0.185825	0.721098	0.71619	UPF1	1
GO:0006751	glutathione catabolic process	1/348	0.185825	0.721098	0.71619	GGTLC2	1
GO:0007135	meiosis II	1/348	0.185825	0.721098	0.71619	REC8	1
GO:0008611	ether lipid biosynthetic process	1/348	0.185825	0.721098	0.71619	FASN	1
GO:0009174	pyrimidine ribonucleoside monophosphate biosynthetic process	1/348	0.185825	0.721098	0.71619	UPP1	1
GO:0010887	negative regulation of cholesterol storage	1/348	0.185825	0.721098	0.71619	NR1H2	1
GO:0015802	basic amino acid transport	1/348	0.185825	0.721098	0.71619	SLC66A1	1
GO:0015886	heme transport	1/348	0.185825	0.721098	0.71619	CFAP276	1
GO:0015937	coenzyme A biosynthetic process	1/348	0.185825	0.721098	0.71619	PANK1	1
GO:0021860	pyramidal neuron development	1/348	0.185825	0.721098	0.71619	DCLK2	1
GO:0021889	olfactory bulb interneuron differentiation	1/348	0.185825	0.721098	0.71619	ATF5	1
GO:0031055	chromatin remodeling at centromere	1/348	0.185825	0.721098	0.71619	MIS18A	1
GO:0033234	negative regulation of protein sumoylation	1/348	0.185825	0.721098	0.71619	RELA	1
GO:0034115	negative regulation of heterotypic cell-cell adhesion	1/348	0.185825	0.721098	0.71619	MYADM	1
GO:0034427	nuclear-transcribed mRNA catabolic process, exonucleolytic, 3'-5'	1/348	0.185825	0.721098	0.71619	EXOSC4	1
GO:0035246	peptidyl-arginine N-methylation	1/348	0.185825	0.721098	0.71619	CARM1	1
GO:0036490	regulation of translation in response to endoplasmic reticulum stress	1/348	0.185825	0.721098	0.71619	EIF4G1	1
GO:0039532	negative regulation of viral-induced cytoplasmic pattern recognition receptor signaling pathway	1/348	0.185825	0.721098	0.71619	GPATCH3	1
GO:0042118	endothelial cell activation	1/348	0.185825	0.721098	0.71619	P2RX4	1
GO:0042135	neurotransmitter catabolic process	1/348	0.185825	0.721098	0.71619	LRTOMT	1
GO:0042670	retinal cone cell differentiation	1/348	0.185825	0.721098	0.71619	CABP4	1
GO:0045060	negative thymic T cell selection	1/348	0.185825	0.721098	0.71619	AIRE	1
GO:0045161	neuronal ion channel clustering	1/348	0.185825	0.721098	0.71619	MTCH1	1
GO:0046504	glycerol ether biosynthetic process	1/348	0.185825	0.721098	0.71619	FASN	1
GO:0046549	retinal cone cell development	1/348	0.185825	0.721098	0.71619	CABP4	1
GO:0046929	negative regulation of neurotransmitter secretion	1/348	0.185825	0.721098	0.71619	ASIC1	1
GO:0048742	regulation of skeletal muscle fiber development	1/348	0.185825	0.721098	0.71619	NIBAN2	1
GO:0051574	positive regulation of histone H3-K9 methylation	1/348	0.185825	0.721098	0.71619	JARID2	1
GO:0052646	alditol phosphate metabolic process	1/348	0.185825	0.721098	0.71619	GPAM	1
GO:0060900	embryonic camera-type eye formation	1/348	0.185825	0.721098	0.71619	WNT16	1
GO:0061314	Notch signaling involved in heart development	1/348	0.185825	0.721098	0.71619	JAG1	1
GO:0061365	positive regulation of triglyceride lipase activity	1/348	0.185825	0.721098	0.71619	NR1H2	1
GO:0061983	meiosis II cell cycle process	1/348	0.185825	0.721098	0.71619	REC8	1
GO:0070189	kynurenine metabolic process	1/348	0.185825	0.721098	0.71619	KMO	1
GO:0070475	rRNA base methylation	1/348	0.185825	0.721098	0.71619	BUD23	1
GO:0070561	vitamin D receptor signaling pathway	1/348	0.185825	0.721098	0.71619	MN1	1
GO:0070587	regulation of cell-cell adhesion involved in gastrulation	1/348	0.185825	0.721098	0.71619	MYADM	1
GO:0072017	distal tubule development	1/348	0.185825	0.721098	0.71619	JAG1	1
GO:0090084	negative regulation of inclusion body assembly	1/348	0.185825	0.721098	0.71619	DNAJB8	1
GO:0097090	presynaptic membrane organization	1/348	0.185825	0.721098	0.71619	NLGN2	1
GO:0097104	postsynaptic membrane assembly	1/348	0.185825	0.721098	0.71619	NLGN2	1
GO:0097384	cellular lipid biosynthetic process	1/348	0.185825	0.721098	0.71619	FASN	1
GO:1901030	positive regulation of mitochondrial outer membrane permeabilization involved in apoptotic signaling pathway	1/348	0.185825	0.721098	0.71619	CHCHD10	1
GO:1901978	positive regulation of cell cycle checkpoint	1/348	0.185825	0.721098	0.71619	CCAR2	1
GO:1902915	negative regulation of protein polyubiquitination	1/348	0.185825	0.721098	0.71619	OTUB1	1
GO:1903799	negative regulation of production of miRNAs involved in gene silencing by miRNA	1/348	0.185825	0.721098	0.71619	ESR1	1
GO:1903977	positive regulation of glial cell migration	1/348	0.185825	0.721098	0.71619	P2RX4	1
GO:2000615	regulation of histone H3-K9 acetylation	1/348	0.185825	0.721098	0.71619	GATA3	1
GO:0050708	regulation of protein secretion	7/348	0.187676	0.721098	0.71619	STX1A/SYT9/DISP1/ADTRP/NR1H2/NLGN2/CDK16	7
GO:0046661	male sex differentiation	5/348	0.188498	0.721098	0.71619	GATA3/AMH/DHX37/ESR1/REC8	5
GO:0001709	cell fate determination	2/348	0.188962	0.721098	0.71619	GATA3/JAG1	2
GO:0006284	base-excision repair	2/348	0.188962	0.721098	0.71619	ADPRS/PARP2	2
GO:0006903	vesicle targeting	2/348	0.188962	0.721098	0.71619	SEC16A/CSNK1D	2
GO:0010712	regulation of collagen metabolic process	2/348	0.188962	0.721098	0.71619	RUNX1/RGCC	2
GO:0044786	cell cycle DNA replication	2/348	0.188962	0.721098	0.71619	UPF1/DBF4B	2
GO:0051150	regulation of smooth muscle cell differentiation	2/348	0.188962	0.721098	0.71619	NFATC1/CTH	2
GO:0006446	regulation of translational initiation	3/348	0.189521	0.721098	0.71619	EIF4G1/EIF3B/HABP4	3
GO:0044773	mitotic DNA damage checkpoint signaling	3/348	0.189521	0.721098	0.71619	HUS1B/CDKN1A/PLK3	3
GO:0048144	fibroblast proliferation	3/348	0.189521	0.721098	0.71619	CDKN1A/SKI/ESR1	3
GO:0051303	establishment of chromosome localization	3/348	0.189521	0.721098	0.71619	KIF22/NUDC/CHMP1A	3
GO:0051047	positive regulation of secretion	8/348	0.193938	0.721098	0.71619	STX1A/VAMP8/SYT9/RGCC/KMO/P2RX4/NR1H2/NLGN2	8
GO:0022612	gland morphogenesis	4/348	0.194083	0.721098	0.71619	RARG/NTN1/ESR1/EDA	4
GO:0031570	DNA integrity checkpoint signaling	4/348	0.194083	0.721098	0.71619	HUS1B/CDKN1A/CCAR2/PLK3	4
GO:1901989	positive regulation of cell cycle phase transition	4/348	0.194083	0.721098	0.71619	EIF4G1/ANAPC11/RGCC/DBF4B	4
GO:1901983	regulation of protein acetylation	3/348	0.194222	0.721098	0.71619	THAP7/GATA3/ARID5A	3
GO:2001021	negative regulation of response to DNA damage stimulus	3/348	0.194222	0.721098	0.71619	DDIAS/OTUB1/CCAR2	3
GO:2000058	regulation of ubiquitin-dependent protein catabolic process	5/348	0.19488	0.721098	0.71619	CCAR2/CSNK1D/SMURF1/PLK3/RAD23A	5
GO:0009165	nucleotide biosynthetic process	7/348	0.195283	0.721098	0.71619	ME1/PRPSAP1/TECR/KMO/UPP1/PANK1/CTPS1	7
GO:0006509	membrane protein ectodomain proteolysis	2/348	0.19569	0.721098	0.71619	TIMP1/SNX9	2
GO:0021762	substantia nigra development	2/348	0.19569	0.721098	0.71619	CASP5/SEC16A	2
GO:0033173	calcineurin-NFAT signaling cascade	2/348	0.19569	0.721098	0.71619	NFATC1/PTBP1	2
GO:0045840	positive regulation of mitotic nuclear division	2/348	0.19569	0.721098	0.71619	ANAPC11/RGCC	2
GO:0060147	regulation of post-transcriptional gene silencing	2/348	0.19569	0.721098	0.71619	EIF4G1/ESR1	2
GO:0060443	mammary gland morphogenesis	2/348	0.19569	0.721098	0.71619	NTN1/ESR1	2
GO:1900368	regulation of post-transcriptional gene silencing by RNA	2/348	0.19569	0.721098	0.71619	EIF4G1/ESR1	2
GO:0010948	negative regulation of cell cycle process	8/348	0.196281	0.721098	0.71619	HUS1B/CDKN1A/CCAR2/RGCC/ATF5/JADE1/PLK3/DACT1	8
GO:0018210	peptidyl-threonine modification	4/348	0.197863	0.721098	0.71619	EIF4G1/LMTK2/ULK1/ACVR1B	4
GO:0016573	histone acetylation	5/348	0.198099	0.721098	0.71619	THAP7/GATA3/ARID5A/JADE1/PER1	5
GO:0022900	electron transport chain	5/348	0.198099	0.721098	0.71619	NDUFS6/NDUFAF1/ASPH/ME1/FDX1	5
GO:0034250	positive regulation of cellular amide metabolic process	5/348	0.198099	0.721098	0.71619	EIF4G1/PCIF1/BCL3/RELA/HABP4	5
GO:0045921	positive regulation of exocytosis	3/348	0.198952	0.721098	0.71619	STX1A/VAMP8/SYT9	3
GO:0050000	chromosome localization	3/348	0.198952	0.721098	0.71619	KIF22/NUDC/CHMP1A	3
GO:0034976	response to endoplasmic reticulum stress	7/348	0.200422	0.721098	0.71619	EIF4G1/TMTC4/CTH/SEC16A/RNF5/DNAJB12/NR1H2	7
GO:1901293	nucleoside phosphate biosynthetic process	7/348	0.200422	0.721098	0.71619	ME1/PRPSAP1/TECR/KMO/UPP1/PANK1/CTPS1	7
GO:0006047	UDP-N-acetylglucosamine metabolic process	1/348	0.200905	0.721098	0.71619	AMDHD2	1
GO:0006534	cysteine metabolic process	1/348	0.200905	0.721098	0.71619	CTH	1
GO:0006568	tryptophan metabolic process	1/348	0.200905	0.721098	0.71619	KMO	1
GO:0009950	dorsal/ventral axis specification	1/348	0.200905	0.721098	0.71619	SMAD6	1
GO:0014049	positive regulation of glutamate secretion	1/348	0.200905	0.721098	0.71619	KMO	1
GO:0015803	branched-chain amino acid transport	1/348	0.200905	0.721098	0.71619	SLC7A5	1
GO:0018342	protein prenylation	1/348	0.200905	0.721098	0.71619	RABGGTA	1
GO:0019627	urea metabolic process	1/348	0.200905	0.721098	0.71619	SLC25A2	1
GO:0030948	negative regulation of vascular endothelial growth factor receptor signaling pathway	1/348	0.200905	0.721098	0.71619	NIBAN2	1
GO:0031126	sno(s)RNA 3'-end processing	1/348	0.200905	0.721098	0.71619	EXOSC4	1
GO:0032926	negative regulation of activin receptor signaling pathway	1/348	0.200905	0.721098	0.71619	SKI	1
GO:0033182	regulation of histone ubiquitination	1/348	0.200905	0.721098	0.71619	OTUB1	1
GO:0034770	histone H4-K20 methylation	1/348	0.200905	0.721098	0.71619	KMT5B	1
GO:0034969	histone arginine methylation	1/348	0.200905	0.721098	0.71619	CARM1	1
GO:0043312	neutrophil degranulation	1/348	0.200905	0.721098	0.71619	STXBP2	1
GO:0043383	negative T cell selection	1/348	0.200905	0.721098	0.71619	AIRE	1
GO:0046831	regulation of RNA export from nucleus	1/348	0.200905	0.721098	0.71619	SUPT6H	1
GO:0048548	regulation of pinocytosis	1/348	0.200905	0.721098	0.71619	NR1H2	1
GO:0051340	regulation of ligase activity	1/348	0.200905	0.721098	0.71619	MID1IP1	1
GO:0051608	histamine transport	1/348	0.200905	0.721098	0.71619	VAMP8	1
GO:0051639	actin filament network formation	1/348	0.200905	0.721098	0.71619	FHOD1	1
GO:0060287	epithelial cilium movement involved in determination of left/right asymmetry	1/348	0.200905	0.721098	0.71619	ODAD4	1
GO:0060394	negative regulation of pathway-restricted SMAD protein phosphorylation	1/348	0.200905	0.721098	0.71619	SMAD6	1
GO:0060442	branching involved in prostate gland morphogenesis	1/348	0.200905	0.721098	0.71619	ESR1	1
GO:0060736	prostate gland growth	1/348	0.200905	0.721098	0.71619	ESR1	1
GO:0060788	ectodermal placode formation	1/348	0.200905	0.721098	0.71619	EDA	1
GO:0061309	cardiac neural crest cell development involved in outflow tract morphogenesis	1/348	0.200905	0.721098	0.71619	JAG1	1
GO:0070170	regulation of tooth mineralization	1/348	0.200905	0.721098	0.71619	ENAM	1
GO:0070213	protein auto-ADP-ribosylation	1/348	0.200905	0.721098	0.71619	PARP2	1
GO:0070254	mucus secretion	1/348	0.200905	0.721098	0.71619	VAMP8	1
GO:0070586	cell-cell adhesion involved in gastrulation	1/348	0.200905	0.721098	0.71619	MYADM	1
GO:0071372	cellular response to follicle-stimulating hormone stimulus	1/348	0.200905	0.721098	0.71619	PLAT	1
GO:0071697	ectodermal placode morphogenesis	1/348	0.200905	0.721098	0.71619	EDA	1
GO:0071712	ER-associated misfolded protein catabolic process	1/348	0.200905	0.721098	0.71619	RNF5	1
GO:0071941	nitrogen cycle metabolic process	1/348	0.200905	0.721098	0.71619	SLC25A2	1
GO:0072015	glomerular visceral epithelial cell development	1/348	0.200905	0.721098	0.71619	JAG1	1
GO:0072178	nephric duct morphogenesis	1/348	0.200905	0.721098	0.71619	GATA3	1
GO:0072182	regulation of nephron tubule epithelial cell differentiation	1/348	0.200905	0.721098	0.71619	GATA3	1
GO:0072537	fibroblast activation	1/348	0.200905	0.721098	0.71619	RGCC	1
GO:0097354	prenylation	1/348	0.200905	0.721098	0.71619	RABGGTA	1
GO:0099550	trans-synaptic signaling, modulating synaptic transmission	1/348	0.200905	0.721098	0.71619	PLAT	1
GO:0140052	cellular response to oxidised low-density lipoprotein particle stimulus	1/348	0.200905	0.721098	0.71619	ADTRP	1
GO:1901142	insulin metabolic process	1/348	0.200905	0.721098	0.71619	NLGN2	1
GO:1901503	ether biosynthetic process	1/348	0.200905	0.721098	0.71619	FASN	1
GO:1904321	response to forskolin	1/348	0.200905	0.721098	0.71619	FDX1	1
GO:1904322	cellular response to forskolin	1/348	0.200905	0.721098	0.71619	FDX1	1
GO:1904953	Wnt signaling pathway involved in midbrain dopaminergic neuron differentiation	1/348	0.200905	0.721098	0.71619	CSNK1D	1
GO:1905245	regulation of aspartic-type peptidase activity	1/348	0.200905	0.721098	0.71619	EFNA3	1
GO:1905522	negative regulation of macrophage migration	1/348	0.200905	0.721098	0.71619	C5	1
GO:2000628	regulation of miRNA metabolic process	1/348	0.200905	0.721098	0.71619	RELA	1
GO:0001754	eye photoreceptor cell differentiation	2/348	0.202446	0.721098	0.71619	CABP4/ROM1	2
GO:0009268	response to pH	2/348	0.202446	0.721098	0.71619	RAB11B/ASIC1	2
GO:0032620	interleukin-17 production	2/348	0.202446	0.721098	0.71619	ARID5A/SLC7A5	2
GO:0032660	regulation of interleukin-17 production	2/348	0.202446	0.721098	0.71619	ARID5A/SLC7A5	2
GO:0032892	positive regulation of organic acid transport	2/348	0.202446	0.721098	0.71619	KMO/P2RX4	2
GO:0033003	regulation of mast cell activation	2/348	0.202446	0.721098	0.71619	VAMP8/STXBP2	2
GO:0046006	regulation of activated T cell proliferation	2/348	0.202446	0.721098	0.71619	ICOSLG/GPAM	2
GO:0047496	vesicle transport along microtubule	2/348	0.202446	0.721098	0.71619	BICDL2/AP3M2	2
GO:0098927	vesicle-mediated transport between endosomal compartments	2/348	0.202446	0.721098	0.71619	MYO1D/LMTK2	2
GO:1990090	cellular response to nerve growth factor stimulus	2/348	0.202446	0.721098	0.71619	CSNK1D/ID1	2
GO:2000785	regulation of autophagosome assembly	2/348	0.202446	0.721098	0.71619	RNF5/ULK1	2
GO:0022406	membrane docking	3/348	0.20371	0.721098	0.71619	STX1A/VAMP8/STXBP2	3
GO:0046785	microtubule polymerization	3/348	0.20371	0.721098	0.71619	TUBGCP2/CSNK1D/RANGRF	3
GO:0030041	actin filament polymerization	5/348	0.204592	0.721098	0.71619	MYADM/MLST8/CORO7/SNX9/MICALL2	5
GO:0048285	organelle fission	12/348	0.205071	0.721098	0.71619	SIRT7/KIF22/NUDC/CHMP1A/ANKLE2/ANAPC11/RANBP1/AKAP8/REC8/RGCC/SHOC1/PHF13	12
GO:0003206	cardiac chamber morphogenesis	4/348	0.205489	0.721098	0.71619	GATA3/JAG1/SMAD6/ADGRG6	4
GO:0007032	endosome organization	3/348	0.208494	0.721098	0.71619	CHMP1A/PI4K2A/VPS37C	3
GO:0008543	fibroblast growth factor receptor signaling pathway	3/348	0.208494	0.721098	0.71619	GATA3/FLRT1/FAM20C	3
GO:0044774	mitotic DNA integrity checkpoint signaling	3/348	0.208494	0.721098	0.71619	HUS1B/CDKN1A/PLK3	3
GO:2000243	positive regulation of reproductive process	3/348	0.208494	0.721098	0.71619	DHX37/PLAT/ACVR1B	3
GO:0051223	regulation of protein transport	12/348	0.208816	0.721098	0.71619	SIRT7/STX1A/SYT9/DISP1/PTPN14/PLK3/TAMALIN/ADTRP/NR1H2/NLGN2/MICALL2/CDK16	12
GO:0001974	blood vessel remodeling	2/348	0.209229	0.721098	0.71619	JAG1/ACVR2B	2
GO:0007019	microtubule depolymerization	2/348	0.209229	0.721098	0.71619	NCKAP5L/MID1IP1	2
GO:0035307	positive regulation of protein dephosphorylation	2/348	0.209229	0.721098	0.71619	ANKLE2/PTBP1	2
GO:0035987	endodermal cell differentiation	2/348	0.209229	0.721098	0.71619	VTN/ITGA5	2
GO:0060966	regulation of gene silencing by RNA	2/348	0.209229	0.721098	0.71619	EIF4G1/ESR1	2
GO:0061383	trabecula morphogenesis	2/348	0.209229	0.721098	0.71619	SBNO2/ADGRG6	2
GO:0070741	response to interleukin-6	2/348	0.209229	0.721098	0.71619	SBNO2/RELA	2
GO:0098534	centriole assembly	2/348	0.209229	0.721098	0.71619	CEP295NL/WDR62	2
GO:0072330	monocarboxylic acid biosynthetic process	6/348	0.209288	0.721098	0.71619	FASN/TECR/KMO/SCD/MID1IP1/NR1H2	6
GO:0045931	positive regulation of mitotic cell cycle	4/348	0.2132	0.721098	0.71619	EIF4G1/ANAPC11/RGCC/DBF4B	4
GO:0010466	negative regulation of peptidase activity	7/348	0.213495	0.721098	0.71619	VTN/C5/ITIH2/TIMP1/SERPIND1/RARRES1/ITIH4	7
GO:0007015	actin filament organization	11/348	0.214251	0.721098	0.71619	MYO1D/MYADM/FHOD1/MLST8/RGCC/CORO7/RHOBTB2/ZYX/SNX9/ID1/MICALL2	11
GO:0071222	cellular response to lipopolysaccharide	6/348	0.215128	0.721098	0.71619	SBNO2/UPF1/ARID5A/AKAP8/KMO/RELA	6
GO:0002087	regulation of respiratory gaseous exchange by nervous system process	1/348	0.215706	0.721098	0.71619	NLGN2	1
GO:0002524	hypersensitivity	1/348	0.215706	0.721098	0.71619	GATA3	1
GO:0007183	SMAD protein complex assembly	1/348	0.215706	0.721098	0.71619	SMAD6	1
GO:0009176	pyrimidine deoxyribonucleoside monophosphate metabolic process	1/348	0.215706	0.721098	0.71619	UPP1	1
GO:0010623	programmed cell death involved in cell development	1/348	0.215706	0.721098	0.71619	DNASE1L3	1
GO:0010745	negative regulation of macrophage derived foam cell differentiation	1/348	0.215706	0.721098	0.71619	NR1H2	1
GO:0010960	magnesium ion homeostasis	1/348	0.215706	0.721098	0.71619	KEL	1
GO:0015801	aromatic amino acid transport	1/348	0.215706	0.721098	0.71619	SLC7A5	1
GO:0016024	CDP-diacylglycerol biosynthetic process	1/348	0.215706	0.721098	0.71619	GPAM	1
GO:0019336	phenol-containing compound catabolic process	1/348	0.215706	0.721098	0.71619	LRTOMT	1
GO:0021859	pyramidal neuron differentiation	1/348	0.215706	0.721098	0.71619	DCLK2	1
GO:0030157	pancreatic juice secretion	1/348	0.215706	0.721098	0.71619	NR1H2	1
GO:0030497	fatty acid elongation	1/348	0.215706	0.721098	0.71619	TECR	1
GO:0032494	response to peptidoglycan	1/348	0.215706	0.721098	0.71619	RELA	1
GO:0032536	regulation of cell projection size	1/348	0.215706	0.721098	0.71619	KEL	1
GO:0032736	positive regulation of interleukin-13 production	1/348	0.215706	0.721098	0.71619	GATA3	1
GO:0033262	regulation of nuclear cell cycle DNA replication	1/348	0.215706	0.721098	0.71619	DBF4B	1
GO:0033605	positive regulation of catecholamine secretion	1/348	0.215706	0.721098	0.71619	STX1A	1
GO:0033689	negative regulation of osteoblast proliferation	1/348	0.215706	0.721098	0.71619	MN1	1
GO:0034616	response to laminar fluid shear stress	1/348	0.215706	0.721098	0.71619	SMAD6	1
GO:0035745	T-helper 2 cell cytokine production	1/348	0.215706	0.721098	0.71619	GATA3	1
GO:0042761	very long-chain fatty acid biosynthetic process	1/348	0.215706	0.721098	0.71619	TECR	1
GO:0042921	glucocorticoid receptor signaling pathway	1/348	0.215706	0.721098	0.71619	PER1	1
GO:0043970	histone H3-K9 acetylation	1/348	0.215706	0.721098	0.71619	GATA3	1
GO:0045006	DNA deamination	1/348	0.215706	0.721098	0.71619	EXOSC4	1
GO:0045039	protein insertion into mitochondrial inner membrane	1/348	0.215706	0.721098	0.71619	TIMM8A	1
GO:0046761	viral budding from plasma membrane	1/348	0.215706	0.721098	0.71619	CHMP1A	1
GO:0048934	peripheral nervous system neuron differentiation	1/348	0.215706	0.721098	0.71619	RUNX1	1
GO:0048935	peripheral nervous system neuron development	1/348	0.215706	0.721098	0.71619	RUNX1	1
GO:0050667	homocysteine metabolic process	1/348	0.215706	0.721098	0.71619	CTH	1
GO:0060253	negative regulation of glial cell proliferation	1/348	0.215706	0.721098	0.71619	SKI	1
GO:0061430	bone trabecula morphogenesis	1/348	0.215706	0.721098	0.71619	SBNO2	1
GO:0071027	nuclear RNA surveillance	1/348	0.215706	0.721098	0.71619	EXOSC4	1
GO:0071028	nuclear mRNA surveillance	1/348	0.215706	0.721098	0.71619	EXOSC4	1
GO:0071481	cellular response to X-ray	1/348	0.215706	0.721098	0.71619	GATA3	1
GO:0071696	ectodermal placode development	1/348	0.215706	0.721098	0.71619	EDA	1
GO:0072310	glomerular epithelial cell development	1/348	0.215706	0.721098	0.71619	JAG1	1
GO:0072520	seminiferous tubule development	1/348	0.215706	0.721098	0.71619	REC8	1
GO:0097499	protein localization to non-motile cilium	1/348	0.215706	0.721098	0.71619	ROM1	1
GO:1902260	negative regulation of delayed rectifier potassium channel activity	1/348	0.215706	0.721098	0.71619	KCNRG	1
GO:1903054	negative regulation of extracellular matrix organization	1/348	0.215706	0.721098	0.71619	ADTRP	1
GO:1905064	negative regulation of vascular associated smooth muscle cell differentiation	1/348	0.215706	0.721098	0.71619	NFATC1	1
GO:2000551	regulation of T-helper 2 cell cytokine production	1/348	0.215706	0.721098	0.71619	GATA3	1
GO:2001198	regulation of dendritic cell differentiation	1/348	0.215706	0.721098	0.71619	ZBTB46	1
GO:0010824	regulation of centrosome duplication	2/348	0.216035	0.721098	0.71619	CHMP1A/CEP295NL	2
GO:0031648	protein destabilization	2/348	0.216035	0.721098	0.71619	RNF5/RAD23A	2
GO:0032964	collagen biosynthetic process	2/348	0.216035	0.721098	0.71619	RUNX1/RGCC	2
GO:0035315	hair cell differentiation	2/348	0.216035	0.721098	0.71619	JAG1/LRTOMT	2
GO:0036230	granulocyte activation	2/348	0.216035	0.721098	0.71619	STXBP2/DNASE1L3	2
GO:0045601	regulation of endothelial cell differentiation	2/348	0.216035	0.721098	0.71619	JAG1/ID1	2
GO:0097028	dendritic cell differentiation	2/348	0.216035	0.721098	0.71619	ZBTB46/RELB	2
GO:1990089	response to nerve growth factor	2/348	0.216035	0.721098	0.71619	CSNK1D/ID1	2
GO:2000144	positive regulation of DNA-templated transcription, initiation	2/348	0.216035	0.721098	0.71619	MED30/ESR1	2
GO:2000027	regulation of animal organ morphogenesis	4/348	0.217085	0.721098	0.71619	GATA3/SMURF1/SP6/DACT1	4
GO:2001022	positive regulation of response to DNA damage stimulus	4/348	0.217085	0.721098	0.71619	CCAR2/HIC1/KMT5B/FUS	4
GO:0002822	regulation of adaptive immune response based on somatic recombination of immune receptors built from immunoglobulin superfamily domains	5/348	0.217786	0.721098	0.71619	SUPT6H/GATA3/CD1C/ARID5A/KMT5B	5
GO:0018393	internal peptidyl-lysine acetylation	5/348	0.217786	0.721098	0.71619	THAP7/GATA3/ARID5A/JADE1/PER1	5
GO:0071772	response to BMP	5/348	0.217786	0.721098	0.71619	GATA3/SKI/SMAD6/SMURF1/ACVR2B	5
GO:0071773	cellular response to BMP stimulus	5/348	0.217786	0.721098	0.71619	GATA3/SKI/SMAD6/SMURF1/ACVR2B	5
GO:0002088	lens development in camera-type eye	3/348	0.218135	0.721098	0.71619	GATA3/SKI/SPRED3	3
GO:0009791	post-embryonic development	3/348	0.218135	0.721098	0.71619	GATA3/ATF5/ACVR2B	3
GO:0055017	cardiac muscle tissue growth	3/348	0.218135	0.721098	0.71619	RUNX1/JARID2/PARP2	3
GO:0006887	exocytosis	9/348	0.218197	0.721098	0.71619	RAB11B/STX1A/VAMP8/SYT9/SYN1/STXBP2/SNAP47/NAPA/CDK16	9
GO:0060537	muscle tissue development	10/348	0.219695	0.721098	0.71619	RUNX1/HIVEP3/SKI/MEF2D/JARID2/RARB/CHRND/PARP2/NIBAN2/KEL	10
GO:0000910	cytokinesis	5/348	0.221125	0.721098	0.71619	ZFYVE26/CHMP1A/SNX9/PLK3/TRIM36	5
GO:0030178	negative regulation of Wnt signaling pathway	5/348	0.221125	0.721098	0.71619	NFATC1/HIC1/TLE3/JADE1/DACT1	5
GO:0048771	tissue remodeling	5/348	0.221125	0.721098	0.71619	RUNX1/TIMP1/JAG1/ACVR2B/WNT16	5
GO:0006953	acute-phase response	2/348	0.22286	0.721098	0.71619	HP/ITIH4	2
GO:0032527	protein exit from endoplasmic reticulum	2/348	0.22286	0.721098	0.71619	SEC16A/RANGRF	2
GO:0035850	epithelial cell differentiation involved in kidney development	2/348	0.22286	0.721098	0.71619	GATA3/JAG1	2
GO:0044818	mitotic G2/M transition checkpoint	2/348	0.22286	0.721098	0.71619	HUS1B/CDKN1A	2
GO:0046460	neutral lipid biosynthetic process	2/348	0.22286	0.721098	0.71619	GPAM/NR1H2	2
GO:0046463	acylglycerol biosynthetic process	2/348	0.22286	0.721098	0.71619	GPAM/NR1H2	2
GO:0048146	positive regulation of fibroblast proliferation	2/348	0.22286	0.721098	0.71619	CDKN1A/ESR1	2
GO:0050798	activated T cell proliferation	2/348	0.22286	0.721098	0.71619	ICOSLG/GPAM	2
GO:0061028	establishment of endothelial barrier	2/348	0.22286	0.721098	0.71619	MYADM/FASN	2
GO:0071825	protein-lipid complex subunit organization	2/348	0.22286	0.721098	0.71619	SNX9/NR1H2	2
GO:0097720	calcineurin-mediated signaling	2/348	0.22286	0.721098	0.71619	NFATC1/PTBP1	2
GO:1901985	positive regulation of protein acetylation	2/348	0.22286	0.721098	0.71619	GATA3/ARID5A	2
GO:0002709	regulation of T cell mediated immunity	3/348	0.22299	0.721098	0.71619	GATA3/CD1C/ARID5A	3
GO:0006400	tRNA modification	3/348	0.22299	0.721098	0.71619	DUS3L/URM1/TRMT6	3
GO:0034644	cellular response to UV	3/348	0.22299	0.721098	0.71619	CDKN1A/TIMP1/OPN3	3
GO:1903510	mucopolysaccharide metabolic process	3/348	0.22299	0.721098	0.71619	ITIH2/UGDH/ITIH4	3
GO:0030072	peptide hormone secretion	6/348	0.223992	0.721098	0.71619	RAB11B/STX1A/SYT9/ACVR2B/NLGN2/CDK16	6
GO:0006338	chromatin remodeling	7/348	0.224174	0.721098	0.71619	SUPT6H/GATA3/ESR1/MIS18A/CHAF1A/JARID2/CHRAC1	7
GO:0002706	regulation of lymphocyte mediated immunity	5/348	0.22448	0.721098	0.71619	SUPT6H/GATA3/CD1C/ARID5A/KMT5B	5
GO:0006475	internal protein amino acid acetylation	5/348	0.22448	0.721098	0.71619	THAP7/GATA3/ARID5A/JADE1/PER1	5
GO:0001909	leukocyte mediated cytotoxicity	4/348	0.224913	0.721098	0.71619	CD1C/STXBP2/DNASE1L3/PLEKHM2	4
GO:0060078	regulation of postsynaptic membrane potential	4/348	0.224913	0.721098	0.71619	STX1A/P2RX4/CHRND/NLGN2	4
GO:1902905	positive regulation of supramolecular fiber organization	5/348	0.227851	0.721098	0.71619	FHOD1/MLST8/RGCC/SNX9/ID1	5
GO:0001942	hair follicle development	3/348	0.227866	0.721098	0.71619	EDA/ACVR1B/RELA	3
GO:0007589	body fluid secretion	3/348	0.227866	0.721098	0.71619	VAMP8/USF2/NR1H2	3
GO:0044070	regulation of anion transport	3/348	0.227866	0.721098	0.71619	RAB11B/KMO/P2RX4	3
GO:0007602	phototransduction	2/348	0.229702	0.721098	0.71619	OPN3/CABP4	2
GO:0022602	ovulation cycle process	2/348	0.229702	0.721098	0.71619	AMH/ESR1	2
GO:0030850	prostate gland development	2/348	0.229702	0.721098	0.71619	RARG/ESR1	2
GO:0042304	regulation of fatty acid biosynthetic process	2/348	0.229702	0.721098	0.71619	MID1IP1/NR1H2	2
GO:0043300	regulation of leukocyte degranulation	2/348	0.229702	0.721098	0.71619	VAMP8/STXBP2	2
GO:0045058	T cell selection	2/348	0.229702	0.721098	0.71619	GATA3/AIRE	2
GO:0048546	digestive tract morphogenesis	2/348	0.229702	0.721098	0.71619	ACVR2B/DACT1	2
GO:0060043	regulation of cardiac muscle cell proliferation	2/348	0.229702	0.721098	0.71619	RUNX1/JARID2	2
GO:0060986	endocrine hormone secretion	2/348	0.229702	0.721098	0.71619	GATA3/NIBAN2	2
GO:1903793	positive regulation of anion transport	2/348	0.229702	0.721098	0.71619	KMO/P2RX4	2
GO:0002467	germinal center formation	1/348	0.230234	0.721098	0.71619	BCL3	1
GO:0002475	antigen processing and presentation via MHC class Ib	1/348	0.230234	0.721098	0.71619	CD1C	1
GO:0006241	CTP biosynthetic process	1/348	0.230234	0.721098	0.71619	CTPS1	1
GO:0006287	base-excision repair, gap-filling	1/348	0.230234	0.721098	0.71619	ADPRS	1
GO:0006586	indolalkylamine metabolic process	1/348	0.230234	0.721098	0.71619	KMO	1
GO:0007100	mitotic centrosome separation	1/348	0.230234	0.721098	0.71619	RANBP1	1
GO:0007512	adult heart development	1/348	0.230234	0.721098	0.71619	MEF2D	1
GO:0009071	serine family amino acid catabolic process	1/348	0.230234	0.721098	0.71619	SHMT2	1
GO:0009158	ribonucleoside monophosphate catabolic process	1/348	0.230234	0.721098	0.71619	UPP1	1
GO:0010225	response to UV-C	1/348	0.230234	0.721098	0.71619	BCL3	1
GO:0010867	positive regulation of triglyceride biosynthetic process	1/348	0.230234	0.721098	0.71619	NR1H2	1
GO:0014061	regulation of norepinephrine secretion	1/348	0.230234	0.721098	0.71619	STX1A	1
GO:0030252	growth hormone secretion	1/348	0.230234	0.721098	0.71619	CDK16	1
GO:0031958	corticosteroid receptor signaling pathway	1/348	0.230234	0.721098	0.71619	PER1	1
GO:0032230	positive regulation of synaptic transmission, GABAergic	1/348	0.230234	0.721098	0.71619	NLGN2	1
GO:0032306	regulation of prostaglandin secretion	1/348	0.230234	0.721098	0.71619	P2RX4	1
GO:0032308	positive regulation of prostaglandin secretion	1/348	0.230234	0.721098	0.71619	P2RX4	1
GO:0032352	positive regulation of hormone metabolic process	1/348	0.230234	0.721098	0.71619	GATA3	1
GO:0032373	positive regulation of sterol transport	1/348	0.230234	0.721098	0.71619	NR1H2	1
GO:0032376	positive regulation of cholesterol transport	1/348	0.230234	0.721098	0.71619	NR1H2	1
GO:0032688	negative regulation of interferon-beta production	1/348	0.230234	0.721098	0.71619	RELB	1
GO:0035589	G protein-coupled purinergic nucleotide receptor signaling pathway	1/348	0.230234	0.721098	0.71619	P2RY13	1
GO:0035845	photoreceptor cell outer segment organization	1/348	0.230234	0.721098	0.71619	ROM1	1
GO:0036151	phosphatidylcholine acyl-chain remodeling	1/348	0.230234	0.721098	0.71619	NR1H2	1
GO:0042117	monocyte activation	1/348	0.230234	0.721098	0.71619	MT1G	1
GO:0043144	sno(s)RNA processing	1/348	0.230234	0.721098	0.71619	EXOSC4	1
GO:0043374	CD8-positive, alpha-beta T cell differentiation	1/348	0.230234	0.721098	0.71619	RUNX1	1
GO:0043455	regulation of secondary metabolic process	1/348	0.230234	0.721098	0.71619	OPN3	1
GO:0043584	nose development	1/348	0.230234	0.721098	0.71619	SKI	1
GO:0043650	dicarboxylic acid biosynthetic process	1/348	0.230234	0.721098	0.71619	KMO	1
GO:0046131	pyrimidine ribonucleoside metabolic process	1/348	0.230234	0.721098	0.71619	UPP1	1
GO:0046133	pyrimidine ribonucleoside catabolic process	1/348	0.230234	0.721098	0.71619	UPP1	1
GO:0046341	CDP-diacylglycerol metabolic process	1/348	0.230234	0.721098	0.71619	GPAM	1
GO:0046348	amino sugar catabolic process	1/348	0.230234	0.721098	0.71619	AMDHD2	1
GO:0046459	short-chain fatty acid metabolic process	1/348	0.230234	0.721098	0.71619	PHYH	1
GO:0046753	non-lytic viral release	1/348	0.230234	0.721098	0.71619	CHMP1A	1
GO:0048021	regulation of melanin biosynthetic process	1/348	0.230234	0.721098	0.71619	OPN3	1
GO:0048243	norepinephrine secretion	1/348	0.230234	0.721098	0.71619	STX1A	1
GO:0051589	negative regulation of neurotransmitter transport	1/348	0.230234	0.721098	0.71619	ASIC1	1
GO:0055012	ventricular cardiac muscle cell differentiation	1/348	0.230234	0.721098	0.71619	RARB	1
GO:0060347	heart trabecula formation	1/348	0.230234	0.721098	0.71619	ADGRG6	1
GO:0061709	reticulophagy	1/348	0.230234	0.721098	0.71619	ULK1	1
GO:0070942	neutrophil mediated cytotoxicity	1/348	0.230234	0.721098	0.71619	DNASE1L3	1
GO:0072160	nephron tubule epithelial cell differentiation	1/348	0.230234	0.721098	0.71619	GATA3	1
GO:0072350	tricarboxylic acid metabolic process	1/348	0.230234	0.721098	0.71619	IDH3G	1
GO:0072578	neurotransmitter-gated ion channel clustering	1/348	0.230234	0.721098	0.71619	NLGN2	1
GO:0090660	cerebrospinal fluid circulation	1/348	0.230234	0.721098	0.71619	ODAD4	1
GO:1900376	regulation of secondary metabolite biosynthetic process	1/348	0.230234	0.721098	0.71619	OPN3	1
GO:1901678	iron coordination entity transport	1/348	0.230234	0.721098	0.71619	CFAP276	1
GO:1901722	regulation of cell proliferation involved in kidney development	1/348	0.230234	0.721098	0.71619	GATA3	1
GO:1901857	positive regulation of cellular respiration	1/348	0.230234	0.721098	0.71619	OPN3	1
GO:1902947	regulation of tau-protein kinase activity	1/348	0.230234	0.721098	0.71619	NAB2	1
GO:1903729	regulation of plasma membrane organization	1/348	0.230234	0.721098	0.71619	PLEKHM2	1
GO:1905049	negative regulation of metallopeptidase activity	1/348	0.230234	0.721098	0.71619	TIMP1	1
GO:1905065	positive regulation of vascular associated smooth muscle cell differentiation	1/348	0.230234	0.721098	0.71619	CTH	1
GO:1905203	regulation of connective tissue replacement	1/348	0.230234	0.721098	0.71619	RUNX1	1
GO:1905939	regulation of gonad development	1/348	0.230234	0.721098	0.71619	DHX37	1
GO:2000105	positive regulation of DNA-templated DNA replication	1/348	0.230234	0.721098	0.71619	DBF4B	1
GO:2000318	positive regulation of T-helper 17 type immune response	1/348	0.230234	0.721098	0.71619	ARID5A	1
GO:0030901	midbrain development	3/348	0.232763	0.721098	0.71619	CASP5/SEC16A/CSNK1D	3
GO:1901657	glycosyl compound metabolic process	3/348	0.232763	0.721098	0.71619	GUSB/DNPH1/UPP1	3
GO:0061041	regulation of wound healing	4/348	0.232813	0.721098	0.71619	VTN/TNFRSF12A/PLAT/ADTRP	4
GO:0046777	protein autophosphorylation	6/348	0.235993	0.721098	0.71619	LMTK2/ATG101/MINK1/ULK1/ACVR1B/MAP3K11	6
GO:0000387	spliceosomal snRNP assembly	2/348	0.236558	0.721098	0.71619	SART1/SNRPE	2
GO:0032873	negative regulation of stress-activated MAPK cascade	2/348	0.236558	0.721098	0.71619	PER1/DACT1	2
GO:0043303	mast cell degranulation	2/348	0.236558	0.721098	0.71619	VAMP8/STXBP2	2
GO:0043370	regulation of CD4-positive, alpha-beta T cell differentiation	2/348	0.236558	0.721098	0.71619	RUNX1/GATA3	2
GO:0043457	regulation of cellular respiration	2/348	0.236558	0.721098	0.71619	SHMT2/OPN3	2
GO:0043628	ncRNA 3'-end processing	2/348	0.236558	0.721098	0.71619	INTS6/EXOSC4	2
GO:0061647	histone H3-K9 modification	2/348	0.236558	0.721098	0.71619	GATA3/JARID2	2
GO:0070303	negative regulation of stress-activated protein kinase signaling cascade	2/348	0.236558	0.721098	0.71619	PER1/DACT1	2
GO:0099054	presynapse assembly	2/348	0.236558	0.721098	0.71619	EIF4G1/NLGN2	2
GO:1901570	fatty acid derivative biosynthetic process	2/348	0.236558	0.721098	0.71619	TECR/GGTLC2	2
GO:1903052	positive regulation of proteolysis involved in cellular protein catabolic process	4/348	0.236788	0.721098	0.71619	CSNK1D/SMURF1/PLK3/RAD23A	4
GO:0060021	roof of mouth development	3/348	0.237678	0.721098	0.71619	SKI/ASPH/ACVR2B	3
GO:0090398	cellular senescence	3/348	0.237678	0.721098	0.71619	CDKN1A/YPEL3/WNT16	3
GO:0002790	peptide secretion	6/348	0.239024	0.721098	0.71619	RAB11B/STX1A/SYT9/ACVR2B/NLGN2/CDK16	6
GO:0060348	bone development	6/348	0.239024	0.721098	0.71619	NAB2/RARG/SKI/MEF2D/RARB/FAM20C	6
GO:0007044	cell-substrate junction assembly	3/348	0.242611	0.721098	0.71619	ITGA5/TRIP6/COL17A1	3
GO:0022404	molting cycle process	3/348	0.242611	0.721098	0.71619	EDA/ACVR1B/RELA	3
GO:0022405	hair cycle process	3/348	0.242611	0.721098	0.71619	EDA/ACVR1B/RELA	3
GO:0032436	positive regulation of proteasomal ubiquitin-dependent protein catabolic process	3/348	0.242611	0.721098	0.71619	CSNK1D/PLK3/RAD23A	3
GO:0051952	regulation of amine transport	3/348	0.242611	0.721098	0.71619	STX1A/SYT9/KMO	3
GO:1903035	negative regulation of response to wounding	3/348	0.242611	0.721098	0.71619	VTN/PLAT/ADTRP	3
GO:0002639	positive regulation of immunoglobulin production	2/348	0.243425	0.721098	0.71619	TNFRSF4/KMT5B	2
GO:0006120	mitochondrial electron transport, NADH to ubiquinone	2/348	0.243425	0.721098	0.71619	NDUFS6/NDUFAF1	2
GO:0007157	heterophilic cell-cell adhesion via plasma membrane cell adhesion molecules	2/348	0.243425	0.721098	0.71619	ITGA5/SCARF2	2
GO:0009584	detection of visible light	2/348	0.243425	0.721098	0.71619	OPN3/ROM1	2
GO:0032330	regulation of chondrocyte differentiation	2/348	0.243425	0.721098	0.71619	RARG/RARB	2
GO:0044088	regulation of vacuole organization	2/348	0.243425	0.721098	0.71619	RNF5/ULK1	2
GO:0045668	negative regulation of osteoblast differentiation	2/348	0.243425	0.721098	0.71619	SKI/SMAD6	2
GO:0045778	positive regulation of ossification	2/348	0.243425	0.721098	0.71619	ACVR2B/FAM20C	2
GO:0051496	positive regulation of stress fiber assembly	2/348	0.243425	0.721098	0.71619	FHOD1/RGCC	2
GO:2000179	positive regulation of neural precursor cell proliferation	2/348	0.243425	0.721098	0.71619	ZNF335/WDR62	2
GO:0000463	maturation of LSU-rRNA from tricistronic rRNA transcript (SSU-rRNA, 5.8S rRNA, LSU-rRNA)	1/348	0.244494	0.721098	0.71619	FTSJ3	1
GO:0002098	tRNA wobble uridine modification	1/348	0.244494	0.721098	0.71619	URM1	1
GO:0002517	T cell tolerance induction	1/348	0.244494	0.721098	0.71619	AIRE	1
GO:0003413	chondrocyte differentiation involved in endochondral bone morphogenesis	1/348	0.244494	0.721098	0.71619	RARG	1
GO:0006206	pyrimidine nucleobase metabolic process	1/348	0.244494	0.721098	0.71619	CTPS1	1
GO:0009173	pyrimidine ribonucleoside monophosphate metabolic process	1/348	0.244494	0.721098	0.71619	UPP1	1
GO:0009209	pyrimidine ribonucleoside triphosphate biosynthetic process	1/348	0.244494	0.721098	0.71619	CTPS1	1
GO:0010273	detoxification of copper ion	1/348	0.244494	0.721098	0.71619	MT1G	1
GO:0010755	regulation of plasminogen activation	1/348	0.244494	0.721098	0.71619	RUNX1	1
GO:0015074	DNA integration	1/348	0.244494	0.721098	0.71619	GIN1	1
GO:0018298	protein-chromophore linkage	1/348	0.244494	0.721098	0.71619	OPN3	1
GO:0021534	cell proliferation in hindbrain	1/348	0.244494	0.721098	0.71619	ATF5	1
GO:0021924	cell proliferation in external granule layer	1/348	0.244494	0.721098	0.71619	ATF5	1
GO:0021930	cerebellar granule cell precursor proliferation	1/348	0.244494	0.721098	0.71619	ATF5	1
GO:0032239	regulation of nucleobase-containing compound transport	1/348	0.244494	0.721098	0.71619	SUPT6H	1
GO:0032488	Cdc42 protein signal transduction	1/348	0.244494	0.721098	0.71619	NTN1	1
GO:0033008	positive regulation of mast cell activation involved in immune response	1/348	0.244494	0.721098	0.71619	VAMP8	1
GO:0033127	regulation of histone phosphorylation	1/348	0.244494	0.721098	0.71619	AKAP8	1
GO:0033599	regulation of mammary gland epithelial cell proliferation	1/348	0.244494	0.721098	0.71619	GATA3	1
GO:0034380	high-density lipoprotein particle assembly	1/348	0.244494	0.721098	0.71619	NR1H2	1
GO:0042415	norepinephrine metabolic process	1/348	0.244494	0.721098	0.71619	GATA3	1
GO:0042559	pteridine-containing compound biosynthetic process	1/348	0.244494	0.721098	0.71619	PCBD2	1
GO:0043306	positive regulation of mast cell degranulation	1/348	0.244494	0.721098	0.71619	VAMP8	1
GO:0043517	positive regulation of DNA damage response, signal transduction by p53 class mediator	1/348	0.244494	0.721098	0.71619	HIC1	1
GO:0045176	apical protein localization	1/348	0.244494	0.721098	0.71619	NAPA	1
GO:0045842	positive regulation of mitotic metaphase/anaphase transition	1/348	0.244494	0.721098	0.71619	ANAPC11	1
GO:0046049	UMP metabolic process	1/348	0.244494	0.721098	0.71619	UPP1	1
GO:0046655	folic acid metabolic process	1/348	0.244494	0.721098	0.71619	SHMT2	1
GO:0048308	organelle inheritance	1/348	0.244494	0.721098	0.71619	PLK3	1
GO:0048313	Golgi inheritance	1/348	0.244494	0.721098	0.71619	PLK3	1
GO:0051299	centrosome separation	1/348	0.244494	0.721098	0.71619	RANBP1	1
GO:0055091	phospholipid homeostasis	1/348	0.244494	0.721098	0.71619	GPAM	1
GO:0060080	inhibitory postsynaptic potential	1/348	0.244494	0.721098	0.71619	NLGN2	1
GO:0060456	positive regulation of digestive system process	1/348	0.244494	0.721098	0.71619	NR1H2	1
GO:0061307	cardiac neural crest cell differentiation involved in heart development	1/348	0.244494	0.721098	0.71619	JAG1	1
GO:0061308	cardiac neural crest cell development involved in heart development	1/348	0.244494	0.721098	0.71619	JAG1	1
GO:0071025	RNA surveillance	1/348	0.244494	0.721098	0.71619	EXOSC4	1
GO:0071380	cellular response to prostaglandin E stimulus	1/348	0.244494	0.721098	0.71619	AKAP8	1
GO:0071599	otic vesicle development	1/348	0.244494	0.721098	0.71619	GATA3	1
GO:0086069	bundle of His cell to Purkinje myocyte communication	1/348	0.244494	0.721098	0.71619	RANGRF	1
GO:0098969	neurotransmitter receptor transport to postsynaptic membrane	1/348	0.244494	0.721098	0.71619	TAMALIN	1
GO:0099638	endosome to plasma membrane protein transport	1/348	0.244494	0.721098	0.71619	TAMALIN	1
GO:1901836	regulation of transcription of nucleolar large rRNA by RNA polymerase I	1/348	0.244494	0.721098	0.71619	SIRT7	1
GO:1901970	positive regulation of mitotic sister chromatid separation	1/348	0.244494	0.721098	0.71619	ANAPC11	1
GO:1904380	endoplasmic reticulum mannose trimming	1/348	0.244494	0.721098	0.71619	RNF5	1
GO:1990169	stress response to copper ion	1/348	0.244494	0.721098	0.71619	MT1G	1
GO:2000052	positive regulation of non-canonical Wnt signaling pathway	1/348	0.244494	0.721098	0.71619	CSNK1D	1
GO:2000402	negative regulation of lymphocyte migration	1/348	0.244494	0.721098	0.71619	ADTRP	1
GO:2001028	positive regulation of endothelial cell chemotaxis	1/348	0.244494	0.721098	0.71619	P2RX4	1
GO:0048588	developmental cell growth	6/348	0.245121	0.721098	0.71619	RARG/FLRT1/NTN1/SMURF1/ULK1/PARP2	6
GO:0000377	RNA splicing, via transesterification reactions with bulged adenosine as nucleophile	8/348	0.245426	0.721098	0.71619	SART1/SF3A2/XAB2/ESS2/SNRNP35/PTBP1/RBFOX3/SNRPE	8
GO:0000398	mRNA splicing, via spliceosome	8/348	0.245426	0.721098	0.71619	SART1/SF3A2/XAB2/ESS2/SNRNP35/PTBP1/RBFOX3/SNRPE	8
GO:0098773	skin epidermis development	3/348	0.247561	0.721098	0.71619	EDA/ACVR1B/RELA	3
GO:0048705	skeletal system morphogenesis	6/348	0.248187	0.721098	0.71619	NAB2/RARG/SKI/MEF2D/ACVR2B/RARB	6
GO:0006839	mitochondrial transport	5/348	0.248371	0.721098	0.71619	CHCHD10/KIFBP/PMPCA/TIMM8A/MICALL2	5
GO:0032434	regulation of proteasomal ubiquitin-dependent protein catabolic process	4/348	0.248808	0.721098	0.71619	CCAR2/CSNK1D/PLK3/RAD23A	4
GO:0002204	somatic recombination of immunoglobulin genes involved in immune response	2/348	0.250299	0.721098	0.71619	SUPT6H/KMT5B	2
GO:0002208	somatic diversification of immunoglobulins involved in immune response	2/348	0.250299	0.721098	0.71619	SUPT6H/KMT5B	2
GO:0002279	mast cell activation involved in immune response	2/348	0.250299	0.721098	0.71619	VAMP8/STXBP2	2
GO:0002448	mast cell mediated immunity	2/348	0.250299	0.721098	0.71619	VAMP8/STXBP2	2
GO:0002686	negative regulation of leukocyte migration	2/348	0.250299	0.721098	0.71619	C5/ADTRP	2
GO:0006220	pyrimidine nucleotide metabolic process	2/348	0.250299	0.721098	0.71619	UPP1/CTPS1	2
GO:0043392	negative regulation of DNA binding	2/348	0.250299	0.721098	0.71619	ID1/HABP4	2
GO:0045190	isotype switching	2/348	0.250299	0.721098	0.71619	SUPT6H/KMT5B	2
GO:0048013	ephrin receptor signaling pathway	2/348	0.250299	0.721098	0.71619	EFNA4/EFNA3	2
GO:0099172	presynapse organization	2/348	0.250299	0.721098	0.71619	EIF4G1/NLGN2	2
GO:2000677	regulation of transcription regulatory region DNA binding	2/348	0.250299	0.721098	0.71619	GATA3/NIBAN2	2
GO:0051251	positive regulation of lymphocyte activation	9/348	0.250951	0.721098	0.71619	ZNF335/SART1/RUNX1/GATA3/CDKN1A/TNFRSF4/ICOSLG/KMT5B/GPAM	9
GO:0071219	cellular response to molecule of bacterial origin	6/348	0.251264	0.721098	0.71619	SBNO2/UPF1/ARID5A/AKAP8/KMO/RELA	6
GO:0001657	ureteric bud development	3/348	0.252526	0.721098	0.71619	GATA3/SMAD6/RARB	3
GO:0045582	positive regulation of T cell differentiation	3/348	0.252526	0.721098	0.71619	SART1/RUNX1/GATA3	3
GO:1901606	alpha-amino acid catabolic process	3/348	0.252526	0.721098	0.71619	SHMT2/KMO/GSTZ1	3
GO:1901655	cellular response to ketone	3/348	0.252526	0.721098	0.71619	PLAT/AKAP8/FDX1	3
GO:0002705	positive regulation of leukocyte mediated immunity	4/348	0.252844	0.721098	0.71619	GATA3/CD1C/ARID5A/KMT5B	4
GO:0002696	positive regulation of leukocyte activation	10/348	0.254979	0.721098	0.71619	ZNF335/SART1/RUNX1/GATA3/CDKN1A/TNFRSF4/VAMP8/ICOSLG/KMT5B/GPAM	10
GO:0018394	peptidyl-lysine acetylation	5/348	0.255316	0.721098	0.71619	THAP7/GATA3/ARID5A/JADE1/PER1	5
GO:0000375	RNA splicing, via transesterification reactions	8/348	0.255718	0.721098	0.71619	SART1/SF3A2/XAB2/ESS2/SNRNP35/PTBP1/RBFOX3/SNRPE	8
GO:0006119	oxidative phosphorylation	4/348	0.256894	0.721098	0.71619	SHMT2/CHCHD10/NDUFS6/NDUFAF1	4
GO:0048813	dendrite morphogenesis	4/348	0.256894	0.721098	0.71619	LZTS3/MINK1/SDC2/ID1	4
GO:0002931	response to ischemia	2/348	0.257179	0.721098	0.71619	P2RX4/PANX2	2
GO:0007129	homologous chromosome pairing at meiosis	2/348	0.257179	0.721098	0.71619	SIRT7/REC8	2
GO:0010043	response to zinc ion	2/348	0.257179	0.721098	0.71619	MT1G/P2RX4	2
GO:0010718	positive regulation of epithelial to mesenchymal transition	2/348	0.257179	0.721098	0.71619	JAG1/RGCC	2
GO:0030838	positive regulation of actin filament polymerization	2/348	0.257179	0.721098	0.71619	MLST8/SNX9	2
GO:0060071	Wnt signaling pathway, planar cell polarity pathway	2/348	0.257179	0.721098	0.71619	SMURF1/DACT1	2
GO:1900087	positive regulation of G1/S transition of mitotic cell cycle	2/348	0.257179	0.721098	0.71619	EIF4G1/RGCC	2
GO:0016197	endosomal transport	6/348	0.257449	0.721098	0.71619	RAB11B/CHMP1A/LMTK2/SNX9/TAMALIN/MICALL2	6
GO:0043502	regulation of muscle adaptation	3/348	0.257506	0.721098	0.71619	JARID2/P2RX4/PARP2	3
GO:0072163	mesonephric epithelium development	3/348	0.257506	0.721098	0.71619	GATA3/SMAD6/RARB	3
GO:0072164	mesonephric tubule development	3/348	0.257506	0.721098	0.71619	GATA3/SMAD6/RARB	3
GO:0006544	glycine metabolic process	1/348	0.25849	0.721098	0.71619	SHMT2	1
GO:0006825	copper ion transport	1/348	0.25849	0.721098	0.71619	CP	1
GO:0009130	pyrimidine nucleoside monophosphate biosynthetic process	1/348	0.25849	0.721098	0.71619	UPP1	1
GO:0016074	sno(s)RNA metabolic process	1/348	0.25849	0.721098	0.71619	EXOSC4	1
GO:0018216	peptidyl-arginine methylation	1/348	0.25849	0.721098	0.71619	CARM1	1
GO:0023035	CD40 signaling pathway	1/348	0.25849	0.721098	0.71619	ITGA5	1
GO:0032274	gonadotropin secretion	1/348	0.25849	0.721098	0.71619	NIBAN2	1
GO:0035067	negative regulation of histone acetylation	1/348	0.25849	0.721098	0.71619	THAP7	1
GO:0035641	locomotory exploration behavior	1/348	0.25849	0.721098	0.71619	NLGN2	1
GO:0035970	peptidyl-threonine dephosphorylation	1/348	0.25849	0.721098	0.71619	PPM1D	1
GO:0043981	histone H4-K5 acetylation	1/348	0.25849	0.721098	0.71619	JADE1	1
GO:0043982	histone H4-K8 acetylation	1/348	0.25849	0.721098	0.71619	JADE1	1
GO:0044065	regulation of respiratory system process	1/348	0.25849	0.721098	0.71619	NLGN2	1
GO:0044804	autophagy of nucleus	1/348	0.25849	0.721098	0.71619	ULK1	1
GO:0046036	CTP metabolic process	1/348	0.25849	0.721098	0.71619	CTPS1	1
GO:0046135	pyrimidine nucleoside catabolic process	1/348	0.25849	0.721098	0.71619	UPP1	1
GO:0048266	behavioral response to pain	1/348	0.25849	0.721098	0.71619	P2RX4	1
GO:0050862	positive regulation of T cell receptor signaling pathway	1/348	0.25849	0.721098	0.71619	RELA	1
GO:0051044	positive regulation of membrane protein ectodomain proteolysis	1/348	0.25849	0.721098	0.71619	SNX9	1
GO:0060033	anatomical structure regression	1/348	0.25849	0.721098	0.71619	AMH	1
GO:0060330	regulation of response to interferon-gamma	1/348	0.25849	0.721098	0.71619	NR1H2	1
GO:0060334	regulation of interferon-gamma-mediated signaling pathway	1/348	0.25849	0.721098	0.71619	NR1H2	1
GO:0060841	venous blood vessel development	1/348	0.25849	0.721098	0.71619	ACVR2B	1
GO:0061684	chaperone-mediated autophagy	1/348	0.25849	0.721098	0.71619	PLK3	1
GO:0070071	proton-transporting two-sector ATPase complex assembly	1/348	0.25849	0.721098	0.71619	ATP23	1
GO:0070431	nucleotide-binding oligomerization domain containing 2 signaling pathway	1/348	0.25849	0.721098	0.71619	RELA	1
GO:0070886	positive regulation of calcineurin-NFAT signaling cascade	1/348	0.25849	0.721098	0.71619	PTBP1	1
GO:0071468	cellular response to acidic pH	1/348	0.25849	0.721098	0.71619	RAB11B	1
GO:0072176	nephric duct development	1/348	0.25849	0.721098	0.71619	GATA3	1
GO:0097428	protein maturation by iron-sulfur cluster transfer	1/348	0.25849	0.721098	0.71619	CIAO2A	1
GO:0098877	neurotransmitter receptor transport to plasma membrane	1/348	0.25849	0.721098	0.71619	TAMALIN	1
GO:0106058	positive regulation of calcineurin-mediated signaling	1/348	0.25849	0.721098	0.71619	PTBP1	1
GO:1900044	regulation of protein K63-linked ubiquitination	1/348	0.25849	0.721098	0.71619	OTUB1	1
GO:1901201	regulation of extracellular matrix assembly	1/348	0.25849	0.721098	0.71619	RGCC	1
GO:1902101	positive regulation of metaphase/anaphase transition of cell cycle	1/348	0.25849	0.721098	0.71619	ANAPC11	1
GO:1903540	establishment of protein localization to postsynaptic membrane	1/348	0.25849	0.721098	0.71619	TAMALIN	1
GO:1903975	regulation of glial cell migration	1/348	0.25849	0.721098	0.71619	P2RX4	1
GO:1904862	inhibitory synapse assembly	1/348	0.25849	0.721098	0.71619	NLGN2	1
GO:2000001	regulation of DNA damage checkpoint	1/348	0.25849	0.721098	0.71619	CCAR2	1
GO:2000095	regulation of Wnt signaling pathway, planar cell polarity pathway	1/348	0.25849	0.721098	0.71619	DACT1	1
GO:2000696	regulation of epithelial cell differentiation involved in kidney development	1/348	0.25849	0.721098	0.71619	GATA3	1
GO:2001034	positive regulation of double-strand break repair via nonhomologous end joining	1/348	0.25849	0.721098	0.71619	KMT5B	1
GO:2001044	regulation of integrin-mediated signaling pathway	1/348	0.25849	0.721098	0.71619	TIMP1	1
GO:2001224	positive regulation of neuron migration	1/348	0.25849	0.721098	0.71619	WDR62	1
GO:0002274	myeloid leukocyte activation	6/348	0.260557	0.721098	0.71619	SBNO2/VAMP8/MT1G/STXBP2/RELB/DNASE1L3	6
GO:0050768	negative regulation of neurogenesis	4/348	0.260956	0.721098	0.71619	NTN1/SKI/ULK1/ID1	4
GO:0072073	kidney epithelium development	4/348	0.260956	0.721098	0.71619	GATA3/JAG1/SMAD6/RARB	4
GO:0003300	cardiac muscle hypertrophy	3/348	0.262499	0.721098	0.71619	JARID2/P2RX4/PARP2	3
GO:0032091	negative regulation of protein binding	3/348	0.262499	0.721098	0.71619	CDKN1A/ID1/DACT1	3
GO:0045132	meiotic chromosome segregation	3/348	0.262499	0.721098	0.71619	SIRT7/REC8/SHOC1	3
GO:0060419	heart growth	3/348	0.262499	0.721098	0.71619	RUNX1/JARID2/PARP2	3
GO:1903321	negative regulation of protein modification by small protein conjugation or removal	3/348	0.262499	0.721098	0.71619	SIRT7/OTUB1/RELA	3
GO:0045732	positive regulation of protein catabolic process	6/348	0.263675	0.721098	0.71619	CSNK1D/SMURF1/SNX9/PLK3/RAD23A/DACT1	6
GO:0016925	protein sumoylation	2/348	0.264062	0.721098	0.71619	STX1A/RELA	2
GO:0030520	intracellular estrogen receptor signaling pathway	2/348	0.264062	0.721098	0.71619	ESR1/CARM1	2
GO:0051155	positive regulation of striated muscle cell differentiation	2/348	0.264062	0.721098	0.71619	PARP2/NIBAN2	2
GO:0040029	regulation of gene expression, epigenetic	4/348	0.265032	0.721098	0.71619	ZNF335/PPM1D/UPF1/JARID2	4
GO:0045727	positive regulation of translation	4/348	0.265032	0.721098	0.71619	EIF4G1/PCIF1/BCL3/HABP4	4
GO:0048638	regulation of developmental growth	8/348	0.266143	0.721098	0.71619	RUNX1/CDKN1A/NTN1/SMURF1/JARID2/ULK1/GPAM/PARP2	8
GO:0052548	regulation of endopeptidase activity	10/348	0.266386	0.721098	0.71619	VTN/C5/ITIH2/TIMP1/MTCH1/ASPH/EFNA3/SERPIND1/RARRES1/ITIH4	10
GO:0045930	negative regulation of mitotic cell cycle	6/348	0.266803	0.721098	0.71619	HUS1B/CDKN1A/RGCC/JADE1/PLK3/DACT1	6
GO:0060560	developmental growth involved in morphogenesis	6/348	0.266803	0.721098	0.71619	RARG/FLRT1/NTN1/ESR1/SMURF1/ULK1	6
GO:0010389	regulation of G2/M transition of mitotic cell cycle	3/348	0.267504	0.721098	0.71619	HUS1B/CDKN1A/DBF4B	3
GO:0033674	positive regulation of kinase activity	11/348	0.268739	0.721098	0.71619	NAB2/CDKN1A/LMTK2/ZNF622/MLST8/RGCC/ACVR2B/CAMKK1/MAP3K11/SNX9/DBF4B	11
GO:0035107	appendage morphogenesis	4/348	0.269118	0.721098	0.71619	RARG/SKI/ASPH/RARB	4
GO:0035108	limb morphogenesis	4/348	0.269118	0.721098	0.71619	RARG/SKI/ASPH/RARB	4
GO:0045598	regulation of fat cell differentiation	4/348	0.269118	0.721098	0.71619	GATA3/JAG1/CCDC71L/CARM1	4
GO:0002819	regulation of adaptive immune response	5/348	0.269343	0.721098	0.71619	SUPT6H/GATA3/CD1C/ARID5A/KMT5B	5
GO:0043123	positive regulation of I-kappaB kinase/NF-kappaB signaling	5/348	0.269343	0.721098	0.71619	CTH/UNC5CL/EDA/RELA/TMEM101	5
GO:0006414	translational elongation	2/348	0.270945	0.721098	0.71619	GTPBP1/ABTB1	2
GO:0097352	autophagosome maturation	2/348	0.270945	0.721098	0.71619	CHMP1A/VAMP8	2
GO:1902991	regulation of amyloid precursor protein catabolic process	2/348	0.270945	0.721098	0.71619	EFNA3/RELA	2
GO:1905517	macrophage migration	2/348	0.270945	0.721098	0.71619	C5/P2RX4	2
GO:0072659	protein localization to plasma membrane	7/348	0.27145	0.721098	0.71619	VAMP8/MYADM/RILPL2/SEC16A/SMURF1/RANGRF/TAMALIN	7
GO:0000076	DNA replication checkpoint signaling	1/348	0.272227	0.721098	0.71619	HUS1B	1
GO:0000097	sulfur amino acid biosynthetic process	1/348	0.272227	0.721098	0.71619	CTH	1
GO:0000712	resolution of meiotic recombination intermediates	1/348	0.272227	0.721098	0.71619	SHOC1	1
GO:0002830	positive regulation of type 2 immune response	1/348	0.272227	0.721098	0.71619	GATA3	1
GO:0006103	2-oxoglutarate metabolic process	1/348	0.272227	0.721098	0.71619	PHYH	1
GO:0006390	mitochondrial transcription	1/348	0.272227	0.721098	0.71619	CHCHD10	1
GO:0006415	translational termination	1/348	0.272227	0.721098	0.71619	UPF1	1
GO:0006677	glycosylceramide metabolic process	1/348	0.272227	0.721098	0.71619	B3GALT2	1
GO:0006895	Golgi to endosome transport	1/348	0.272227	0.721098	0.71619	CORO7	1
GO:0006978	DNA damage response, signal transduction by p53 class mediator resulting in transcription of p21 class mediator	1/348	0.272227	0.721098	0.71619	CDKN1A	1
GO:0007158	neuron cell-cell adhesion	1/348	0.272227	0.721098	0.71619	NLGN2	1
GO:0030322	stabilization of membrane potential	1/348	0.272227	0.721098	0.71619	CHCHD10	1
GO:0030575	nuclear body organization	1/348	0.272227	0.721098	0.71619	HABP4	1
GO:0031573	mitotic intra-S DNA damage checkpoint signaling	1/348	0.272227	0.721098	0.71619	HUS1B	1
GO:0032310	prostaglandin secretion	1/348	0.272227	0.721098	0.71619	P2RX4	1
GO:0033631	cell-cell adhesion mediated by integrin	1/348	0.272227	0.721098	0.71619	ITGA5	1
GO:0035269	protein O-linked mannosylation	1/348	0.272227	0.721098	0.71619	TMTC4	1
GO:0035729	cellular response to hepatocyte growth factor stimulus	1/348	0.272227	0.721098	0.71619	RELA	1
GO:0042481	regulation of odontogenesis	1/348	0.272227	0.721098	0.71619	SP6	1
GO:0045217	cell-cell junction maintenance	1/348	0.272227	0.721098	0.71619	NLGN2	1
GO:0055089	fatty acid homeostasis	1/348	0.272227	0.721098	0.71619	GPAM	1
GO:0055119	relaxation of cardiac muscle	1/348	0.272227	0.721098	0.71619	P2RX4	1
GO:0061158	3'-UTR-mediated mRNA destabilization	1/348	0.272227	0.721098	0.71619	UPF1	1
GO:0061952	midbody abscission	1/348	0.272227	0.721098	0.71619	CHMP1A	1
GO:0090036	regulation of protein kinase C signaling	1/348	0.272227	0.721098	0.71619	MYADM	1
GO:0090083	regulation of inclusion body assembly	1/348	0.272227	0.721098	0.71619	DNAJB8	1
GO:0090594	inflammatory response to wounding	1/348	0.272227	0.721098	0.71619	TIMP1	1
GO:0097107	postsynaptic density assembly	1/348	0.272227	0.721098	0.71619	NLGN2	1
GO:1904948	midbrain dopaminergic neuron differentiation	1/348	0.272227	0.721098	0.71619	CSNK1D	1
GO:2000774	positive regulation of cellular senescence	1/348	0.272227	0.721098	0.71619	YPEL3	1
GO:2000811	negative regulation of anoikis	1/348	0.272227	0.721098	0.71619	ITGA5	1
GO:0002718	regulation of cytokine production involved in immune response	3/348	0.27252	0.721098	0.71619	GATA3/ARID5A/SLC7A5	3
GO:0034620	cellular response to unfolded protein	3/348	0.27252	0.721098	0.71619	TMTC4/CTH/HSPA14	3
GO:0050773	regulation of dendrite development	3/348	0.27252	0.721098	0.71619	SDC2/ID1/CARM1	3
GO:0150115	cell-substrate junction organization	3/348	0.27252	0.721098	0.71619	ITGA5/TRIP6/COL17A1	3
GO:0035264	multicellular organism growth	4/348	0.273217	0.721098	0.71619	RARG/ATF5/RARB/GPAM	4
GO:0007159	leukocyte cell-cell adhesion	9/348	0.275295	0.721098	0.71619	SART1/RUNX1/ITGA5/GATA3/SOCS6/ICOSLG/GPAM/RELA/ADTRP	9
GO:0045444	fat cell differentiation	6/348	0.276242	0.721098	0.71619	GATA3/JAG1/SMAD6/ATF5/CCDC71L/CARM1	6
GO:0009755	hormone-mediated signaling pathway	5/348	0.27642	0.721098	0.71619	RARG/ESR1/RARB/PER1/CARM1	5
GO:0043433	negative regulation of DNA-binding transcription factor activity	5/348	0.27642	0.721098	0.71619	TNFRSF4/ESR1/BCL3/ID1/BRMS1	5
GO:0001823	mesonephros development	3/348	0.277546	0.721098	0.71619	GATA3/SMAD6/RARB	3
GO:0014897	striated muscle hypertrophy	3/348	0.277546	0.721098	0.71619	JARID2/P2RX4/PARP2	3
GO:0045639	positive regulation of myeloid cell differentiation	3/348	0.277546	0.721098	0.71619	RUNX1/JAG1/ACVR1B	3
GO:0010332	response to gamma radiation	2/348	0.277827	0.721098	0.71619	GATA3/CDKN1A	2
GO:0046148	pigment biosynthetic process	2/348	0.277827	0.721098	0.71619	OPN3/SLC45A2	2
GO:0048016	inositol phosphate-mediated signaling	2/348	0.277827	0.721098	0.71619	NFATC1/PTBP1	2
GO:0050433	regulation of catecholamine secretion	2/348	0.277827	0.721098	0.71619	STX1A/SYT9	2
GO:0048732	gland development	10/348	0.277953	0.721098	0.71619	GATA3/RARG/NTN1/ESR1/JARID2/FASN/EDA/USF2/AIRE/RELA	10
GO:0072594	establishment of protein localization to organelle	10/348	0.277953	0.721098	0.71619	CDKN1A/PMPCA/TIMM8A/SMURF1/RANGRF/BCL3/VPS37C/HIKESHI/NAGPA/MICALL2	10
GO:0046390	ribose phosphate biosynthetic process	5/348	0.279973	0.721098	0.71619	PRPSAP1/TECR/UPP1/PANK1/CTPS1	5
GO:0006865	amino acid transport	4/348	0.281444	0.721098	0.71619	SLC7A5/SLC25A2/KMO/SLC66A1	4
GO:0031333	negative regulation of protein-containing complex assembly	4/348	0.281444	0.721098	0.71619	MYADM/SMAD6/ULK1/DACT1	4
GO:0051961	negative regulation of nervous system development	4/348	0.281444	0.721098	0.71619	NTN1/SKI/ULK1/ID1	4
GO:0002367	cytokine production involved in immune response	3/348	0.282582	0.721098	0.71619	GATA3/ARID5A/SLC7A5	3
GO:0003333	amino acid transmembrane transport	3/348	0.282582	0.721098	0.71619	SLC7A5/SLC25A2/SLC66A1	3
GO:0015837	amine transport	3/348	0.282582	0.721098	0.71619	STX1A/SYT9/KMO	3
GO:0019080	viral gene expression	3/348	0.282582	0.721098	0.71619	PTBP1/EIF3B/USF2	3
GO:1903131	mononuclear cell differentiation	10/348	0.282622	0.721098	0.71619	SART1/RUNX1/GATA3/MT1G/FASN/BCL3/ZBTB46/AIRE/CMTM7/RELB	10
GO:0042886	amide transport	7/348	0.282951	0.721098	0.71619	RAB11B/STX1A/SYT9/ACVR2B/DISP1/NLGN2/CDK16	7
GO:0001541	ovarian follicle development	2/348	0.284704	0.721098	0.71619	AMH/ESR1	2
GO:0006998	nuclear envelope organization	2/348	0.284704	0.721098	0.71619	CHMP1A/ANKLE2	2
GO:0007131	reciprocal meiotic recombination	2/348	0.284704	0.721098	0.71619	REC8/SHOC1	2
GO:0007566	embryo implantation	2/348	0.284704	0.721098	0.71619	TIMP1/ACVR1B	2
GO:0031122	cytoplasmic microtubule organization	2/348	0.284704	0.721098	0.71619	TUBGCP2/PLK3	2
GO:0032784	regulation of DNA-templated transcription, elongation	2/348	0.284704	0.721098	0.71619	SUPT6H/CCAR2	2
GO:0048278	vesicle docking	2/348	0.284704	0.721098	0.71619	STX1A/STXBP2	2
GO:0050432	catecholamine secretion	2/348	0.284704	0.721098	0.71619	STX1A/SYT9	2
GO:0051289	protein homotetramerization	2/348	0.284704	0.721098	0.71619	SHMT2/CTH	2
GO:0060042	retina morphogenesis in camera-type eye	2/348	0.284704	0.721098	0.71619	CABP4/ROM1	2
GO:0070534	protein K63-linked ubiquitination	2/348	0.284704	0.721098	0.71619	OTUB1/RNF5	2
GO:0090175	regulation of establishment of planar polarity	2/348	0.284704	0.721098	0.71619	SMURF1/DACT1	2
GO:0140527	reciprocal homologous recombination	2/348	0.284704	0.721098	0.71619	REC8/SHOC1	2
GO:0002097	tRNA wobble base modification	1/348	0.285711	0.721098	0.71619	URM1	1
GO:0002281	macrophage activation involved in immune response	1/348	0.285711	0.721098	0.71619	SBNO2	1
GO:0002827	positive regulation of T-helper 1 type immune response	1/348	0.285711	0.721098	0.71619	ARID5A	1
GO:0006044	N-acetylglucosamine metabolic process	1/348	0.285711	0.721098	0.71619	AMDHD2	1
GO:0006309	apoptotic DNA fragmentation	1/348	0.285711	0.721098	0.71619	DNASE1L3	1
GO:0006957	complement activation, alternative pathway	1/348	0.285711	0.721098	0.71619	C5	1
GO:0007096	regulation of exit from mitosis	1/348	0.285711	0.721098	0.71619	RGCC	1
GO:0009208	pyrimidine ribonucleoside triphosphate metabolic process	1/348	0.285711	0.721098	0.71619	CTPS1	1
GO:0015936	coenzyme A metabolic process	1/348	0.285711	0.721098	0.71619	PANK1	1
GO:0021756	striatum development	1/348	0.285711	0.721098	0.71619	RARB	1
GO:0030206	chondroitin sulfate biosynthetic process	1/348	0.285711	0.721098	0.71619	UGDH	1
GO:0030540	female genitalia development	1/348	0.285711	0.721098	0.71619	ESR1	1
GO:0032354	response to follicle-stimulating hormone	1/348	0.285711	0.721098	0.71619	PLAT	1
GO:0036035	osteoclast development	1/348	0.285711	0.721098	0.71619	FAM20C	1
GO:0036507	protein demannosylation	1/348	0.285711	0.721098	0.71619	RNF5	1
GO:0036508	protein alpha-1,2-demannosylation	1/348	0.285711	0.721098	0.71619	RNF5	1
GO:0042772	DNA damage response, signal transduction resulting in transcription	1/348	0.285711	0.721098	0.71619	CDKN1A	1
GO:0042790	nucleolar large rRNA transcription by RNA polymerase I	1/348	0.285711	0.721098	0.71619	SIRT7	1
GO:0043173	nucleotide salvage	1/348	0.285711	0.721098	0.71619	UPP1	1
GO:0048268	clathrin coat assembly	1/348	0.285711	0.721098	0.71619	CLTB	1
GO:0060044	negative regulation of cardiac muscle cell proliferation	1/348	0.285711	0.721098	0.71619	JARID2	1
GO:0060263	regulation of respiratory burst	1/348	0.285711	0.721098	0.71619	JCHAIN	1
GO:0060602	branch elongation of an epithelium	1/348	0.285711	0.721098	0.71619	ESR1	1
GO:0060965	negative regulation of miRNA-mediated gene silencing	1/348	0.285711	0.721098	0.71619	ESR1	1
GO:0061687	detoxification of inorganic compound	1/348	0.285711	0.721098	0.71619	MT1G	1
GO:0071318	cellular response to ATP	1/348	0.285711	0.721098	0.71619	P2RX4	1
GO:0072189	ureter development	1/348	0.285711	0.721098	0.71619	GATA3	1
GO:1902683	regulation of receptor localization to synapse	1/348	0.285711	0.721098	0.71619	TAMALIN	1
GO:1905820	positive regulation of chromosome separation	1/348	0.285711	0.721098	0.71619	ANAPC11	1
GO:0006626	protein targeting to mitochondrion	3/348	0.287625	0.721098	0.71619	PMPCA/TIMM8A/MICALL2	3
GO:0014896	muscle hypertrophy	3/348	0.287625	0.721098	0.71619	JARID2/P2RX4/PARP2	3
GO:0043473	pigmentation	3/348	0.287625	0.721098	0.71619	RAB11B/EDA/SLC45A2	3
GO:0046620	regulation of organ growth	3/348	0.287625	0.721098	0.71619	RUNX1/JARID2/PARP2	3
GO:0070167	regulation of biomineral tissue development	3/348	0.287625	0.721098	0.71619	ACVR2B/ENAM/FAM20C	3
GO:0050867	positive regulation of cell activation	10/348	0.289667	0.721098	0.71619	ZNF335/SART1/RUNX1/GATA3/CDKN1A/TNFRSF4/VAMP8/ICOSLG/KMT5B/GPAM	10
GO:0050796	regulation of insulin secretion	4/348	0.28971	0.721098	0.71619	STX1A/SYT9/NLGN2/CDK16	4
GO:0001701	in utero embryonic development	9/348	0.290223	0.721098	0.71619	SUPT6H/ZNF335/GATA3/C5/XAB2/KIFBP/ACVR1B/PSPH/SMIM14	9
GO:0042692	muscle cell differentiation	9/348	0.290223	0.721098	0.71619	SUPT6H/NFATC1/SKI/CTH/PTBP1/RARB/PARP2/NIBAN2/KEL	9
GO:0045786	negative regulation of cell cycle	9/348	0.290223	0.721098	0.71619	HUS1B/GATA3/CDKN1A/CCAR2/RGCC/ATF5/JADE1/PLK3/DACT1	9
GO:0031334	positive regulation of protein-containing complex assembly	5/348	0.290684	0.721098	0.71619	EIF4G1/ESR1/MLST8/SNX9/NR1H2	5
GO:0071897	DNA biosynthetic process	5/348	0.290684	0.721098	0.71619	CDKN1A/RGCC/JADE1/CHRAC1/NIBAN2	5
GO:0002011	morphogenesis of an epithelial sheet	2/348	0.291575	0.721098	0.71619	ITGA5/JAG1	2
GO:0006584	catecholamine metabolic process	2/348	0.291575	0.721098	0.71619	GATA3/LRTOMT	2
GO:0009712	catechol-containing compound metabolic process	2/348	0.291575	0.721098	0.71619	GATA3/LRTOMT	2
GO:0010257	NADH dehydrogenase complex assembly	2/348	0.291575	0.721098	0.71619	NDUFA11/NDUFAF1	2
GO:0032981	mitochondrial respiratory chain complex I assembly	2/348	0.291575	0.721098	0.71619	NDUFA11/NDUFAF1	2
GO:0033619	membrane protein proteolysis	2/348	0.291575	0.721098	0.71619	TIMP1/SNX9	2
GO:0060038	cardiac muscle cell proliferation	2/348	0.291575	0.721098	0.71619	RUNX1/JARID2	2
GO:0061005	cell differentiation involved in kidney development	2/348	0.291575	0.721098	0.71619	GATA3/JAG1	2
GO:0009062	fatty acid catabolic process	3/348	0.292675	0.721098	0.71619	ILVBL/ADTRP/PHYH	3
GO:0006790	sulfur compound metabolic process	8/348	0.292722	0.721098	0.71619	NFS1/CTH/UGDH/CIAO2A/TECR/GSTZ1/GPAM/GGTLC2	8
GO:0009117	nucleotide metabolic process	11/348	0.293059	0.721098	0.71619	GTPBP1/ME1/PRPSAP1/TECR/DNPH1/KMO/DHTKD1/GPAM/UPP1/PANK1/CTPS1	11
GO:0051053	negative regulation of DNA metabolic process	4/348	0.293855	0.721098	0.71619	GATA3/CDKN1A/OTUB1/NIBAN2	4
GO:0051495	positive regulation of cytoskeleton organization	5/348	0.294271	0.721098	0.71619	FHOD1/MLST8/RGCC/SNX9/ID1	5
GO:0035335	peptidyl-tyrosine dephosphorylation	3/348	0.297731	0.721098	0.71619	PTPN14/ACP4/DUSP4	3
GO:0051963	regulation of synapse assembly	3/348	0.297731	0.721098	0.71619	EIF4G1/NTN1/NLGN2	3
GO:0110149	regulation of biomineralization	3/348	0.297731	0.721098	0.71619	ACVR2B/ENAM/FAM20C	3
GO:1903076	regulation of protein localization to plasma membrane	3/348	0.297731	0.721098	0.71619	VAMP8/RANGRF/TAMALIN	3
GO:0044272	sulfur compound biosynthetic process	4/348	0.298008	0.721098	0.71619	CTH/UGDH/TECR/GGTLC2	4
GO:0060041	retina development in camera-type eye	4/348	0.298008	0.721098	0.71619	SKI/CABP4/ACVR2B/ROM1	4
GO:0019748	secondary metabolic process	2/348	0.298437	0.721098	0.71619	OPN3/SLC45A2	2
GO:0035773	insulin secretion involved in cellular response to glucose stimulus	2/348	0.298437	0.721098	0.71619	RAB11B/CDK16	2
GO:0035825	homologous recombination	2/348	0.298437	0.721098	0.71619	REC8/SHOC1	2
GO:0045599	negative regulation of fat cell differentiation	2/348	0.298437	0.721098	0.71619	GATA3/JAG1	2
GO:0051785	positive regulation of nuclear division	2/348	0.298437	0.721098	0.71619	ANAPC11/RGCC	2
GO:2000351	regulation of endothelial cell apoptotic process	2/348	0.298437	0.721098	0.71619	GATA3/RGCC	2
GO:0000291	nuclear-transcribed mRNA catabolic process, exonucleolytic	1/348	0.298945	0.721098	0.71619	EXOSC4	1
GO:0006144	purine nucleobase metabolic process	1/348	0.298945	0.721098	0.71619	SHMT2	1
GO:0006491	N-glycan processing	1/348	0.298945	0.721098	0.71619	MAN2A2	1
GO:0009148	pyrimidine nucleoside triphosphate biosynthetic process	1/348	0.298945	0.721098	0.71619	CTPS1	1
GO:0009223	pyrimidine deoxyribonucleotide catabolic process	1/348	0.298945	0.721098	0.71619	UPP1	1
GO:0010801	negative regulation of peptidyl-threonine phosphorylation	1/348	0.298945	0.721098	0.71619	EIF4G1	1
GO:0010885	regulation of cholesterol storage	1/348	0.298945	0.721098	0.71619	NR1H2	1
GO:0014048	regulation of glutamate secretion	1/348	0.298945	0.721098	0.71619	KMO	1
GO:0015732	prostaglandin transport	1/348	0.298945	0.721098	0.71619	P2RX4	1
GO:0030050	vesicle transport along actin filament	1/348	0.298945	0.721098	0.71619	MYO1D	1
GO:0032634	interleukin-5 production	1/348	0.298945	0.721098	0.71619	GATA3	1
GO:0032674	regulation of interleukin-5 production	1/348	0.298945	0.721098	0.71619	GATA3	1
GO:0032968	positive regulation of transcription elongation from RNA polymerase II promoter	1/348	0.298945	0.721098	0.71619	SUPT6H	1
GO:0035338	long-chain fatty-acyl-CoA biosynthetic process	1/348	0.298945	0.721098	0.71619	TECR	1
GO:0035728	response to hepatocyte growth factor	1/348	0.298945	0.721098	0.71619	RELA	1
GO:0038092	nodal signaling pathway	1/348	0.298945	0.721098	0.71619	ACVR1B	1
GO:0043652	engulfment of apoptotic cell	1/348	0.298945	0.721098	0.71619	RHOBTB2	1
GO:0048490	anterograde synaptic vesicle transport	1/348	0.298945	0.721098	0.71619	AP3M2	1
GO:0048643	positive regulation of skeletal muscle tissue development	1/348	0.298945	0.721098	0.71619	NIBAN2	1
GO:0048670	regulation of collateral sprouting	1/348	0.298945	0.721098	0.71619	ULK1	1
GO:0051152	positive regulation of smooth muscle cell differentiation	1/348	0.298945	0.721098	0.71619	CTH	1
GO:0060149	negative regulation of post-transcriptional gene silencing	1/348	0.298945	0.721098	0.71619	ESR1	1
GO:0060546	negative regulation of necroptotic process	1/348	0.298945	0.721098	0.71619	ADPRS	1
GO:0060749	mammary gland alveolus development	1/348	0.298945	0.721098	0.71619	ESR1	1
GO:0060967	negative regulation of gene silencing by RNA	1/348	0.298945	0.721098	0.71619	ESR1	1
GO:0061377	mammary gland lobule development	1/348	0.298945	0.721098	0.71619	ESR1	1
GO:0072079	nephron tubule formation	1/348	0.298945	0.721098	0.71619	GATA3	1
GO:0097202	activation of cysteine-type endopeptidase activity	1/348	0.298945	0.721098	0.71619	ASPH	1
GO:0097501	stress response to metal ion	1/348	0.298945	0.721098	0.71619	MT1G	1
GO:0099514	synaptic vesicle cytoskeletal transport	1/348	0.298945	0.721098	0.71619	AP3M2	1
GO:0099517	synaptic vesicle transport along microtubule	1/348	0.298945	0.721098	0.71619	AP3M2	1
GO:1900369	negative regulation of post-transcriptional gene silencing by RNA	1/348	0.298945	0.721098	0.71619	ESR1	1
GO:1902774	late endosome to lysosome transport	1/348	0.298945	0.721098	0.71619	CHMP1A	1
GO:2000757	negative regulation of peptidyl-lysine acetylation	1/348	0.298945	0.721098	0.71619	THAP7	1
GO:2000786	positive regulation of autophagosome assembly	1/348	0.298945	0.721098	0.71619	ULK1	1
GO:2001185	regulation of CD8-positive, alpha-beta T cell activation	1/348	0.298945	0.721098	0.71619	RUNX1	1
GO:1903039	positive regulation of leukocyte cell-cell adhesion	6/348	0.301772	0.72329	0.718367	SART1/RUNX1/GATA3/ICOSLG/GPAM/RELA	6
GO:0016331	morphogenesis of embryonic epithelium	4/348	0.302169	0.72329	0.718367	GATA3/RARG/SKI/WNT16	4
GO:0002444	myeloid leukocyte mediated immunity	3/348	0.302792	0.72329	0.718367	VAMP8/STXBP2/DNASE1L3	3
GO:0046822	regulation of nucleocytoplasmic transport	3/348	0.302792	0.72329	0.718367	SIRT7/SUPT6H/PTPN14	3
GO:0000381	regulation of alternative mRNA splicing, via spliceosome	2/348	0.305288	0.72329	0.718367	PTBP1/RBFOX3	2
GO:0002753	cytoplasmic pattern recognition receptor signaling pathway	2/348	0.305288	0.72329	0.718367	GPATCH3/RELA	2
GO:0016447	somatic recombination of immunoglobulin gene segments	2/348	0.305288	0.72329	0.718367	SUPT6H/KMT5B	2
GO:0033866	nucleoside bisphosphate biosynthetic process	2/348	0.305288	0.72329	0.718367	TECR/PANK1	2
GO:0034030	ribonucleoside bisphosphate biosynthetic process	2/348	0.305288	0.72329	0.718367	TECR/PANK1	2
GO:0034033	purine nucleoside bisphosphate biosynthetic process	2/348	0.305288	0.72329	0.718367	TECR/PANK1	2
GO:0060113	inner ear receptor cell differentiation	2/348	0.305288	0.72329	0.718367	JAG1/LRTOMT	2
GO:1903037	regulation of leukocyte cell-cell adhesion	8/348	0.306251	0.72329	0.718367	SART1/RUNX1/GATA3/SOCS6/ICOSLG/GPAM/RELA/ADTRP	8
GO:0097193	intrinsic apoptotic signaling pathway	7/348	0.306291	0.72329	0.718367	CDKN1A/DDIAS/CCAR2/HIC1/ZNF622/BCL3/CDIP1	7
GO:0006576	cellular biogenic amine metabolic process	3/348	0.307857	0.72329	0.718367	GATA3/LRTOMT/KMO	3
GO:0030510	regulation of BMP signaling pathway	3/348	0.307857	0.72329	0.718367	SKI/SMAD6/SMURF1	3
GO:0021537	telencephalon development	6/348	0.308225	0.72329	0.718367	SKI/XAB2/DCLK2/ATF5/RARB/WDR62	6
GO:0008154	actin polymerization or depolymerization	5/348	0.308692	0.72329	0.718367	MYADM/MLST8/CORO7/SNX9/MICALL2	5
GO:1901361	organic cyclic compound catabolic process	11/348	0.30885	0.72329	0.718367	GTPBP1/UPF1/HSD11B1/LRTOMT/DNPH1/KMO/GSTZ1/EXOSC4/UPP1/DNASE1L3/FUS	11
GO:0043588	skin development	7/348	0.309237	0.72329	0.718367	ASPRV1/JAG1/OPN3/EDA/ACVR1B/RELA/WNT16	7
GO:0046651	lymphocyte proliferation	7/348	0.309237	0.72329	0.718367	ZNF335/CDKN1A/GAPT/TNFRSF4/ICOSLG/GPAM/CTPS1	7
GO:0006631	fatty acid metabolic process	9/348	0.310446	0.72329	0.718367	ILVBL/FASN/TECR/SCD/GPAM/MID1IP1/ADTRP/PHYH/NR1H2	9
GO:0042176	regulation of protein catabolic process	9/348	0.310446	0.72329	0.718367	TIMP1/CCAR2/CSNK1D/SMURF1/SNX9/PLK3/RELA/RAD23A/DACT1	9
GO:0006282	regulation of DNA repair	4/348	0.310509	0.72329	0.718367	SIRT7/OTUB1/KMT5B/FUS	4
GO:0035148	tube formation	4/348	0.310509	0.72329	0.718367	GATA3/RARG/SKI/EDA	4
GO:0070507	regulation of microtubule cytoskeleton organization	4/348	0.310509	0.72329	0.718367	CHMP1A/RANGRF/MID1IP1/TRIM36	4
GO:1905039	carboxylic acid transmembrane transport	4/348	0.310509	0.72329	0.718367	SLC16A3/SLC7A5/SLC25A2/SLC66A1	4
GO:0006753	nucleoside phosphate metabolic process	11/348	0.311123	0.72329	0.718367	GTPBP1/ME1/PRPSAP1/TECR/DNPH1/KMO/DHTKD1/GPAM/UPP1/PANK1/CTPS1	11
GO:0010310	regulation of hydrogen peroxide metabolic process	1/348	0.311936	0.72329	0.718367	HP	1
GO:0032616	interleukin-13 production	1/348	0.311936	0.72329	0.718367	GATA3	1
GO:0032656	regulation of interleukin-13 production	1/348	0.311936	0.72329	0.718367	GATA3	1
GO:0035313	wound healing, spreading of epidermal cells	1/348	0.311936	0.72329	0.718367	ITGA5	1
GO:0035455	response to interferon-alpha	1/348	0.311936	0.72329	0.718367	GATA3	1
GO:0039535	regulation of RIG-I signaling pathway	1/348	0.311936	0.72329	0.718367	GPATCH3	1
GO:0042454	ribonucleoside catabolic process	1/348	0.311936	0.72329	0.718367	UPP1	1
GO:0043011	myeloid dendritic cell differentiation	1/348	0.311936	0.72329	0.718367	RELB	1
GO:0043555	regulation of translation in response to stress	1/348	0.311936	0.72329	0.718367	EIF4G1	1
GO:0045655	regulation of monocyte differentiation	1/348	0.311936	0.72329	0.718367	ZBTB46	1
GO:0046485	ether lipid metabolic process	1/348	0.311936	0.72329	0.718367	FASN	1
GO:0046653	tetrahydrofolate metabolic process	1/348	0.311936	0.72329	0.718367	SHMT2	1
GO:0048025	negative regulation of mRNA splicing, via spliceosome	1/348	0.311936	0.72329	0.718367	PTBP1	1
GO:0051004	regulation of lipoprotein lipase activity	1/348	0.311936	0.72329	0.718367	NR1H2	1
GO:0060231	mesenchymal to epithelial transition	1/348	0.311936	0.72329	0.718367	GATA3	1
GO:0061050	regulation of cell growth involved in cardiac muscle cell development	1/348	0.311936	0.72329	0.718367	PARP2	1
GO:0062099	negative regulation of programmed necrotic cell death	1/348	0.311936	0.72329	0.718367	ADPRS	1
GO:0070233	negative regulation of T cell apoptotic process	1/348	0.311936	0.72329	0.718367	GPAM	1
GO:0071371	cellular response to gonadotropin stimulus	1/348	0.311936	0.72329	0.718367	PLAT	1
GO:0071379	cellular response to prostaglandin stimulus	1/348	0.311936	0.72329	0.718367	AKAP8	1
GO:0098698	postsynaptic specialization assembly	1/348	0.311936	0.72329	0.718367	NLGN2	1
GO:1902004	positive regulation of amyloid-beta formation	1/348	0.311936	0.72329	0.718367	RELA	1
GO:1903817	negative regulation of voltage-gated potassium channel activity	1/348	0.311936	0.72329	0.718367	KCNRG	1
GO:2000010	positive regulation of protein localization to cell surface	1/348	0.311936	0.72329	0.718367	RANGRF	1
GO:0007405	neuroblast proliferation	2/348	0.312128	0.72329	0.718367	ZNF335/WDR62	2
GO:0030865	cortical cytoskeleton organization	2/348	0.312128	0.72329	0.718367	FHOD1/RHOBTB2	2
GO:0034113	heterotypic cell-cell adhesion	2/348	0.312128	0.72329	0.718367	ITGA5/MYADM	2
GO:0035306	positive regulation of dephosphorylation	2/348	0.312128	0.72329	0.718367	ANKLE2/PTBP1	2
GO:0048488	synaptic vesicle endocytosis	2/348	0.312128	0.72329	0.718367	STX1A/NLGN2	2
GO:0099601	regulation of neurotransmitter receptor activity	2/348	0.312128	0.72329	0.718367	MINK1/NLGN2	2
GO:0140238	presynaptic endocytosis	2/348	0.312128	0.72329	0.718367	STX1A/NLGN2	2
GO:0003279	cardiac septum development	3/348	0.312925	0.723341	0.718418	GATA3/JAG1/SMAD6	3
GO:0032231	regulation of actin filament bundle assembly	3/348	0.312925	0.723341	0.718418	FHOD1/RGCC/ID1	3
GO:0060840	artery development	3/348	0.312925	0.723341	0.718418	JAG1/SMAD6/ACVR2B	3
GO:0045860	positive regulation of protein kinase activity	9/348	0.312996	0.723341	0.718418	NAB2/CDKN1A/MLST8/RGCC/ACVR2B/CAMKK1/MAP3K11/SNX9/DBF4B	9
GO:1903825	organic acid transmembrane transport	4/348	0.314687	0.726757	0.721811	SLC16A3/SLC7A5/SLC25A2/SLC66A1	4
GO:0007229	integrin-mediated signaling pathway	3/348	0.317996	0.729638	0.724672	ITGA5/TIMP1/ZYX	3
GO:0030038	contractile actin filament bundle assembly	3/348	0.317996	0.729638	0.724672	FHOD1/RGCC/ZYX	3
GO:0033209	tumor necrosis factor-mediated signaling pathway	3/348	0.317996	0.729638	0.724672	TNFRSF4/RELA/CDIP1	3
GO:0043149	stress fiber assembly	3/348	0.317996	0.729638	0.724672	FHOD1/RGCC/ZYX	3
GO:0045621	positive regulation of lymphocyte differentiation	3/348	0.317996	0.729638	0.724672	SART1/RUNX1/GATA3	3
GO:0043484	regulation of RNA splicing	4/348	0.318871	0.729638	0.724672	PTBP1/RBFOX3/HABP4/FUS	4
GO:0050770	regulation of axonogenesis	4/348	0.318871	0.729638	0.724672	TIAM2/NTN1/ULK1/KEL	4
GO:0051092	positive regulation of NF-kappaB transcription factor activity	4/348	0.318871	0.729638	0.724672	AMH/CTH/EDA/RELA	4
GO:0002712	regulation of B cell mediated immunity	2/348	0.318952	0.729638	0.724672	SUPT6H/KMT5B	2
GO:0002889	regulation of immunoglobulin mediated immune response	2/348	0.318952	0.729638	0.724672	SUPT6H/KMT5B	2
GO:0006406	mRNA export from nucleus	2/348	0.318952	0.729638	0.724672	SUPT6H/UPF1	2
GO:0010972	negative regulation of G2/M transition of mitotic cell cycle	2/348	0.318952	0.729638	0.724672	HUS1B/CDKN1A	2
GO:0035904	aorta development	2/348	0.318952	0.729638	0.724672	JAG1/SMAD6	2
GO:0032943	mononuclear cell proliferation	7/348	0.321072	0.729638	0.724672	ZNF335/CDKN1A/GAPT/TNFRSF4/ICOSLG/GPAM/CTPS1	7
GO:0006397	mRNA processing	11/348	0.322551	0.729638	0.724672	SUPT6H/SART1/SF3A2/CCAR2/XAB2/ESS2/SNRNP35/PTBP1/RBFOX3/SNRPE/HABP4	11
GO:0007034	vacuolar transport	4/348	0.323058	0.729638	0.724672	CHMP1A/SMURF1/VPS37C/NAGPA	4
GO:0071383	cellular response to steroid hormone stimulus	5/348	0.32321	0.729638	0.724672	ESR1/PLAT/PER1/ADTRP/CARM1	5
GO:0000083	regulation of transcription involved in G1/S transition of mitotic cell cycle	1/348	0.324686	0.729638	0.724672	CDK16	1
GO:0006244	pyrimidine nucleotide catabolic process	1/348	0.324686	0.729638	0.724672	UPP1	1
GO:0006590	thyroid hormone generation	1/348	0.324686	0.729638	0.724672	GATA3	1
GO:0007194	negative regulation of adenylate cyclase activity	1/348	0.324686	0.729638	0.724672	P2RY13	1
GO:0010878	cholesterol storage	1/348	0.324686	0.729638	0.724672	NR1H2	1
GO:0016075	rRNA catabolic process	1/348	0.324686	0.729638	0.724672	EXOSC4	1
GO:0019370	leukotriene biosynthetic process	1/348	0.324686	0.729638	0.724672	GGTLC2	1
GO:0032305	positive regulation of icosanoid secretion	1/348	0.324686	0.729638	0.724672	P2RX4	1
GO:0033005	positive regulation of mast cell activation	1/348	0.324686	0.729638	0.724672	VAMP8	1
GO:0043371	negative regulation of CD4-positive, alpha-beta T cell differentiation	1/348	0.324686	0.729638	0.724672	RUNX1	1
GO:0043576	regulation of respiratory gaseous exchange	1/348	0.324686	0.729638	0.724672	NLGN2	1
GO:0044090	positive regulation of vacuole organization	1/348	0.324686	0.729638	0.724672	ULK1	1
GO:0045056	transcytosis	1/348	0.324686	0.729638	0.724672	RAB11B	1
GO:0045063	T-helper 1 cell differentiation	1/348	0.324686	0.729638	0.724672	RELB	1
GO:0050908	detection of light stimulus involved in visual perception	1/348	0.324686	0.729638	0.724672	ROM1	1
GO:0050962	detection of light stimulus involved in sensory perception	1/348	0.324686	0.729638	0.724672	ROM1	1
GO:0072111	cell proliferation involved in kidney development	1/348	0.324686	0.729638	0.724672	GATA3	1
GO:0099515	actin filament-based transport	1/348	0.324686	0.729638	0.724672	MYO1D	1
GO:0099558	maintenance of synapse structure	1/348	0.324686	0.729638	0.724672	CHCHD10	1
GO:0140747	regulation of ncRNA transcription	1/348	0.324686	0.729638	0.724672	SIRT7	1
GO:1902259	regulation of delayed rectifier potassium channel activity	1/348	0.324686	0.729638	0.724672	KCNRG	1
GO:2000047	regulation of cell-cell adhesion mediated by cadherin	1/348	0.324686	0.729638	0.724672	RGCC	1
GO:0007062	sister chromatid cohesion	2/348	0.325761	0.729638	0.724672	KIF22/REC8	2
GO:0032623	interleukin-2 production	2/348	0.325761	0.729638	0.724672	RUNX1/GATA3	2
GO:0032663	regulation of interleukin-2 production	2/348	0.325761	0.729638	0.724672	RUNX1/GATA3	2
GO:0070542	response to fatty acid	2/348	0.325761	0.729638	0.724672	PLAT/SCD	2
GO:1905515	non-motile cilium assembly	2/348	0.325761	0.729638	0.724672	CSNK1D/TMEM216	2
GO:2000401	regulation of lymphocyte migration	2/348	0.325761	0.729638	0.724672	AIRE/ADTRP	2
GO:0017157	regulation of exocytosis	5/348	0.326853	0.729638	0.724672	STX1A/VAMP8/SYT9/SYN1/STXBP2	5
GO:0051090	regulation of DNA-binding transcription factor activity	10/348	0.327992	0.729638	0.724672	AMH/TNFRSF4/ESR1/CTH/RGCC/EDA/BCL3/RELA/ID1/BRMS1	10
GO:0001655	urogenital system development	8/348	0.328167	0.729638	0.724672	GATA3/AMH/RARG/JAG1/ESR1/SMAD6/ACVR2B/RARB	8
GO:0031497	chromatin assembly	5/348	0.330499	0.729638	0.724672	PPM1D/MIS18A/CHAF1A/UBN1/CHRAC1	5
GO:0030856	regulation of epithelial cell differentiation	4/348	0.331445	0.729638	0.724672	GATA3/JAG1/SPRED3/ID1	4
GO:1902107	positive regulation of leukocyte differentiation	4/348	0.331445	0.729638	0.724672	SART1/RUNX1/GATA3/ZBTB46	4
GO:1903708	positive regulation of hemopoiesis	4/348	0.331445	0.729638	0.724672	SART1/RUNX1/GATA3/ZBTB46	4
GO:0006900	vesicle budding from membrane	2/348	0.332551	0.729638	0.724672	SEC16A/CSNK1D	2
GO:0009116	nucleoside metabolic process	2/348	0.332551	0.729638	0.724672	DNPH1/UPP1	2
GO:0016073	snRNA metabolic process	2/348	0.332551	0.729638	0.724672	INTS6/EXOSC4	2
GO:0030888	regulation of B cell proliferation	2/348	0.332551	0.729638	0.724672	CDKN1A/TNFRSF4	2
GO:0048814	regulation of dendrite morphogenesis	2/348	0.332551	0.729638	0.724672	SDC2/ID1	2
GO:0048857	neural nucleus development	2/348	0.332551	0.729638	0.724672	CASP5/SEC16A	2
GO:0050771	negative regulation of axonogenesis	2/348	0.332551	0.729638	0.724672	NTN1/ULK1	2
GO:2000781	positive regulation of double-strand break repair	2/348	0.332551	0.729638	0.724672	KMT5B/FUS	2
GO:0046631	alpha-beta T cell activation	4/348	0.335643	0.729638	0.724672	RUNX1/GATA3/BCL3/RELB	4
GO:0051017	actin filament bundle assembly	4/348	0.335643	0.729638	0.724672	FHOD1/RGCC/ZYX/ID1	4
GO:0002089	lens morphogenesis in camera-type eye	1/348	0.3372	0.729638	0.724672	SKI	1
GO:0002320	lymphoid progenitor cell differentiation	1/348	0.3372	0.729638	0.724672	GATA3	1
GO:0006662	glycerol ether metabolic process	1/348	0.3372	0.729638	0.724672	FASN	1
GO:0006907	pinocytosis	1/348	0.3372	0.729638	0.724672	NR1H2	1
GO:0007398	ectoderm development	1/348	0.3372	0.729638	0.724672	SMURF1	1
GO:0007530	sex determination	1/348	0.3372	0.729638	0.724672	AMH	1
GO:0009129	pyrimidine nucleoside monophosphate metabolic process	1/348	0.3372	0.729638	0.724672	UPP1	1
GO:0009713	catechol-containing compound biosynthetic process	1/348	0.3372	0.729638	0.724672	GATA3	1
GO:0010866	regulation of triglyceride biosynthetic process	1/348	0.3372	0.729638	0.724672	NR1H2	1
GO:0010888	negative regulation of lipid storage	1/348	0.3372	0.729638	0.724672	NR1H2	1
GO:0015874	norepinephrine transport	1/348	0.3372	0.729638	0.724672	STX1A	1
GO:0016137	glycoside metabolic process	1/348	0.3372	0.729638	0.724672	GUSB	1
GO:0021884	forebrain neuron development	1/348	0.3372	0.729638	0.724672	DCLK2	1
GO:0030277	maintenance of gastrointestinal epithelium	1/348	0.3372	0.729638	0.724672	PBLD	1
GO:0031338	regulation of vesicle fusion	1/348	0.3372	0.729638	0.724672	SYT9	1
GO:0032303	regulation of icosanoid secretion	1/348	0.3372	0.729638	0.724672	P2RX4	1
GO:0032402	melanosome transport	1/348	0.3372	0.729638	0.724672	RAB11B	1
GO:0035268	protein mannosylation	1/348	0.3372	0.729638	0.724672	TMTC4	1
GO:0042423	catecholamine biosynthetic process	1/348	0.3372	0.729638	0.724672	GATA3	1
GO:0043486	histone exchange	1/348	0.3372	0.729638	0.724672	MIS18A	1
GO:0044154	histone H3-K14 acetylation	1/348	0.3372	0.729638	0.724672	GATA3	1
GO:0048485	sympathetic nervous system development	1/348	0.3372	0.729638	0.724672	GATA3	1
GO:0051151	negative regulation of smooth muscle cell differentiation	1/348	0.3372	0.729638	0.724672	NFATC1	1
GO:0061042	vascular wound healing	1/348	0.3372	0.729638	0.724672	MCAM	1
GO:0061318	renal filtration cell differentiation	1/348	0.3372	0.729638	0.724672	JAG1	1
GO:0071305	cellular response to vitamin D	1/348	0.3372	0.729638	0.724672	MN1	1
GO:0072112	glomerular visceral epithelial cell differentiation	1/348	0.3372	0.729638	0.724672	JAG1	1
GO:0086012	membrane depolarization during cardiac muscle cell action potential	1/348	0.3372	0.729638	0.724672	RANGRF	1
GO:1901673	regulation of mitotic spindle assembly	1/348	0.3372	0.729638	0.724672	CHMP1A	1
GO:1903798	regulation of production of miRNAs involved in gene silencing by miRNA	1/348	0.3372	0.729638	0.724672	ESR1	1
GO:0071216	cellular response to biotic stimulus	6/348	0.337527	0.729638	0.724672	SBNO2/UPF1/ARID5A/AKAP8/KMO/RELA	6
GO:0052547	regulation of peptidase activity	10/348	0.337738	0.729638	0.724672	VTN/C5/ITIH2/TIMP1/MTCH1/ASPH/EFNA3/SERPIND1/RARRES1/ITIH4	10
GO:0031532	actin cytoskeleton reorganization	3/348	0.33828	0.729638	0.724672	PDLIM4/MINK1/MICALL2	3
GO:0071347	cellular response to interleukin-1	3/348	0.33828	0.729638	0.724672	UPF1/KMO/RELA	3
GO:0016236	macroautophagy	7/348	0.338964	0.729638	0.724672	CHMP1A/VAMP8/RNF5/ATG101/SMURF1/ULK1/VPS37C	7
GO:0002260	lymphocyte homeostasis	2/348	0.339322	0.729638	0.724672	GAPT/GPAM	2
GO:0006749	glutathione metabolic process	2/348	0.339322	0.729638	0.724672	GSTZ1/GGTLC2	2
GO:0017156	calcium-ion regulated exocytosis	2/348	0.339322	0.729638	0.724672	STX1A/SYT9	2
GO:0035914	skeletal muscle cell differentiation	2/348	0.339322	0.729638	0.724672	HIVEP3/MEF2D	2
GO:0042490	mechanoreceptor differentiation	2/348	0.339322	0.729638	0.724672	JAG1/LRTOMT	2
GO:0043954	cellular component maintenance	2/348	0.339322	0.729638	0.724672	CHCHD10/NLGN2	2
GO:0045143	homologous chromosome segregation	2/348	0.339322	0.729638	0.724672	SIRT7/REC8	2
GO:0045576	mast cell activation	2/348	0.339322	0.729638	0.724672	VAMP8/STXBP2	2
GO:0070613	regulation of protein processing	2/348	0.339322	0.729638	0.724672	RUNX1/ACP4	2
GO:0072577	endothelial cell apoptotic process	2/348	0.339322	0.729638	0.724672	GATA3/RGCC	2
GO:1905330	regulation of morphogenesis of an epithelium	2/348	0.339322	0.729638	0.724672	GATA3/ESR1	2
GO:0006606	protein import into nucleus	4/348	0.339843	0.729638	0.724672	CDKN1A/RANGRF/BCL3/HIKESHI	4
GO:0034728	nucleosome organization	4/348	0.339843	0.729638	0.724672	SUPT6H/MIS18A/CHAF1A/CHRAC1	4
GO:0050657	nucleic acid transport	4/348	0.339843	0.729638	0.724672	SUPT6H/UPF1/CETN3/MRPL18	4
GO:0050658	RNA transport	4/348	0.339843	0.729638	0.724672	SUPT6H/UPF1/CETN3/MRPL18	4
GO:0045637	regulation of myeloid cell differentiation	5/348	0.341461	0.731902	0.72692	RUNX1/RARG/JAG1/ZBTB46/ACVR1B	5
GO:0009063	cellular amino acid catabolic process	3/348	0.343348	0.731902	0.72692	SHMT2/KMO/GSTZ1	3
GO:1903362	regulation of cellular protein catabolic process	6/348	0.344085	0.731902	0.72692	CCAR2/CSNK1D/SMURF1/PLK3/RAD23A/DACT1	6
GO:0006879	cellular iron ion homeostasis	2/348	0.346072	0.731902	0.72692	CYB561A3/CP	2
GO:0060389	pathway-restricted SMAD protein phosphorylation	2/348	0.346072	0.731902	0.72692	AMH/SMAD6	2
GO:1902808	positive regulation of cell cycle G1/S phase transition	2/348	0.346072	0.731902	0.72692	EIF4G1/RGCC	2
GO:2000514	regulation of CD4-positive, alpha-beta T cell activation	2/348	0.346072	0.731902	0.72692	RUNX1/GATA3	2
GO:0090150	establishment of protein localization to membrane	6/348	0.347369	0.731902	0.72692	RAB11B/RILPL2/SEC16A/TIMM8A/VPS37C/TAMALIN	6
GO:0022411	cellular component disassembly	10/348	0.347536	0.731902	0.72692	CHMP1A/UPF1/VAMP8/ASPH/NCKAP5L/ULK1/MID1IP1/PLK3/DNASE1L3/NAPA	10
GO:0001824	blastocyst development	3/348	0.348412	0.731902	0.72692	SUPT6H/XAB2/SMIM14	3
GO:0044344	cellular response to fibroblast growth factor stimulus	3/348	0.348412	0.731902	0.72692	GATA3/FLRT1/FAM20C	3
GO:0002689	negative regulation of leukocyte chemotaxis	1/348	0.349483	0.731902	0.72692	C5	1
GO:0006622	protein targeting to lysosome	1/348	0.349483	0.731902	0.72692	NAGPA	1
GO:0007130	synaptonemal complex assembly	1/348	0.349483	0.731902	0.72692	REC8	1
GO:0030728	ovulation	1/348	0.349483	0.731902	0.72692	PLAT	1
GO:0032401	establishment of melanosome localization	1/348	0.349483	0.731902	0.72692	RAB11B	1
GO:0034312	diol biosynthetic process	1/348	0.349483	0.731902	0.72692	PCBD2	1
GO:0034695	response to prostaglandin E	1/348	0.349483	0.731902	0.72692	AKAP8	1
GO:0040019	positive regulation of embryonic development	1/348	0.349483	0.731902	0.72692	NIBAN2	1
GO:0046599	regulation of centriole replication	1/348	0.349483	0.731902	0.72692	CEP295NL	1
GO:0050650	chondroitin sulfate proteoglycan biosynthetic process	1/348	0.349483	0.731902	0.72692	UGDH	1
GO:0051131	chaperone-mediated protein complex assembly	1/348	0.349483	0.731902	0.72692	NDUFAF1	1
GO:0051457	maintenance of protein location in nucleus	1/348	0.349483	0.731902	0.72692	CHCHD10	1
GO:0051904	pigment granule transport	1/348	0.349483	0.731902	0.72692	RAB11B	1
GO:0051957	positive regulation of amino acid transport	1/348	0.349483	0.731902	0.72692	KMO	1
GO:0060117	auditory receptor cell development	1/348	0.349483	0.731902	0.72692	LRTOMT	1
GO:0060444	branching involved in mammary gland duct morphogenesis	1/348	0.349483	0.731902	0.72692	ESR1	1
GO:0070920	regulation of production of small RNA involved in gene silencing by RNA	1/348	0.349483	0.731902	0.72692	ESR1	1
GO:0072311	glomerular epithelial cell differentiation	1/348	0.349483	0.731902	0.72692	JAG1	1
GO:0090208	positive regulation of triglyceride metabolic process	1/348	0.349483	0.731902	0.72692	NR1H2	1
GO:0097150	neuronal stem cell population maintenance	1/348	0.349483	0.731902	0.72692	JAG1	1
GO:1901984	negative regulation of protein acetylation	1/348	0.349483	0.731902	0.72692	THAP7	1
GO:1902410	mitotic cytokinetic process	1/348	0.349483	0.731902	0.72692	CHMP1A	1
GO:1903861	positive regulation of dendrite extension	1/348	0.349483	0.731902	0.72692	SMURF1	1
GO:2000114	regulation of establishment of cell polarity	1/348	0.349483	0.731902	0.72692	GATA3	1
GO:0061448	connective tissue development	6/348	0.350656	0.731902	0.72692	RUNX1/TIMP1/RARG/ARID5A/MEF2D/RARB	6
GO:0000724	double-strand break repair via homologous recombination	4/348	0.352452	0.731902	0.72692	HUS1B/ZFYVE26/REC8/FUS	4
GO:0030509	BMP signaling pathway	4/348	0.352452	0.731902	0.72692	SKI/SMAD6/SMURF1/ACVR2B	4
GO:0051236	establishment of RNA localization	4/348	0.352452	0.731902	0.72692	SUPT6H/UPF1/CETN3/MRPL18	4
GO:0061572	actin filament bundle organization	4/348	0.352452	0.731902	0.72692	FHOD1/RGCC/ZYX/ID1	4
GO:0035418	protein localization to synapse	2/348	0.352799	0.731902	0.72692	TAMALIN/NLGN2	2
GO:0045600	positive regulation of fat cell differentiation	2/348	0.352799	0.731902	0.72692	CCDC71L/CARM1	2
GO:0046637	regulation of alpha-beta T cell differentiation	2/348	0.352799	0.731902	0.72692	RUNX1/GATA3	2
GO:0090630	activation of GTPase activity	3/348	0.353473	0.731902	0.72692	ARHGEF26/TIAM2/GRTP1	3
GO:0060828	regulation of canonical Wnt signaling pathway	6/348	0.353945	0.731902	0.72692	CCAR2/CSNK1D/TLE3/EDA/JADE1/DACT1	6
GO:0006457	protein folding	5/348	0.356116	0.731902	0.72692	NUDC/HSPA14/DNAJB8/DNAJB12/AHSA1	5
GO:0007568	aging	4/348	0.356656	0.731902	0.72692	AMH/TIMP1/KMO/CARM1	4
GO:0051170	import into nucleus	4/348	0.356656	0.731902	0.72692	CDKN1A/RANGRF/BCL3/HIKESHI	4
GO:0002440	production of molecular mediator of immune response	7/348	0.356984	0.731902	0.72692	SUPT6H/GATA3/GAPT/TNFRSF4/ARID5A/SLC7A5/KMT5B	7
GO:0030518	intracellular steroid hormone receptor signaling pathway	3/348	0.358528	0.731902	0.72692	ESR1/PER1/CARM1	3
GO:0046916	cellular transition metal ion homeostasis	3/348	0.358528	0.731902	0.72692	CYB561A3/CP/MT1G	3
GO:0042987	amyloid precursor protein catabolic process	2/348	0.359502	0.731902	0.72692	EFNA3/RELA	2
GO:0046854	phosphatidylinositol phosphate biosynthetic process	2/348	0.359502	0.731902	0.72692	SOCS6/PI4K2A	2
GO:0051148	negative regulation of muscle cell differentiation	2/348	0.359502	0.731902	0.72692	NFATC1/PTBP1	2
GO:0060193	positive regulation of lipase activity	2/348	0.359502	0.731902	0.72692	ESR1/NR1H2	2
GO:1903317	regulation of protein maturation	2/348	0.359502	0.731902	0.72692	RUNX1/ACP4	2
GO:0030217	T cell differentiation	6/348	0.360531	0.731902	0.72692	SART1/RUNX1/GATA3/BCL3/AIRE/RELB	6
GO:0000725	recombinational repair	4/348	0.36086	0.731902	0.72692	HUS1B/ZFYVE26/REC8/FUS	4
GO:0001764	neuron migration	4/348	0.36086	0.731902	0.72692	GATA3/NTN1/TUBGCP2/WDR62	4
GO:0000466	maturation of 5.8S rRNA from tricistronic rRNA transcript (SSU-rRNA, 5.8S rRNA, LSU-rRNA)	1/348	0.36154	0.731902	0.72692	FTSJ3	1
GO:0001778	plasma membrane repair	1/348	0.36154	0.731902	0.72692	CHMP1A	1
GO:0002082	regulation of oxidative phosphorylation	1/348	0.36154	0.731902	0.72692	SHMT2	1
GO:0003181	atrioventricular valve morphogenesis	1/348	0.36154	0.731902	0.72692	SMAD6	1
GO:0006213	pyrimidine nucleoside metabolic process	1/348	0.36154	0.731902	0.72692	UPP1	1
GO:0006541	glutamine metabolic process	1/348	0.36154	0.731902	0.72692	CTPS1	1
GO:0019835	cytolysis	1/348	0.36154	0.731902	0.72692	C5	1
GO:0021544	subpallium development	1/348	0.36154	0.731902	0.72692	RARB	1
GO:0031280	negative regulation of cyclase activity	1/348	0.36154	0.731902	0.72692	P2RY13	1
GO:0035994	response to muscle stretch	1/348	0.36154	0.731902	0.72692	RELA	1
GO:0039531	regulation of viral-induced cytoplasmic pattern recognition receptor signaling pathway	1/348	0.36154	0.731902	0.72692	GPATCH3	1
GO:0040037	negative regulation of fibroblast growth factor receptor signaling pathway	1/348	0.36154	0.731902	0.72692	GATA3	1
GO:0042026	protein refolding	1/348	0.36154	0.731902	0.72692	HSPA14	1
GO:0042730	fibrinolysis	1/348	0.36154	0.731902	0.72692	PLAT	1
GO:0045649	regulation of macrophage differentiation	1/348	0.36154	0.731902	0.72692	ZBTB46	1
GO:0051905	establishment of pigment granule localization	1/348	0.36154	0.731902	0.72692	RAB11B	1
GO:0060547	negative regulation of necrotic cell death	1/348	0.36154	0.731902	0.72692	ADPRS	1
GO:0060563	neuroepithelial cell differentiation	1/348	0.36154	0.731902	0.72692	FAM20C	1
GO:0070129	regulation of mitochondrial translation	1/348	0.36154	0.731902	0.72692	SHMT2	1
GO:0070841	inclusion body assembly	1/348	0.36154	0.731902	0.72692	DNAJB8	1
GO:0071676	negative regulation of mononuclear cell migration	1/348	0.36154	0.731902	0.72692	ADTRP	1
GO:0099637	neurotransmitter receptor transport	1/348	0.36154	0.731902	0.72692	TAMALIN	1
GO:1901028	regulation of mitochondrial outer membrane permeabilization involved in apoptotic signaling pathway	1/348	0.36154	0.731902	0.72692	CHCHD10	1
GO:1901522	positive regulation of transcription from RNA polymerase II promoter involved in cellular response to chemical stimulus	1/348	0.36154	0.731902	0.72692	RELA	1
GO:1901863	positive regulation of muscle tissue development	1/348	0.36154	0.731902	0.72692	NIBAN2	1
GO:1904996	positive regulation of leukocyte adhesion to vascular endothelial cell	1/348	0.36154	0.731902	0.72692	RELA	1
GO:2000353	positive regulation of endothelial cell apoptotic process	1/348	0.36154	0.731902	0.72692	RGCC	1
GO:2000737	negative regulation of stem cell differentiation	1/348	0.36154	0.731902	0.72692	JAG1	1
GO:2001026	regulation of endothelial cell chemotaxis	1/348	0.36154	0.731902	0.72692	P2RX4	1
GO:0019439	aromatic compound catabolic process	10/348	0.362316	0.731902	0.72692	GTPBP1/UPF1/LRTOMT/DNPH1/KMO/GSTZ1/EXOSC4/UPP1/DNASE1L3/FUS	10
GO:0044106	cellular amine metabolic process	3/348	0.363579	0.731902	0.72692	GATA3/LRTOMT/KMO	3
GO:1901800	positive regulation of proteasomal protein catabolic process	3/348	0.363579	0.731902	0.72692	CSNK1D/PLK3/RAD23A	3
GO:0051100	negative regulation of binding	4/348	0.365064	0.731902	0.72692	CDKN1A/ID1/HABP4/DACT1	4
GO:0016445	somatic diversification of immunoglobulins	2/348	0.366179	0.731902	0.72692	SUPT6H/KMT5B	2
GO:0032370	positive regulation of lipid transport	2/348	0.366179	0.731902	0.72692	P2RX4/NR1H2	2
GO:0031330	negative regulation of cellular catabolic process	6/348	0.367124	0.731902	0.72692	TIMP1/EIF4G1/CCAR2/RNF5/HP/FUS	6
GO:0051091	positive regulation of DNA-binding transcription factor activity	6/348	0.367124	0.731902	0.72692	AMH/ESR1/CTH/RGCC/EDA/RELA	6
GO:0007006	mitochondrial membrane organization	3/348	0.368623	0.731902	0.72692	CHCHD10/TIMM8A/CHCHD3	3
GO:1903034	regulation of response to wounding	4/348	0.369266	0.731902	0.72692	VTN/TNFRSF12A/PLAT/ADTRP	4
GO:0016032	viral process	9/348	0.370059	0.731902	0.72692	ITGA5/TNFRSF4/CHMP1A/VAMP8/PTBP1/VPS37C/EIF3B/USF2/RAD23A	9
GO:0006473	protein acetylation	5/348	0.370797	0.731902	0.72692	THAP7/GATA3/ARID5A/JADE1/PER1	5
GO:0016064	immunoglobulin mediated immune response	5/348	0.370797	0.731902	0.72692	SUPT6H/C5/GAPT/BCL3/KMT5B	5
GO:0002562	somatic diversification of immune receptors via germline recombination within a single locus	2/348	0.37283	0.731902	0.72692	SUPT6H/KMT5B	2
GO:0003407	neural retina development	2/348	0.37283	0.731902	0.72692	CABP4/ROM1	2
GO:0007585	respiratory gaseous exchange by respiratory system	2/348	0.37283	0.731902	0.72692	NLGN2/ODAD4	2
GO:0016444	somatic cell DNA recombination	2/348	0.37283	0.731902	0.72692	SUPT6H/KMT5B	2
GO:0032722	positive regulation of chemokine production	2/348	0.37283	0.731902	0.72692	C5/AIRE	2
GO:0032890	regulation of organic acid transport	2/348	0.37283	0.731902	0.72692	KMO/P2RX4	2
GO:0042698	ovulation cycle	2/348	0.37283	0.731902	0.72692	AMH/ESR1	2
GO:0045911	positive regulation of DNA recombination	2/348	0.37283	0.731902	0.72692	KMT5B/FUS	2
GO:0051966	regulation of synaptic transmission, glutamatergic	2/348	0.37283	0.731902	0.72692	KMO/NLGN2	2
GO:0061035	regulation of cartilage development	2/348	0.37283	0.731902	0.72692	RARG/RARB	2
GO:0071260	cellular response to mechanical stimulus	2/348	0.37283	0.731902	0.72692	CASP5/HABP4	2
GO:0002438	acute inflammatory response to antigenic stimulus	1/348	0.373373	0.731902	0.72692	GATA3	1
GO:0003148	outflow tract septum morphogenesis	1/348	0.373373	0.731902	0.72692	SMAD6	1
GO:0006929	substrate-dependent cell migration	1/348	0.373373	0.731902	0.72692	NTN1	1
GO:0009081	branched-chain amino acid metabolic process	1/348	0.373373	0.731902	0.72692	ILVBL	1
GO:0009147	pyrimidine nucleoside triphosphate metabolic process	1/348	0.373373	0.731902	0.72692	CTPS1	1
GO:0009164	nucleoside catabolic process	1/348	0.373373	0.731902	0.72692	UPP1	1
GO:0009219	pyrimidine deoxyribonucleotide metabolic process	1/348	0.373373	0.731902	0.72692	UPP1	1
GO:0014047	glutamate secretion	1/348	0.373373	0.731902	0.72692	KMO	1
GO:0031579	membrane raft organization	1/348	0.373373	0.731902	0.72692	MYADM	1
GO:0032104	regulation of response to extracellular stimulus	1/348	0.373373	0.731902	0.72692	MN1	1
GO:0032107	regulation of response to nutrient levels	1/348	0.373373	0.731902	0.72692	MN1	1
GO:0032400	melanosome localization	1/348	0.373373	0.731902	0.72692	RAB11B	1
GO:0032469	endoplasmic reticulum calcium ion homeostasis	1/348	0.373373	0.731902	0.72692	TMTC4	1
GO:0033119	negative regulation of RNA splicing	1/348	0.373373	0.731902	0.72692	PTBP1	1
GO:0033233	regulation of protein sumoylation	1/348	0.373373	0.731902	0.72692	RELA	1
GO:0034114	regulation of heterotypic cell-cell adhesion	1/348	0.373373	0.731902	0.72692	MYADM	1
GO:0035336	long-chain fatty-acyl-CoA metabolic process	1/348	0.373373	0.731902	0.72692	TECR	1
GO:0042430	indole-containing compound metabolic process	1/348	0.373373	0.731902	0.72692	KMO	1
GO:0043302	positive regulation of leukocyte degranulation	1/348	0.373373	0.731902	0.72692	VAMP8	1
GO:0046039	GTP metabolic process	1/348	0.373373	0.731902	0.72692	GTPBP1	1
GO:0046639	negative regulation of alpha-beta T cell differentiation	1/348	0.373373	0.731902	0.72692	RUNX1	1
GO:0046949	fatty-acyl-CoA biosynthetic process	1/348	0.373373	0.731902	0.72692	TECR	1
GO:0048668	collateral sprouting	1/348	0.373373	0.731902	0.72692	ULK1	1
GO:0051307	meiotic chromosome separation	1/348	0.373373	0.731902	0.72692	SHOC1	1
GO:0051570	regulation of histone H3-K9 methylation	1/348	0.373373	0.731902	0.72692	JARID2	1
GO:0060333	interferon-gamma-mediated signaling pathway	1/348	0.373373	0.731902	0.72692	NR1H2	1
GO:0060343	trabecula formation	1/348	0.373373	0.731902	0.72692	ADGRG6	1
GO:0070423	nucleotide-binding oligomerization domain containing signaling pathway	1/348	0.373373	0.731902	0.72692	RELA	1
GO:0071450	cellular response to oxygen radical	1/348	0.373373	0.731902	0.72692	ADPRS	1
GO:0071451	cellular response to superoxide	1/348	0.373373	0.731902	0.72692	ADPRS	1
GO:0071459	protein localization to chromosome, centromeric region	1/348	0.373373	0.731902	0.72692	JARID2	1
GO:1901071	glucosamine-containing compound metabolic process	1/348	0.373373	0.731902	0.72692	AMDHD2	1
GO:1904861	excitatory synapse assembly	1/348	0.373373	0.731902	0.72692	NLGN2	1
GO:1905048	regulation of metallopeptidase activity	1/348	0.373373	0.731902	0.72692	TIMP1	1
GO:1905523	positive regulation of macrophage migration	1/348	0.373373	0.731902	0.72692	P2RX4	1
GO:2000193	positive regulation of fatty acid transport	1/348	0.373373	0.731902	0.72692	P2RX4	1
GO:0003205	cardiac chamber development	4/348	0.373466	0.731902	0.72692	GATA3/JAG1/SMAD6/ADGRG6	4
GO:0001578	microtubule bundle formation	3/348	0.37366	0.731902	0.72692	DNAH17/NCKAP5L/ODAD4	3
GO:0030278	regulation of ossification	3/348	0.37366	0.731902	0.72692	SMAD6/ACVR2B/FAM20C	3
GO:0043500	muscle adaptation	3/348	0.37366	0.731902	0.72692	JARID2/P2RX4/PARP2	3
GO:0051261	protein depolymerization	3/348	0.37366	0.731902	0.72692	ASPH/NCKAP5L/MID1IP1	3
GO:0007601	visual perception	5/348	0.374468	0.733065	0.728076	RAX2/RABGGTA/CABP4/SLC45A2/ROM1	5
GO:0045862	positive regulation of proteolysis	8/348	0.37551	0.73323	0.72824	MTCH1/CSNK1D/ASPH/SMURF1/EFNA3/SNX9/PLK3/RAD23A	8
GO:0030326	embryonic limb morphogenesis	3/348	0.378689	0.73323	0.72824	RARG/SKI/RARB	3
GO:0035113	embryonic appendage morphogenesis	3/348	0.378689	0.73323	0.72824	RARG/SKI/RARB	3
GO:0071774	response to fibroblast growth factor	3/348	0.378689	0.73323	0.72824	GATA3/FLRT1/FAM20C	3
GO:0072676	lymphocyte migration	3/348	0.378689	0.73323	0.72824	GATA3/AIRE/ADTRP	3
GO:0060411	cardiac septum morphogenesis	2/348	0.379452	0.73323	0.72824	JAG1/SMAD6	2
GO:0019724	B cell mediated immunity	5/348	0.38181	0.73323	0.72824	SUPT6H/C5/GAPT/BCL3/KMT5B	5
GO:0048639	positive regulation of developmental growth	4/348	0.38186	0.73323	0.72824	NTN1/SMURF1/GPAM/PARP2	4
GO:0110053	regulation of actin filament organization	6/348	0.383628	0.73323	0.72824	MYADM/FHOD1/MLST8/RGCC/SNX9/ID1	6
GO:0006413	translational initiation	3/348	0.383709	0.73323	0.72824	EIF4G1/EIF3B/HABP4	3
GO:0072655	establishment of protein localization to mitochondrion	3/348	0.383709	0.73323	0.72824	PMPCA/TIMM8A/MICALL2	3
GO:0015980	energy derivation by oxidation of organic compounds	7/348	0.384165	0.73323	0.72824	SHMT2/CHCHD10/NDUFS6/NDUFAF1/OPN3/DHTKD1/IDH3G	7
GO:0001819	positive regulation of cytokine production	10/348	0.384629	0.73323	0.72824	RUNX1/GATA3/C5/ARID5A/RGCC/SLC7A5/BCL3/PANX2/AIRE/RELA	10
GO:0000737	DNA catabolic process, endonucleolytic	1/348	0.384988	0.73323	0.72824	DNASE1L3	1
GO:0006027	glycosaminoglycan catabolic process	1/348	0.384988	0.73323	0.72824	GUSB	1
GO:0006972	hyperosmotic response	1/348	0.384988	0.73323	0.72824	ICOSLG	1
GO:0009435	NAD biosynthetic process	1/348	0.384988	0.73323	0.72824	KMO	1
GO:0015012	heparan sulfate proteoglycan biosynthetic process	1/348	0.384988	0.73323	0.72824	UGDH	1
GO:0019883	antigen processing and presentation of endogenous antigen	1/348	0.384988	0.73323	0.72824	CD1C	1
GO:0021895	cerebral cortex neuron differentiation	1/348	0.384988	0.73323	0.72824	ZNF335	1
GO:0032878	regulation of establishment or maintenance of cell polarity	1/348	0.384988	0.73323	0.72824	GATA3	1
GO:0033522	histone H2A ubiquitination	1/348	0.384988	0.73323	0.72824	OTUB1	1
GO:0034377	plasma lipoprotein particle assembly	1/348	0.384988	0.73323	0.72824	NR1H2	1
GO:0035872	nucleotide-binding domain, leucine rich repeat containing receptor signaling pathway	1/348	0.384988	0.73323	0.72824	RELA	1
GO:0042832	defense response to protozoan	1/348	0.384988	0.73323	0.72824	BCL3	1
GO:0045324	late endosome to vacuole transport	1/348	0.384988	0.73323	0.72824	CHMP1A	1
GO:0046339	diacylglycerol metabolic process	1/348	0.384988	0.73323	0.72824	GPAM	1
GO:0048596	embryonic camera-type eye morphogenesis	1/348	0.384988	0.73323	0.72824	WNT16	1
GO:0048641	regulation of skeletal muscle tissue development	1/348	0.384988	0.73323	0.72824	NIBAN2	1
GO:0050857	positive regulation of antigen receptor-mediated signaling pathway	1/348	0.384988	0.73323	0.72824	RELA	1
GO:0051204	protein insertion into mitochondrial membrane	1/348	0.384988	0.73323	0.72824	TIMM8A	1
GO:0051875	pigment granule localization	1/348	0.384988	0.73323	0.72824	RAB11B	1
GO:0070193	synaptonemal complex organization	1/348	0.384988	0.73323	0.72824	REC8	1
GO:0071549	cellular response to dexamethasone stimulus	1/348	0.384988	0.73323	0.72824	PLAT	1
GO:0072010	glomerular epithelium development	1/348	0.384988	0.73323	0.72824	JAG1	1
GO:1903859	regulation of dendrite extension	1/348	0.384988	0.73323	0.72824	SMURF1	1
GO:1904385	cellular response to angiotensin	1/348	0.384988	0.73323	0.72824	RELA	1
GO:2000316	regulation of T-helper 17 type immune response	1/348	0.384988	0.73323	0.72824	ARID5A	1
GO:0001736	establishment of planar polarity	2/348	0.386044	0.73323	0.72824	SMURF1/DACT1	2
GO:0003208	cardiac ventricle morphogenesis	2/348	0.386044	0.73323	0.72824	GATA3/JAG1	2
GO:0007164	establishment of tissue polarity	2/348	0.386044	0.73323	0.72824	SMURF1/DACT1	2
GO:0009166	nucleotide catabolic process	2/348	0.386044	0.73323	0.72824	DNPH1/UPP1	2
GO:0014855	striated muscle cell proliferation	2/348	0.386044	0.73323	0.72824	RUNX1/JARID2	2
GO:0033143	regulation of intracellular steroid hormone receptor signaling pathway	2/348	0.386044	0.73323	0.72824	PER1/CARM1	2
GO:0042246	tissue regeneration	2/348	0.386044	0.73323	0.72824	RUNX1/CDKN1A	2
GO:0042273	ribosomal large subunit biogenesis	2/348	0.386044	0.73323	0.72824	ZNF622/FTSJ3	2
GO:0051937	catecholamine transport	2/348	0.386044	0.73323	0.72824	STX1A/SYT9	2
GO:0070192	chromosome organization involved in meiotic cell cycle	2/348	0.386044	0.73323	0.72824	SIRT7/REC8	2
GO:0000075	cell cycle checkpoint signaling	4/348	0.386053	0.73323	0.72824	HUS1B/CDKN1A/CCAR2/PLK3	4
GO:0031214	biomineral tissue development	4/348	0.386053	0.73323	0.72824	SBNO2/ACVR2B/ENAM/FAM20C	4
GO:0009308	amine metabolic process	3/348	0.388721	0.73323	0.72824	GATA3/LRTOMT/KMO	3
GO:0030282	bone mineralization	3/348	0.388721	0.73323	0.72824	SBNO2/ACVR2B/FAM20C	3
GO:0071482	cellular response to light stimulus	3/348	0.388721	0.73323	0.72824	CDKN1A/TIMP1/OPN3	3
GO:0050953	sensory perception of light stimulus	5/348	0.38915	0.73323	0.72824	RAX2/RABGGTA/CABP4/SLC45A2/ROM1	5
GO:0007346	regulation of mitotic cell cycle	10/348	0.392093	0.73323	0.72824	HUS1B/CDKN1A/EIF4G1/ANAPC11/RGCC/JADE1/WDR62/PLK3/DBF4B/DACT1	10
GO:0003281	ventricular septum development	2/348	0.392606	0.73323	0.72824	GATA3/SMAD6	2
GO:0036465	synaptic vesicle recycling	2/348	0.392606	0.73323	0.72824	STX1A/NLGN2	2
GO:0043967	histone H4 acetylation	2/348	0.392606	0.73323	0.72824	JADE1/PER1	2
GO:0051145	smooth muscle cell differentiation	2/348	0.392606	0.73323	0.72824	NFATC1/CTH	2
GO:0006310	DNA recombination	7/348	0.393245	0.73323	0.72824	SUPT6H/HUS1B/ZFYVE26/REC8/SHOC1/KMT5B/FUS	7
GO:0009895	negative regulation of catabolic process	7/348	0.393245	0.73323	0.72824	TIMP1/EIF4G1/CCAR2/RNF5/HP/RELA/FUS	7
GO:0014902	myotube differentiation	3/348	0.393722	0.73323	0.72824	SKI/NIBAN2/KEL	3
GO:0110148	biomineralization	4/348	0.394427	0.73323	0.72824	SBNO2/ACVR2B/ENAM/FAM20C	4
GO:1905475	regulation of protein localization to membrane	4/348	0.394427	0.73323	0.72824	VAMP8/RANGRF/TAMALIN/NLGN2	4
GO:1990138	neuron projection extension	4/348	0.394427	0.73323	0.72824	FLRT1/NTN1/SMURF1/ULK1	4
GO:0044282	small molecule catabolic process	8/348	0.395172	0.73323	0.72824	SHMT2/ILVBL/AMDHD2/KMO/GSTZ1/UPP1/ADTRP/PHYH	8
GO:1902903	regulation of supramolecular fiber organization	8/348	0.395172	0.73323	0.72824	MYADM/FHOD1/MLST8/RGCC/RANGRF/SNX9/MID1IP1/ID1	8
GO:0001556	oocyte maturation	1/348	0.396388	0.73323	0.72824	REC8	1
GO:0001562	response to protozoan	1/348	0.396388	0.73323	0.72824	BCL3	1
GO:0002183	cytoplasmic translational initiation	1/348	0.396388	0.73323	0.72824	EIF4G1	1
GO:0003171	atrioventricular valve development	1/348	0.396388	0.73323	0.72824	SMAD6	1
GO:0003401	axis elongation	1/348	0.396388	0.73323	0.72824	ESR1	1
GO:0006515	protein quality control for misfolded or incompletely synthesized proteins	1/348	0.396388	0.73323	0.72824	RNF5	1
GO:0006706	steroid catabolic process	1/348	0.396388	0.73323	0.72824	HSD11B1	1
GO:0007026	negative regulation of microtubule depolymerization	1/348	0.396388	0.73323	0.72824	MID1IP1	1
GO:0007263	nitric oxide mediated signal transduction	1/348	0.396388	0.73323	0.72824	RASD1	1
GO:0009651	response to salt stress	1/348	0.396388	0.73323	0.72824	KMO	1
GO:0010528	regulation of transposition	1/348	0.396388	0.73323	0.72824	SIRT7	1
GO:0010529	negative regulation of transposition	1/348	0.396388	0.73323	0.72824	SIRT7	1
GO:0010586	miRNA metabolic process	1/348	0.396388	0.73323	0.72824	RELA	1
GO:0010758	regulation of macrophage chemotaxis	1/348	0.396388	0.73323	0.72824	C5	1
GO:0010875	positive regulation of cholesterol efflux	1/348	0.396388	0.73323	0.72824	NR1H2	1
GO:0010884	positive regulation of lipid storage	1/348	0.396388	0.73323	0.72824	NR1H2	1
GO:0018126	protein hydroxylation	1/348	0.396388	0.73323	0.72824	ASPH	1
GO:0018904	ether metabolic process	1/348	0.396388	0.73323	0.72824	FASN	1
GO:0030262	apoptotic nuclear changes	1/348	0.396388	0.73323	0.72824	DNASE1L3	1
GO:0035640	exploration behavior	1/348	0.396388	0.73323	0.72824	NLGN2	1
GO:0036037	CD8-positive, alpha-beta T cell activation	1/348	0.396388	0.73323	0.72824	RUNX1	1
GO:0039529	RIG-I signaling pathway	1/348	0.396388	0.73323	0.72824	GPATCH3	1
GO:0042403	thyroid hormone metabolic process	1/348	0.396388	0.73323	0.72824	GATA3	1
GO:0042537	benzene-containing compound metabolic process	1/348	0.396388	0.73323	0.72824	KMO	1
GO:0046426	negative regulation of receptor signaling pathway via JAK-STAT	1/348	0.396388	0.73323	0.72824	BCL3	1
GO:0050687	negative regulation of defense response to virus	1/348	0.396388	0.73323	0.72824	GPATCH3	1
GO:0051291	protein heterooligomerization	1/348	0.396388	0.73323	0.72824	ROM1	1
GO:0051350	negative regulation of lyase activity	1/348	0.396388	0.73323	0.72824	P2RY13	1
GO:0071280	cellular response to copper ion	1/348	0.396388	0.73323	0.72824	MT1G	1
GO:0071425	hematopoietic stem cell proliferation	1/348	0.396388	0.73323	0.72824	RUNX1	1
GO:0050870	positive regulation of T cell activation	5/348	0.396483	0.73323	0.72824	SART1/RUNX1/GATA3/ICOSLG/GPAM	5
GO:1903050	regulation of proteolysis involved in cellular protein catabolic process	5/348	0.396483	0.73323	0.72824	CCAR2/CSNK1D/SMURF1/PLK3/RAD23A	5
GO:0001704	formation of primary germ layer	3/348	0.398713	0.73323	0.72824	VTN/ITGA5/DUSP4	3
GO:0007040	lysosome organization	2/348	0.399136	0.73323	0.72824	NAGPA/ACP4	2
GO:0009880	embryonic pattern specification	2/348	0.399136	0.73323	0.72824	SMAD6/DISP1	2
GO:0035924	cellular response to vascular endothelial growth factor stimulus	2/348	0.399136	0.73323	0.72824	MT1G/RELA	2
GO:0070988	demethylation	2/348	0.399136	0.73323	0.72824	GATA3/JARID2	2
GO:0080171	lytic vacuole organization	2/348	0.399136	0.73323	0.72824	NAGPA/ACP4	2
GO:1901568	fatty acid derivative metabolic process	2/348	0.399136	0.73323	0.72824	TECR/GGTLC2	2
GO:0033157	regulation of intracellular protein transport	5/348	0.400148	0.73323	0.72824	SIRT7/PTPN14/PLK3/TAMALIN/MICALL2	5
GO:0007409	axonogenesis	9/348	0.40165	0.73323	0.72824	GATA3/TIAM2/LMTK2/NTN1/EFNA4/ULK1/EFNA3/NIBAN2/KEL	9
GO:0140694	non-membrane-bounded organelle assembly	8/348	0.403608	0.73323	0.72824	CHMP1A/DHX37/TUBGCP2/CSNK1D/HAUS8/HAUS7/CEP295NL/WDR62	8
GO:0001838	embryonic epithelial tube formation	3/348	0.403693	0.73323	0.72824	GATA3/RARG/SKI	3
GO:0007052	mitotic spindle organization	3/348	0.403693	0.73323	0.72824	NUDC/CHMP1A/WDR62	3
GO:0042177	negative regulation of protein catabolic process	3/348	0.403693	0.73323	0.72824	TIMP1/CCAR2/RELA	3
GO:0072329	monocarboxylic acid catabolic process	3/348	0.403693	0.73323	0.72824	ILVBL/ADTRP/PHYH	3
GO:1904375	regulation of protein localization to cell periphery	3/348	0.403693	0.73323	0.72824	VAMP8/RANGRF/TAMALIN	3
GO:0006486	protein glycosylation	5/348	0.40381	0.73323	0.72824	B3GNT9/B3GALT2/TMTC4/MAN2A2/NAGPA	5
GO:0043413	macromolecule glycosylation	5/348	0.40381	0.73323	0.72824	B3GNT9/B3GALT2/TMTC4/MAN2A2/NAGPA	5
GO:0050848	regulation of calcium-mediated signaling	2/348	0.405633	0.73323	0.72824	PTBP1/P2RX4	2
GO:0071479	cellular response to ionizing radiation	2/348	0.405633	0.73323	0.72824	GATA3/CDKN1A	2
GO:0043534	blood vessel endothelial cell migration	4/348	0.406955	0.73323	0.72824	RGCC/P2RX4/ADTRP/ID1	4
GO:0008406	gonad development	5/348	0.407469	0.73323	0.72824	GATA3/AMH/DHX37/ESR1/REC8	5
GO:0009743	response to carbohydrate	5/348	0.407469	0.73323	0.72824	RAB11B/ME1/ACVR2B/GPAM/CDK16	5
GO:0000303	response to superoxide	1/348	0.407577	0.73323	0.72824	ADPRS	1
GO:0000470	maturation of LSU-rRNA	1/348	0.407577	0.73323	0.72824	FTSJ3	1
GO:0001835	blastocyst hatching	1/348	0.407577	0.73323	0.72824	SMIM14	1
GO:0006760	folic acid-containing compound metabolic process	1/348	0.407577	0.73323	0.72824	SHMT2	1
GO:0007064	mitotic sister chromatid cohesion	1/348	0.407577	0.73323	0.72824	REC8	1
GO:0007141	male meiosis I	1/348	0.407577	0.73323	0.72824	REC8	1
GO:0008053	mitochondrial fusion	1/348	0.407577	0.73323	0.72824	CHCHD3	1
GO:0009312	oligosaccharide biosynthetic process	1/348	0.407577	0.73323	0.72824	B3GALT2	1
GO:0010955	negative regulation of protein processing	1/348	0.407577	0.73323	0.72824	ACP4	1
GO:0010971	positive regulation of G2/M transition of mitotic cell cycle	1/348	0.407577	0.73323	0.72824	DBF4B	1
GO:0018195	peptidyl-arginine modification	1/348	0.407577	0.73323	0.72824	CARM1	1
GO:0019076	viral release from host cell	1/348	0.407577	0.73323	0.72824	CHMP1A	1
GO:0019359	nicotinamide nucleotide biosynthetic process	1/348	0.407577	0.73323	0.72824	KMO	1
GO:0019363	pyridine nucleotide biosynthetic process	1/348	0.407577	0.73323	0.72824	KMO	1
GO:0032703	negative regulation of interleukin-2 production	1/348	0.407577	0.73323	0.72824	GATA3	1
GO:0032801	receptor catabolic process	1/348	0.407577	0.73323	0.72824	SMURF1	1
GO:0033688	regulation of osteoblast proliferation	1/348	0.407577	0.73323	0.72824	MN1	1
GO:0035188	hatching	1/348	0.407577	0.73323	0.72824	SMIM14	1
GO:0035890	exit from host	1/348	0.407577	0.73323	0.72824	CHMP1A	1
GO:0035891	exit from host cell	1/348	0.407577	0.73323	0.72824	CHMP1A	1
GO:0042133	neurotransmitter metabolic process	1/348	0.407577	0.73323	0.72824	LRTOMT	1
GO:0042634	regulation of hair cycle	1/348	0.407577	0.73323	0.72824	PER1	1
GO:0044331	cell-cell adhesion mediated by cadherin	1/348	0.407577	0.73323	0.72824	RGCC	1
GO:0045830	positive regulation of isotype switching	1/348	0.407577	0.73323	0.72824	KMT5B	1
GO:0060544	regulation of necroptotic process	1/348	0.407577	0.73323	0.72824	ADPRS	1
GO:0071684	organism emergence from protective structure	1/348	0.407577	0.73323	0.72824	SMIM14	1
GO:0080111	DNA demethylation	1/348	0.407577	0.73323	0.72824	GATA3	1
GO:0098901	regulation of cardiac muscle cell action potential	1/348	0.407577	0.73323	0.72824	RANGRF	1
GO:1901017	negative regulation of potassium ion transmembrane transporter activity	1/348	0.407577	0.73323	0.72824	KCNRG	1
GO:1901798	positive regulation of signal transduction by p53 class mediator	1/348	0.407577	0.73323	0.72824	HIC1	1
GO:1903318	negative regulation of protein maturation	1/348	0.407577	0.73323	0.72824	ACP4	1
GO:1903672	positive regulation of sprouting angiogenesis	1/348	0.407577	0.73323	0.72824	ITGA5	1
GO:0008033	tRNA processing	3/348	0.408661	0.73323	0.72824	DUS3L/URM1/TRMT6	3
GO:0033865	nucleoside bisphosphate metabolic process	3/348	0.408661	0.73323	0.72824	TECR/GPAM/PANK1	3
GO:0033875	ribonucleoside bisphosphate metabolic process	3/348	0.408661	0.73323	0.72824	TECR/GPAM/PANK1	3
GO:0034032	purine nucleoside bisphosphate metabolic process	3/348	0.408661	0.73323	0.72824	TECR/GPAM/PANK1	3
GO:0043244	regulation of protein-containing complex disassembly	3/348	0.408661	0.73323	0.72824	UPF1/ASPH/MID1IP1	3
GO:0070585	protein localization to mitochondrion	3/348	0.408661	0.73323	0.72824	PMPCA/TIMM8A/MICALL2	3
GO:0070661	leukocyte proliferation	7/348	0.411405	0.73479	0.729789	ZNF335/CDKN1A/GAPT/TNFRSF4/ICOSLG/GPAM/CTPS1	7
GO:0030968	endoplasmic reticulum unfolded protein response	2/348	0.412097	0.73479	0.729789	TMTC4/CTH	2
GO:0043299	leukocyte degranulation	2/348	0.412097	0.73479	0.729789	VAMP8/STXBP2	2
GO:0046942	carboxylic acid transport	6/348	0.413328	0.73479	0.729789	SLC16A3/SLC7A5/SLC25A2/KMO/P2RX4/SLC66A1	6
GO:0003231	cardiac ventricle development	3/348	0.413616	0.73479	0.729789	GATA3/JAG1/SMAD6	3
GO:0006334	nucleosome assembly	3/348	0.413616	0.73479	0.729789	MIS18A/CHAF1A/CHRAC1	3
GO:0051028	mRNA transport	3/348	0.413616	0.73479	0.729789	SUPT6H/UPF1/CETN3	3
GO:0048736	appendage development	4/348	0.415279	0.73479	0.729789	RARG/SKI/ASPH/RARB	4
GO:0052126	movement in host environment	4/348	0.415279	0.73479	0.729789	ITGA5/TNFRSF4/CHMP1A/VAMP8	4
GO:0060173	limb development	4/348	0.415279	0.73479	0.729789	RARG/SKI/ASPH/RARB	4
GO:0090276	regulation of peptide hormone secretion	4/348	0.415279	0.73479	0.729789	STX1A/SYT9/NLGN2/CDK16	4
GO:0006260	DNA replication	6/348	0.416622	0.73479	0.729789	SIRT7/UPF1/CHAF1A/JADE1/DBF4B/CHRAC1	6
GO:0032386	regulation of intracellular transport	7/348	0.417454	0.73479	0.729789	SIRT7/SUPT6H/RAB11B/PTPN14/PLK3/TAMALIN/MICALL2	7
GO:0000380	alternative mRNA splicing, via spliceosome	2/348	0.418525	0.73479	0.729789	PTBP1/RBFOX3	2
GO:0032720	negative regulation of tumor necrosis factor production	2/348	0.418525	0.73479	0.729789	AKAP8/BCL3	2
GO:0050772	positive regulation of axonogenesis	2/348	0.418525	0.73479	0.729789	TIAM2/NTN1	2
GO:0055117	regulation of cardiac muscle contraction	2/348	0.418525	0.73479	0.729789	RANGRF/P2RX4	2
GO:0070373	negative regulation of ERK1 and ERK2 cascade	2/348	0.418525	0.73479	0.729789	SPRED3/DUSP4	2
GO:0050852	T cell receptor signaling pathway	3/348	0.418559	0.73479	0.729789	GATA3/ICOSLG/RELA	3
GO:0000305	response to oxygen radical	1/348	0.41856	0.73479	0.729789	ADPRS	1
GO:0001773	myeloid dendritic cell activation	1/348	0.41856	0.73479	0.729789	RELB	1
GO:0002313	mature B cell differentiation involved in immune response	1/348	0.41856	0.73479	0.729789	BCL3	1
GO:0002825	regulation of T-helper 1 type immune response	1/348	0.41856	0.73479	0.729789	ARID5A	1
GO:0003298	physiological muscle hypertrophy	1/348	0.41856	0.73479	0.729789	PARP2	1
GO:0003301	physiological cardiac muscle hypertrophy	1/348	0.41856	0.73479	0.729789	PARP2	1
GO:0006359	regulation of transcription by RNA polymerase III	1/348	0.41856	0.73479	0.729789	NAB2	1
GO:0006921	cellular component disassembly involved in execution phase of apoptosis	1/348	0.41856	0.73479	0.729789	DNASE1L3	1
GO:0008209	androgen metabolic process	1/348	0.41856	0.73479	0.729789	ESR1	1
GO:0009264	deoxyribonucleotide catabolic process	1/348	0.41856	0.73479	0.729789	UPP1	1
GO:0010575	positive regulation of vascular endothelial growth factor production	1/348	0.41856	0.73479	0.729789	C5	1
GO:0019674	NAD metabolic process	1/348	0.41856	0.73479	0.729789	KMO	1
GO:0032369	negative regulation of lipid transport	1/348	0.41856	0.73479	0.729789	NR1H2	1
GO:0034067	protein localization to Golgi apparatus	1/348	0.41856	0.73479	0.729789	CSNK1D	1
GO:0043153	entrainment of circadian clock by photoperiod	1/348	0.41856	0.73479	0.729789	PER1	1
GO:0048265	response to pain	1/348	0.41856	0.73479	0.729789	P2RX4	1
GO:0050686	negative regulation of mRNA processing	1/348	0.41856	0.73479	0.729789	PTBP1	1
GO:0055022	negative regulation of cardiac muscle tissue growth	1/348	0.41856	0.73479	0.729789	JARID2	1
GO:0060037	pharyngeal system development	1/348	0.41856	0.73479	0.729789	GATA3	1
GO:0061049	cell growth involved in cardiac muscle cell development	1/348	0.41856	0.73479	0.729789	PARP2	1
GO:0061117	negative regulation of heart growth	1/348	0.41856	0.73479	0.729789	JARID2	1
GO:0090169	regulation of spindle assembly	1/348	0.41856	0.73479	0.729789	CHMP1A	1
GO:0099068	postsynapse assembly	1/348	0.41856	0.73479	0.729789	NLGN2	1
GO:0032496	response to lipopolysaccharide	7/348	0.420476	0.737776	0.732755	SBNO2/UPF1/SMAD6/ARID5A/AKAP8/KMO/RELA	7
GO:0009913	epidermal cell differentiation	5/348	0.422075	0.739285	0.734253	JAG1/OVOL3/OPN3/LRTOMT/WNT16	5
GO:0050670	regulation of lymphocyte proliferation	5/348	0.422075	0.739285	0.734253	ZNF335/CDKN1A/TNFRSF4/ICOSLG/GPAM	5
GO:2001234	negative regulation of apoptotic signaling pathway	5/348	0.422075	0.739285	0.734253	DDIAS/CCAR2/CTH/RELA/MNT	5
GO:0007368	determination of left/right symmetry	3/348	0.423487	0.739285	0.734253	ACVR2B/DISP1/ODAD4	3
GO:0008361	regulation of cell size	4/348	0.423578	0.739285	0.734253	RARG/NTN1/ULK1/KEL	4
GO:0030324	lung development	4/348	0.423578	0.739285	0.734253	HSD11B1/ACVR2B/HIKESHI/ODAD4	4
GO:0043409	negative regulation of MAPK cascade	4/348	0.423578	0.739285	0.734253	SPRED3/PER1/DUSP4/DACT1	4
GO:0009123	nucleoside monophosphate metabolic process	2/348	0.424918	0.739285	0.734253	DNPH1/UPP1	2
GO:0033077	T cell differentiation in thymus	2/348	0.424918	0.739285	0.734253	GATA3/AIRE	2
GO:0042440	pigment metabolic process	2/348	0.424918	0.739285	0.734253	OPN3/SLC45A2	2
GO:0045137	development of primary sexual characteristics	5/348	0.425717	0.739285	0.734253	GATA3/AMH/DHX37/ESR1/REC8	5
GO:0046883	regulation of hormone secretion	5/348	0.425717	0.739285	0.734253	STX1A/VAMP8/SYT9/NLGN2/CDK16	5
GO:0002791	regulation of peptide secretion	4/348	0.427716	0.739285	0.734253	STX1A/SYT9/NLGN2/CDK16	4
GO:0051960	regulation of nervous system development	9/348	0.42803	0.739285	0.734253	ZNF335/TIAM2/RARG/NTN1/SKI/ULK1/WDR62/ID1/NLGN2	9
GO:0006888	endoplasmic reticulum to Golgi vesicle-mediated transport	3/348	0.428402	0.739285	0.734253	SEC16A/CSNK1D/RANGRF	3
GO:0001916	positive regulation of T cell mediated cytotoxicity	1/348	0.429339	0.739285	0.734253	CD1C	1
GO:0001975	response to amphetamine	1/348	0.429339	0.739285	0.734253	ASIC1	1
GO:0008045	motor neuron axon guidance	1/348	0.429339	0.739285	0.734253	NTN1	1
GO:0030204	chondroitin sulfate metabolic process	1/348	0.429339	0.739285	0.734253	UGDH	1
GO:0032786	positive regulation of DNA-templated transcription, elongation	1/348	0.429339	0.739285	0.734253	SUPT6H	1
GO:0033198	response to ATP	1/348	0.429339	0.739285	0.734253	P2RX4	1
GO:0034656	nucleobase-containing small molecule catabolic process	1/348	0.429339	0.739285	0.734253	UPP1	1
GO:0034698	response to gonadotropin	1/348	0.429339	0.739285	0.734253	PLAT	1
GO:0040018	positive regulation of multicellular organism growth	1/348	0.429339	0.739285	0.734253	GPAM	1
GO:0042744	hydrogen peroxide catabolic process	1/348	0.429339	0.739285	0.734253	HP	1
GO:0043094	cellular metabolic compound salvage	1/348	0.429339	0.739285	0.734253	UPP1	1
GO:0045948	positive regulation of translational initiation	1/348	0.429339	0.739285	0.734253	HABP4	1
GO:0046386	deoxyribose phosphate catabolic process	1/348	0.429339	0.739285	0.734253	UPP1	1
GO:0048147	negative regulation of fibroblast proliferation	1/348	0.429339	0.739285	0.734253	SKI	1
GO:0051123	RNA polymerase II preinitiation complex assembly	1/348	0.429339	0.739285	0.734253	ESR1	1
GO:0060251	regulation of glial cell proliferation	1/348	0.429339	0.739285	0.734253	SKI	1
GO:0070498	interleukin-1-mediated signaling pathway	1/348	0.429339	0.739285	0.734253	RELA	1
GO:0070979	protein K11-linked ubiquitination	1/348	0.429339	0.739285	0.734253	ANAPC11	1
GO:0071480	cellular response to gamma radiation	1/348	0.429339	0.739285	0.734253	CDKN1A	1
GO:0090151	establishment of protein localization to mitochondrial membrane	1/348	0.429339	0.739285	0.734253	TIMM8A	1
GO:1902914	regulation of protein polyubiquitination	1/348	0.429339	0.739285	0.734253	OTUB1	1
GO:1990776	response to angiotensin	1/348	0.429339	0.739285	0.734253	RELA	1
GO:0000245	spliceosomal complex assembly	2/348	0.431274	0.741869	0.73682	SF3A2/SNRPE	2
GO:1903556	negative regulation of tumor necrosis factor superfamily cytokine production	2/348	0.431274	0.741869	0.73682	AKAP8/BCL3	2
GO:0010721	negative regulation of cell development	4/348	0.431847	0.741967	0.736917	NTN1/SKI/ULK1/ID1	4
GO:0006091	generation of precursor metabolites and energy	10/348	0.431982	0.741967	0.736917	SHMT2/CHCHD10/NDUFS6/NDUFAF1/ASPH/OPN3/ME1/FDX1/DHTKD1/IDH3G	10
GO:0044089	positive regulation of cellular component biogenesis	10/348	0.431982	0.741967	0.736917	EIF4G1/ESR1/FHOD1/MLST8/RGCC/ULK1/SNX9/ID1/NR1H2/NLGN2	10
GO:1990778	protein localization to cell periphery	7/348	0.432551	0.741982	0.736932	VAMP8/MYADM/RILPL2/SEC16A/SMURF1/RANGRF/TAMALIN	7
GO:0032944	regulation of mononuclear cell proliferation	5/348	0.432988	0.741982	0.736932	ZNF335/CDKN1A/TNFRSF4/ICOSLG/GPAM	5
GO:0007093	mitotic cell cycle checkpoint signaling	3/348	0.433301	0.741982	0.736932	HUS1B/CDKN1A/PLK3	3
GO:0007127	meiosis I	3/348	0.433301	0.741982	0.736932	SIRT7/REC8/SHOC1	3
GO:0048565	digestive tract development	3/348	0.433301	0.741982	0.736932	ACVR2B/RARB/DACT1	3
GO:0018209	peptidyl-serine modification	7/348	0.435565	0.741982	0.736932	EIF4G1/LMTK2/CSNK1D/DCLK2/ULK1/PNCK/PARP2	7
GO:0007411	axon guidance	5/348	0.436617	0.741982	0.736932	GATA3/NTN1/EFNA4/EFNA3/NIBAN2	5
[truncated: 1,421 more rows]
