# Supplementary material for: Identification of key modules in metabolic syndrome induced by second-generation antipsychotics based on co-expression network analysis
Source: Comput Struct Biotechnol J. 2024 Jan 5;23:723–31. doi: 10.1016/j.csbj.2024.01.003 (PMC10826125; doi:10.1016/j.csbj.2024.01.003)
Supplement: Supplementary file 4 — Supplementary material. [file mmc4.xlsx]

## Sheet: Sheet1
Supplementary file 4: KEGG enrichment analysis for genes in MEmagenta module
ID	Description	GeneRatio	pvalue	p.adjust	qvalue	geneID	Count
hsa04350	TGF-beta signaling pathway	6/155	0.00993622	0.912919	0.912919	AMH/SMAD6/SMURF1/ACVR2B/ACVR1B/ID1	6
hsa01240	Biosynthesis of cofactors	7/155	0.0244302	0.912919	0.912919	NFS1/SHMT2/UGDH/GUSB/KMO/PANK1/CTPS1	7
hsa00260	Glycine, serine and threonine metabolism	3/155	0.0382354	0.912919	0.912919	SHMT2/CTH/PSPH	3
hsa04625	C-type lectin receptor signaling pathway	5/155	0.0450044	0.912919	0.912919	NFATC1/BCL3/PLK3/RELA/RELB	5
hsa01230	Biosynthesis of amino acids	4/155	0.0514231	0.912919	0.912919	SHMT2/CTH/PSPH/IDH3G	4
hsa05220	Chronic myeloid leukemia	4/155	0.0535224	0.912919	0.912919	RUNX1/CDKN1A/GADD45G/RELA	4
hsa05202	Transcriptional misregulation in cancer	7/155	0.069707	0.912919	0.912919	RUNX1/CDKN1A/GADD45G/PLAT/RELA/WNT16/FUS	7
hsa03040	Spliceosome	6/155	0.0719409	0.912919	0.912919	SART1/CCDC12/SF3A2/XAB2/SNRPE/FUS	6
hsa04610	Complement and coagulation cascades	4/155	0.0770177	0.912919	0.912919	VTN/C5/PLAT/SERPIND1	4
hsa04340	Hedgehog signaling pathway	3/155	0.086732	0.912919	0.912919	CSNK1D/SMURF1/DISP1	3
hsa01040	Biosynthesis of unsaturated fatty acids	2/155	0.0899314	0.912919	0.912919	TECR/SCD	2
hsa01212	Fatty acid metabolism	3/155	0.0903527	0.912919	0.912919	FASN/TECR/SCD	3
hsa04658	Th1 and Th2 cell differentiation	4/155	0.0932226	0.912919	0.912919	GATA3/NFATC1/JAG1/RELA	4
hsa05222	Small cell lung cancer	4/155	0.0932226	0.912919	0.912919	CDKN1A/GADD45G/RARB/RELA	4
hsa04010	MAPK signaling pathway	9/155	0.0994242	0.912919	0.912919	NFATC1/FLT3LG/GADD45G/EFNA4/EFNA3/MAP3K11/RELA/RELB/DUSP4	9
hsa00053	Ascorbate and aldarate metabolism	2/155	0.107549	0.912919	0.912919	UGDH/GUSB	2
hsa01523	Antifolate resistance	2/155	0.107549	0.912919	0.912919	SHMT2/RELA	2
hsa01522	Endocrine resistance	4/155	0.110908	0.912919	0.912919	CDKN1A/JAG1/ESR1/CARM1	4
hsa00310	Lysine degradation	3/155	0.113342	0.912919	0.912919	SETD1B/DHTKD1/KMT5B	3
hsa05217	Basal cell carcinoma	3/155	0.113342	0.912919	0.912919	CDKN1A/GADD45G/WNT16	3
hsa04640	Hematopoietic cell lineage	4/155	0.113993	0.912919	0.912919	ITGA5/FLT3LG/CD1C/IL3RA	4
hsa04136	Autophagy - other	2/155	0.119761	0.912919	0.912919	MLST8/ATG101	2
hsa05321	Inflammatory bowel disease	3/155	0.121456	0.912919	0.912919	GATA3/NFATC1/RELA	3
hsa04130	SNARE interactions in vesicular transport	2/155	0.125991	0.912919	0.912919	STX1A/VAMP8	2
hsa04550	Signaling pathways regulating pluripotency of stem cells	5/155	0.129534	0.912919	0.912919	JARID2/ACVR2B/ACVR1B/WNT16/ID1	5
hsa04064	NF-kappa B signaling pathway	4/155	0.129971	0.912919	0.912919	GADD45G/EDA/RELA/RELB	4
hsa04710	Circadian rhythm	2/155	0.132296	0.912919	0.912919	CSNK1D/PER1	2
hsa00040	Pentose and glucuronate interconversions	2/155	0.138673	0.912919	0.912919	UGDH/GUSB	2
hsa05224	Breast cancer	5/155	0.140743	0.912919	0.912919	CDKN1A/GADD45G/JAG1/ESR1/WNT16	5
hsa04917	Prolactin signaling pathway	3/155	0.142621	0.912919	0.912919	ESR1/SOCS6/RELA	3
hsa04659	Th17 cell differentiation	4/155	0.143387	0.912919	0.912919	RUNX1/GATA3/NFATC1/RELA	4
hsa00350	Tyrosine metabolism	2/155	0.145115	0.912919	0.912919	LRTOMT/GSTZ1	2
hsa05223	Non-small cell lung cancer	3/155	0.151412	0.912919	0.912919	CDKN1A/GADD45G/RARB	3
hsa05216	Thyroid cancer	2/155	0.151618	0.912919	0.912919	CDKN1A/GADD45G	2
hsa04115	p53 signaling pathway	3/155	0.155871	0.912919	0.912919	PPM1D/CDKN1A/GADD45G	3
hsa03320	PPAR signaling pathway	3/155	0.164911	0.912919	0.912919	ME1/PLIN4/SCD	3
hsa01200	Carbon metabolism	4/155	0.168099	0.912919	0.912919	SHMT2/ME1/PSPH/IDH3G	4
hsa05133	Pertussis	3/155	0.169488	0.912919	0.912919	ITGA5/C5/RELA	3
hsa05212	Pancreatic cancer	3/155	0.169488	0.912919	0.912919	CDKN1A/GADD45G/RELA	3
hsa05100	Bacterial invasion of epithelial cells	3/155	0.174103	0.912919	0.912919	ARHGEF26/ITGA5/CLTB	3
hsa04721	Synaptic vesicle cycle	3/155	0.178752	0.912919	0.912919	STX1A/CLTB/NAPA	3
hsa05132	Salmonella infection	7/155	0.184688	0.912919	0.912919	ARHGEF26/CASP5/FHOD1/TUBB6/SNX9/RELA/PLEKHM2	7
hsa00380	Tryptophan metabolism	2/155	0.184902	0.912919	0.912919	KMO/DHTKD1	2
hsa05205	Proteoglycans in cancer	6/155	0.185297	0.912919	0.912919	VTN/ITGA5/CDKN1A/ESR1/SDC2/WNT16	6
hsa04152	AMPK signaling pathway	4/155	0.190394	0.912919	0.912919	RAB11B/FASN/ULK1/SCD	4
hsa00860	Porphyrin metabolism	2/155	0.191683	0.912919	0.912919	CP/GUSB	2
hsa05016	Huntington disease	8/155	0.213625	0.912919	0.912919	DNAH17/STX1A/NDUFA11/NDUFS6/CLTB/ATG101/TUBB6/ULK1	8
hsa04151	PI3K-Akt signaling pathway	9/155	0.217139	0.912919	0.912919	VTN/ITGA5/CDKN1A/FLT3LG/MLST8/EFNA4/EFNA3/IL3RA/RELA	9
hsa04211	Longevity regulating pathway	3/155	0.231859	0.912919	0.912919	ATG101/ULK1/RELA	3
hsa00520	Amino sugar and nucleotide sugar metabolism	2/155	0.232938	0.912919	0.912919	AMDHD2/UGDH	2
hsa04672	Intestinal immune network for IgA production	2/155	0.232938	0.912919	0.912919	ICOSLG/LOC102723996	2
hsa04142	Lysosome	4/155	0.233453	0.912919	0.912919	CLTB/GUSB/NAGPA/AP3M2	4
hsa05166	Human T-cell leukemia virus 1 infection	6/155	0.235447	0.912919	0.912919	CDKN1A/ANAPC11/NFATC1/RANBP1/RELA/RELB	6
hsa00730	Thiamine metabolism	1/155	0.246696	0.912919	0.912919	NFS1	1
hsa04210	Apoptosis	4/155	0.249677	0.912919	0.912919	GADD45G/IL3RA/PARP2/RELA	4
hsa04961	Endocrine and other factor-regulated calcium reabsorption	2/155	0.260747	0.912919	0.912919	CLTB/ESR1	2
hsa05418	Fluid shear stress and atherosclerosis	4/155	0.262002	0.912919	0.912919	PLAT/ACVR2B/SDC2/RELA	4
hsa03460	Fanconi anemia pathway	2/155	0.267711	0.912919	0.912919	TOP3B/FANCE	2
hsa04140	Autophagy - animal	4/155	0.270285	0.912919	0.912919	VAMP8/MLST8/ATG101/ULK1	4
hsa03015	mRNA surveillance pathway	3/155	0.2721	0.912919	0.912919	UPF1/PABPN1L/FUS	3
hsa05215	Prostate cancer	3/155	0.2721	0.912919	0.912919	CDKN1A/PLAT/RELA	3
hsa04120	Ubiquitin mediated proteolysis	4/155	0.274444	0.912919	0.912919	ANAPC11/SMURF1/RHOBTB2/AIRE	4
hsa04936	Alcoholic liver disease	4/155	0.274444	0.912919	0.912919	C5/FASN/SCD/RELA	4
hsa00450	Selenocompound metabolism	1/155	0.274647	0.912919	0.912919	CTH	1
hsa00061	Fatty acid biosynthesis	1/155	0.288233	0.912919	0.912919	FASN	1
hsa00240	Pyrimidine metabolism	2/155	0.29554	0.912919	0.912919	UPP1/CTPS1	2
hsa05213	Endometrial cancer	2/155	0.29554	0.912919	0.912919	CDKN1A/GADD45G	2
hsa00531	Glycosaminoglycan degradation	1/155	0.301567	0.912919	0.912919	GUSB	1
hsa01210	2-Oxocarboxylic acid metabolism	1/155	0.301567	0.912919	0.912919	IDH3G	1
hsa04330	Notch signaling pathway	2/155	0.302479	0.912919	0.912919	JAG1/TLE3	2
hsa05226	Gastric cancer	4/155	0.303832	0.912919	0.912919	CDKN1A/GADD45G/RARB/WNT16	4
hsa04060	Cytokine-cytokine receptor interaction	7/155	0.314011	0.912919	0.912919	TNFRSF12A/AMH/TNFRSF4/EDA/ACVR2B/IL3RA/ACVR1B	7
hsa00100	Steroid biosynthesis	1/155	0.314653	0.912919	0.912919	TM7SF2	1
hsa00670	One carbon pool by folate	1/155	0.314653	0.912919	0.912919	SHMT2	1
hsa04928	Parathyroid hormone synthesis, secretion and action	3/155	0.318172	0.912919	0.912919	GATA3/CDKN1A/MEF2D	3
hsa00140	Steroid hormone biosynthesis	2/155	0.323218	0.912919	0.912919	HSD11B1/LRTOMT	2
hsa00770	Pantothenate and CoA biosynthesis	1/155	0.327495	0.912919	0.912919	PANK1	1
hsa04932	Non-alcoholic fatty liver disease	4/155	0.329298	0.912919	0.912919	NDUFA11/NDUFS6/MAP3K11/RELA	4
hsa04150	mTOR signaling pathway	4/155	0.333558	0.912919	0.912919	MLST8/SLC7A5/ULK1/WNT16	4
hsa04218	Cellular senescence	4/155	0.333558	0.912919	0.912919	CDKN1A/NFATC1/GADD45G/RELA	4
hsa04066	HIF-1 signaling pathway	3/155	0.333593	0.912919	0.912919	CDKN1A/TIMP1/RELA	3
hsa04110	Cell cycle	4/155	0.33782	0.912919	0.912919	CDKN1A/ANAPC11/GADD45G/DBF4B	4
hsa04390	Hippo signaling pathway	4/155	0.33782	0.912919	0.912919	AMH/CSNK1D/WNT16/ID1	4
hsa04514	Cell adhesion molecules	4/155	0.33782	0.912919	0.912919	ICOSLG/SDC2/LOC102723996/NLGN2	4
hsa05221	Acute myeloid leukemia	2/155	0.357418	0.948278	0.948278	RUNX1/RELA	2
hsa04668	TNF signaling pathway	3/155	0.35926	0.948278	0.948278	JAG1/BCL3/RELA	3
hsa05014	Amyotrophic lateral sclerosis	8/155	0.371095	0.958316	0.958316	DNAH17/NDUFA11/CHCHD10/NDUFS6/ATG101/TUBB6/ULK1/FUS	8
hsa05230	Central carbon metabolism in cancer	2/155	0.377646	0.958316	0.958316	SLC16A3/SLC7A5	2
hsa00790	Folate biosynthesis	1/155	0.388205	0.958316	0.958316	PCBD2	1
hsa04137	Mitophagy - animal	2/155	0.390986	0.958316	0.958316	ULK1/RELA	2
hsa05218	Melanoma	2/155	0.390986	0.958316	0.958316	CDKN1A/GADD45G	2
hsa05022	Pathways of neurodegeneration - multiple diseases	10/155	0.398468	0.958316	0.958316	DNAH17/STX1A/NDUFA11/NDUFS6/ATG101/TUBB6/ULK1/RELA/WNT16/FUS	10
hsa00062	Fatty acid elongation	1/155	0.399677	0.958316	0.958316	TECR	1
hsa00601	Glycosphingolipid biosynthesis - lacto and neolacto series	1/155	0.399677	0.958316	0.958316	B3GALT2	1
hsa05214	Glioma	2/155	0.410755	0.958316	0.958316	CDKN1A/GADD45G	2
hsa04380	Osteoclast differentiation	3/155	0.430108	0.958316	0.958316	NFATC1/RELA/RELB	3
hsa00020	Citrate cycle (TCA cycle)	1/155	0.432827	0.958316	0.958316	IDH3G	1
hsa00630	Glyoxylate and dicarboxylate metabolism	1/155	0.432827	0.958316	0.958316	SHMT2	1
hsa00983	Drug metabolism - other enzymes	2/155	0.442988	0.958316	0.958316	GUSB/UPP1	2
hsa04068	FoxO signaling pathway	3/155	0.444964	0.958316	0.958316	CDKN1A/GADD45G/PLK3	3
hsa03410	Base excision repair	1/155	0.464157	0.958316	0.958316	PARP2	1
hsa04662	B cell receptor signaling pathway	2/155	0.468069	0.958316	0.958316	NFATC1/RELA	2
hsa05135	Yersinia infection	3/155	0.474206	0.958316	0.958316	ITGA5/NFATC1/RELA	3
hsa01232	Nucleotide metabolism	2/155	0.474235	0.958316	0.958316	UPP1/CTPS1	2
hsa05210	Colorectal cancer	2/155	0.480358	0.958316	0.958316	CDKN1A/GADD45G	2
hsa04371	Apelin signaling pathway	3/155	0.4838	0.958316	0.958316	JAG1/PLAT/MEF2D	3
hsa04512	ECM-receptor interaction	2/155	0.492473	0.958316	0.958316	VTN/ITGA5	2
hsa04540	Gap junction	2/155	0.492473	0.958316	0.958316	CSNK1D/TUBB6	2
hsa00760	Nicotinate and nicotinamide metabolism	1/155	0.493767	0.958316	0.958316	SIRT7	1
hsa05235	PD-L1 expression and PD-1 checkpoint pathway in cancer	2/155	0.498464	0.958316	0.958316	NFATC1/RELA	2
hsa01250	Biosynthesis of nucleotide sugars	1/155	0.503271	0.958316	0.958316	UGDH	1
hsa04144	Endocytosis	5/155	0.507031	0.958316	0.958316	RAB11B/CHMP1A/CLTB/SMURF1/VPS37C	5
hsa05340	Primary immunodeficiency	1/155	0.512598	0.958316	0.958316	AIRE	1
hsa00513	Various types of N-glycan biosynthesis	1/155	0.521751	0.958316	0.958316	MAN2A2	1
hsa05169	Epstein-Barr virus infection	4/155	0.525024	0.958316	0.958316	CDKN1A/GADD45G/RELA/RELB	4
hsa04510	Focal adhesion	4/155	0.528941	0.958316	0.958316	VTN/ITGA5/EMP1/ZYX	4
hsa04080	Neuroactive ligand-receptor interaction	7/155	0.533421	0.958316	0.958316	CALCB/C5/HCRTR1/UTS2/P2RX4/CHRND/P2RY13	7
hsa05200	Pathways in cancer	10/155	0.537694	0.958316	0.958316	RUNX1/CDKN1A/FLT3LG/GADD45G/JAG1/ESR1/RARB/IL3RA/RELA/WNT16	10
hsa03440	Homologous recombination	1/155	0.539547	0.958316	0.958316	TOP3B	1
hsa04216	Ferroptosis	1/155	0.539547	0.958316	0.958316	CP	1
hsa05219	Bladder cancer	1/155	0.539547	0.958316	0.958316	CDKN1A	1
hsa04713	Circadian entrainment	2/155	0.544744	0.958316	0.958316	RASD1/PER1	2
hsa04934	Cushing syndrome	3/155	0.557329	0.958316	0.958316	CDKN1A/RASD1/WNT16	3
hsa04933	AGE-RAGE signaling pathway in diabetic complications	2/155	0.561323	0.958316	0.958316	NFATC1/RELA	2
hsa04962	Vasopressin-regulated water reabsorption	1/155	0.565015	0.958316	0.958316	RAB11B	1
hsa04914	Progesterone-mediated oocyte maturation	2/155	0.572136	0.958316	0.958316	KIF22/ANAPC11	2
hsa05146	Amoebiasis	2/155	0.572136	0.958316	0.958316	CD1C/RELA	2
hsa05010	Alzheimer disease	7/155	0.58211	0.958316	0.958316	NDUFA11/NDUFS6/ATG101/TUBB6/ULK1/RELA/WNT16	7
hsa04660	T cell receptor signaling pathway	2/155	0.582755	0.958316	0.958316	NFATC1/RELA	2
hsa05161	Hepatitis B	3/155	0.587489	0.958316	0.958316	CDKN1A/NFATC1/RELA	3
hsa00620	Pyruvate metabolism	1/155	0.589084	0.958316	0.958316	ME1	1
hsa03420	Nucleotide excision repair	1/155	0.589084	0.958316	0.958316	RAD23A	1
hsa05165	Human papillomavirus infection	6/155	0.589398	0.958316	0.958316	VTN/ITGA5/CDKN1A/JAG1/RELA/WNT16	6
hsa04931	Insulin resistance	2/155	0.603414	0.958316	0.958316	RELA/NR1H2	2
hsa04630	JAK-STAT signaling pathway	3/155	0.604129	0.958316	0.958316	CDKN1A/SOCS6/IL3RA	3
hsa05030	Cocaine addiction	1/155	0.604389	0.958316	0.958316	RELA	1
hsa00510	N-Glycan biosynthesis	1/155	0.611828	0.958316	0.958316	MAN2A2	1
hsa05144	Malaria	1/155	0.611828	0.958316	0.958316	SDC2	1
hsa05225	Hepatocellular carcinoma	3/155	0.612283	0.958316	0.958316	CDKN1A/GADD45G/WNT16	3
hsa04530	Tight junction	3/155	0.616318	0.958316	0.958316	RUNX1/CD1C/MICALL2	3
hsa00270	Cysteine and methionine metabolism	1/155	0.619128	0.958316	0.958316	CTH	1
hsa04310	Wnt signaling pathway	3/155	0.620325	0.958316	0.958316	NFATC1/TLE3/WNT16	3
hsa04141	Protein processing in endoplasmic reticulum	3/155	0.624304	0.958316	0.958316	RNF5/DNAJB12/RAD23A	3
hsa05164	Influenza A	3/155	0.624304	0.958316	0.958316	RAB11B/PABPN1L/RELA	3
hsa04714	Thermogenesis	4/155	0.63501	0.958316	0.958316	NDUFA11/NDUFS6/NDUFAF1/MLST8	4
hsa04014	Ras signaling pathway	4/155	0.648388	0.958316	0.958316	FLT3LG/EFNA4/EFNA3/RELA	4
hsa05134	Legionellosis	1/155	0.66015	0.958316	0.958316	RELA	1
hsa04919	Thyroid hormone signaling pathway	2/155	0.665218	0.958316	0.958316	MED30/ESR1	2
hsa04360	Axon guidance	3/155	0.666192	0.958316	0.958316	NTN1/EFNA4/EFNA3	3
hsa04978	Mineral absorption	1/155	0.678984	0.958316	0.958316	MT1G	1
hsa05416	Viral myocarditis	1/155	0.678984	0.958316	0.958316	EIF4G1	1
hsa04621	NOD-like receptor signaling pathway	3/155	0.680564	0.958316	0.958316	CASP5/TRIP6/RELA	3
hsa00561	Glycerolipid metabolism	1/155	0.69096	0.958316	0.958316	GPAM	1
hsa04114	Oocyte meiosis	2/155	0.707334	0.958316	0.958316	ANAPC11/REC8	2
hsa05167	Kaposi sarcoma-associated herpesvirus infection	3/155	0.707932	0.958316	0.958316	CDKN1A/NFATC1/RELA	3
hsa04650	Natural killer cell mediated cytotoxicity	2/155	0.711295	0.958316	0.958316	NFATC1/SH3BP2	2
hsa05130	Pathogenic Escherichia coli infection	3/155	0.717725	0.958316	0.958316	MYO1D/TUBB6/RELA	3
hsa00190	Oxidative phosphorylation	2/155	0.719083	0.958316	0.958316	NDUFA11/NDUFS6	2
hsa04920	Adipocytokine signaling pathway	1/155	0.729484	0.958316	0.958316	RELA	1
hsa05031	Amphetamine addiction	1/155	0.729484	0.958316	0.958316	STX1A	1
hsa05204	Chemical carcinogenesis - DNA adducts	1/155	0.729484	0.958316	0.958316	HSD11B1	1
hsa05211	Renal cell carcinoma	1/155	0.729484	0.958316	0.958316	CDKN1A	1
hsa05120	Epithelial cell signaling in Helicobacter pylori infection	1/155	0.734583	0.958316	0.958316	RELA	1
hsa05415	Diabetic cardiomyopathy	3/155	0.736553	0.958316	0.958316	NDUFA11/NDUFS6/RELA	3
hsa04622	RIG-I-like receptor signaling pathway	1/155	0.739587	0.958316	0.958316	RELA	1
hsa05203	Viral carcinogenesis	3/155	0.739593	0.958316	0.958316	CDKN1A/RANBP1/RELA	3
hsa00562	Inositol phosphate metabolism	1/155	0.749315	0.958316	0.958316	PI4K2A	1
hsa01524	Platinum drug resistance	1/155	0.749315	0.958316	0.958316	CDKN1A	1
hsa05017	Spinocerebellar ataxia	2/155	0.751982	0.958316	0.958316	ATG101/ULK1	2
hsa05020	Prion disease	4/155	0.756533	0.958316	0.958316	C5/NDUFA11/NDUFS6/TUBB6	4
hsa04015	Rap1 signaling pathway	3/155	0.75726	0.958316	0.958316	EFNA4/EFNA3/ID1	3
hsa04623	Cytosolic DNA-sensing pathway	1/155	0.758681	0.958316	0.958316	RELA	1
hsa05207	Chemical carcinogenesis - receptor activation	3/155	0.762932	0.958316	0.958316	JAG1/ESR1/RELA	3
hsa05140	Leishmaniasis	1/155	0.7677	0.958316	0.958316	RELA	1
hsa05412	Arrhythmogenic right ventricular cardiomyopathy	1/155	0.7677	0.958316	0.958316	ITGA5	1
hsa04723	Retrograde endocannabinoid signaling	2/155	0.768798	0.958316	0.958316	NDUFA11/NDUFS6	2
hsa00980	Metabolism of xenobiotics by cytochrome P450	1/155	0.772083	0.958316	0.958316	HSD11B1	1
hsa03018	RNA degradation	1/155	0.776384	0.958316	0.958316	EXOSC4	1
hsa04145	Phagosome	2/155	0.781533	0.958316	0.958316	ITGA5/TUBB6	2
hsa04921	Oxytocin signaling pathway	2/155	0.787668	0.958316	0.958316	CDKN1A/NFATC1	2
hsa04146	Peroxisome	1/155	0.788808	0.958316	0.958316	PHYH	1
hsa05208	Chemical carcinogenesis - reactive oxygen species	3/155	0.792245	0.958316	0.958316	NDUFA11/NDUFS6/RELA	3
hsa05160	Hepatitis C	2/155	0.796589	0.958316	0.958316	CDKN1A/RELA	2
hsa04024	cAMP signaling pathway	3/155	0.797241	0.958316	0.958316	AMH/NFATC1/RELA	3
hsa05163	Human cytomegalovirus infection	3/155	0.797241	0.958316	0.958316	CDKN1A/NFATC1/RELA	3
hsa04012	ErbB signaling pathway	1/155	0.800547	0.958316	0.958316	CDKN1A	1
hsa04911	Insulin secretion	1/155	0.804314	0.958316	0.958316	STX1A	1
hsa04810	Regulation of actin cytoskeleton	3/155	0.806935	0.958316	0.958316	ITGA5/C5/RGCC	3
hsa04260	Cardiac muscle contraction	1/155	0.80801	0.958316	0.958316	ASPH	1
hsa05410	Hypertrophic cardiomyopathy	1/155	0.818688	0.958316	0.958316	ITGA5	1
hsa03010	Ribosome	2/155	0.823988	0.958316	0.958316	MRPL28/MRPL18	2
hsa04022	cGMP-PKG signaling pathway	2/155	0.823988	0.958316	0.958316	NFATC1/MEF2D	2
hsa04657	IL-17 signaling pathway	1/155	0.832012	0.958316	0.958316	RELA	1
hsa05206	MicroRNAs in cancer	4/155	0.837308	0.958316	0.958316	ITGA5/CDKN1A/EFNA4/EFNA3	4
hsa05150	Staphylococcus aureus infection	1/155	0.838305	0.958316	0.958316	C5	1
hsa05414	Dilated cardiomyopathy	1/155	0.838305	0.958316	0.958316	ITGA5	1
hsa04070	Phosphatidylinositol signaling system	1/155	0.841363	0.958316	0.958316	PI4K2A	1
hsa04750	Inflammatory mediator regulation of TRP channels	1/155	0.844363	0.958316	0.958316	ASIC1	1
hsa00564	Glycerophospholipid metabolism	1/155	0.847307	0.958316	0.958316	GPAM	1
hsa04916	Melanogenesis	1/155	0.85303	0.958316	0.958316	WNT16	1
hsa05152	Tuberculosis	2/155	0.854663	0.958316	0.958316	PLK3/RELA	2
hsa05142	Chagas disease	1/155	0.855812	0.958316	0.958316	RELA	1
hsa04974	Protein digestion and absorption	1/155	0.85854	0.958316	0.958316	COL17A1	1
hsa04620	Toll-like receptor signaling pathway	1/155	0.861218	0.958316	0.958316	RELA	1
hsa03013	Nucleocytoplasmic transport	1/155	0.871434	0.958565	0.958565	UPF1	1
hsa04613	Neutrophil extracellular trap formation	2/155	0.874873	0.958565	0.958565	C5/RELA	2
hsa05012	Parkinson disease	3/155	0.879461	0.958565	0.958565	NDUFA11/NDUFS6/TUBB6	3
hsa05145	Toxoplasmosis	1/155	0.880902	0.958565	0.958565	RELA	1
hsa04722	Neurotrophin signaling pathway	1/155	0.895834	0.958565	0.958565	RELA	1
hsa04071	Sphingolipid signaling pathway	1/155	0.899748	0.958565	0.958565	RELA	1
hsa04611	Platelet activation	1/155	0.905346	0.958565	0.958565	VAMP8	1
hsa05170	Human immunodeficiency virus 1 infection	2/155	0.910584	0.958565	0.958565	NFATC1/RELA	2
hsa04926	Relaxin signaling pathway	1/155	0.913995	0.958565	0.958565	RELA	1
hsa05417	Lipid and atherosclerosis	2/155	0.914644	0.958565	0.958565	NFATC1/RELA	2
hsa04728	Dopaminergic synapse	1/155	0.918802	0.958565	0.958565	LRTOMT	1
hsa04270	Vascular smooth muscle contraction	1/155	0.921858	0.958565	0.958565	CALCB	1
hsa05322	Systemic lupus erythematosus	1/155	0.924799	0.958565	0.958565	C5	1
hsa04910	Insulin signaling pathway	1/155	0.926228	0.958565	0.958565	FASN	1
hsa04915	Estrogen signaling pathway	1/155	0.927631	0.958565	0.958565	ESR1	1
hsa05162	Measles	1/155	0.929006	0.958565	0.958565	RELA	1
hsa05171	Coronavirus disease - COVID-19	2/155	0.934583	0.959956	0.959956	C5/RELA	2
hsa04020	Calcium signaling pathway	2/155	0.942368	0.963593	0.963593	ASPH/P2RX4	2
hsa05131	Shigellosis	2/155	0.948454	0.964406	0.964406	ITGA5/RELA	2
hsa04217	Necroptosis	1/155	0.95166	0.964406	0.964406	CHMP1A	1
hsa05168	Herpes simplex virus 1 infection	5/155	0.96684	0.974415	0.974415	ITGA5/C5/ZNF74/ZFP1/RELA	5
hsa05034	Alcoholism	1/155	0.971821	0.974415	0.974415	CAMKK1	1
hsa04062	Chemokine signaling pathway	1/155	0.974415	0.974415	0.974415	RELA	1
