# Supplementary material for: Identification of key modules in metabolic syndrome induced by second-generation antipsychotics based on co-expression network analysis
Source: Comput Struct Biotechnol J. 2024 Jan 5;23:723–31. doi: 10.1016/j.csbj.2024.01.003 (PMC10826125; doi:10.1016/j.csbj.2024.01.003)
Supplement: Supplementary file 5 — Supplementary material. [file mmc5.xlsx]

## Sheet: Sheet1
Supplementary file 5: GO enrichment analysis for genes in MEtan module
biological process									cellular component									molecular function
ID	Description	GeneRatio	pvalue	p.adjust	qvalue	geneID	Count		ID	Description	GeneRatio	pvalue	p.adjust	qvalue	geneID	Count		ID	Description	GeneRatio	pvalue	p.adjust	qvalue	geneID	Count
GO:0032496	response to lipopolysaccharide	22/232	1.75459e-10	5.00778e-07	4.05409e-07	CARD16/FOS/PTGER4/SOD2/BCL10/NOCT/CXCL10/CYP27B1/ZFP36/CXCL8/NR4A1/CCL3/RIPK2/TNF/PTGS2/NFKBIA/CXCL3/GCH1/IL1B/CXCL2/NLRP3/IL1A	22		GO:0005667	transcription regulator complex	16/242	0.000352401	0.113825	0.113825	NFE2L2/TLE1/MXD1/ATF3/FOS/BATF3/SNAPC1/PBXIP1/JUNB/SOX4/NR4A1/CTBP2/RBBP8/HLF/TFAP4/TAF13	16		GO:0008009	chemokine activity	9/236	1.05564e-08	5.47875e-06	5.04483e-06	CXCL10/CXCL8/CCL3/CCL4L1/CXCL3/CCL4/CXCL2/CCL3L1/CCL3L3	9
GO:0019221	cytokine-mediated signaling pathway	26/232	3.64924e-10	5.00778e-07	4.05409e-07	RABGEF1/SIRT1/XCR1/CARD16/EGR1/IRF1/CXCL10/EXT1/CXCL8/CCL3/CCL4L1/MST1R/RIPK2/TNF/CARD14/NFKBIA/CXCL3/CCRL2/IL1B/EREG/CCL4/CXCL2/IL1RN/CCL3L1/CCL3L3/IL1A	26		GO:0090575	RNA polymerase II transcription regulator complex	8/242	0.0079688	0.670882	0.670882	NFE2L2/TLE1/ATF3/FOS/BATF3/JUNB/HLF/TAF13	8		GO:0042379	chemokine receptor binding	10/236	2.30701e-08	5.9867e-06	5.51255e-06	CXCL10/CXCL8/CCL3/CCL4L1/CXCL3/CCRL2/CCL4/CXCL2/CCL3L1/CCL3L3	10
GO:0050900	leukocyte migration	23/232	4.58596e-10	5.00778e-07	4.05409e-07	ICAM1/RABGEF1/NINJ1/CHGA/PTGER4/TREM1/CXCL10/DUSP1/FFAR2/EXT1/CXCL8/TNFAIP6/CCL3/CCL4L1/TNF/CXCL3/CHST2/IL1B/CCL4/CXCL2/CCL3L1/CCL3L3/IL1A	23		GO:0044194	cytolytic granule	2/242	0.0108324	0.670882	0.670882	SRGN/RNF19B	2		GO:0005125	cytokine activity	16/236	6.52774e-08	1.1293e-05	1.03986e-05	CXCL10/NAMPT/CXCL8/CCL3/CCL4L1/TNF/CXCL3/IL1B/CCL4/IL17D/TNFSF9/CXCL2/IL1RN/CCL3L1/CCL3L3/IL1A	16
GO:0002237	response to molecule of bacterial origin	22/232	5.59997e-10	5.00778e-07	4.05409e-07	CARD16/FOS/PTGER4/SOD2/BCL10/NOCT/CXCL10/CYP27B1/ZFP36/CXCL8/NR4A1/CCL3/RIPK2/TNF/PTGS2/NFKBIA/CXCL3/GCH1/IL1B/CXCL2/NLRP3/IL1A	22		GO:0017053	transcription repressor complex	4/242	0.0145593	0.670882	0.670882	MXD1/CTBP2/RBBP8/TFAP4	4		GO:0005126	cytokine receptor binding	15/236	2.45469e-06	0.000318496	0.000293271	CXCL10/CXCL8/CCL3/CCL4L1/TNF/CXCL3/CCRL2/IL1B/CCL4/TNFSF9/CXCL2/IL1RN/CCL3L1/CCL3L3/IL1A	15
GO:0060326	cell chemotaxis	20/232	2.44245e-09	1.35644e-06	1.09811e-06	XCR1/NINJ1/CHGA/TREM1/CXCL10/DUSP1/FFAR2/CXCL8/TNFAIP6/NR4A1/CCL3/CCL4L1/CXCL3/EGR3/CCRL2/IL1B/CCL4/CXCL2/CCL3L1/CCL3L3	20		GO:0042622	photoreceptor outer segment membrane	2/242	0.0162651	0.670882	0.670882	PDE6H/PDE6G	2		GO:0048020	CCR chemokine receptor binding	6/236	2.88094e-05	0.00299042	0.00275358	CCL3/CCL4L1/CCRL2/CCL4/CCL3L1/CCL3L3	6
GO:1990868	response to chemokine	12/232	2.65448e-09	1.35644e-06	1.09811e-06	XCR1/CXCL10/DUSP1/CXCL8/CCL3/CCL4L1/CXCL3/CCRL2/CCL4/CXCL2/CCL3L1/CCL3L3	12		GO:0070820	tertiary granule	6/242	0.0163606	0.670882	0.670882	FTH1/RAP2C/FCAR/TNFAIP6/PTX3/GPR84	6		GO:0050700	CARD domain binding	4/236	4.24466e-05	0.00367163	0.00338084	CARD16/BCL10/RIPK2/CARD14	4
GO:1990869	cellular response to chemokine	12/232	2.65448e-09	1.35644e-06	1.09811e-06	XCR1/CXCL10/DUSP1/CXCL8/CCL3/CCL4L1/CXCL3/CCRL2/CCL4/CXCL2/CCL3L1/CCL3L3	12		GO:0031968	organelle outer membrane	7/242	0.0255244	0.670882	0.670882	TOMM40L/MCL1/PPP1R15A/CYP27B1/BCL2A1/PMAIP1/PTGS2	7		GO:0045236	CXCR chemokine receptor binding	4/236	6.99411e-05	0.00518564	0.00477493	CXCL10/CXCL8/CXCL3/CXCL2	4
GO:1990266	neutrophil migration	13/232	6.65076e-09	2.65872e-06	2.15239e-06	TREM1/CXCL10/CXCL8/TNFAIP6/CCL3/CCL4L1/CXCL3/IL1B/CCL4/CXCL2/CCL3L1/CCL3L3/IL1A	13		GO:0019867	outer membrane	7/242	0.0265813	0.670882	0.670882	TOMM40L/MCL1/PPP1R15A/CYP27B1/BCL2A1/PMAIP1/PTGS2	7		GO:0001664	G protein-coupled receptor binding	13/236	9.28034e-05	0.00602062	0.00554378	DNAJA1/ADRB1/SLC9A3R2/CXCL10/CXCL8/CCL3/CCL4L1/CXCL3/CCRL2/CCL4/CXCL2/CCL3L1/CCL3L3	13
GO:0097530	granulocyte migration	14/232	7.33452e-09	2.65872e-06	2.15239e-06	PTGER4/TREM1/CXCL10/CXCL8/TNFAIP6/CCL3/CCL4L1/CXCL3/IL1B/CCL4/CXCL2/CCL3L1/CCL3L3/IL1A	14		GO:1904724	tertiary granule lumen	3/242	0.0304945	0.670882	0.670882	FTH1/TNFAIP6/PTX3	3		GO:0048018	receptor ligand activity	17/236	0.000200909	0.0115858	0.0106682	CXCL10/NAMPT/CXCL8/CCL3/CCL4L1/TNF/CXCL3/IL1B/EREG/CCL4/IL17D/TNFSF9/CXCL2/IL1RN/CCL3L1/CCL3L3/IL1A	17
GO:0030593	neutrophil chemotaxis	12/232	7.43282e-09	2.65872e-06	2.15239e-06	TREM1/CXCL10/CXCL8/TNFAIP6/CCL3/CCL4L1/CXCL3/IL1B/CCL4/CXCL2/CCL3L1/CCL3L3	12		GO:0005788	endoplasmic reticulum lumen	8/242	0.0398935	0.670882	0.670882	APOA2/COL26A1/RDH5/FSTL3/PLAUR/COL13A1/PTGS2/IGFBP7	8		GO:0030546	signaling receptor activator activity	17/236	0.00023728	0.0123148	0.0113395	CXCL10/NAMPT/CXCL8/CCL3/CCL4L1/TNF/CXCL3/IL1B/EREG/CCL4/IL17D/TNFSF9/CXCL2/IL1RN/CCL3L1/CCL3L3/IL1A	17
GO:0070098	chemokine-mediated signaling pathway	11/232	1.25052e-08	4.06646e-06	3.29204e-06	XCR1/CXCL10/CXCL8/CCL3/CCL4L1/CXCL3/CCRL2/CCL4/CXCL2/CCL3L1/CCL3L3	11		GO:0031045	dense core granule	2/242	0.0406455	0.670882	0.670882	CHGA/SLC6A9	2		GO:0051019	mitogen-activated protein kinase binding	4/236	0.000315268	0.0139418	0.0128376	SIRT1/DUSP1/DUSP2/GCH1	4
GO:0034612	response to tumor necrosis factor	17/232	1.37961e-08	4.11239e-06	3.32922e-06	NFE2L2/SIRT1/CARD16/ZFP36/EXT1/CXCL8/CCL3/CCL4L1/TNF/PTGS2/CARD14/NFKBIA/GCH1/CCL4/TNFRSF21/CCL3L1/CCL3L3	17		GO:0005741	mitochondrial outer membrane	6/242	0.0422461	0.670882	0.670882	TOMM40L/MCL1/PPP1R15A/CYP27B1/BCL2A1/PMAIP1	6		GO:0001228	DNA-binding transcription activator activity, RNA polymerase II-specific	16/236	0.000322353	0.0139418	0.0128376	NFE2L2/MZF1/ATF3/FOS/ZNF267/EGR1/IRF1/JUNB/SOX4/NR4A1/NR1I3/TP73/KLF6/EGR3/HLF/TFAP4	16
GO:0097529	myeloid leukocyte migration	16/232	2.69502e-08	7.41545e-06	6.00324e-06	CHGA/PTGER4/TREM1/CXCL10/DUSP1/CXCL8/TNFAIP6/CCL3/CCL4L1/CXCL3/IL1B/CCL4/CXCL2/CCL3L1/CCL3L3/IL1A	16		GO:0097060	synaptic membrane	9/242	0.0427444	0.670882	0.670882	NINJ1/KPNA2/NECTIN1/GABRR2/SLC6A9/FXYD6/COL13A1/CHRNG/GSG1L	9		GO:0001216	DNA-binding transcription activator activity	16/236	0.000354478	0.0141519	0.013031	NFE2L2/MZF1/ATF3/FOS/ZNF267/EGR1/IRF1/JUNB/SOX4/NR4A1/NR1I3/TP73/KLF6/EGR3/HLF/TFAP4	16
GO:1903706	regulation of hemopoiesis	20/232	3.85036e-08	9.79833e-06	7.93232e-06	FOS/IRF1/FSTL3/H4C13/NFKBIZ/ZFP36/SOX4/CD83/NFKBID/TNFAIP6/GPR55/CCL3/RIPK2/TNF/NFKBIA/EGR3/BCL6/IL17D/TNFSF9/NLRP3	20		GO:0001891	phagocytic cup	2/242	0.0465239	0.670882	0.670882	CLEC4E/TNF	2		GO:0140297	DNA-binding transcription factor binding	16/236	0.000389332	0.0144331	0.01329	NFE2L2/DNAJA1/TLE1/SIRT1/RNF25/FOS/BCL10/PBXIP1/ETS2/NR4A1/CTBP2/TP73/RBBP8/NFKBIA/BCL6/NLRP3	16
GO:0030595	leukocyte chemotaxis	16/232	4.10889e-08	9.79833e-06	7.93232e-06	NINJ1/CHGA/TREM1/CXCL10/DUSP1/FFAR2/CXCL8/TNFAIP6/CCL3/CCL4L1/CXCL3/IL1B/CCL4/CXCL2/CCL3L1/CCL3L3	16		GO:0005689	U12-type spliceosomal complex	2/242	0.0495728	0.670882	0.670882	YBX1/SNRPF	2		GO:0005149	interleukin-1 receptor binding	3/236	0.00123835	0.0428469	0.0394534	IL1B/IL1RN/IL1A	3
GO:0022407	regulation of cell-cell adhesion	22/232	5.64786e-08	1.25414e-05	1.0153e-05	IRF1/BCL10/FSTL3/PLAUR/NFKBIZ/LGALS9C/LGALS9B/SOX4/CD83/NFKBID/RIPK2/TNF/EGR3/BCL6/CHST2/IL1B/NOTCH4/TNFSF9/TNFRSF21/IL1RN/NLRP3/IL1A	22		GO:0097228	sperm principal piece	2/242	0.0495728	0.670882	0.670882	SPA17/PFKM	2		GO:0017080	sodium channel regulator activity	4/236	0.00167499	0.0543324	0.0500293	RSC1A1/FXYD6/SCN3B/SGK1	4
GO:0007159	leukocyte cell-cell adhesion	20/232	5.96042e-08	1.25414e-05	1.0153e-05	ICAM1/IRF1/BCL10/NFKBIZ/LGALS9C/LGALS9B/SOX4/CD83/EXT1/NFKBID/RIPK2/TNF/EGR3/BCL6/CHST2/IL1B/TNFSF9/TNFRSF21/NLRP3/IL1A	20		GO:0099056	integral component of presynaptic membrane	3/242	0.0500631	0.670882	0.670882	NECTIN1/SLC6A9/FXYD6	3		GO:0061629	RNA polymerase II-specific DNA-binding transcription factor binding	12/236	0.00185017	0.0564846	0.052011	NFE2L2/DNAJA1/SIRT1/RNF25/FOS/BCL10/ETS2/NR4A1/CTBP2/TP73/RBBP8/NFKBIA	12
GO:0071621	granulocyte chemotaxis	12/232	6.31244e-08	1.25442e-05	1.01553e-05	TREM1/CXCL10/CXCL8/TNFAIP6/CCL3/CCL4L1/CXCL3/IL1B/CCL4/CXCL2/CCL3L1/CCL3L3	12		GO:0045211	postsynaptic membrane	7/242	0.0517487	0.670882	0.670882	KPNA2/GABRR2/SLC6A9/FXYD6/COL13A1/CHRNG/GSG1L	7		GO:0019957	C-C chemokine binding	3/236	0.00345022	0.0994814	0.0916024	XCR1/ZFP36/CCRL2	3
GO:0009991	response to extracellular stimulus	22/232	1.33135e-07	2.50643e-05	2.0291e-05	NFE2L2/BRSK2/ADRB1/SIRT1/ATF3/AKR1C3/FOS/SOD2/BCL10/NOCT/CXCL10/CYP27B1/ZFP36/LOC102724560/PMAIP1/TNF/PTGS2/MFSD2A/SLC34A1/FOLR2/ALDH1A2/IL1A	22		GO:0009897	external side of plasma membrane	10/242	0.0568502	0.670882	0.670882	ICAM1/XCR1/CXCL10/CLEC4E/SPA17/FCGR3A/CD83/TNF/CCRL2/FOLR2	10		GO:0046982	protein heterodimerization activity	11/236	0.00383453	0.104743	0.0964475	ADRB1/ATF3/APOA2/H3-4/H4C13/MCL1/H2AJ/EXT1/NR4A1/BCL2A1/TAF13	11
GO:0071356	cellular response to tumor necrosis factor	15/232	1.72527e-07	3.08564e-05	2.498e-05	NFE2L2/SIRT1/CARD16/ZFP36/EXT1/CXCL8/CCL3/CCL4L1/TNF/CARD14/NFKBIA/CCL4/TNFRSF21/CCL3L1/CCL3L3	15		GO:0044291	cell-cell contact zone	3/242	0.05766	0.670882	0.670882	RAP2C/NECTIN1/KCNJ2	3		GO:0008330	protein tyrosine/threonine phosphatase activity	2/236	0.00688092	0.177314	0.163271	DUSP1/DUSP2	2
GO:0030217	T cell differentiation	16/232	1.82939e-07	3.11605e-05	2.52263e-05	PTGER4/EGR1/IRF1/NFKBIZ/CLEC4E/ARMC5/SOX4/CD83/NFKBID/RIPK2/EGR3/BCL6/IL1B/TNFSF9/NLRP3/IL1A	16		GO:0098685	Schaffer collateral - CA1 synapse	3/242	0.0596397	0.670882	0.670882	SRGN/ADRB1/GSG1L	3		GO:0051059	NF-kappaB binding	3/236	0.00717456	0.177314	0.163271	RNF25/BCL10/NFKBIA	3
GO:1903037	regulation of leukocyte cell-cell adhesion	18/232	2.93891e-07	4.7784e-05	3.86839e-05	IRF1/BCL10/NFKBIZ/LGALS9C/LGALS9B/SOX4/CD83/NFKBID/RIPK2/TNF/EGR3/BCL6/CHST2/IL1B/TNFSF9/TNFRSF21/NLRP3/IL1A	18		GO:0070821	tertiary granule membrane	3/242	0.061651	0.670882	0.670882	RAP2C/FCAR/GPR84	3		GO:0015605	organophosphate ester transmembrane transporter activity	3/236	0.0078429	0.17743	0.163378	SLC35B2/SLC25A52/MFSD2A	3
GO:0071496	cellular response to external stimulus	17/232	3.14506e-07	4.89125e-05	3.95975e-05	NFE2L2/BRSK2/SIRT1/ATF3/AKR1C3/FOS/PTGER4/IRF1/BCL10/CYP27B1/LOC102724560/PMAIP1/KCNJ2/PTGS2/MFSD2A/FOLR2/IL1B	17		GO:0098889	intrinsic component of presynaptic membrane	3/242	0.0636937	0.670882	0.670882	NECTIN1/SLC6A9/FXYD6	3		GO:0005436	sodium:phosphate symporter activity	2/236	0.00833933	0.17743	0.163378	MFSD2A/SLC34A1	2
GO:0002367	cytokine production involved in immune response	10/232	4.42613e-07	6.59678e-05	5.34048e-05	DDX21/SIRT1/APOA2/TREM1/BCL10/FFAR2/TNF/BCL6/IL1B/NLRP3	10		GO:0060170	ciliary membrane	3/242	0.0657674	0.670882	0.670882	PDE6H/CYS1/PDE6G	3		GO:0008199	ferric iron binding	2/236	0.00833933	0.17743	0.163378	FTH1/RRM2	2
GO:1902105	regulation of leukocyte differentiation	16/232	4.91484e-07	7.03215e-05	5.69294e-05	FOS/IRF1/FSTL3/NFKBIZ/SOX4/CD83/NFKBID/TNFAIP6/GPR55/CCL3/RIPK2/TNF/EGR3/BCL6/TNFSF9/NLRP3	16		GO:0098686	hippocampal mossy fiber to CA3 synapse	2/242	0.0658265	0.670882	0.670882	NECTIN1/SLC6A9	2		GO:0019956	chemokine binding	3/236	0.00854675	0.17743	0.163378	XCR1/ZFP36/CCRL2	3
GO:0035710	CD4-positive, alpha-beta T cell activation	10/232	5.33063e-07	7.13598e-05	5.77699e-05	PTGER4/NFKBIZ/LGALS9C/ARMC5/LGALS9B/CD83/NFKBID/RIPK2/BCL6/NLRP3	10		GO:0005901	caveola	3/242	0.0811257	0.670882	0.670882	PLPP1/SMPD2/PTGS2	3		GO:0098960	postsynaptic neurotransmitter receptor activity	4/236	0.00917371	0.178507	0.164369	ADRB1/GABRR2/CHRNG/CHRFAM7A	4
GO:0071222	cellular response to lipopolysaccharide	14/232	5.38639e-07	7.13598e-05	5.77699e-05	CARD16/BCL10/CXCL10/ZFP36/CXCL8/CCL3/RIPK2/TNF/NFKBIA/CXCL3/IL1B/CXCL2/NLRP3/IL1A	14		GO:0055037	recycling endosome	5/242	0.0962218	0.670882	0.670882	RAP2C/RABGEF1/SCAMP5/TNF/SNX18	5		GO:0035198	miRNA binding	3/236	0.00928651	0.178507	0.164369	DDX21/YBX1/SOX4	3
GO:0022409	positive regulation of cell-cell adhesion	16/232	7.12214e-07	9.09854e-05	7.36579e-05	BCL10/FSTL3/PLAUR/NFKBIZ/SOX4/CD83/NFKBID/RIPK2/TNF/EGR3/BCL6/CHST2/IL1B/TNFSF9/NLRP3/IL1A	16		GO:0001772	immunological synapse	2/242	0.102577	0.670882	0.670882	ICAM1/BCL10	2		GO:0046790	virion binding	2/236	0.00992318	0.183933	0.169366	NECTIN1/PTX3	2
GO:0071219	cellular response to molecule of bacterial origin	14/232	1.02763e-06	0.000126753	0.000102614	CARD16/BCL10/CXCL10/ZFP36/CXCL8/CCL3/RIPK2/TNF/NFKBIA/CXCL3/IL1B/CXCL2/NLRP3/IL1A	14		GO:0009295	nucleoid	2/242	0.102577	0.670882	0.670882	SOD2/TOP1MT	2		GO:0017017	MAP kinase tyrosine/serine/threonine phosphatase activity	2/236	0.011629	0.201182	0.185249	DUSP1/DUSP2	2
GO:0031649	heat generation	5/232	1.07166e-06	0.000127778	0.000103443	ADRB1/TNF/PTGS2/IL1B/IL1A	5		GO:0042645	mitochondrial nucleoid	2/242	0.102577	0.670882	0.670882	SOD2/TOP1MT	2		GO:0089720	caspase binding	2/236	0.011629	0.201182	0.185249	CARD16/RIPK2	2
GO:0002526	acute inflammatory response	10/232	1.38056e-06	0.000159299	0.000128962	APOA2/TREM1/FCGR3A/FFAR2/EXT1/TNF/PTGS2/IL1B/NLRP3/IL1A	10		GO:0035579	specific granule membrane	3/242	0.102898	0.670882	0.670882	FCAR/PLAUR/GPR84	3		GO:0047555	3',5'-cyclic-GMP phosphodiesterase activity	2/236	0.0134536	0.222624	0.204992	PDE6H/PDE6G	2
GO:0070555	response to interleukin-1	11/232	1.43581e-06	0.000160277	0.000129753	EGR1/CD38/CXCL8/CCL3/CCL4L1/RIPK2/IL1B/CCL4/IL1RN/CCL3L1/CCL3L3	11		GO:0045121	membrane raft	7/242	0.11038	0.670882	0.670882	ICAM1/PLPP1/BCL10/SMPD2/TNF/PTGS2/SLC34A1	7		GO:0015370	solute:sodium symporter activity	4/236	0.0137263	0.222624	0.204992	SLC6A9/MFSD2A/SLC34A1/SLC6A20	4
GO:2000514	regulation of CD4-positive, alpha-beta T cell activation	8/232	1.47865e-06	0.000160277	0.000129753	NFKBIZ/LGALS9C/LGALS9B/CD83/NFKBID/RIPK2/BCL6/NLRP3	8		GO:0001750	photoreceptor outer segment	3/242	0.110621	0.670882	0.670882	PDE6H/PDE6G/RGS9BP	3		GO:0030553	cGMP binding	2/236	0.0153934	0.242096	0.222922	PDE6H/PDE6G	2
GO:0046890	regulation of lipid biosynthetic process	12/232	1.87276e-06	0.000197026	0.000159504	FABP5/SIRT1/AKR1C3/EGR1/CYP27B1/ARMC5/TNF/PTGS2/MFSD2A/IGFBP7/IL1B/IL1A	12		GO:0098857	membrane microdomain	7/242	0.111683	0.670882	0.670882	ICAM1/PLPP1/BCL10/SMPD2/TNF/PTGS2/SLC34A1	7		GO:0005283	amino acid:sodium symporter activity	2/236	0.0174454	0.266299	0.245208	SLC6A9/SLC6A20	2
GO:0001819	positive regulation of cytokine production	20/232	1.94995e-06	0.000199284	0.000161332	DDX21/SIRT1/APOA2/SCAMP5/PTGER4/EGR1/IRF1/BCL10/CLEC4E/FFAR2/CD83/CCL3/RIPK2/TNF/PTGS2/IL1B/EREG/IL17D/NLRP3/IL1A	20		GO:0099699	integral component of synaptic membrane	4/242	0.113331	0.670882	0.670882	NECTIN1/SLC6A9/FXYD6/GSG1L	4		GO:0005324	long-chain fatty acid transporter activity	2/236	0.0196063	0.282658	0.260271	FABP5/MFSD2A	2
GO:1903039	positive regulation of leukocyte cell-cell adhesion	14/232	2.28371e-06	0.000226912	0.000183699	BCL10/NFKBIZ/SOX4/CD83/NFKBID/RIPK2/TNF/EGR3/BCL6/CHST2/IL1B/TNFSF9/NLRP3/IL1A	14		GO:0055038	recycling endosome membrane	3/242	0.11589	0.670882	0.670882	RAP2C/SCAMP5/SNX18	3		GO:0140327	flippase activity	2/236	0.0196063	0.282658	0.260271	TMEM30B/MFSD2A	2
GO:0045582	positive regulation of T cell differentiation	9/232	2.43276e-06	0.000235189	0.000190399	NFKBIZ/SOX4/CD83/NFKBID/RIPK2/EGR3/BCL6/TNFSF9/NLRP3	9		GO:0018995	host cellular component	1/242	0.11689	0.670882	0.670882	KPNA2	1		GO:0033549	MAP kinase phosphatase activity	2/236	0.0218731	0.296669	0.273172	DUSP1/DUSP2	2
GO:0009266	response to temperature stimulus	12/232	2.51507e-06	0.000236748	0.000191661	DNAJA1/ADRB1/SIRT1/FOS/SOD2/CXCL10/IER5/PTGS2/NFKBIA/IGFBP7/NGFR/IL1A	12		GO:0043657	host cell	1/242	0.11689	0.670882	0.670882	KPNA2	1		GO:0008138	protein tyrosine/serine/threonine phosphatase activity	3/236	0.022293	0.296669	0.273172	DUSP1/DUSP2/PTP4A1	3
GO:0050810	regulation of steroid biosynthetic process	8/232	2.89164e-06	0.000265215	0.000214707	SIRT1/AKR1C3/EGR1/CYP27B1/ARMC5/TNF/IGFBP7/IL1A	8		GO:0097470	ribbon synapse	1/242	0.11689	0.670882	0.670882	CTBP2	1		GO:0061980	regulatory RNA binding	3/236	0.022293	0.296669	0.273172	DDX21/YBX1/SOX4	3
GO:0031667	response to nutrient levels	19/232	2.9981e-06	0.000268105	0.000217047	NFE2L2/BRSK2/ADRB1/SIRT1/ATF3/AKR1C3/SOD2/BCL10/CXCL10/CYP27B1/ZFP36/PMAIP1/TNF/PTGS2/MFSD2A/SLC34A1/FOLR2/ALDH1A2/IL1A	19		GO:0099243	extrinsic component of synaptic membrane	1/242	0.11689	0.670882	0.670882	KPNA2	1		GO:0004745	NAD-retinol dehydrogenase activity	2/236	0.0242427	0.314549	0.289637	AKR1C3/RDH5	2
GO:0002718	regulation of cytokine production involved in immune response	9/232	3.44874e-06	0.000300882	0.000243581	DDX21/SIRT1/APOA2/BCL10/FFAR2/TNF/BCL6/IL1B/NLRP3	9		GO:0000307	cyclin-dependent protein kinase holoenzyme complex	2/242	0.122623	0.670882	0.670882	CCNL1/CDK1	2		GO:0099529	neurotransmitter receptor activity involved in regulation of postsynaptic membrane potential	3/236	0.0248647	0.314751	0.289822	ADRB1/GABRR2/CHRNG	3
GO:0071216	cellular response to biotic stimulus	14/232	3.81017e-06	0.0003245	0.000262701	CARD16/BCL10/CXCL10/ZFP36/CXCL8/CCL3/RIPK2/TNF/NFKBIA/CXCL3/IL1B/CXCL2/NLRP3/IL1A	14		GO:0000813	ESCRT I complex	1/242	0.127802	0.670882	0.670882	VPS37D	1		GO:0005048	signal sequence binding	3/236	0.026208	0.323855	0.298206	TOMM40L/KPNA2/NFKBIA	3
GO:1902107	positive regulation of leukocyte differentiation	11/232	4.1092e-06	0.000334059	0.000270441	FOS/NFKBIZ/SOX4/CD83/NFKBID/RIPK2/TNF/EGR3/BCL6/TNFSF9/NLRP3	11		GO:0031074	nucleocytoplasmic transport complex	1/242	0.127802	0.670882	0.670882	KPNA2	1		GO:0005416	amino acid:cation symporter activity	2/236	0.0319388	0.353025	0.325065	SLC6A9/SLC6A20	2
GO:1903708	positive regulation of hemopoiesis	11/232	4.1092e-06	0.000334059	0.000270441	FOS/NFKBIZ/SOX4/CD83/NFKBID/RIPK2/TNF/EGR3/BCL6/TNFSF9/NLRP3	11		GO:0044754	autolysosome	1/242	0.127802	0.670882	0.670882	FTH1	1		GO:0008320	protein transmembrane transporter activity	2/236	0.0319388	0.353025	0.325065	TOMM40L/MCL1	2
GO:0046631	alpha-beta T cell activation	11/232	4.36933e-06	0.000347313	0.00028117	PTGER4/IRF1/NFKBIZ/LGALS9C/ARMC5/LGALS9B/CD83/NFKBID/RIPK2/BCL6/NLRP3	11		GO:0099091	postsynaptic specialization, intracellular component	1/242	0.127802	0.670882	0.670882	SRGN	1		GO:0015464	acetylcholine receptor activity	2/236	0.0319388	0.353025	0.325065	CHRNG/CHRFAM7A	2
GO:0019218	regulation of steroid metabolic process	9/232	5.64784e-06	0.000429873	0.000348007	SIRT1/APOA2/AKR1C3/EGR1/CYP27B1/ARMC5/TNF/IGFBP7/IL1A	9		GO:1904090	peptidase inhibitor complex	1/242	0.127802	0.670882	0.670882	CARD16	1		GO:0099106	ion channel regulator activity	5/236	0.0326367	0.353025	0.325065	RSC1A1/FXYD6/SCN3B/SGK1/KCNMB3	5
GO:0030098	lymphocyte differentiation	17/232	5.6961e-06	0.000429873	0.000348007	PTGER4/EGR1/IRF1/NFKBIZ/CLEC4E/ARMC5/SOX4/CD83/NFKBID/KLF6/RIPK2/EGR3/BCL6/IL1B/TNFSF9/NLRP3/IL1A	17		GO:1905286	serine-type peptidase complex	1/242	0.127802	0.670882	0.670882	PLAUR	1		GO:0070851	growth factor receptor binding	5/236	0.0335149	0.353025	0.325065	ARF4/IL1B/EREG/IL1RN/IL1A	5
GO:0050863	regulation of T cell activation	16/232	5.7685e-06	0.000429873	0.000348007	IRF1/BCL10/NFKBIZ/LGALS9C/LGALS9B/SOX4/CD83/NFKBID/RIPK2/EGR3/BCL6/IL1B/TNFSF9/TNFRSF21/NLRP3/IL1A	16		GO:0031253	cell projection membrane	7/242	0.127943	0.670882	0.670882	ARF4/PDE6H/MPP2/CYS1/PLEK/PDE6G/SLC34A1	7		GO:0019001	guanyl nucleotide binding	10/236	0.0345294	0.353025	0.325065	ARF4/RAP2C/GTPBP3/PDE6H/RND1/RHOB/ARL5B/PDE6G/GCH1/IRGQ	10
GO:0046634	regulation of alpha-beta T cell activation	9/232	6.11179e-06	0.00044616	0.000361193	IRF1/NFKBIZ/LGALS9C/LGALS9B/CD83/NFKBID/RIPK2/BCL6/NLRP3	9		GO:0099572	postsynaptic specialization	7/242	0.130764	0.670882	0.670882	SRGN/FABP5/KPNA2/MPP2/SLC6A9/NGFR/GSG1L	7		GO:0032561	guanyl ribonucleotide binding	10/236	0.0345294	0.353025	0.325065	ARF4/RAP2C/GTPBP3/PDE6H/RND1/RHOB/ARL5B/PDE6G/GCH1/IRGQ	10
GO:0001660	fever generation	4/232	6.96742e-06	0.000498449	0.000403523	TNF/PTGS2/IL1B/IL1A	4		GO:0042581	specific granule	4/242	0.136693	0.670882	0.670882	FCAR/PLAUR/PTX3/GPR84	4		GO:0004114	3',5'-cyclic-nucleotide phosphodiesterase activity	2/236	0.0346903	0.353025	0.325065	PDE6H/PDE6G	2
GO:0045621	positive regulation of lymphocyte differentiation	9/232	7.13834e-06	0.000500663	0.000405316	NFKBIZ/SOX4/CD83/NFKBID/RIPK2/EGR3/BCL6/TNFSF9/NLRP3	9		GO:0099240	intrinsic component of synaptic membrane	4/242	0.136693	0.670882	0.670882	NECTIN1/SLC6A9/FXYD6/GSG1L	4		GO:0016493	C-C chemokine receptor activity	2/236	0.0346903	0.353025	0.325065	XCR1/CCRL2	2
GO:1903131	mononuclear cell differentiation	18/232	7.69901e-06	0.000522788	0.000423227	PTGER4/EGR1/IRF1/BATF3/NFKBIZ/CLEC4E/ARMC5/SOX4/CD83/NFKBID/KLF6/RIPK2/EGR3/BCL6/IL1B/TNFSF9/NLRP3/IL1A	18		GO:0032993	protein-DNA complex	5/242	0.137355	0.670882	0.670882	NFE2L2/FOS/H3-4/H4C13/H2AJ	5		GO:0003714	transcription corepressor activity	6/236	0.0367948	0.360708	0.33214	BTG2/TLE1/SIRT1/PBXIP1/CTBP2/RBBP8	6
GO:0043367	CD4-positive, alpha-beta T cell differentiation	8/232	7.74609e-06	0.000522788	0.000423227	PTGER4/NFKBIZ/ARMC5/CD83/NFKBID/RIPK2/BCL6/NLRP3	8		GO:0034709	methylosome	1/242	0.13858	0.670882	0.670882	SNRPF	1		GO:0016247	channel regulator activity	5/236	0.0371737	0.360708	0.33214	RSC1A1/FXYD6/SCN3B/SGK1/KCNMB3	5
GO:0033273	response to vitamin	8/232	8.48216e-06	0.000561864	0.000454862	SOD2/CXCL10/CYP27B1/PTGS2/SLC34A1/FOLR2/ALDH1A2/IL1A	8		GO:0071014	post-mRNA release spliceosomal complex	1/242	0.13858	0.670882	0.670882	MYEF2	1		GO:0019865	immunoglobulin binding	2/236	0.0375303	0.360708	0.33214	FCAR/FCGR3A	2
GO:0046632	alpha-beta T cell differentiation	9/232	9.64018e-06	0.000615767	0.000498499	PTGER4/IRF1/NFKBIZ/ARMC5/CD83/NFKBID/RIPK2/BCL6/NLRP3	9		GO:1990124	messenger ribonucleoprotein complex	1/242	0.13858	0.670882	0.670882	YBX1	1		GO:0140678	molecular function inhibitor activity	3/236	0.0400042	0.371719	0.342278	FNIP2/RSC1A1/SCN3B	3
GO:0071347	cellular response to interleukin-1	9/232	9.64018e-06	0.000615767	0.000498499	EGR1/CXCL8/CCL3/CCL4L1/IL1B/CCL4/IL1RN/CCL3L1/CCL3L3	9		GO:0032154	cleavage furrow	2/242	0.147782	0.670882	0.670882	CEP55/RHOB	2		GO:0004112	cyclic-nucleotide phosphodiesterase activity	2/236	0.0404561	0.371719	0.342278	PDE6H/PDE6G	2
GO:0031663	lipopolysaccharide-mediated signaling pathway	7/232	1.09955e-05	0.000690014	0.000558607	CARD16/BCL10/CCL3/RIPK2/TNF/NFKBIA/IL1B	7		GO:0005677	chromatin silencing complex	1/242	0.149226	0.670882	0.670882	SIRT1	1		GO:0001637	G protein-coupled chemoattractant receptor activity	2/236	0.043465	0.371719	0.342278	XCR1/CCRL2	2
GO:0045785	positive regulation of cell adhesion	18/232	1.15004e-05	0.000709256	0.000574184	COL26A1/BCL10/FSTL3/PLAUR/NFKBIZ/SOX4/CD83/NFKBID/RIPK2/TNF/EGR3/BCL6/FMN1/CHST2/IL1B/TNFSF9/NLRP3/IL1A	18		GO:0005687	U4 snRNP	1/242	0.149226	0.670882	0.670882	SNRPF	1		GO:0004950	chemokine receptor activity	2/236	0.043465	0.371719	0.342278	XCR1/CCRL2	2
GO:0031392	regulation of prostaglandin biosynthetic process	4/232	1.48053e-05	0.000897602	0.000726661	FABP5/SIRT1/PTGS2/IL1B	4		GO:0036038	MKS complex	1/242	0.149226	0.670882	0.670882	TMEM107	1		GO:0035925	mRNA 3'-UTR AU-rich region binding	2/236	0.043465	0.371719	0.342278	CPSF1/ZFP36	2
GO:2001233	regulation of apoptotic signaling pathway	16/232	1.53927e-05	0.000917663	0.000742902	NFE2L2/DNAJA1/ICAM1/SIRT1/ATF3/SOD2/BCL10/PLAUR/MCL1/G0S2/PMAIP1/TNF/PTGS2/NGFR/IL1B/IL1A	16		GO:0042583	chromaffin granule	1/242	0.149226	0.670882	0.670882	CHGA	1		GO:0015081	sodium ion transmembrane transporter activity	5/236	0.0441465	0.371719	0.342278	SLC6A9/SCN3B/MFSD2A/SLC34A1/SLC6A20	5
GO:0002685	regulation of leukocyte migration	12/232	1.7749e-05	0.00104079	0.000842581	ICAM1/RABGEF1/PTGER4/CXCL10/DUSP1/CXCL8/TNFAIP6/CCL3/TNF/CHST2/CCL4/IL1A	12		GO:0042627	chylomicron	1/242	0.149226	0.670882	0.670882	APOA2	1		GO:0015294	solute:cation symporter activity	4/236	0.044871	0.371719	0.342278	SLC6A9/MFSD2A/SLC34A1/SLC6A20	4
GO:0045580	regulation of T cell differentiation	10/232	1.85242e-05	0.00106873	0.000865196	IRF1/NFKBIZ/SOX4/CD83/NFKBID/RIPK2/EGR3/BCL6/TNFSF9/NLRP3	10		GO:0098992	neuronal dense core vesicle	1/242	0.149226	0.670882	0.670882	CHGA	1		GO:0008139	nuclear localization sequence binding	2/236	0.0465544	0.371719	0.342278	KPNA2/NFKBIA	2
GO:0097193	intrinsic apoptotic signaling pathway	14/232	1.90636e-05	0.00108239	0.000876259	NFE2L2/BRSK2/DNAJA1/SIRT1/FNIP2/SOD2/PLAUR/MCL1/PPP1R15A/BCL2A1/TP73/PMAIP1/TNF/PTGS2	14		GO:1990531	phospholipid-translocating ATPase complex	1/242	0.149226	0.670882	0.670882	TMEM30B	1		GO:0015215	nucleotide transmembrane transporter activity	2/236	0.0465544	0.371719	0.342278	SLC35B2/SLC25A52	2
GO:0048511	rhythmic process	14/232	2.05488e-05	0.00114849	0.000929767	ADRB1/SIRT1/EGR1/FBXL17/NOCT/CDK1/NAMPT/TNFAIP6/PTX3/TNF/EGR3/NGFR/HLF/EREG	14		GO:1990907	beta-catenin-TCF complex	1/242	0.149226	0.670882	0.670882	TLE1	1		GO:0022884	macromolecule transmembrane transporter activity	2/236	0.0465544	0.371719	0.342278	TOMM40L/MCL1	2
GO:0050870	positive regulation of T cell activation	12/232	2.22304e-05	0.00122335	0.000990376	BCL10/NFKBIZ/SOX4/CD83/NFKBID/RIPK2/EGR3/BCL6/IL1B/TNFSF9/NLRP3/IL1A	12		GO:0031082	BLOC complex	1/242	0.159741	0.670882	0.670882	BCAS4	1		GO:0140326	ATPase-coupled intramembrane lipid transporter activity	2/236	0.0465544	0.371719	0.342278	TMEM30B/MFSD2A	2
GO:0002548	monocyte chemotaxis	7/232	2.46524e-05	0.00133609	0.00108164	CXCL10/DUSP1/CCL3/CCL4L1/CCL4/CCL3L1/CCL3L3	7		GO:0090571	RNA polymerase II transcription repressor complex	1/242	0.159741	0.670882	0.670882	MXD1	1		GO:0001221	transcription coregulator binding	4/236	0.0503092	0.394704	0.363443	NFE2L2/FOS/CTBP2/BCL6	4
GO:0031960	response to corticosteroid	10/232	2.59541e-05	0.00138564	0.00112176	APOA2/AKR1C3/FOS/ZFP36/SGK1/TNF/PTGS2/IGFBP7/TFAP4/IL1RN	10		GO:0098554	cytoplasmic side of endoplasmic reticulum membrane	1/242	0.159741	0.670882	0.670882	DNAJA1	1		GO:0005520	insulin-like growth factor binding	2/236	0.0529647	0.394704	0.363443	CRIM1/IGFBP7	2
GO:2001279	regulation of unsaturated fatty acid biosynthetic process	4/232	2.77206e-05	0.00145819	0.00118049	FABP5/SIRT1/PTGS2/IL1B	4		GO:0099059	integral component of presynaptic active zone membrane	1/242	0.159741	0.670882	0.670882	NECTIN1	1		GO:0035250	UDP-galactosyltransferase activity	2/236	0.0529647	0.394704	0.363443	B4GALT6/B3GNT5	2
GO:2000116	regulation of cysteine-type endopeptidase activity	12/232	2.88836e-05	0.00149734	0.00121219	SIRT1/CARD16/BCL10/PLAUR/NR4A1/PMAIP1/RIPK2/TNF/PTGS2/NGFR/TFAP4/NLRP3	12		GO:0005911	cell-cell junction	9/242	0.1635	0.670882	0.670882	RAP2C/NECTIN1/MPP2/RND1/COL13A1/KCNJ2/NGFR/FMN1/CLDN3	9		GO:0070325	lipoprotein particle receptor binding	2/236	0.0529647	0.394704	0.363443	DNAJA1/APOA2	2
GO:0050867	positive regulation of cell activation	17/232	3.13233e-05	0.00160062	0.0012958	BCL10/CD38/NFKBIZ/SOX4/FCGR3A/CD83/NFKBID/CCL3/RIPK2/TNF/PLEK/EGR3/BCL6/IL1B/TNFSF9/NLRP3/IL1A	17		GO:0044853	plasma membrane raft	3/242	0.164102	0.670882	0.670882	PLPP1/SMPD2/PTGS2	3		GO:0030594	neurotransmitter receptor activity	4/236	0.054615	0.394704	0.363443	ADRB1/GABRR2/CHRNG/CHRFAM7A	4
GO:0043370	regulation of CD4-positive, alpha-beta T cell differentiation	6/232	3.3415e-05	0.00168346	0.00136286	NFKBIZ/CD83/NFKBID/RIPK2/BCL6/NLRP3	6		GO:0043197	dendritic spine	4/242	0.164182	0.670882	0.670882	ARF4/MPP2/KCNJ2/NGFR	4		GO:0001227	DNA-binding transcription repressor activity, RNA polymerase II-specific	8/236	0.0554434	0.394704	0.363443	MZF1/MXD1/ATF3/BATF3/ZBTB2/ETS2/ZEB2/BCL6	8
GO:0009612	response to mechanical stimulus	11/232	4.1967e-05	0.00198752	0.00160902	BTG2/FOS/PTGER4/IRF1/BCL10/CXCL10/TNF/KCNJ2/PTGS2/NFKBIA/IL1B	11		GO:0044309	neuron spine	4/242	0.166558	0.670882	0.670882	ARF4/MPP2/KCNJ2/NGFR	4		GO:0005343	organic acid:sodium symporter activity	2/236	0.0562806	0.394704	0.363443	SLC6A9/SLC6A20	2
GO:0001516	prostaglandin biosynthetic process	5/232	4.20552e-05	0.00198752	0.00160902	FABP5/SIRT1/AKR1C3/PTGS2/IL1B	5		GO:0031965	nuclear membrane	6/242	0.168049	0.670882	0.670882	SIRT1/YBX1/NR4A1/DUSP2/PTGS2/GCH1	6		GO:0033764	steroid dehydrogenase activity, acting on the CH-OH group of donors, NAD or NADP as acceptor	2/236	0.0562806	0.394704	0.363443	AKR1C3/RDH5	2
GO:0043372	positive regulation of CD4-positive, alpha-beta T cell differentiation	5/232	4.20552e-05	0.00198752	0.00160902	NFKBIZ/CD83/NFKBID/RIPK2/NLRP3	5		GO:0000164	protein phosphatase type 1 complex	1/242	0.170126	0.670882	0.670882	PPP1R15A	1		GO:0001217	DNA-binding transcription repressor activity	8/236	0.0587484	0.394704	0.363443	MZF1/MXD1/ATF3/BATF3/ZBTB2/ETS2/ZEB2/BCL6	8
GO:0046457	prostanoid biosynthetic process	5/232	4.20552e-05	0.00198752	0.00160902	FABP5/SIRT1/AKR1C3/PTGS2/IL1B	5		GO:0005847	mRNA cleavage and polyadenylation specificity factor complex	1/242	0.170126	0.670882	0.670882	CPSF1	1		GO:0001968	fibronectin binding	2/236	0.0596673	0.394704	0.363443	FSTL3/TNFAIP6	2
GO:0002292	T cell differentiation involved in immune response	7/232	4.22286e-05	0.00198752	0.00160902	PTGER4/NFKBIZ/CLEC4E/NFKBID/RIPK2/BCL6/NLRP3	7		GO:0005892	acetylcholine-gated channel complex	1/242	0.170126	0.670882	0.670882	CHRFAM7A	1		GO:0005164	tumor necrosis factor receptor binding	2/236	0.0596673	0.394704	0.363443	TNF/TNFSF9	2
GO:0043281	regulation of cysteine-type endopeptidase activity involved in apoptotic process	11/232	4.80263e-05	0.00223104	0.00180616	SIRT1/CARD16/BCL10/PLAUR/NR4A1/PMAIP1/TNF/PTGS2/NGFR/TFAP4/NLRP3	11		GO:0098688	parallel fiber to Purkinje cell synapse	1/242	0.170126	0.670882	0.670882	SLC6A9	1		GO:0140318	protein transporter activity	2/236	0.0596673	0.394704	0.363443	TOMM40L/MCL1	2
GO:0034341	response to interferon-gamma	9/232	6.13519e-05	0.00281354	0.00227772	IRF1/CYP27B1/CCL3/CCL4L1/TNF/GCH1/CCL4/CCL3L1/CCL3L3	9		GO:0099522	cytosolic region	1/242	0.170126	0.670882	0.670882	CTBP2	1		GO:0030246	carbohydrate binding	7/236	0.0597112	0.394704	0.363443	NECTIN1/LGALS9C/CLEC4E/LGALS9B/PTX3/FBXO6/PFKM	7
GO:0001503	ossification	16/232	7.06176e-05	0.00319746	0.00258853	SRGN/DDX21/PTGER4/NOCT/FSTL3/CYP27B1/JUNB/COL13A1/EXT1/TNFAIP6/CRIM1/NR1I3/CCL3/TNF/PTGS2/SLC34A1	16		GO:0005637	nuclear inner membrane	2/242	0.173866	0.670882	0.670882	SIRT1/PTGS2	2		GO:0016757	glycosyltransferase activity	7/236	0.0606596	0.394704	0.363443	QPRT/TMTC1/ST6GALNAC2/EXT1/NAMPT/B4GALT6/B3GNT5	7
GO:0002696	positive regulation of leukocyte activation	16/232	7.2613e-05	0.00324671	0.0026284	BCL10/CD38/NFKBIZ/SOX4/FCGR3A/CD83/NFKBID/CCL3/RIPK2/TNF/EGR3/BCL6/IL1B/TNFSF9/NLRP3/IL1A	16		GO:0019005	SCF ubiquitin ligase complex	2/242	0.178285	0.670882	0.670882	FBXL17/FBXO6	2		GO:0016747	acyltransferase activity, transferring groups other than amino-acyl groups	6/236	0.0622661	0.394704	0.363443	SAT1/SIRT1/GCAT/ZDHHC11B/NAT1/LIPT1	6
GO:0070371	ERK1 and ERK2 cascade	14/232	7.60788e-05	0.00335968	0.00271985	ICAM1/ATF3/PTGER4/CDK1/GPR55/CCL3/CCL4L1/RIPK2/TNF/IL1B/CCL4/CCL3L1/CCL3L3/IL1A	14		GO:0099055	integral component of postsynaptic membrane	3/242	0.179277	0.670882	0.670882	SLC6A9/FXYD6/GSG1L	3		GO:0005154	epidermal growth factor receptor binding	2/236	0.0631222	0.394704	0.363443	ARF4/EREG	2
GO:0050729	positive regulation of inflammatory response	9/232	8.05223e-05	0.00351254	0.0028436	NINJ1/PTGER4/NFKBIZ/FFAR2/CCL3/TNF/PTGS2/NFKBIA/IL1B	9		GO:0098831	presynaptic active zone cytoplasmic component	1/242	0.180383	0.670882	0.670882	CTBP2	1		GO:0008200	ion channel inhibitor activity	2/236	0.0631222	0.394704	0.363443	RSC1A1/SCN3B	2
GO:0019216	regulation of lipid metabolic process	14/232	8.6302e-05	0.00368831	0.0029859	FABP5/SIRT1/APOA2/PLPP1/AKR1C3/EGR1/CYP27B1/ARMC5/TNF/PTGS2/MFSD2A/IGFBP7/IL1B/IL1A	14		GO:0016328	lateral plasma membrane	2/242	0.187172	0.670882	0.670882	SLC6A9/CLDN3	2		GO:0008378	galactosyltransferase activity	2/236	0.0631222	0.394704	0.363443	B4GALT6/B3GNT5	2
GO:0045619	regulation of lymphocyte differentiation	10/232	8.66139e-05	0.00368831	0.0029859	IRF1/NFKBIZ/SOX4/CD83/NFKBID/RIPK2/EGR3/BCL6/TNFSF9/NLRP3	10		GO:0097733	photoreceptor cell cilium	3/242	0.18856	0.670882	0.670882	PDE6H/PDE6G/RGS9BP	3		GO:0016248	channel inhibitor activity	2/236	0.0666432	0.411104	0.378544	RSC1A1/SCN3B	2
GO:0002286	T cell activation involved in immune response	8/232	9.64333e-05	0.00405814	0.0032853	ICAM1/PTGER4/NFKBIZ/CLEC4E/NFKBID/RIPK2/BCL6/NLRP3	8		GO:0030667	secretory granule membrane	6/242	0.189918	0.670882	0.670882	RAP2C/FABP5/FCAR/PLAUR/CD38/GPR84	6		GO:0005230	extracellular ligand-gated ion channel activity	3/236	0.0673292	0.411104	0.378544	GABRR2/CHRNG/CHRFAM7A	3
GO:0045622	regulation of T-helper cell differentiation	5/232	9.86972e-05	0.00410511	0.00332333	NFKBIZ/NFKBID/RIPK2/BCL6/NLRP3	5		GO:0001518	voltage-gated sodium channel complex	1/242	0.190515	0.670882	0.670882	SCN3B	1		GO:0003697	single-stranded DNA binding	4/236	0.0686853	0.414508	0.381679	YBX1/MYEF2/RBBP8/SWSAP1	4
GO:0007584	response to nutrient	9/232	0.000104494	0.00429626	0.00347808	AKR1C3/SOD2/CXCL10/CYP27B1/PTGS2/SLC34A1/FOLR2/ALDH1A2/IL1A	9		GO:0005767	secondary lysosome	1/242	0.190515	0.670882	0.670882	FTH1	1		GO:0016229	steroid dehydrogenase activity	2/236	0.070228	0.418947	0.385766	AKR1C3/RDH5	2
GO:2000516	positive regulation of CD4-positive, alpha-beta T cell activation	5/232	0.000112082	0.00455586	0.00368824	NFKBIZ/CD83/NFKBID/RIPK2/NLRP3	5		GO:0098945	intrinsic component of presynaptic active zone membrane	1/242	0.190515	0.670882	0.670882	NECTIN1	1		GO:0031072	heat shock protein binding	4/236	0.0737531	0.431837	0.397635	DNAJA1/APOA2/ZFP36/CDK1	4
GO:0032757	positive regulation of interleukin-8 production	6/232	0.000114285	0.00458407	0.00371107	APOA2/BCL10/FFAR2/TNF/IL1B/IL17D	6		GO:0098936	intrinsic component of postsynaptic membrane	3/242	0.194816	0.670882	0.670882	SLC6A9/FXYD6/GSG1L	3		GO:0001618	virus receptor activity	3/236	0.0740529	0.431837	0.397635	ICAM1/NECTIN1/CDK1	3
GO:0072676	lymphocyte migration	8/232	0.000115339	0.00458407	0.00371107	ICAM1/CXCL10/EXT1/CCL3/CCL4L1/CCL4/CCL3L1/CCL3L3	8		GO:0034719	SMN-Sm protein complex	1/242	0.200521	0.670882	0.670882	SNRPF	1		GO:0140272	exogenous protein binding	3/236	0.0763582	0.440332	0.405458	ICAM1/NECTIN1/CDK1	3
GO:0050727	regulation of inflammatory response	15/232	0.000119815	0.00470966	0.00381274	RABGEF1/NINJ1/PTGER4/NFKBIZ/ZFP36/SOCS3/FFAR2/TNFAIP6/CCL3/TNF/PTGS2/NFKBIA/BCL6/IL1B/NLRP3	15		GO:0043505	CENP-A containing nucleosome	1/242	0.200521	0.670882	0.670882	H4C13	1		GO:0042056	chemoattractant activity	2/236	0.0775803	0.442463	0.40742	CXCL10/CCL3	2
GO:2001236	regulation of extrinsic apoptotic signaling pathway	9/232	0.000121556	0.00472617	0.00382611	ICAM1/ATF3/BCL10/MCL1/G0S2/PMAIP1/TNF/IL1B/IL1A	9		GO:0061638	CENP-A containing chromatin	1/242	0.200521	0.670882	0.670882	H4C13	1		GO:0008022	protein C-terminus binding	5/236	0.0808674	0.44912	0.413549	SIRT1/SLC9A3R2/BCL10/TAF13/PFKM	5
GO:0002697	regulation of immune effector process	14/232	0.000132096	0.00496684	0.00402094	DDX21/ICAM1/RABGEF1/SIRT1/APOA2/BCL10/NFKBIZ/FFAR2/NFKBID/RIPK2/TNF/BCL6/IL1B/NLRP3	14		GO:0061702	inflammasome complex	1/242	0.200521	0.670882	0.670882	NLRP3	1		GO:0019213	deacetylase activity	2/236	0.0813434	0.44912	0.413549	SIRT1/NDST2	2
GO:0045638	negative regulation of myeloid cell differentiation	7/232	0.000133715	0.00496684	0.00402094	FSTL3/H4C13/ZFP36/TNFAIP6/GPR55/CCL3/NFKBIA	7		GO:0031228	intrinsic component of Golgi membrane	2/242	0.200614	0.670882	0.670882	SLC35B2/CHST2	2		GO:0030551	cyclic nucleotide binding	2/236	0.0813434	0.44912	0.413549	PDE6H/PDE6G	2
GO:0001885	endothelial cell development	6/232	0.000136553	0.00496684	0.00402094	RAP2C/ICAM1/TNF/IL1B/NOTCH4/CLDN3	6		GO:0098978	glutamatergic synapse	6/242	0.20316	0.670882	0.670882	SRGN/ARF4/KPNA2/FXYD6/CTBP2/GSG1L	6		GO:0005501	retinoid binding	2/236	0.0851619	0.45101	0.41529	FABP5/ALDH1A2	2
GO:0045670	regulation of osteoclast differentiation	6/232	0.000136553	0.00496684	0.00402094	FOS/FSTL3/TNFAIP6/GPR55/CCL3/TNF	6		GO:0005849	mRNA cleavage factor complex	1/242	0.210404	0.670882	0.670882	CPSF1	1		GO:0016251	RNA polymerase II general transcription initiation factor activity	2/236	0.0851619	0.45101	0.41529	SNAPC1/TAF13	2
GO:0048247	lymphocyte chemotaxis	6/232	0.000136553	0.00496684	0.00402094	CXCL10/CCL3/CCL4L1/CCL4/CCL3L1/CCL3L3	6		GO:0034506	chromosome, centromeric core domain	1/242	0.210404	0.670882	0.670882	H4C13	1		GO:0016620	oxidoreductase activity, acting on the aldehyde or oxo group of donors, NAD or NADP as acceptor	2/236	0.0851619	0.45101	0.41529	AKR1C3/ALDH1A2	2
GO:0010829	negative regulation of glucose transmembrane transport	4/232	0.000138801	0.00496684	0.00402094	FABP5/RSC1A1/TNF/IL1B	4		GO:1902711	GABA-A receptor complex	1/242	0.210404	0.670882	0.670882	GABRR2	1		GO:0019840	isoprenoid binding	2/236	0.0851619	0.45101	0.41529	FABP5/ALDH1A2	2
GO:0045624	positive regulation of T-helper cell differentiation	4/232	0.000138801	0.00496684	0.00402094	NFKBIZ/NFKBID/RIPK2/NLRP3	4		GO:0000786	nucleosome	3/242	0.213878	0.670882	0.670882	H3-4/H4C13/H2AJ	3		GO:0030165	PDZ domain binding	3/236	0.0883479	0.454642	0.418634	ADRB1/CRIM1/SLC34A1	3
GO:0050670	regulation of lymphocyte proliferation	11/232	0.000140243	0.00496684	0.00402094	IRF1/CD38/LGALS9C/LGALS9B/FCGR3A/RIPK2/BCL6/IL1B/TNFSF9/TNFRSF21/IL1A	11		GO:0098982	GABA-ergic synapse	2/242	0.214165	0.670882	0.670882	GABRR2/CTBP2	2		GO:0019825	oxygen binding	2/236	0.0890336	0.454642	0.418634	SOD2/LOC102724560	2
GO:2001234	negative regulation of apoptotic signaling pathway	11/232	0.000140243	0.00496684	0.00402094	NFE2L2/DNAJA1/ICAM1/SIRT1/SOD2/PLAUR/MCL1/TNF/PTGS2/IL1B/IL1A	11		GO:0061695	transferase complex, transferring phosphorus-containing groups	5/242	0.217316	0.670882	0.670882	CCNL1/SOCS3/CDK1/TAF13/PFKM	5		GO:0008514	organic anion transmembrane transporter activity	5/236	0.0915974	0.454642	0.418634	SLC35B2/SLC6A9/SLC2A6/MFSD2A/SLC6A20	5
GO:0045429	positive regulation of nitric oxide biosynthetic process	5/232	0.000142988	0.00501439	0.00405944	SOD2/PTX3/TNF/PTGS2/IL1B	5		GO:0005802	trans-Golgi network	5/242	0.219537	0.670882	0.670882	HOOK2/SCAMP5/PI4K2B/ARL5B/CHST2	5		GO:0016746	acyltransferase activity	6/236	0.0946607	0.454642	0.418634	SAT1/SIRT1/GCAT/ZDHHC11B/NAT1/LIPT1	6
GO:0035914	skeletal muscle cell differentiation	6/232	0.000148906	0.00512149	0.00414615	BTG2/ATF3/FOS/EGR1/NR4A1/HLF	6		GO:0016327	apicolateral plasma membrane	1/242	0.220166	0.670882	0.670882	CLDN3	1		GO:0015144	carbohydrate transmembrane transporter activity	2/236	0.0969289	0.454642	0.418634	AQP9/SLC2A6	2
GO:0042093	T-helper cell differentiation	6/232	0.000148906	0.00512149	0.00414615	PTGER4/NFKBIZ/NFKBID/RIPK2/BCL6/NLRP3	6		GO:0031362	anchored component of external side of plasma membrane	1/242	0.220166	0.670882	0.670882	FOLR2	1		GO:0015175	neutral amino acid transmembrane transporter activity	2/236	0.0969289	0.454642	0.418634	SLC6A9/SLC6A20	2
GO:0032944	regulation of mononuclear cell proliferation	11/232	0.000157102	0.00535193	0.0043327	IRF1/CD38/LGALS9C/LGALS9B/FCGR3A/RIPK2/BCL6/IL1B/TNFSF9/TNFRSF21/IL1A	11		GO:0034361	very-low-density lipoprotein particle	1/242	0.220166	0.670882	0.670882	APOA2	1		GO:0140303	intramembrane lipid transporter activity	2/236	0.0969289	0.454642	0.418634	TMEM30B/MFSD2A	2
GO:0030728	ovulation	4/232	0.000166403	0.00556284	0.00450345	SIRT1/TNFAIP6/PTGS2/EREG	4		GO:0034385	triglyceride-rich plasma lipoprotein particle	1/242	0.220166	0.670882	0.670882	APOA2	1		GO:0002020	protease binding	4/236	0.0978054	0.454642	0.418634	CARD16/BCL10/RIPK2/TNF	4
GO:0072677	eosinophil migration	4/232	0.000166403	0.00556284	0.00450345	PTGER4/CCL3/CCL4L1/CCL4	4		GO:0097731	9+0 non-motile cilium	3/242	0.223556	0.674797	0.674797	PDE6H/PDE6G/RGS9BP	3		GO:0042578	phosphoric ester hydrolase activity	8/236	0.099745	0.454642	0.418634	PDE6H/PLPP1/NOCT/DUSP1/DUSP2/SMPD2/PDE6G/PTP4A1	8
GO:0002294	CD4-positive, alpha-beta T cell differentiation involved in immune response	6/232	0.000176258	0.00578417	0.00468262	PTGER4/NFKBIZ/NFKBID/RIPK2/BCL6/NLRP3	6		GO:0032153	cell division site	2/242	0.227798	0.674797	0.674797	CEP55/RHOB	2		GO:0008081	phosphoric diester hydrolase activity	3/236	0.103702	0.454642	0.418634	PDE6H/SMPD2/PDE6G	3
GO:0046637	regulation of alpha-beta T cell differentiation	6/232	0.000176258	0.00578417	0.00468262	NFKBIZ/CD83/NFKBID/RIPK2/BCL6/NLRP3	6		GO:0005742	mitochondrial outer membrane translocase complex	1/242	0.229807	0.674797	0.674797	TOMM40L	1		GO:0016407	acetyltransferase activity	3/236	0.103702	0.454642	0.418634	SAT1/GCAT/NAT1	3
GO:1904407	positive regulation of nitric oxide metabolic process	5/232	0.000180023	0.00585403	0.00473917	SOD2/PTX3/TNF/PTGS2/IL1B	5		GO:1902710	GABA receptor complex	1/242	0.229807	0.674797	0.674797	GABRR2	1		GO:0019838	growth factor binding	4/236	0.103819	0.454642	0.418634	CRIM1/IGFBP7/NGFR/IL1RN	4
GO:0030316	osteoclast differentiation	7/232	0.000186925	0.00595167	0.00481822	FOS/FSTL3/JUNB/TNFAIP6/GPR55/CCL3/TNF	7		GO:0048786	presynaptic active zone	2/242	0.23692	0.689417	0.689417	NECTIN1/CTBP2	2		GO:0016709	oxidoreductase activity, acting on paired donors, with incorporation or reduction of molecular oxygen, NAD(P)H as one donor, and incorporation of one atom of oxygen	2/236	0.105014	0.454642	0.418634	AKR1C3/CYP27B1	2
GO:0071674	mononuclear cell migration	10/232	0.000188754	0.00595167	0.00481822	ICAM1/CXCL10/DUSP1/EXT1/CCL3/CCL4L1/TNF/CCL4/CCL3L1/CCL3L3	10		GO:0098799	outer mitochondrial membrane protein complex	1/242	0.23933	0.69021	0.69021	TOMM40L	1		GO:0019955	cytokine binding	4/236	0.10792	0.454642	0.418634	XCR1/ZFP36/CCRL2/IL1RN	4
GO:0002287	alpha-beta T cell activation involved in immune response	6/232	0.000191345	0.00595167	0.00481822	PTGER4/NFKBIZ/NFKBID/RIPK2/BCL6/NLRP3	6		GO:0016607	nuclear speck	7/242	0.246686	0.699018	0.699018	CCNL1/GCAT/NFKBIZ/SGK1/PHF7/NAMPT/SLC34A1	7		GO:0001222	transcription corepressor binding	2/236	0.109123	0.454642	0.418634	CTBP2/BCL6	2
GO:0002293	alpha-beta T cell differentiation involved in immune response	6/232	0.000191345	0.00595167	0.00481822	PTGER4/NFKBIZ/NFKBID/RIPK2/BCL6/NLRP3	6		GO:0001650	fibrillar center	3/242	0.249753	0.699018	0.699018	SIRT1/CCDC137/KLF6	3		GO:0030544	Hsp70 protein binding	2/236	0.109123	0.454642	0.418634	DNAJA1/CDK1	2
GO:0002720	positive regulation of cytokine production involved in immune response	6/232	0.000191345	0.00595167	0.00481822	DDX21/SIRT1/BCL10/FFAR2/IL1B/NLRP3	6		GO:0008076	voltage-gated potassium channel complex	2/242	0.255217	0.699018	0.699018	KCNJ2/KCNMB3	2		GO:0016410	N-acyltransferase activity	3/236	0.111748	0.454642	0.418634	SAT1/SIRT1/NAT1	3
GO:0032755	positive regulation of interleukin-6 production	7/232	0.000199379	0.00614808	0.00497723	BCL10/RIPK2/TNF/IL1B/EREG/IL17D/IL1A	7		GO:0010494	cytoplasmic stress granule	2/242	0.255217	0.699018	0.699018	YBX1/ZFP36	2		GO:0008375	acetylglucosaminyltransferase activity	2/236	0.113274	0.454642	0.418634	EXT1/B3GNT5	2
GO:0033079	immature T cell proliferation	3/232	0.000208808	0.00638383	0.00516808	RIPK2/IL1B/IL1A	3		GO:0031233	intrinsic component of external side of plasma membrane	1/242	0.258025	0.699018	0.699018	FOLR2	1		GO:0140223	general transcription initiation factor activity	2/236	0.113274	0.454642	0.418634	SNAPC1/TAF13	2
GO:0051251	positive regulation of lymphocyte activation	14/232	0.000220864	0.00669518	0.00542014	BCL10/CD38/NFKBIZ/SOX4/FCGR3A/CD83/NFKBID/RIPK2/EGR3/BCL6/IL1B/TNFSF9/NLRP3/IL1A	14		GO:0097381	photoreceptor disc membrane	1/242	0.258025	0.699018	0.699018	PDE6G	1		GO:0015293	symporter activity	4/236	0.114207	0.454642	0.418634	SLC6A9/MFSD2A/SLC34A1/SLC6A20	4
GO:0071260	cellular response to mechanical stimulus	6/232	0.000224569	0.00675028	0.00546474	PTGER4/IRF1/BCL10/KCNJ2/PTGS2/IL1B	6		GO:0098984	neuron to neuron synapse	6/242	0.259132	0.699018	0.699018	FABP5/NECTIN1/MPP2/SLC6A9/NGFR/GSG1L	6		GO:0005525	GTP binding	8/236	0.115443	0.454642	0.418634	ARF4/RAP2C/GTPBP3/RND1/RHOB/ARL5B/GCH1/IRGQ	8
GO:0002700	regulation of production of molecular mediator of immune response	9/232	0.000235159	0.00700968	0.00567475	DDX21/SIRT1/APOA2/BCL10/FFAR2/TNF/BCL6/IL1B/NLRP3	9		GO:0042734	presynaptic membrane	3/242	0.259697	0.699018	0.699018	NECTIN1/SLC6A9/FXYD6	3		GO:0015276	ligand-gated ion channel activity	4/236	0.116338	0.454642	0.418634	GABRR2/CHRNG/CHRFAM7A/KCNJ2	4
GO:0007623	circadian rhythm	10/232	0.000239911	0.00709226	0.00574159	ADRB1/SIRT1/EGR1/FBXL17/NOCT/CDK1/NAMPT/TNF/EGR3/NGFR	10		GO:0044322	endoplasmic reticulum quality control compartment	1/242	0.2672	0.713269	0.713269	FBXO6	1		GO:0022834	ligand-gated channel activity	4/236	0.116338	0.454642	0.418634	GABRR2/CHRNG/CHRFAM7A/KCNJ2	4
GO:0031668	cellular response to extracellular stimulus	11/232	0.000242847	0.00711258	0.00575805	NFE2L2/BRSK2/SIRT1/ATF3/AKR1C3/FOS/CYP27B1/LOC102724560/PMAIP1/MFSD2A/FOLR2	11		GO:0034706	sodium channel complex	1/242	0.276262	0.719926	0.719926	SCN3B	1		GO:0016903	oxidoreductase activity, acting on the aldehyde or oxo group of donors	2/236	0.117465	0.454642	0.418634	AKR1C3/ALDH1A2	2
GO:0048545	response to steroid hormone	13/232	0.000244576	0.00711258	0.00575805	SIRT1/APOA2/PLPP1/AKR1C3/FOS/CD38/ZFP36/SGK1/TNF/PTGS2/IGFBP7/TFAP4/IL1RN	13		GO:0046930	pore complex	1/242	0.276262	0.719926	0.719926	TOMM40L	1		GO:1904315	transmitter-gated ion channel activity involved in regulation of postsynaptic membrane potential	2/236	0.117465	0.454642	0.418634	GABRR2/CHRNG	2
GO:0003158	endothelium development	8/232	0.000248677	0.00717352	0.00580738	RAP2C/ICAM1/CXCL10/RHOB/TNF/IL1B/NOTCH4/CLDN3	8		GO:0043296	apical junction complex	3/242	0.27638	0.719926	0.719926	RAP2C/NECTIN1/CLDN3	3		GO:0000014	single-stranded DNA endodeoxyribonuclease activity	1/236	0.121071	0.454642	0.418634	RBBP8	1
GO:0008630	intrinsic apoptotic signaling pathway in response to DNA damage	7/232	0.000256069	0.00732768	0.00593218	SIRT1/FNIP2/SOD2/MCL1/BCL2A1/TP73/TNF	7		GO:0016324	apical plasma membrane	6/242	0.282183	0.729161	0.729161	PLPP1/SLC9A3R2/SLC6A9/SLC34A1/SLC6A20/PFKM	6		GO:0004465	lipoprotein lipase activity	1/236	0.121071	0.454642	0.418634	LIPN	1
GO:2001235	positive regulation of apoptotic signaling pathway	8/232	0.0002617	0.00742936	0.0060145	SIRT1/ATF3/BCL10/MCL1/G0S2/PMAIP1/TNF/NGFR	8		GO:0034364	high-density lipoprotein particle	1/242	0.285213	0.729846	0.729846	APOA2	1		GO:0004955	prostaglandin receptor activity	1/236	0.121071	0.454642	0.418634	PTGER4	1
GO:0002699	positive regulation of immune effector process	11/232	0.000269595	0.00750897	0.00607894	DDX21/RABGEF1/SIRT1/BCL10/NFKBIZ/FFAR2/NFKBID/RIPK2/TNF/IL1B/NLRP3	11		GO:0005581	collagen trimer	2/242	0.287273	0.729846	0.729846	COL26A1/COL13A1	2		GO:0015245	fatty acid transmembrane transporter activity	1/236	0.121071	0.454642	0.418634	MFSD2A	1
GO:0002683	negative regulation of immune system process	15/232	0.000271869	0.00750897	0.00607894	RABGEF1/APOA2/PTGER4/IRF1/FSTL3/LGALS9C/LGALS9B/DUSP1/TNFAIP6/GPR55/CCL3/TNF/BCL6/IL17D/TNFRSF21	15		GO:0030285	integral component of synaptic vesicle membrane	1/242	0.294053	0.729846	0.729846	SLC6A9	1		GO:0030957	Tat protein binding	1/236	0.121071	0.454642	0.418634	DNAJA1	1
GO:2001243	negative regulation of intrinsic apoptotic signaling pathway	7/232	0.000272095	0.00750897	0.00607894	NFE2L2/DNAJA1/SIRT1/SOD2/PLAUR/MCL1/PTGS2	7		GO:0036452	ESCRT complex	1/242	0.294053	0.729846	0.729846	VPS37D	1		GO:0043121	neurotrophin binding	1/236	0.121071	0.454642	0.418634	NGFR	1
GO:0050995	negative regulation of lipid catabolic process	4/232	0.000272901	0.00750897	0.00607894	APOA2/TNF/MFSD2A/IL1B	4		GO:0034702	ion channel complex	5/242	0.298515	0.729846	0.729846	GABRR2/SCN3B/CHRFAM7A/KCNJ2/KCNMB3	5		GO:0099528	G protein-coupled neurotransmitter receptor activity	1/236	0.121071	0.454642	0.418634	ADRB1	1
GO:0002673	regulation of acute inflammatory response	5/232	0.000275612	0.00752569	0.00609248	FFAR2/TNF/PTGS2/IL1B/NLRP3	5		GO:0034705	potassium channel complex	2/242	0.300977	0.729846	0.729846	KCNJ2/KCNMB3	2		GO:0015026	coreceptor activity	2/236	0.121695	0.454642	0.418634	NECTIN1/NGFR	2
GO:0042311	vasodilation	5/232	0.000304597	0.00819207	0.00663195	ADRB1/SOD2/EXT1/TNF/GCH1	5		GO:0005640	nuclear outer membrane	1/242	0.302784	0.729846	0.729846	PTGS2	1		GO:0019842	vitamin binding	4/236	0.122835	0.454642	0.418634	GCAT/LOC102724560/FOLR2/ALDH1A2	4
GO:0061028	establishment of endothelial barrier	5/232	0.000304597	0.00819207	0.00663195	RAP2C/ICAM1/TNF/IL1B/CLDN3	5		GO:0005942	phosphatidylinositol 3-kinase complex	1/242	0.302784	0.729846	0.729846	SOCS3	1		GO:0016763	pentosyltransferase activity	2/236	0.130264	0.454642	0.418634	QPRT/NAMPT	2
GO:0002675	positive regulation of acute inflammatory response	4/232	0.000317278	0.00846944	0.0068565	FFAR2/TNF/PTGS2/IL1B	4		GO:0048787	presynaptic active zone membrane	1/242	0.302784	0.729846	0.729846	NECTIN1	1		GO:0032813	tumor necrosis factor receptor superfamily binding	2/236	0.130264	0.454642	0.418634	TNF/TNFSF9	2
GO:0045833	negative regulation of lipid metabolic process	7/232	0.000325067	0.00855549	0.00692616	SIRT1/APOA2/AKR1C3/CYP27B1/TNF/MFSD2A/IL1B	7		GO:0005790	smooth endoplasmic reticulum	1/242	0.311408	0.739594	0.739594	KCNJ2	1		GO:0001161	intronic transcription regulatory region sequence-specific DNA binding	1/236	0.132345	0.454642	0.418634	BCL6	1
GO:0046651	lymphocyte proliferation	12/232	0.000326233	0.00855549	0.00692616	IRF1/CD38/LGALS9C/ARMC5/LGALS9B/FCGR3A/RIPK2/BCL6/IL1B/TNFSF9/TNFRSF21/IL1A	12		GO:0071007	U2-type catalytic step 2 spliceosome	1/242	0.311408	0.739594	0.739594	SNRPF	1		GO:0004706	JUN kinase kinase kinase activity	1/236	0.132345	0.454642	0.418634	RIPK2	1
GO:0006809	nitric oxide biosynthetic process	6/232	0.000327677	0.00855549	0.00692616	SOD2/PTX3/TNF/PTGS2/GCH1/IL1B	6		GO:0000932	P-body	2/242	0.319179	0.749105	0.749105	NOCT/ZFP36	2		GO:0004954	prostanoid receptor activity	1/236	0.132345	0.454642	0.418634	PTGER4	1
GO:0070663	regulation of leukocyte proliferation	11/232	0.000330605	0.00856938	0.00693741	IRF1/CD38/LGALS9C/LGALS9B/FCGR3A/RIPK2/BCL6/IL1B/TNFSF9/TNFRSF21/IL1A	11		GO:0005669	transcription factor TFIID complex	1/242	0.336648	0.749105	0.749105	TAF13	1		GO:0008519	ammonium transmembrane transporter activity	1/236	0.132345	0.454642	0.418634	RHCE	1
GO:0051384	response to glucocorticoid	8/232	0.000335468	0.00863287	0.00698881	APOA2/FOS/ZFP36/TNF/PTGS2/IGFBP7/TFAP4/IL1RN	8		GO:0005685	U1 snRNP	1/242	0.336648	0.749105	0.749105	SNRPF	1		GO:0008603	cAMP-dependent protein kinase regulator activity	1/236	0.132345	0.454642	0.418634	CXCL10	1
GO:1903707	negative regulation of hemopoiesis	7/232	0.000344455	0.00880082	0.00712478	IRF1/FSTL3/TNFAIP6/GPR55/CCL3/BCL6/IL17D	7		GO:0000781	chromosome, telomeric region	3/242	0.337037	0.749105	0.749105	H3-4/H4C13/CDK1	3		GO:0019864	IgG binding	1/236	0.132345	0.454642	0.418634	FCGR3A	1
GO:0032943	mononuclear cell proliferation	12/232	0.00036822	0.00911362	0.00737801	IRF1/CD38/LGALS9C/ARMC5/LGALS9B/FCGR3A/RIPK2/BCL6/IL1B/TNFSF9/TNFRSF21/IL1A	12		GO:0097730	non-motile cilium	3/242	0.337037	0.749105	0.749105	PDE6H/PDE6G/RGS9BP	3		GO:0030283	testosterone dehydrogenase [NAD(P)] activity	1/236	0.132345	0.454642	0.418634	AKR1C3	1
GO:0006692	prostanoid metabolic process	5/232	0.000369437	0.00911362	0.00737801	FABP5/SIRT1/AKR1C3/PTGS2/IL1B	5		GO:0005938	cell cortex	5/242	0.337241	0.749105	0.749105	CRIP2/RND1/CTBP2/RHOB/OR2C1	5		GO:0032052	bile acid binding	1/236	0.132345	0.454642	0.418634	AKR1C3	1
GO:0006693	prostaglandin metabolic process	5/232	0.000369437	0.00911362	0.00737801	FABP5/SIRT1/AKR1C3/PTGS2/IL1B	5		GO:0032587	ruffle membrane	2/242	0.337266	0.749105	0.749105	ARF4/PLEK	2		GO:0035256	G protein-coupled glutamate receptor binding	1/236	0.132345	0.454642	0.418634	SLC9A3R2	1
GO:0046638	positive regulation of alpha-beta T cell differentiation	5/232	0.000369437	0.00911362	0.00737801	NFKBIZ/CD83/NFKBID/RIPK2/NLRP3	5		GO:0098791	Golgi apparatus subcompartment	6/242	0.340418	0.749105	0.749105	HOOK2/SCAMP5/PI4K2B/B4GALT6/ARL5B/CHST2	6		GO:0042166	acetylcholine binding	1/236	0.132345	0.454642	0.418634	CHRFAM7A	1
GO:2001238	positive regulation of extrinsic apoptotic signaling pathway	5/232	0.000369437	0.00911362	0.00737801	ATF3/BCL10/G0S2/PMAIP1/TNF	5		GO:1902554	serine/threonine protein kinase complex	2/242	0.346258	0.749105	0.749105	CCNL1/CDK1	2		GO:0043422	protein kinase B binding	1/236	0.132345	0.454642	0.418634	BCL10	1
GO:0030656	regulation of vitamin metabolic process	3/232	0.000375882	0.00914646	0.00740459	AKR1C3/CYP27B1/TNF	3		GO:0005811	lipid droplet	2/242	0.350738	0.749105	0.749105	PLIN2/G0S2	2		GO:0055056	D-glucose transmembrane transporter activity	1/236	0.132345	0.454642	0.418634	SLC2A6	1
GO:0031650	regulation of heat generation	3/232	0.000375882	0.00914646	0.00740459	TNF/PTGS2/IL1B	3		GO:0016235	aggresome	1/242	0.35296	0.749105	0.749105	CARD14	1		GO:0070513	death domain binding	1/236	0.132345	0.454642	0.418634	MCL1	1
GO:0009409	response to cold	5/232	0.000405519	0.00973517	0.00788118	ADRB1/FOS/SOD2/CXCL10/NFKBIA	5		GO:0090543	Flemming body	1/242	0.35296	0.749105	0.749105	CEP55	1		GO:0097371	MDM2/MDM4 family protein binding	1/236	0.132345	0.454642	0.418634	TP73	1
GO:2001056	positive regulation of cysteine-type endopeptidase activity	8/232	0.000405987	0.00973517	0.00788118	SIRT1/BCL10/PMAIP1/RIPK2/TNF/NGFR/TFAP4/NLRP3	8		GO:0036464	cytoplasmic ribonucleoprotein granule	4/242	0.353023	0.749105	0.749105	YBX1/NOCT/NFKBIZ/ZFP36	4		GO:0015932	nucleobase-containing compound transmembrane transporter activity	2/236	0.1346	0.454642	0.418634	SLC35B2/SLC25A52	2
GO:0009408	response to heat	7/232	0.00040824	0.00973517	0.00788118	DNAJA1/SIRT1/CXCL10/IER5/PTGS2/IGFBP7/IL1A	7		GO:0014069	postsynaptic density	5/242	0.356776	0.749105	0.749105	FABP5/MPP2/SLC6A9/NGFR/GSG1L	5		GO:0051287	NAD binding	2/236	0.138968	0.454642	0.418634	SIRT1/CTBP2	2
GO:0070374	positive regulation of ERK1 and ERK2 cascade	10/232	0.000420674	0.0098464	0.00797123	ICAM1/GPR55/CCL3/CCL4L1/RIPK2/TNF/CCL4/CCL3L1/CCL3L3/IL1A	10		GO:0005912	adherens junction	3/242	0.357271	0.749105	0.749105	NECTIN1/RND1/FMN1	3		GO:0003924	GTPase activity	7/236	0.141879	0.454642	0.418634	ARF4/RAP2C/GTPBP3/RND1/RHOB/ARL5B/GCH1	7
GO:0061082	myeloid leukocyte cytokine production	4/232	0.000421163	0.0098464	0.00797123	DDX21/SIRT1/BCL10/BCL6	4		GO:0005903	brush border	2/242	0.359668	0.749105	0.749105	LCTL/SLC34A1	2		GO:0004879	nuclear receptor activity	2/236	0.143366	0.454642	0.418634	NR4A1/NR1I3	2
GO:1902175	regulation of oxidative stress-induced intrinsic apoptotic signaling pathway	4/232	0.000421163	0.0098464	0.00797123	NFE2L2/SIRT1/SOD2/MCL1	4		GO:0034358	plasma lipoprotein particle	1/242	0.360966	0.749105	0.749105	APOA2	1		GO:0008146	sulfotransferase activity	2/236	0.143366	0.454642	0.418634	CHST2/NDST2	2
GO:0097191	extrinsic apoptotic signaling pathway	10/232	0.000435939	0.0101257	0.00819732	ICAM1/ATF3/BCL10/MCL1/G0S2/BCL2A1/PMAIP1/TNF/IL1B/IL1A	10		GO:0043198	dendritic shaft	1/242	0.360966	0.749105	0.749105	MPP2	1		GO:0098531	ligand-activated transcription factor activity	2/236	0.143366	0.454642	0.418634	NR4A1/NR1I3	2
GO:0003018	vascular process in circulatory system	11/232	0.000443673	0.0101852	0.00824553	FABP5/ADRB1/SOD2/SLC6A9/CD38/EXT1/TNF/PTGS2/MFSD2A/GCH1/SLC6A20	11		GO:1990777	lipoprotein particle	1/242	0.360966	0.749105	0.749105	APOA2	1		GO:0140296	general transcription initiation factor binding	2/236	0.143366	0.454642	0.418634	BCL10/TAF13	2
GO:0006636	unsaturated fatty acid biosynthetic process	5/232	0.000444197	0.0101852	0.00824553	FABP5/SIRT1/AKR1C3/PTGS2/IL1B	5		GO:0030672	synaptic vesicle membrane	2/242	0.364116	0.749105	0.749105	SCAMP5/SLC6A9	2		GO:0004032	alditol:NADP+ 1-oxidoreductase activity	1/236	0.143474	0.454642	0.418634	AKR1C3	1
GO:0030522	intracellular receptor signaling pathway	11/232	0.000458029	0.0104355	0.00844813	FABP5/SIRT1/PLPP1/AKR1C3/CYP27B1/NR4A1/NR1I3/CTBP2/RIPK2/NFKBIA/ALDH1A2	11		GO:0099501	exocytic vesicle membrane	2/242	0.364116	0.749105	0.749105	SCAMP5/SLC6A9	2		GO:0008035	high-density lipoprotein particle binding	1/236	0.143474	0.454642	0.418634	APOA2	1
GO:0045671	negative regulation of osteoclast differentiation	4/232	0.000481286	0.0108959	0.0088209	FSTL3/TNFAIP6/GPR55/CCL3	4		GO:0031256	leading edge membrane	3/242	0.367359	0.74927	0.74927	ARF4/MPP2/PLEK	3		GO:0008353	RNA polymerase II CTD heptapeptide repeat kinase activity	1/236	0.143474	0.454642	0.418634	CDK1	1
GO:0034614	cellular response to reactive oxygen species	8/232	0.000488115	0.0109811	0.0088898	NFE2L2/SIRT1/AKR1C3/FOS/SOD2/CDK1/RHOB/GCH1	8		GO:0032279	asymmetric synapse	5/242	0.369011	0.74927	0.74927	FABP5/MPP2/SLC6A9/NGFR/GSG1L	5		GO:0015166	polyol transmembrane transporter activity	1/236	0.143474	0.454642	0.418634	AQP9	1
GO:0046209	nitric oxide metabolic process	6/232	0.000496717	0.0111047	0.00898993	SOD2/PTX3/TNF/PTGS2/GCH1/IL1B	6		GO:1990351	transporter complex	6/242	0.371156	0.74927	0.74927	GABRR2/SCN3B/TMEM30B/CHRFAM7A/KCNJ2/KCNMB3	6		GO:0015269	calcium-activated potassium channel activity	1/236	0.143474	0.454642	0.418634	KCNMB3	1
GO:0070372	regulation of ERK1 and ERK2 cascade	12/232	0.000507969	0.0112857	0.00913647	ICAM1/ATF3/GPR55/CCL3/CCL4L1/RIPK2/TNF/IL1B/CCL4/CCL3L1/CCL3L3/IL1A	12		GO:0009925	basal plasma membrane	4/242	0.375428	0.753188	0.753188	AQP9/SLC6A9/CD38/MST1R	4		GO:0004725	protein tyrosine phosphatase activity	3/236	0.146122	0.454642	0.418634	DUSP1/DUSP2/PTP4A1	3
GO:2001057	reactive nitrogen species metabolic process	6/232	0.000530486	0.0117133	0.00948257	SOD2/PTX3/TNF/PTGS2/GCH1/IL1B	6		GO:0034451	centriolar satellite	2/242	0.381787	0.757072	0.757072	CEP55/FNIP2	2		GO:1901505	carbohydrate derivative transmembrane transporter activity	2/236	0.147793	0.454642	0.418634	SLC35B2/MFSD2A	2
GO:0002819	regulation of adaptive immune response	9/232	0.000560427	0.0122984	0.0099563	SIRT1/IRF1/NFKBIZ/NFKBID/RIPK2/TNF/BCL6/IL1B/NLRP3	9		GO:0032994	protein-lipid complex	1/242	0.384396	0.757072	0.757072	APOA2	1		GO:0005319	lipid transporter activity	4/236	0.147915	0.454642	0.418634	FABP5/APOA2/TMEM30B/MFSD2A	4
GO:0002821	positive regulation of adaptive immune response	7/232	0.000564051	0.0123025	0.0099596	SIRT1/NFKBIZ/NFKBID/RIPK2/TNF/IL1B/NLRP3	7		GO:0099738	cell cortex region	1/242	0.384396	0.757072	0.757072	CTBP2	1		GO:0015459	potassium channel regulator activity	2/236	0.152248	0.454642	0.418634	SGK1/KCNMB3	2
GO:0001818	negative regulation of cytokine production	13/232	0.000604403	0.0131027	0.0106074	SRGN/RABGEF1/CARD16/APOA2/PTGER4/LGALS9C/ZFP36/LGALS9B/CD83/TNF/BCL6/TNFRSF21/NLRP3	13		GO:0098563	intrinsic component of synaptic vesicle membrane	1/242	0.392014	0.767397	0.767397	SLC6A9	1		GO:0004535	poly(A)-specific ribonuclease activity	1/236	0.154461	0.454642	0.418634	NOCT	1
GO:0043922	negative regulation by host of viral transcription	3/232	0.000610662	0.0131587	0.0106527	CCL3/CCL4/TFAP4	3		GO:0032590	dendrite membrane	1/242	0.399538	0.770513	0.770513	MPP2	1		GO:0005035	death receptor activity	1/236	0.154461	0.454642	0.418634	NGFR	1
GO:0032770	positive regulation of monooxygenase activity	4/232	0.000619452	0.0132681	0.0107413	CYP27B1/TNF/GCH1/IL1B	4		GO:0046540	U4/U6 x U5 tri-snRNP complex	1/242	0.399538	0.770513	0.770513	SNRPF	1		GO:0005542	folic acid binding	1/236	0.154461	0.454642	0.418634	FOLR2	1
GO:0010952	positive regulation of peptidase activity	9/232	0.000651952	0.0138811	0.0112376	SIRT1/BCL10/PMAIP1/RIPK2/TNF/NGFR/TFAP4/CLDN3/NLRP3	9		GO:0101002	ficolin-1-rich granule	3/242	0.400762	0.770513	0.770513	FTH1/FCAR/TNFAIP6	3		GO:0015250	water channel activity	1/236	0.154461	0.454642	0.418634	AQP9	1
GO:0071346	cellular response to interferon-gamma	7/232	0.00065795	0.013926	0.0112739	IRF1/CCL3/CCL4L1/TNF/CCL4/CCL3L1/CCL3L3	7		GO:0035770	ribonucleoprotein granule	4/242	0.403338	0.770877	0.770877	YBX1/NOCT/NFKBIZ/ZFP36	4		GO:0019215	intermediate filament binding	1/236	0.154461	0.454642	0.418634	SIRT1	1
GO:0051092	positive regulation of NF-kappaB transcription factor activity	8/232	0.000663968	0.0139707	0.0113101	CARD16/RNF25/BCL10/RIPK2/TNF/CARD14/IL1B/NLRP3	8		GO:0097526	spliceosomal tri-snRNP complex	1/242	0.40697	0.773243	0.773243	SNRPF	1		GO:0035259	nuclear glucocorticoid receptor binding	1/236	0.154461	0.454642	0.418634	NR4A1	1
GO:0032768	regulation of monooxygenase activity	5/232	0.00068078	0.0141379	0.0114455	CYP27B1/TNF/GCH1/IL1B/IL1A	5		GO:0098636	protein complex involved in cell adhesion	1/242	0.41431	0.779455	0.779455	PLAUR	1		GO:0060590	ATPase regulator activity	1/236	0.154461	0.454642	0.418634	BRSK2	1
GO:0046456	icosanoid biosynthetic process	5/232	0.00068078	0.0141379	0.0114455	FABP5/SIRT1/AKR1C3/PTGS2/IL1B	5		GO:1902911	protein kinase complex	2/242	0.416477	0.779455	0.779455	CCNL1/CDK1	2		GO:0072582	17-beta-hydroxysteroid dehydrogenase (NADP+) activity	1/236	0.154461	0.454642	0.418634	AKR1C3	1
GO:0019915	lipid storage	6/232	0.000683775	0.0141379	0.0114455	SIRT1/FFAR2/PLIN2/TNF/NFKBIA/IL1B	6		GO:0099634	postsynaptic specialization membrane	2/242	0.420745	0.779455	0.779455	KPNA2/GSG1L	2		GO:0051087	chaperone binding	3/236	0.155203	0.454642	0.418634	DNAJA1/FNIP2/HSPB6	3
GO:0071774	response to fibroblast growth factor	7/232	0.000691863	0.0141886	0.0114865	IER2/ZFP36/EXT1/CXCL8/NR4A1/EGR3/NGFR	7		GO:1990391	DNA repair complex	1/242	0.42156	0.779455	0.779455	SWSAP1	1		GO:0030170	pyridoxal phosphate binding	2/236	0.15673	0.454642	0.418634	GCAT/LOC102724560	2
GO:1901099	negative regulation of signal transduction in absence of ligand	4/232	0.000698125	0.0141886	0.0114865	MCL1/TNF/IL1B/IL1A	4		GO:0045178	basal part of cell	4/242	0.425507	0.779455	0.779455	AQP9/SLC6A9/CD38/MST1R	4		GO:0046943	carboxylic acid transmembrane transporter activity	4/236	0.159922	0.454642	0.418634	AQP9/SLC6A9/MFSD2A/SLC6A20	4
GO:2001240	negative regulation of extrinsic apoptotic signaling pathway in absence of ligand	4/232	0.000698125	0.0141886	0.0114865	MCL1/TNF/IL1B/IL1A	4		GO:0045177	apical part of cell	6/242	0.42618	0.779455	0.779455	PLPP1/SLC9A3R2/SLC6A9/SLC34A1/SLC6A20/PFKM	6		GO:0070279	vitamin B6 binding	2/236	0.161236	0.454642	0.418634	GCAT/LOC102724560	2
GO:0097305	response to alcohol	10/232	0.000702787	0.0142026	0.0114979	AKR1C3/FOS/PTGER4/SOD2/SGK1/CDK1/CCL3/TNF/IGFBP7/CLDN3	10		GO:0098562	cytoplasmic side of membrane	3/242	0.427131	0.779455	0.779455	DNAJA1/SNX18/PTP4A1	3		GO:0005342	organic acid transmembrane transporter activity	4/236	0.162366	0.454642	0.418634	AQP9/SLC6A9/MFSD2A/SLC6A20	4
GO:0008643	carbohydrate transport	8/232	0.000722633	0.0144981	0.011737	NFE2L2/FABP5/AQP9/RSC1A1/TNF/SLC2A6/MFSD2A/IL1B	8		GO:0005681	spliceosomal complex	3/242	0.4304	0.781007	0.781007	YBX1/MYEF2/SNRPF	3		GO:0008195	phosphatidate phosphatase activity	1/236	0.165308	0.454642	0.418634	PLPP1	1
GO:0016032	viral process	14/232	0.000725511	0.0144981	0.011737	ICAM1/KPNA2/NECTIN1/ST6GALNAC2/ZFP36/CDK1/CXCL8/CTBP2/PTX3/CCL3/TNF/VPS37D/CCL4/TFAP4	14		GO:0044815	DNA packaging complex	3/242	0.443408	0.800116	0.800116	H3-4/H4C13/H2AJ	3		GO:0008499	UDP-galactose:beta-N-acetylglucosamine beta-1,3-galactosyltransferase activity	1/236	0.165308	0.454642	0.418634	B3GNT5	1
GO:0045444	fat cell differentiation	10/232	0.000750071	0.0149056	0.0120669	ADRB1/SIRT1/SOD2/NOCT/ZFP36/FFAR2/NR4A1/CTBP2/TNF/PTGS2	10		GO:0005923	bicellular tight junction	2/242	0.454301	0.807268	0.807268	RAP2C/CLDN3	2		GO:0016004	phospholipase activator activity	1/236	0.165308	0.454642	0.418634	CCL3	1
GO:0032743	positive regulation of interleukin-2 production	4/232	0.000783614	0.0154861	0.0125369	CD83/RIPK2/IL1B/IL1A	4		GO:1904813	ficolin-1-rich granule lumen	2/242	0.454301	0.807268	0.807268	FTH1/TNFAIP6	2		GO:0044594	17-beta-hydroxysteroid dehydrogenase (NAD+) activity	1/236	0.165308	0.454642	0.418634	AKR1C3	1
GO:0046686	response to cadmium ion	5/232	0.000797907	0.015682	0.0126955	AKR1C3/FOS/SOD2/CDK1/SLC34A1	5		GO:0014704	intercalated disc	1/242	0.456489	0.807268	0.807268	KCNJ2	1		GO:0045028	G protein-coupled purinergic nucleotide receptor activity	1/236	0.165308	0.454642	0.418634	P2RY14	1
GO:0002244	hematopoietic progenitor cell differentiation	7/232	0.000841616	0.0164506	0.0133177	NFE2L2/FSTL3/SOX4/WDR38/SLC7A6OS/EXT1/PLEK	7		GO:0008287	protein serine/threonine phosphatase complex	1/242	0.463219	0.807268	0.807268	PPP1R15A	1		GO:0052650	NADP-retinol dehydrogenase activity	1/236	0.165308	0.454642	0.418634	AKR1C3	1
GO:0070661	leukocyte proliferation	12/232	0.000854282	0.0166074	0.0134447	IRF1/CD38/LGALS9C/ARMC5/LGALS9B/FCGR3A/RIPK2/BCL6/IL1B/TNFSF9/TNFRSF21/IL1A	12		GO:0071005	U2-type precatalytic spliceosome	1/242	0.463219	0.807268	0.807268	SNRPF	1		GO:0140333	glycerophospholipid flippase activity	1/236	0.165308	0.454642	0.418634	MFSD2A	1
GO:0002366	leukocyte activation involved in immune response	11/232	0.000862454	0.0166757	0.0134999	ICAM1/RABGEF1/CHGA/PTGER4/NFKBIZ/CLEC4E/NFKBID/CCL3/RIPK2/BCL6/NLRP3	11		GO:1903293	phosphatase complex	1/242	0.463219	0.807268	0.807268	PPP1R15A	1		GO:0004029	aldehyde dehydrogenase (NAD+) activity	1/236	0.176016	0.454642	0.418634	ALDH1A2	1
GO:0001666	response to hypoxia	11/232	0.000887407	0.0170659	0.0138158	NFE2L2/SIRT1/CARD16/EGR1/SOD2/CD38/PMAIP1/TNF/PTGS2/CLDN3/IL1A	11		GO:0030315	T-tubule	1/242	0.469865	0.807268	0.807268	KCNJ2	1		GO:0004953	icosanoid receptor activity	1/236	0.176016	0.454642	0.418634	PTGER4	1
GO:0062197	cellular response to chemical stress	12/232	0.000900107	0.0172176	0.0139386	NFE2L2/DNAJA1/SIRT1/AKR1C3/FOS/SOD2/MCL1/CDK1/RHOB/TNF/PTGS2/GCH1	12		GO:0060076	excitatory synapse	1/242	0.469865	0.807268	0.807268	SLC6A9	1		GO:0016208	AMP binding	1/236	0.176016	0.454642	0.418634	PFKM	1
GO:0042886	amide transport	11/232	0.000912956	0.0173704	0.0140624	BRSK2/AQP9/CHGA/CD38/SOX4/FFAR2/TNF/FOLR2/IL1B/IL1RN/PFKM	11		GO:0099061	integral component of postsynaptic density membrane	1/242	0.469865	0.807268	0.807268	GSG1L	1		GO:0017136	NAD-dependent histone deacetylase activity	1/236	0.176016	0.454642	0.418634	SIRT1	1
GO:0043280	positive regulation of cysteine-type endopeptidase activity involved in apoptotic process	7/232	0.000925514	0.017498	0.0141656	SIRT1/BCL10/PMAIP1/TNF/NGFR/TFAP4/NLRP3	7		GO:0034707	chloride channel complex	1/242	0.47643	0.814216	0.814216	GABRR2	1		GO:0034483	heparan sulfate sulfotransferase activity	1/236	0.176016	0.454642	0.418634	NDST2	1
GO:0045428	regulation of nitric oxide biosynthetic process	5/232	0.000929444	0.017498	0.0141656	SOD2/PTX3/TNF/PTGS2/IL1B	5		GO:0071011	precatalytic spliceosome	1/242	0.482913	0.820953	0.820953	SNRPF	1		GO:0048185	activin binding	1/236	0.176016	0.454642	0.418634	FSTL3	1
GO:0007249	I-kappaB kinase/NF-kappaB signaling	11/232	0.000939111	0.0175874	0.0142381	DDX21/SLC35B2/TLE1/SIRT1/CARD16/BCL10/RIPK2/TNF/NFKBIA/IL1B/IL1A	11		GO:0070160	tight junction	2/242	0.486722	0.823095	0.823095	RAP2C/CLDN3	2		GO:0086008	voltage-gated potassium channel activity involved in cardiac muscle cell action potential repolarization	1/236	0.176016	0.454642	0.418634	KCNJ2	1
GO:0002263	cell activation involved in immune response	11/232	0.000965884	0.0178177	0.0144245	ICAM1/RABGEF1/CHGA/PTGER4/NFKBIZ/CLEC4E/NFKBID/CCL3/RIPK2/BCL6/NLRP3	11		GO:0099146	intrinsic component of postsynaptic density membrane	1/242	0.489317	0.823174	0.823174	GSG1L	1		GO:0015267	channel activity	9/236	0.177784	0.454642	0.418634	TOMM40L/AQP9/RHCE/GABRR2/SCN3B/CHRNG/CHRFAM7A/KCNJ2/KCNMB3	9
GO:0031349	positive regulation of defense response	11/232	0.000965884	0.0178177	0.0144245	NINJ1/PTGER4/NFKBIZ/FFAR2/CCL3/RIPK2/TNF/PTGS2/NFKBIA/IL1B/EREG	11		GO:0031526	brush border membrane	1/242	0.495642	0.829494	0.829494	SLC34A1	1		GO:0022803	passive transmembrane transporter activity	9/236	0.179232	0.454642	0.418634	TOMM40L/AQP9/RHCE/GABRR2/SCN3B/CHRNG/CHRFAM7A/KCNJ2/KCNMB3	9
GO:0000302	response to reactive oxygen species	9/232	0.000968296	0.0178177	0.0144245	NFE2L2/SIRT1/AKR1C3/FOS/SOD2/CDK1/RHOB/GCH1/IL1A	9		GO:1902495	transmembrane transporter complex	5/242	0.4992	0.831142	0.831142	GABRR2/SCN3B/CHRFAM7A/KCNJ2/KCNMB3	5		GO:0004714	transmembrane receptor protein tyrosine kinase activity	2/236	0.179481	0.454642	0.418634	CRIM1/MST1R	2
GO:1900407	regulation of cellular response to oxidative stress	6/232	0.000975512	0.0178177	0.0144245	NFE2L2/SIRT1/SOD2/MCL1/TNF/GCH1	6		GO:0036126	sperm flagellum	2/242	0.502479	0.832311	0.832311	SPA17/PFKM	2		GO:0022824	transmitter-gated ion channel activity	2/236	0.179481	0.454642	0.418634	GABRR2/CHRNG	2
GO:0045742	positive regulation of epidermal growth factor receptor signaling pathway	4/232	0.000976314	0.0178177	0.0144245	PDE6H/PLAUR/PDE6G/EREG	4		GO:0032589	neuron projection membrane	1/242	0.514152	0.845495	0.845495	MPP2	1		GO:0022835	transmitter-gated channel activity	2/236	0.179481	0.454642	0.418634	GABRR2/CHRNG	2
GO:0032731	positive regulation of interleukin-1 beta production	5/232	0.00100095	0.0181079	0.0146594	EGR1/CCL3/RIPK2/TNF/NLRP3	5		GO:0034703	cation channel complex	3/242	0.515674	0.845495	0.845495	SCN3B/KCNJ2/KCNMB3	3		GO:0005539	glycosaminoglycan binding	5/236	0.182495	0.454642	0.418634	CXCL10/COL13A1/CXCL8/TNFAIP6/NLRP3	5
GO:0042098	T cell proliferation	9/232	0.00100234	0.0181079	0.0146594	IRF1/LGALS9C/ARMC5/LGALS9B/RIPK2/IL1B/TNFSF9/TNFRSF21/IL1A	9		GO:0005657	replication fork	1/242	0.526114	0.847337	0.847337	BCL6	1		GO:0015179	L-amino acid transmembrane transporter activity	2/236	0.184091	0.454642	0.418634	SLC6A9/SLC6A20	2
GO:0006979	response to oxidative stress	14/232	0.00101839	0.0183054	0.0148193	NFE2L2/SIRT1/AKR1C3/FOS/SOD2/MYEF2/CD38/MCL1/CDK1/RHOB/TNF/PTGS2/GCH1/IL1A	14		GO:0005769	early endosome	5/242	0.526912	0.847337	0.847337	ADRB1/RABGEF1/APOA2/RHOB/PTP4A1	5		GO:0046873	metal ion transmembrane transporter activity	8/236	0.185428	0.454642	0.418634	SLC6A9/SCN3B/SLC41A2/KCNJ2/KCNMB3/MFSD2A/SLC34A1/SLC6A20	8
GO:0032623	interleukin-2 production	5/232	0.00107646	0.0191567	0.0155085	ZFP36/CD83/RIPK2/IL1B/IL1A	5		GO:0016323	basolateral plasma membrane	3/242	0.530723	0.847337	0.847337	AQP9/SLC6A9/CD38	3		GO:0001846	opsonin binding	1/236	0.186587	0.454642	0.418634	PTX3	1
GO:0032663	regulation of interleukin-2 production	5/232	0.00107646	0.0191567	0.0155085	ZFP36/CD83/RIPK2/IL1B/IL1A	5		GO:0101003	ficolin-1-rich granule membrane	1/242	0.531985	0.847337	0.847337	FCAR	1		GO:0004030	aldehyde dehydrogenase [NAD(P)+] activity	1/236	0.186587	0.454642	0.418634	ALDH1A2	1
GO:0046640	regulation of alpha-beta T cell proliferation	4/232	0.00108416	0.0191982	0.0155421	IRF1/LGALS9C/LGALS9B/RIPK2	4		GO:0000791	euchromatin	1/242	0.537784	0.847337	0.847337	SIRT1	1		GO:0004698	calcium-dependent protein kinase C activity	1/236	0.186587	0.454642	0.418634	CCL3	1
GO:0045637	regulation of myeloid cell differentiation	9/232	0.00114837	0.0202351	0.0163815	FOS/FSTL3/H4C13/ZFP36/TNFAIP6/GPR55/CCL3/TNF/NFKBIA	9		GO:0030173	integral component of Golgi membrane	1/242	0.537784	0.847337	0.847337	SLC35B2	1		GO:0005372	water transmembrane transporter activity	1/236	0.186587	0.454642	0.418634	AQP9	1
GO:0080164	regulation of nitric oxide metabolic process	5/232	0.00115611	0.0202606	0.0164021	SOD2/PTX3/TNF/PTGS2/IL1B	5		GO:0035580	specific granule lumen	1/242	0.537784	0.847337	0.847337	PTX3	1		GO:0022848	acetylcholine-gated cation-selective channel activity	1/236	0.186587	0.454642	0.418634	CHRNG	1
GO:0062012	regulation of small molecule metabolic process	12/232	0.00116115	0.0202606	0.0164021	FABP5/SIRT1/AKR1C3/EGR1/CYP27B1/PMAIP1/TNF/PTGS2/PLEK/SLC2A6/MFSD2A/IL1B	12		GO:0046658	anchored component of plasma membrane	1/242	0.537784	0.847337	0.847337	FOLR2	1		GO:0034979	NAD-dependent protein deacetylase activity	1/236	0.186587	0.454642	0.418634	SIRT1	1
GO:0030099	myeloid cell differentiation	13/232	0.00119276	0.0205395	0.0166279	SIRT1/FOS/BATF3/FSTL3/H4C13/ZFP36/JUNB/TNFAIP6/GPR55/CCL3/TNF/NFKBIA/BCL6	13		GO:0005635	nuclear envelope	6/242	0.543496	0.84886	0.84886	SIRT1/YBX1/NR4A1/DUSP2/PTGS2/GCH1	6		GO:0035173	histone kinase activity	1/236	0.186587	0.454642	0.418634	CDK1	1
GO:0043410	positive regulation of MAPK cascade	15/232	0.0011986	0.0205395	0.0166279	ICAM1/PDE6H/TP73/GPR55/CCL3/CCL4L1/MST1R/RIPK2/TNF/PDE6G/IL1B/CCL4/CCL3L1/CCL3L3/IL1A	15		GO:0019898	extrinsic component of membrane	4/242	0.544879	0.84886	0.84886	KPNA2/PLAUR/SOCS3/SNX18	4		GO:0042577	lipid phosphatase activity	1/236	0.186587	0.454642	0.418634	PLPP1	1
GO:1901652	response to peptide	15/232	0.0011986	0.0205395	0.0166279	NFE2L2/ICAM1/BTG2/SIRT1/EGR1/SOCS3/NR4A1/RIPK2/TNF/PTGS2/NFKBIA/SLC34A1/NGFR/IL1B/EREG	15		GO:0097729	9+2 motile cilium	2/242	0.551489	0.84886	0.84886	SPA17/PFKM	2		GO:0046935	1-phosphatidylinositol-3-kinase regulator activity	1/236	0.186587	0.454642	0.418634	SOCS3	1
GO:1901186	positive regulation of ERBB signaling pathway	4/232	0.0012001	0.0205395	0.0166279	PDE6H/PLAUR/PDE6G/EREG	4		GO:0031902	late endosome membrane	2/242	0.562308	0.84886	0.84886	RHOB/VPS37D	2		GO:0050135	NAD(P)+ nucleosidase activity	1/236	0.186587	0.454642	0.418634	CD38	1
GO:0034219	carbohydrate transmembrane transport	7/232	0.00121732	0.020735	0.0167862	NFE2L2/FABP5/AQP9/RSC1A1/TNF/SLC2A6/IL1B	7		GO:0031093	platelet alpha granule lumen	1/242	0.56572	0.84886	0.84886	SRGN	1		GO:0060229	lipase activator activity	1/236	0.186587	0.454642	0.418634	CCL3	1
GO:0002573	myeloid leukocyte differentiation	9/232	0.00122758	0.0208107	0.0168475	SIRT1/FOS/BATF3/FSTL3/JUNB/TNFAIP6/GPR55/CCL3/TNF	9		GO:0098793	presynapse	6/242	0.56976	0.84886	0.84886	SCAMP5/NECTIN1/SLC6A9/FXYD6/NR4A1/CTBP2	6		GO:0061809	NAD+ nucleotidase, cyclic ADP-ribose generating	1/236	0.186587	0.454642	0.418634	CD38	1
GO:0032103	positive regulation of response to external stimulus	14/232	0.0012378	0.0208849	0.0169075	NINJ1/PTGER4/CXCL10/NFKBIZ/FFAR2/CXCL8/CCL3/RIPK2/TNF/PTGS2/NFKBIA/IL1B/EREG/CCL4	14		GO:0000792	heterochromatin	1/242	0.576417	0.84886	0.84886	SIRT1	1		GO:0070403	NAD+ binding	1/236	0.186587	0.454642	0.418634	SIRT1	1
GO:0043122	regulation of I-kappaB kinase/NF-kappaB signaling	10/232	0.0012679	0.0211669	0.0171359	DDX21/SLC35B2/TLE1/SIRT1/CARD16/BCL10/RIPK2/TNF/IL1B/IL1A	10		GO:0001725	stress fiber	1/242	0.576417	0.84886	0.84886	MST1R	1		GO:0072542	protein phosphatase activator activity	1/236	0.186587	0.454642	0.418634	PPP1R15A	1
GO:0036293	response to decreased oxygen levels	11/232	0.00127008	0.0211669	0.0171359	NFE2L2/SIRT1/CARD16/EGR1/SOD2/CD38/PMAIP1/TNF/PTGS2/CLDN3/IL1A	11		GO:0035869	ciliary transition zone	1/242	0.576417	0.84886	0.84886	TMEM107	1		GO:0005548	phospholipid transporter activity	2/236	0.188718	0.455557	0.419477	TMEM30B/MFSD2A	2
GO:0010565	regulation of cellular ketone metabolic process	7/232	0.00127226	0.0211669	0.0171359	FABP5/SIRT1/AKR1C3/EGR1/PTGS2/MFSD2A/IL1B	7		GO:0097517	contractile actin filament bundle	1/242	0.576417	0.84886	0.84886	MST1R	1		GO:1990841	promoter-specific chromatin binding	2/236	0.188718	0.455557	0.419477	SIRT1/EGR1	2
GO:2001242	regulation of intrinsic apoptotic signaling pathway	8/232	0.00130835	0.021404	0.0173278	NFE2L2/DNAJA1/SIRT1/SOD2/PLAUR/MCL1/PMAIP1/PTGS2	8		GO:0098862	cluster of actin-based cell projections	2/242	0.583383	0.84886	0.84886	LCTL/SLC34A1	2		GO:0016705	oxidoreductase activity, acting on paired donors, with incorporation or reduction of molecular oxygen	4/236	0.192693	0.458544	0.422227	AKR1C3/CYP27B1/PEDS1/PTGS2	4
GO:0030730	sequestering of triglyceride	3/232	0.00131996	0.021404	0.0173278	PLIN2/TNF/IL1B	3		GO:0072686	mitotic spindle	2/242	0.590241	0.84886	0.84886	CDK1/SLC34A1	2		GO:0004697	protein kinase C activity	1/236	0.197024	0.458544	0.422227	CCL3	1
GO:0150078	positive regulation of neuroinflammatory response	3/232	0.00131996	0.021404	0.0173278	CCL3/TNF/IL1B	3		GO:0030669	clathrin-coated endocytic vesicle membrane	1/242	0.591974	0.84886	0.84886	EREG	1		GO:0015095	magnesium ion transmembrane transporter activity	1/236	0.197024	0.458544	0.422227	SLC41A2	1
GO:0045823	positive regulation of heart contraction	4/232	0.00132444	0.021404	0.0173278	ADRB1/CHGA/SCN3B/GCH1	4		GO:0005925	focal adhesion	5/242	0.593024	0.84886	0.84886	ICAM1/SLC9A3R2/PLAUR/ARMC5/RHOB	5		GO:0016722	oxidoreductase activity, acting on metal ions	1/236	0.197024	0.458544	0.422227	FTH1	1
GO:0034605	cellular response to heat	5/232	0.0013284	0.021404	0.0173278	SIRT1/CXCL10/IER5/PTGS2/IL1A	5		GO:0030426	growth cone	2/242	0.593638	0.84886	0.84886	NECTIN1/NGFR	2		GO:0017081	chloride channel regulator activity	1/236	0.197024	0.458544	0.422227	SGK1	1
GO:0038034	signal transduction in absence of ligand	5/232	0.0013284	0.021404	0.0173278	MCL1/BCL2A1/TNF/IL1B/IL1A	5		GO:0035861	site of double-strand break	1/242	0.597032	0.84886	0.84886	RBBP8	1		GO:0042165	neurotransmitter binding	1/236	0.197024	0.458544	0.422227	CHRFAM7A	1
GO:0097192	extrinsic apoptotic signaling pathway in absence of ligand	5/232	0.0013284	0.021404	0.0173278	MCL1/BCL2A1/TNF/IL1B/IL1A	5		GO:0016234	inclusion body	1/242	0.602027	0.84886	0.84886	CARD14	1		GO:0048531	beta-1,3-galactosyltransferase activity	1/236	0.197024	0.458544	0.422227	B3GNT5	1
GO:0031669	cellular response to nutrient levels	9/232	0.00135462	0.0214919	0.017399	NFE2L2/BRSK2/SIRT1/ATF3/AKR1C3/CYP27B1/PMAIP1/MFSD2A/FOLR2	9		GO:0030176	integral component of endoplasmic reticulum membrane	2/242	0.603705	0.84886	0.84886	SLC35B2/EXT1	2		GO:0055102	lipase inhibitor activity	1/236	0.197024	0.458544	0.422227	APOA2	1
GO:0032602	chemokine production	6/232	0.00135468	0.0214919	0.017399	EGR1/TREM1/FFAR2/RIPK2/TNF/IL1B	6		GO:0005881	cytoplasmic microtubule	1/242	0.606961	0.84886	0.84886	BCL10	1		GO:0008080	N-acetyltransferase activity	2/236	0.202691	0.463911	0.427169	SAT1/NAT1	2
GO:0032635	interleukin-6 production	8/232	0.00135789	0.0214919	0.017399	RABGEF1/BCL10/RIPK2/TNF/IL1B/EREG/IL17D/IL1A	8		GO:0045171	intercellular bridge	1/242	0.606961	0.84886	0.84886	CEP55	1		GO:0000295	adenine nucleotide transmembrane transporter activity	1/236	0.207327	0.463911	0.427169	SLC35B2	1
GO:0032675	regulation of interleukin-6 production	8/232	0.00135789	0.0214919	0.017399	RABGEF1/BCL10/RIPK2/TNF/IL1B/EREG/IL17D/IL1A	8		GO:0016591	RNA polymerase II, holoenzyme	1/242	0.611834	0.84886	0.84886	TAF13	1		GO:0004303	estradiol 17-beta-dehydrogenase activity	1/236	0.207327	0.463911	0.427169	AKR1C3	1
GO:0019233	sensory perception of pain	6/232	0.00142748	0.0224938	0.01821	FABP5/SCN3B/CCL3/TNF/PTGS2/IL1A	6		GO:0030055	cell-substrate junction	5/242	0.611847	0.84886	0.84886	ICAM1/SLC9A3R2/PLAUR/ARMC5/RHOB	5		GO:0005346	purine ribonucleotide transmembrane transporter activity	1/236	0.207327	0.463911	0.427169	SLC35B2	1
GO:0046633	alpha-beta T cell proliferation	4/232	0.00145751	0.0226303	0.0183206	IRF1/LGALS9C/LGALS9B/RIPK2	4		GO:0030427	site of polarized growth	2/242	0.613582	0.84886	0.84886	NECTIN1/NGFR	2		GO:0031690	adrenergic receptor binding	1/236	0.207327	0.463911	0.427169	ADRB1	1
GO:1903524	positive regulation of blood circulation	4/232	0.00145751	0.0226303	0.0183206	ADRB1/CHGA/SCN3B/GCH1	4		GO:0062023	collagen-containing extracellular matrix	5/242	0.613908	0.84886	0.84886	ICAM1/COL26A1/COL13A1/IGFBP7/CILP	5		GO:0042834	peptidoglycan binding	1/236	0.207327	0.463911	0.427169	NLRP3	1
GO:0010950	positive regulation of endopeptidase activity	8/232	0.00146145	0.0226303	0.0183206	SIRT1/BCL10/PMAIP1/RIPK2/TNF/NGFR/TFAP4/NLRP3	8		GO:0030670	phagocytic vesicle membrane	1/242	0.616647	0.84886	0.84886	CLEC4E	1		GO:0047834	D-threo-aldose 1-dehydrogenase activity	1/236	0.207327	0.463911	0.427169	AKR1C3	1
GO:0042129	regulation of T cell proliferation	8/232	0.00146145	0.0226303	0.0183206	IRF1/LGALS9C/LGALS9B/RIPK2/IL1B/TNFSF9/TNFRSF21/IL1A	8		GO:0042641	actomyosin	1/242	0.616647	0.84886	0.84886	MST1R	1		GO:1904047	S-adenosyl-L-methionine binding	1/236	0.207327	0.463911	0.427169	LOC102724560	1
GO:0006694	steroid biosynthetic process	8/232	0.00151553	0.0233666	0.0189166	SIRT1/AKR1C3/EGR1/CYP27B1/ARMC5/TNF/IGFBP7/IL1A	8		GO:0099060	integral component of postsynaptic specialization membrane	1/242	0.616647	0.84886	0.84886	GSG1L	1		GO:0002039	p53 binding	2/236	0.207375	0.463911	0.427169	SIRT1/TP73	2
GO:0002523	leukocyte migration involved in inflammatory response	3/232	0.00155325	0.0237436	0.0192218	NINJ1/FFAR2/TNF	3		GO:0009898	cytoplasmic side of plasma membrane	2/242	0.620062	0.84886	0.84886	SNX18/PTP4A1	2		GO:0004890	GABA-A receptor activity	1/236	0.217498	0.474291	0.436727	GABRR2	1
GO:0048245	eosinophil chemotaxis	3/232	0.00155325	0.0237436	0.0192218	CCL3/CCL4L1/CCL4	3		GO:0031225	anchored component of membrane	2/242	0.620062	0.84886	0.84886	PLAUR/FOLR2	2		GO:0016918	retinal binding	1/236	0.217498	0.474291	0.436727	ALDH1A2	1
GO:0002221	pattern recognition receptor signaling pathway	8/232	0.00157118	0.0239154	0.0193609	NINJ1/IRF1/BCL10/CLEC4E/FFAR2/RIPK2/TNF/NFKBIA	8		GO:0032432	actin filament bundle	1/242	0.6214	0.84886	0.84886	MST1R	1		GO:0035014	phosphatidylinositol 3-kinase regulator activity	1/236	0.217498	0.474291	0.436727	SOCS3	1
GO:1902882	regulation of response to oxidative stress	6/232	0.00158199	0.0239779	0.0194115	NFE2L2/SIRT1/SOD2/MCL1/TNF/GCH1	6		GO:0019897	extrinsic component of plasma membrane	2/242	0.623271	0.84886	0.84886	KPNA2/SNX18	2		GO:0052742	phosphatidylinositol kinase activity	1/236	0.217498	0.474291	0.436727	PI4K2B	1
GO:0150077	regulation of neuroinflammatory response	4/232	0.00159962	0.0241428	0.019545	CCL3/TNF/PTGS2/IL1B	4		GO:0005791	rough endoplasmic reticulum	1/242	0.626095	0.84886	0.84886	KCNJ2	1		GO:0061608	nuclear import signal receptor activity	1/236	0.217498	0.474291	0.436727	KPNA2	1
GO:0032922	circadian regulation of gene expression	5/232	0.00162139	0.0241699	0.019567	SIRT1/EGR1/NOCT/NAMPT/NGFR	5		GO:1905369	endopeptidase complex	1/242	0.626095	0.84886	0.84886	PLAUR	1		GO:0098918	structural constituent of synapse	1/236	0.217498	0.474291	0.436727	CTBP2	1
GO:0046635	positive regulation of alpha-beta T cell activation	5/232	0.00162139	0.0241699	0.019567	NFKBIZ/CD83/NFKBID/RIPK2/NLRP3	5		GO:0031227	intrinsic component of endoplasmic reticulum membrane	2/242	0.629625	0.84886	0.84886	SLC35B2/EXT1	2		GO:0008509	anion transmembrane transporter activity	6/236	0.218515	0.474515	0.436933	SLC35B2/GABRR2/SLC6A9/SLC2A6/MFSD2A/SLC6A20	6
GO:0001659	temperature homeostasis	8/232	0.00162845	0.0241699	0.019567	FABP5/ADRB1/EGR1/G0S2/TNF/PTGS2/IL1B/IL1A	8		GO:0098948	intrinsic component of postsynaptic specialization membrane	1/242	0.630732	0.84886	0.84886	GSG1L	1		GO:0016810	hydrolase activity, acting on carbon-nitrogen (but not peptide) bonds	3/236	0.219571	0.474823	0.437217	SIRT1/GCH1/NDST2	3
GO:0090276	regulation of peptide hormone secretion	8/232	0.00162845	0.0241699	0.019567	BRSK2/CHGA/CD38/SOX4/FFAR2/TNF/IL1B/PFKM	8		GO:0031461	cullin-RING ubiquitin ligase complex	2/242	0.639001	0.856421	0.856421	FBXL17/FBXO6	2		GO:0016782	transferase activity, transferring sulphur-containing groups	2/236	0.22149	0.475015	0.437393	CHST2/NDST2	2
GO:0052547	regulation of peptidase activity	14/232	0.00165718	0.0243919	0.0197467	SIRT1/CARD16/BCL10/PLAUR/CRIM1/NR4A1/PMAIP1/RIPK2/TNF/PTGS2/NGFR/TFAP4/CLDN3/NLRP3	14		GO:0005876	spindle microtubule	1/242	0.644301	0.857542	0.857542	CDK1	1		GO:0016811	hydrolase activity, acting on carbon-nitrogen (but not peptide) bonds, in linear amides	2/236	0.22149	0.475015	0.437393	SIRT1/NDST2	2
GO:0032677	regulation of interleukin-8 production	6/232	0.00166386	0.0243919	0.0197467	APOA2/BCL10/FFAR2/TNF/IL1B/IL17D	6		GO:0001726	ruffle	2/242	0.645148	0.857542	0.857542	ARF4/PLEK	2		GO:0016616	oxidoreductase activity, acting on the CH-OH group of donors, NAD or NADP as acceptor	3/236	0.226297	0.476181	0.438467	AKR1C3/RDH5/CTBP2	3
GO:1902106	negative regulation of leukocyte differentiation	6/232	0.00166386	0.0243919	0.0197467	IRF1/FSTL3/TNFAIP6/GPR55/CCL3/BCL6	6		GO:0150034	distal axon	3/242	0.650964	0.861727	0.861727	BRSK2/NECTIN1/NGFR	3		GO:0000979	RNA polymerase II core promoter sequence-specific DNA binding	1/236	0.227539	0.476181	0.438467	FOS	1
GO:0030072	peptide hormone secretion	9/232	0.00169252	0.0247108	0.0200048	BRSK2/CHGA/CD38/SOX4/FFAR2/TNF/IL1B/IL1RN/PFKM	9		GO:0070603	SWI/SNF superfamily-type complex	1/242	0.657374	0.86666	0.86666	DDX21	1		GO:0001848	complement binding	1/236	0.227539	0.476181	0.438467	PTX3	1
GO:0032722	positive regulation of chemokine production	5/232	0.00172884	0.0250367	0.0202687	EGR1/FFAR2/RIPK2/TNF/IL1B	5		GO:0071013	catalytic step 2 spliceosome	1/242	0.665822	0.867396	0.867396	SNRPF	1		GO:0001972	retinoic acid binding	1/236	0.227539	0.476181	0.438467	FABP5	1
GO:0042698	ovulation cycle	5/232	0.00172884	0.0250367	0.0202687	SIRT1/EGR1/TNFAIP6/PTX3/EREG	5		GO:1904949	ATPase complex	1/242	0.665822	0.867396	0.867396	DDX21	1		GO:0004407	histone deacetylase activity	1/236	0.227539	0.476181	0.438467	SIRT1	1
GO:0030073	insulin secretion	8/232	0.00174793	0.0250546	0.0202831	BRSK2/CHGA/CD38/SOX4/TNF/IL1B/IL1RN/PFKM	8		GO:0098839	postsynaptic density membrane	1/242	0.669968	0.867396	0.867396	GSG1L	1		GO:0016408	C-acyltransferase activity	1/236	0.227539	0.476181	0.438467	GCAT	1
GO:0032637	interleukin-8 production	6/232	0.00174891	0.0250546	0.0202831	APOA2/BCL10/FFAR2/TNF/IL1B/IL17D	6		GO:0097525	spliceosomal snRNP complex	1/242	0.674063	0.867396	0.867396	SNRPF	1		GO:0001614	purinergic nucleotide receptor activity	1/236	0.237452	0.485188	0.44676	P2RY14	1
GO:0050999	regulation of nitric-oxide synthase activity	4/232	0.00175109	0.0250546	0.0202831	TNF/GCH1/IL1B/IL1A	4		GO:0031091	platelet alpha granule	1/242	0.678107	0.867396	0.867396	SRGN	1		GO:0008373	sialyltransferase activity	1/236	0.237452	0.485188	0.44676	ST6GALNAC2	1
GO:0002791	regulation of peptide secretion	8/232	0.00181021	0.0257035	0.0208085	BRSK2/CHGA/CD38/SOX4/FFAR2/TNF/IL1B/PFKM	8		GO:0035578	azurophil granule lumen	1/242	0.678107	0.867396	0.867396	FABP5	1		GO:0015216	purine nucleotide transmembrane transporter activity	1/236	0.237452	0.485188	0.44676	SLC35B2	1
GO:1902176	negative regulation of oxidative stress-induced intrinsic apoptotic signaling pathway	3/232	0.00181082	0.0257035	0.0208085	NFE2L2/SIRT1/SOD2	3		GO:0045334	clathrin-coated endocytic vesicle	1/242	0.678107	0.867396	0.867396	EREG	1		GO:0016502	nucleotide receptor activity	1/236	0.237452	0.485188	0.44676	P2RY14	1
GO:0002444	myeloid leukocyte mediated immunity	6/232	0.00183721	0.0257726	0.0208644	DDX21/RABGEF1/CHGA/TREM1/FCGR3A/CCL3	6		GO:0005684	U2-type spliceosomal complex	1/242	0.682101	0.867396	0.867396	SNRPF	1		GO:0019200	carbohydrate kinase activity	1/236	0.237452	0.485188	0.44676	PFKM	1
GO:0009410	response to xenobiotic stimulus	13/232	0.00185766	0.0257726	0.0208644	NFE2L2/APOA2/FOS/SOD2/CD38/CDK1/PLIN2/TP73/TNF/PTGS2/SLC34A1/IL1B/NAT1	13		GO:0034708	methyltransferase complex	1/242	0.682101	0.867396	0.867396	SNRPF	1		GO:0033558	protein lysine deacetylase activity	1/236	0.237452	0.485188	0.44676	SIRT1	1
GO:0002687	positive regulation of leukocyte migration	7/232	0.00185891	0.0257726	0.0208644	ICAM1/CXCL10/CXCL8/CCL3/TNF/CCL4/IL1A	7		GO:0030136	clathrin-coated vesicle	2/242	0.688639	0.868885	0.868885	SNX18/EREG	2		GO:0019003	GDP binding	2/236	0.240423	0.485221	0.446791	RAP2C/RHOB	2
GO:0035296	regulation of tube diameter	7/232	0.00185891	0.0257726	0.0208644	ADRB1/SOD2/CD38/EXT1/TNF/PTGS2/GCH1	7		GO:0032580	Golgi cisterna membrane	1/242	0.689942	0.868885	0.868885	B4GALT6	1		GO:0005355	glucose transmembrane transporter activity	1/236	0.247239	0.485221	0.446791	SLC2A6	1
GO:0050671	positive regulation of lymphocyte proliferation	7/232	0.00185891	0.0257726	0.0208644	CD38/FCGR3A/RIPK2/BCL6/IL1B/TNFSF9/IL1A	7		GO:0030666	endocytic vesicle membrane	2/242	0.694096	0.868885	0.868885	CLEC4E/EREG	2		GO:0009931	calcium-dependent protein serine/threonine kinase activity	1/236	0.247239	0.485221	0.446791	CCL3	1
GO:0097746	blood vessel diameter maintenance	7/232	0.00185891	0.0257726	0.0208644	ADRB1/SOD2/CD38/EXT1/TNF/PTGS2/GCH1	7		GO:0005759	mitochondrial matrix	5/242	0.698001	0.868885	0.868885	SOD2/GADD45GIP1/CDK1/TOP1MT/LIPT1	5		GO:0016917	GABA receptor activity	1/236	0.247239	0.485221	0.446791	GABRR2	1
GO:0035150	regulation of tube size	7/232	0.00193522	0.026727	0.021637	ADRB1/SOD2/CD38/EXT1/TNF/PTGS2/GCH1	7		GO:0008021	synaptic vesicle	2/242	0.699474	0.868885	0.868885	SCAMP5/SLC6A9	2		GO:0030742	GTP-dependent protein binding	1/236	0.247239	0.485221	0.446791	GCH1	1
GO:0002790	peptide secretion	9/232	0.00197288	0.0271423	0.0219732	BRSK2/CHGA/CD38/SOX4/FFAR2/TNF/IL1B/IL1RN/PFKM	9		GO:0090734	site of DNA damage	1/242	0.701343	0.868885	0.868885	RBBP8	1		GO:0050321	tau-protein kinase activity	1/236	0.247239	0.485221	0.446791	BRSK2	1
GO:0008217	regulation of blood pressure	8/232	0.00200765	0.0271843	0.0220072	ADRB1/CHGA/SOD2/SGK1/EXT1/TNF/PTGS2/GCH1	8		GO:0031234	extrinsic component of cytoplasmic side of plasma membrane	1/242	0.708712	0.868885	0.868885	SNX18	1		GO:0072349	modified amino acid transmembrane transporter activity	1/236	0.247239	0.485221	0.446791	SLC6A20	1
GO:0045766	positive regulation of angiogenesis	8/232	0.00200765	0.0271843	0.0220072	NFE2L2/SIRT1/NINJ1/HSPB6/CXCL8/RHOB/IL1B/IL1A	8		GO:0030532	small nuclear ribonucleoprotein complex	1/242	0.712327	0.868885	0.868885	SNRPF	1		GO:0120020	cholesterol transfer activity	1/236	0.247239	0.485221	0.446791	APOA2	1
GO:0090087	regulation of peptide transport	8/232	0.00200765	0.0271843	0.0220072	BRSK2/CHGA/CD38/SOX4/FFAR2/TNF/IL1B/PFKM	8		GO:0032588	trans-Golgi network membrane	1/242	0.712327	0.868885	0.868885	SCAMP5	1		GO:0016758	hexosyltransferase activity	4/236	0.249411	0.485221	0.446791	TMTC1/EXT1/B4GALT6/B3GNT5	4
GO:1904018	positive regulation of vasculature development	8/232	0.00200765	0.0271843	0.0220072	NFE2L2/SIRT1/NINJ1/HSPB6/CXCL8/RHOB/IL1B/IL1A	8		GO:0055029	nuclear DNA-directed RNA polymerase complex	1/242	0.712327	0.868885	0.868885	TAF13	1		GO:0004713	protein tyrosine kinase activity	3/236	0.250125	0.485221	0.446791	CRIM1/MST1R/RIPK2	3
GO:0032946	positive regulation of mononuclear cell proliferation	7/232	0.00201393	0.0271843	0.0220072	CD38/FCGR3A/RIPK2/BCL6/IL1B/TNFSF9/IL1A	7		GO:0000428	DNA-directed RNA polymerase complex	1/242	0.715899	0.868885	0.868885	TAF13	1		GO:0003713	transcription coactivator activity	5/236	0.256116	0.485221	0.446791	RAP2C/SIRT1/BCL10/PBXIP1/CTBP2	5
GO:0009743	response to carbohydrate	9/232	0.00203316	0.0273407	0.0221339	BRSK2/ICAM1/APOA2/EGR1/SOD2/SOX4/PTGS2/IL1B/IL1A	9		GO:0030496	midbody	2/242	0.717684	0.868885	0.868885	CEP55/CDK1	2		GO:0005212	structural constituent of eye lens	1/236	0.2569	0.485221	0.446791	HSPB6	1
GO:0032732	positive regulation of interleukin-1 production	5/232	0.00208255	0.0275312	0.0222881	EGR1/CCL3/RIPK2/TNF/NLRP3	5		GO:0045095	keratin filament	1/242	0.719426	0.868885	0.868885	KRTAP5-1	1		GO:0008106	alcohol dehydrogenase (NADP+) activity	1/236	0.2569	0.485221	0.446791	AKR1C3	1
GO:0045123	cellular extravasation	5/232	0.00208255	0.0275312	0.0222881	ICAM1/PTGER4/EXT1/TNF/CHST2	5		GO:0030658	transport vesicle membrane	2/242	0.722714	0.868885	0.868885	SCAMP5/SLC6A9	2		GO:0010857	calcium-dependent protein kinase activity	1/236	0.2569	0.485221	0.446791	CCL3	1
GO:0045840	positive regulation of mitotic nuclear division	4/232	0.00208334	0.0275312	0.0222881	TNF/IL1B/EREG/IL1A	4		GO:0000151	ubiquitin ligase complex	3/242	0.723623	0.868885	0.868885	FBXL17/RNF19B/FBXO6	3		GO:0015149	hexose transmembrane transporter activity	1/236	0.2569	0.485221	0.446791	SLC2A6	1
GO:2001239	regulation of extrinsic apoptotic signaling pathway in absence of ligand	4/232	0.00208334	0.0275312	0.0222881	MCL1/TNF/IL1B/IL1A	4		GO:0016605	PML body	1/242	0.729747	0.869773	0.869773	SIRT1	1		GO:0016849	phosphorus-oxygen lyase activity	1/236	0.2569	0.485221	0.446791	CD38	1
GO:0003085	negative regulation of systemic arterial blood pressure	3/232	0.00209351	0.0275312	0.0222881	ADRB1/SOD2/TNF	3		GO:0030880	RNA polymerase complex	1/242	0.729747	0.869773	0.869773	TAF13	1		GO:0019211	phosphatase activator activity	1/236	0.2569	0.485221	0.446791	PPP1R15A	1
GO:2000773	negative regulation of cellular senescence	3/232	0.00209351	0.0275312	0.0222881	SIRT1/YBX1/BCL6	3		GO:0005765	lysosomal membrane	4/242	0.738178	0.87104	0.87104	FNIP2/TSPAN1/DRAM1/SLC2A6	4		GO:0035035	histone acetyltransferase binding	1/236	0.2569	0.485221	0.446791	EGR1	1
GO:0045862	positive regulation of proteolysis	12/232	0.00219464	0.0287554	0.0232792	NFE2L2/SIRT1/BCL10/RNF19B/PMAIP1/RIPK2/TNF/NGFR/IL1B/TFAP4/CLDN3/NLRP3	12		GO:0098852	lytic vacuole membrane	4/242	0.738178	0.87104	0.87104	FNIP2/TSPAN1/DRAM1/SLC2A6	4		GO:0120015	sterol transfer activity	1/236	0.2569	0.485221	0.446791	APOA2	1
GO:0008631	intrinsic apoptotic signaling pathway in response to oxidative stress	4/232	0.00226474	0.0294581	0.0238481	NFE2L2/SIRT1/SOD2/MCL1	4		GO:0070382	exocytic vesicle	2/242	0.744425	0.87104	0.87104	SCAMP5/SLC6A9	2		GO:0016922	nuclear receptor binding	3/236	0.263907	0.485221	0.446791	SIRT1/NR4A1/CTBP2	3
GO:1902895	positive regulation of miRNA transcription	4/232	0.00226474	0.0294581	0.0238481	FOS/EGR1/TNF/NGFR	4		GO:0030665	clathrin-coated vesicle membrane	1/242	0.74927	0.87104	0.87104	EREG	1		GO:0020037	heme binding	3/236	0.263907	0.485221	0.446791	CYP27B1/LOC102724560/PTGS2	3
GO:0050796	regulation of insulin secretion	7/232	0.00235385	0.0305062	0.0246966	BRSK2/CHGA/CD38/SOX4/TNF/IL1B/PFKM	7		GO:0120114	Sm-like protein family complex	1/242	0.74927	0.87104	0.87104	SNRPF	1		GO:0000030	mannosyltransferase activity	1/236	0.266438	0.485221	0.446791	TMTC1	1
GO:0043123	positive regulation of I-kappaB kinase/NF-kappaB signaling	8/232	0.00237403	0.0306568	0.0248184	DDX21/SLC35B2/CARD16/BCL10/RIPK2/TNF/IL1B/IL1A	8		GO:1905368	peptidase complex	1/242	0.74927	0.87104	0.87104	PLAUR	1		GO:0005248	voltage-gated sodium channel activity	1/236	0.266438	0.485221	0.446791	SCN3B	1
GO:0070482	response to oxygen levels	11/232	0.00238683	0.0307112	0.0248625	NFE2L2/SIRT1/CARD16/EGR1/SOD2/CD38/PMAIP1/TNF/PTGS2/CLDN3/IL1A	11		GO:0031300	intrinsic component of organelle membrane	4/242	0.751929	0.87104	0.87104	SLC35B2/SLC6A9/EXT1/CHST2	4		GO:0005540	hyaluronic acid binding	1/236	0.266438	0.485221	0.446791	TNFAIP6	1
GO:0061081	positive regulation of myeloid leukocyte cytokine production involved in immune response	3/232	0.00240215	0.0307974	0.0249323	DDX21/SIRT1/BCL10	3		GO:0005776	autophagosome	1/242	0.752384	0.87104	0.87104	FTH1	1		GO:0016702	oxidoreductase activity, acting on single donors with incorporation of molecular oxygen, incorporation of two atoms of oxygen	1/236	0.266438	0.485221	0.446791	PTGS2	1
GO:0002824	positive regulation of adaptive immune response based on somatic recombination of immune receptors built from immunoglobulin superfamily domains	6/232	0.00244	0.0309499	0.0250557	NFKBIZ/NFKBID/RIPK2/TNF/IL1B/NLRP3	6		GO:0005884	actin filament	1/242	0.75546	0.871477	0.871477	FMN1	1		GO:0042974	nuclear retinoic acid receptor binding	1/236	0.266438	0.485221	0.446791	CTBP2	1
GO:0032611	interleukin-1 beta production	6/232	0.00244	0.0309499	0.0250557	CARD16/EGR1/CCL3/RIPK2/TNF/NLRP3	6		GO:0034774	secretory granule lumen	3/242	0.762733	0.876336	0.876336	SRGN/FABP5/PTX3	3		GO:0050750	low-density lipoprotein particle receptor binding	1/236	0.266438	0.485221	0.446791	DNAJA1	1
GO:0032651	regulation of interleukin-1 beta production	6/232	0.00244	0.0309499	0.0250557	CARD16/EGR1/CCL3/RIPK2/TNF/NLRP3	6		GO:0060205	cytoplasmic vesicle lumen	3/242	0.768197	0.876336	0.876336	SRGN/FABP5/PTX3	3		GO:0070412	R-SMAD binding	1/236	0.266438	0.485221	0.446791	FOS	1
GO:1901654	response to ketone	8/232	0.00253448	0.0319464	0.0258625	SIRT1/AKR1C3/FOS/PTGER4/CD38/SGK1/IGFBP7/TFAP4	8		GO:0031983	vesicle lumen	3/242	0.771783	0.876336	0.876336	SRGN/FABP5/PTX3	3		GO:0016614	oxidoreductase activity, acting on CH-OH group of donors	3/236	0.267368	0.485221	0.446791	AKR1C3/RDH5/CTBP2	3
GO:0052548	regulation of endopeptidase activity	13/232	0.00253642	0.0319464	0.0258625	SIRT1/CARD16/BCL10/PLAUR/CRIM1/NR4A1/PMAIP1/RIPK2/TNF/PTGS2/NGFR/TFAP4/NLRP3	13		GO:0031514	motile cilium	2/242	0.773213	0.876336	0.876336	SPA17/PFKM	2		GO:0019199	transmembrane receptor protein kinase activity	2/236	0.268942	0.485221	0.446791	CRIM1/MST1R	2
GO:0043154	negative regulation of cysteine-type endopeptidase activity involved in apoptotic process	5/232	0.00263276	0.0329279	0.026657	CARD16/PLAUR/NR4A1/TNF/PTGS2	5		GO:0031985	Golgi cisterna	1/242	0.775951	0.876336	0.876336	B4GALT6	1		GO:0022836	gated channel activity	6/236	0.27137	0.485221	0.446791	GABRR2/SCN3B/CHRNG/CHRFAM7A/KCNJ2/KCNMB3	6
GO:1903201	regulation of oxidative stress-induced cell death	5/232	0.00263276	0.0329279	0.026657	NFE2L2/SIRT1/SOD2/MCL1/TNF	5		GO:1990204	oxidoreductase complex	1/242	0.775951	0.876336	0.876336	RRM2	1		GO:0005112	Notch binding	1/236	0.275854	0.485221	0.446791	NOTCH4	1
GO:0045776	negative regulation of blood pressure	4/232	0.00265963	0.0331481	0.0268353	ADRB1/SOD2/TNF/GCH1	4		GO:0005874	microtubule	4/242	0.788384	0.887275	0.887275	HOOK2/BCL10/PBXIP1/CDK1	4		GO:0005227	calcium activated cation channel activity	1/236	0.275854	0.485221	0.446791	KCNMB3	1
GO:0019430	removal of superoxide radicals	3/232	0.00273751	0.0337657	0.0273353	NFE2L2/SOD2/GCH1	3		GO:0030018	Z disc	1/242	0.794732	0.890816	0.890816	SCN3B	1		GO:0015101	organic cation transmembrane transporter activity	1/236	0.275854	0.485221	0.446791	SLC6A20	1
GO:0046697	decidualization	3/232	0.00273751	0.0337657	0.0273353	CYP27B1/JUNB/PTGS2	3		GO:0030139	endocytic vesicle	3/242	0.797255	0.890816	0.890816	RABGEF1/CLEC4E/EREG	3		GO:0015145	monosaccharide transmembrane transporter activity	1/236	0.275854	0.485221	0.446791	SLC2A6	1
GO:0060353	regulation of cell adhesion molecule production	3/232	0.00273751	0.0337657	0.0273353	CXCL8/IL1B/NOTCH4	3		GO:0044306	neuron projection terminus	1/242	0.799803	0.890816	0.890816	GCH1	1		GO:0016701	oxidoreductase activity, acting on single donors with incorporation of molecular oxygen	1/236	0.275854	0.485221	0.446791	PTGS2	1
GO:0002764	immune response-regulating signaling pathway	14/232	0.00275059	0.0338105	0.0273716	RABGEF1/NINJ1/IRF1/BCL10/CD38/NFKBIZ/CLEC4E/FCGR3A/FFAR2/NFKBID/RIPK2/TNF/NFKBIA/TNFRSF21	14		GO:0042383	sarcolemma	1/242	0.804751	0.893245	0.893245	KCNJ2	1		GO:0017025	TBP-class protein binding	1/236	0.275854	0.485221	0.446791	TAF13	1
GO:0010827	regulation of glucose transmembrane transport	5/232	0.00278532	0.033969	0.0274999	NFE2L2/FABP5/RSC1A1/TNF/IL1B	5		GO:0005774	vacuolar membrane	4/242	0.80841	0.894234	0.894234	FNIP2/TSPAN1/DRAM1/SLC2A6	4		GO:0030247	polysaccharide binding	1/236	0.275854	0.485221	0.446791	PTX3	1
GO:0044344	cellular response to fibroblast growth factor stimulus	6/232	0.00279197	0.033969	0.0274999	ZFP36/EXT1/CXCL8/NR4A1/EGR3/NGFR	6		GO:0045335	phagocytic vesicle	1/242	0.821126	0.904566	0.904566	CLEC4E	1		GO:0043495	protein-membrane adaptor activity	1/236	0.275854	0.485221	0.446791	SLC9A3R2	1
GO:1904659	glucose transmembrane transport	6/232	0.00279197	0.033969	0.0274999	NFE2L2/FABP5/RSC1A1/TNF/SLC2A6/IL1B	6		GO:0031674	I band	1/242	0.823351	0.904566	0.904566	SCN3B	1		GO:0033293	monocarboxylic acid binding	2/236	0.278452	0.485221	0.446791	FABP5/AKR1C3	2
GO:0051235	maintenance of location	11/232	0.00281262	0.0341042	0.0276093	SRGN/FTH1/SIRT1/XCR1/CXCL10/FFAR2/PLIN2/CCL3/TNF/NFKBIA/IL1B	11		GO:0098687	chromosomal region	3/242	0.83306	0.912131	0.912131	H3-4/H4C13/CDK1	3		GO:0016791	phosphatase activity	5/236	0.280503	0.485221	0.446791	PLPP1/NOCT/DUSP1/DUSP2/PTP4A1	5
GO:0034599	cellular response to oxidative stress	10/232	0.00287056	0.0346105	0.0280192	NFE2L2/SIRT1/AKR1C3/FOS/SOD2/MCL1/CDK1/RHOB/TNF/GCH1	10		GO:0005814	centriole	1/242	0.840186	0.913738	0.913738	CEP55	1		GO:0008194	UDP-glycosyltransferase activity	3/236	0.281262	0.485221	0.446791	EXT1/B4GALT6/B3GNT5	3
GO:0006953	acute-phase response	4/232	0.00287373	0.0346105	0.0280192	TNF/PTGS2/IL1B/IL1A	4		GO:0072562	blood microparticle	1/242	0.840186	0.913738	0.913738	APOA2	1		GO:0005546	phosphatidylinositol-4,5-bisphosphate binding	2/236	0.283205	0.485221	0.446791	KCNJ2/SNX18	2
GO:0042594	response to starvation	8/232	0.00306722	0.036817	0.0298055	NFE2L2/BRSK2/SIRT1/ATF3/AKR1C3/ZFP36/PMAIP1/MFSD2A	8		GO:0005795	Golgi stack	1/242	0.851755	0.914905	0.914905	B4GALT6	1		GO:0001671	ATPase activator activity	1/236	0.285149	0.485221	0.446791	DNAJA1	1
GO:0002762	negative regulation of myeloid leukocyte differentiation	4/232	0.00309932	0.0368314	0.0298172	FSTL3/TNFAIP6/GPR55/CCL3	4		GO:0043204	perikaryon	1/242	0.851755	0.914905	0.914905	NGFR	1		GO:0004709	MAP kinase kinase kinase activity	1/236	0.285149	0.485221	0.446791	RIPK2	1
GO:0022602	ovulation cycle process	4/232	0.00309932	0.0368314	0.0298172	SIRT1/TNFAIP6/PTX3/EREG	4		GO:0031301	integral component of organelle membrane	3/242	0.853808	0.914905	0.914905	SLC35B2/SLC6A9/EXT1	3		GO:0004806	triglyceride lipase activity	1/236	0.285149	0.485221	0.446791	LIPN	1
GO:0042304	regulation of fatty acid biosynthetic process	4/232	0.00309932	0.0368314	0.0298172	FABP5/SIRT1/PTGS2/IL1B	4		GO:0005766	primary lysosome	1/242	0.855422	0.914905	0.914905	FABP5	1		GO:0008198	ferrous iron binding	1/236	0.285149	0.485221	0.446791	FTH1	1
GO:0009314	response to radiation	13/232	0.00321556	0.0380863	0.0308331	SIRT1/CARD16/FOS/EGR1/FBXL17/SOD2/CXCL10/EXT1/RHOB/TNF/PTGS2/RGS9BP/IL1A	13		GO:0042582	azurophil granule	1/242	0.855422	0.914905	0.914905	FABP5	1		GO:0019706	protein-cysteine S-palmitoyltransferase activity	1/236	0.285149	0.485221	0.446791	ZDHHC11B	1
GO:0002761	regulation of myeloid leukocyte differentiation	6/232	0.0033188	0.0389224	0.03151	FOS/FSTL3/TNFAIP6/GPR55/CCL3/TNF	6		GO:0005770	late endosome	2/242	0.867155	0.924393	0.924393	RHOB/VPS37D	2		GO:0019707	protein-cysteine S-acyltransferase activity	1/236	0.285149	0.485221	0.446791	ZDHHC11B	1
GO:0008645	hexose transmembrane transport	6/232	0.0033188	0.0389224	0.03151	NFE2L2/FABP5/RSC1A1/TNF/SLC2A6/IL1B	6		GO:0030135	coated vesicle	2/242	0.875992	0.92526	0.92526	SNX18/EREG	2		GO:0030507	spectrin binding	1/236	0.285149	0.485221	0.446791	PDE6G	1
GO:0045446	endothelial cell differentiation	6/232	0.0033188	0.0389224	0.03151	RAP2C/ICAM1/TNF/IL1B/NOTCH4/CLDN3	6		GO:0005819	spindle	3/242	0.876562	0.92526	0.92526	CDK1/SLC34A1/PTP4A1	3		GO:0038187	pattern recognition receptor activity	1/236	0.285149	0.485221	0.446791	CLEC4E	1
GO:0042149	cellular response to glucose starvation	4/232	0.0033367	0.0390045	0.0315764	NFE2L2/BRSK2/SIRT1/PMAIP1	4		GO:0030133	transport vesicle	3/242	0.876562	0.92526	0.92526	SCAMP5/CHGA/SLC6A9	3		GO:0015171	amino acid transmembrane transporter activity	2/236	0.292701	0.492666	0.453646	SLC6A9/SLC6A20	2
GO:0034284	response to monosaccharide	8/232	0.00346822	0.0402852	0.0326132	BRSK2/ICAM1/APOA2/EGR1/SOD2/SOX4/PTGS2/IL1A	8		GO:0031901	early endosome membrane	1/242	0.883165	0.92792	0.92792	RABGEF1	1		GO:0005242	inward rectifier potassium channel activity	1/236	0.294326	0.492666	0.453646	KCNJ2	1
GO:0034114	regulation of heterotypic cell-cell adhesion	3/232	0.00349131	0.0402852	0.0326132	TNF/IL1B/IL1RN	3		GO:0005775	vacuolar lumen	1/242	0.886058	0.92792	0.92792	FABP5	1		GO:0051119	sugar transmembrane transporter activity	1/236	0.294326	0.492666	0.453646	SLC2A6	1
GO:0071450	cellular response to oxygen radical	3/232	0.00349131	0.0402852	0.0326132	NFE2L2/SOD2/GCH1	3		GO:0030662	coated vesicle membrane	1/242	0.888881	0.92792	0.92792	EREG	1		GO:0051959	dynein light intermediate chain binding	1/236	0.294326	0.492666	0.453646	HOOK2	1
GO:0071451	cellular response to superoxide	3/232	0.00349131	0.0402852	0.0326132	NFE2L2/SOD2/GCH1	3		GO:0031252	cell leading edge	3/242	0.890574	0.92792	0.92792	ARF4/MPP2/PLEK	3		GO:0008528	G protein-coupled peptide receptor activity	3/236	0.29522	0.492666	0.453646	XCR1/CCRL2/GPR84	3
GO:0070665	positive regulation of leukocyte proliferation	7/232	0.00351868	0.0404705	0.0327632	CD38/FCGR3A/RIPK2/BCL6/IL1B/TNFSF9/IL1A	7		GO:0030017	sarcomere	1/242	0.926564	0.960899	0.960899	SCN3B	1		GO:0140375	immune receptor activity	3/236	0.29522	0.492666	0.453646	XCR1/FCGR3A/CCRL2	3
GO:0010817	regulation of hormone levels	14/232	0.00355071	0.040594	0.0328632	BRSK2/AKR1C3/CHGA/EGR1/RDH5/CD38/CYP27B1/SOX4/FFAR2/TNF/IL1B/ALDH1A2/IL1RN/PFKM	14		GO:0005882	intermediate filament	1/242	0.932747	0.960899	0.960899	KRTAP5-1	1		GO:0016209	antioxidant activity	2/236	0.297443	0.494785	0.455598	SOD2/PTGS2	2
GO:0002285	lymphocyte activation involved in immune response	8/232	0.00357455	0.040594	0.0328632	ICAM1/PTGER4/NFKBIZ/CLEC4E/NFKBID/RIPK2/BCL6/NLRP3	8		GO:0043025	neuronal cell body	3/242	0.939246	0.960899	0.960899	TNF/KCNJ2/NGFR	3		GO:0046906	tetrapyrrole binding	3/236	0.298717	0.495316	0.456087	CYP27B1/LOC102724560/PTGS2	3
GO:0009615	response to virus	12/232	0.00358223	0.040594	0.0328632	DDX21/IRF1/BATF3/CXCL10/ARMC5/EXT1/MST1R/PMAIP1/TNF/IL1B/CCL4/NLRP3	12		GO:0000775	chromosome, centromeric region	1/242	0.941432	0.960899	0.960899	H4C13	1		GO:0003953	NAD+ nucleosidase activity	1/236	0.303385	0.501455	0.46174	CD38	1
GO:0019083	viral transcription	4/232	0.00358616	0.040594	0.0328632	ZFP36/CCL3/CCL4/TFAP4	4		GO:0000228	nuclear chromosome	1/242	0.942164	0.960899	0.960899	H4C13	1		GO:0005506	iron ion binding	3/236	0.305718	0.503412	0.463541	FTH1/CYP27B1/RRM2	3
GO:0045668	negative regulation of osteoblast differentiation	4/232	0.00358616	0.040594	0.0328632	NOCT/TNFAIP6/CRIM1/TNF	4		GO:0030016	myofibril	1/242	0.942164	0.960899	0.960899	SCN3B	1		GO:0003712	transcription coregulator activity	8/236	0.306609	0.503412	0.463541	RAP2C/BTG2/TLE1/SIRT1/BCL10/PBXIP1/CTBP2/RBBP8	8
GO:0015749	monosaccharide transmembrane transport	6/232	0.0036084	0.0407168	0.0329626	NFE2L2/FABP5/RSC1A1/TNF/SLC2A6/IL1B	6		GO:0005743	mitochondrial inner membrane	3/242	0.944063	0.960899	0.960899	GCAT/SLC25A52/LETM2	3		GO:0004693	cyclin-dependent protein serine/threonine kinase activity	1/236	0.312329	0.503412	0.463541	CDK1	1
GO:0009636	response to toxic substance	9/232	0.00367713	0.0413025	0.0334367	NFE2L2/FOS/SOD2/CDK1/CCL3/TNF/PTGS2/GCH1/CCL4	9		GO:0015629	actin cytoskeleton	3/242	0.948046	0.960899	0.960899	RND1/MST1R/FMN1	3		GO:0005231	excitatory extracellular ligand-gated ion channel activity	1/236	0.312329	0.503412	0.463541	CHRNG	1
GO:0019722	calcium-mediated signaling	8/232	0.00368339	0.0413025	0.0334367	XCR1/CXCL8/CCL3/TNF/PLEK/CCRL2/CCL4/ADGRB2	8		GO:0043292	contractile fiber	1/242	0.949	0.960899	0.960899	SCN3B	1		GO:0016628	oxidoreductase activity, acting on the CH-CH group of donors, NAD or NADP as acceptor	1/236	0.312329	0.503412	0.463541	AKR1C3	1
GO:0002702	positive regulation of production of molecular mediator of immune response	6/232	0.00376004	0.0420181	0.0340161	DDX21/SIRT1/BCL10/FFAR2/IL1B/NLRP3	6		GO:0045111	intermediate filament cytoskeleton	1/242	0.959848	0.966833	0.966833	KRTAP5-1	1		GO:0043325	phosphatidylinositol-3,4-bisphosphate binding	1/236	0.312329	0.503412	0.463541	PLEK	1
GO:0009267	cellular response to starvation	7/232	0.00377071	0.0420181	0.0340161	NFE2L2/BRSK2/SIRT1/ATF3/AKR1C3/PMAIP1/MFSD2A	7		GO:0099568	cytoplasmic region	1/242	0.960847	0.966833	0.966833	CTBP2	1		GO:0051861	glycolipid binding	1/236	0.312329	0.503412	0.463541	CLEC4E	1
GO:0045765	regulation of angiogenesis	11/232	0.00384792	0.0426138	0.0344984	NFE2L2/SIRT1/NINJ1/CXCL10/HSPB6/CXCL8/RHOB/TNF/IL1B/ADGRB2/IL1A	11		GO:0098798	mitochondrial protein-containing complex	1/242	0.970327	0.97334	0.97334	TOMM40L	1		GO:0097472	cyclin-dependent protein kinase activity	1/236	0.312329	0.503412	0.463541	CDK1	1
GO:0002686	negative regulation of leukocyte migration	4/232	0.00384799	0.0426138	0.0344984	RABGEF1/PTGER4/DUSP1/TNFAIP6	4		GO:0098802	plasma membrane signaling receptor complex	1/242	0.980186	0.980186	0.980186	CHRFAM7A	1		GO:0001653	peptide receptor activity	3/236	0.316231	0.505094	0.46509	XCR1/CCRL2/GPR84	3
GO:0015833	peptide transport	9/232	0.00387635	0.0426524	0.0345296	BRSK2/CHGA/CD38/SOX4/FFAR2/TNF/IL1B/IL1RN/PFKM	9											GO:0005085	guanyl-nucleotide exchange factor activity	4/236	0.320717	0.505094	0.46509	ARF4/ADRB1/RABGEF1/RABIF	4
GO:0001783	B cell apoptotic process	3/232	0.0039111	0.0426524	0.0345296	BCL10/BCL6/TNFRSF21	3											GO:0004033	aldo-keto reductase (NADP) activity	1/236	0.321158	0.505094	0.46509	AKR1C3	1
GO:0045745	positive regulation of G protein-coupled receptor signaling pathway	3/232	0.0039111	0.0426524	0.0345296	PDE6H/CHGA/PDE6G	3											GO:0008157	protein phosphatase 1 binding	1/236	0.321158	0.505094	0.46509	PPP1R15A	1
GO:0060352	cell adhesion molecule production	3/232	0.0039111	0.0426524	0.0345296	CXCL8/IL1B/NOTCH4	3											GO:0016417	S-acyltransferase activity	1/236	0.321158	0.505094	0.46509	ZDHHC11B	1
GO:1901623	regulation of lymphocyte chemotaxis	3/232	0.0039111	0.0426524	0.0345296	CXCL10/CCL3/CCL4	3											GO:0022829	wide pore channel activity	1/236	0.321158	0.505094	0.46509	TOMM40L	1
GO:0046889	positive regulation of lipid biosynthetic process	5/232	0.00403777	0.043767	0.0354319	TNF/PTGS2/MFSD2A/IL1B/IL1A	5											GO:0071889	14-3-3 protein binding	1/236	0.321158	0.505094	0.46509	ZFP36	1
GO:2000117	negative regulation of cysteine-type endopeptidase activity	5/232	0.00403777	0.043767	0.0354319	CARD16/PLAUR/NR4A1/TNF/PTGS2	5											GO:0140142	nucleocytoplasmic carrier activity	1/236	0.321158	0.505094	0.46509	KPNA2	1
GO:0002224	toll-like receptor signaling pathway	6/232	0.00424339	0.0458568	0.0371238	NINJ1/IRF1/BCL10/RIPK2/TNF/NFKBIA	6											GO:0005178	integrin binding	3/236	0.323244	0.506839	0.466697	ICAM1/ICAM4/IL1B	3
GO:0009306	protein secretion	11/232	0.00428409	0.0461572	0.0373669	BRSK2/CHGA/ARFGAP3/CD38/SOX4/TNF/PLEK/IL1B/IL1RN/PFKM/IL1A	11											GO:0031210	phosphatidylcholine binding	1/236	0.329874	0.509538	0.469182	APOA2	1
GO:0002719	negative regulation of cytokine production involved in immune response	3/232	0.00436033	0.0464466	0.0376012	APOA2/TNF/BCL6	3											GO:0043425	bHLH transcription factor binding	1/236	0.329874	0.509538	0.469182	SIRT1	1
GO:0010460	positive regulation of heart rate	3/232	0.00436033	0.0464466	0.0376012	ADRB1/SCN3B/GCH1	3											GO:0071813	lipoprotein particle binding	1/236	0.329874	0.509538	0.469182	APOA2	1
GO:0010038	response to metal ion	11/232	0.00437587	0.0464466	0.0376012	NFE2L2/AQP9/AKR1C3/FOS/SOD2/JUNB/CDK1/PTGS2/KCNMB3/SLC34A1/IL1A	11											GO:0071814	protein-lipid complex binding	1/236	0.329874	0.509538	0.469182	APOA2	1
GO:0035592	establishment of protein localization to extracellular region	11/232	0.00437587	0.0464466	0.0376012	BRSK2/CHGA/ARFGAP3/CD38/SOX4/TNF/PLEK/IL1B/IL1RN/PFKM/IL1A	11											GO:0090482	vitamin transmembrane transporter activity	1/236	0.329874	0.509538	0.469182	SLC2A6	1
GO:1901342	regulation of vasculature development	11/232	0.00437587	0.0464466	0.0376012	NFE2L2/SIRT1/NINJ1/CXCL10/HSPB6/CXCL8/RHOB/TNF/IL1B/ADGRB2/IL1A	11											GO:0072341	modified amino acid binding	2/236	0.335155	0.513243	0.472593	LOC102724560/FOLR2	2
GO:0002688	regulation of leukocyte chemotaxis	6/232	0.00441427	0.0467155	0.0378189	CXCL10/DUSP1/CXCL8/TNFAIP6/CCL3/CCL4	6											GO:0031625	ubiquitin protein ligase binding	5/236	0.335522	0.513243	0.472593	DNAJA1/BCL10/LOC102724560/NFKBIA/NGFR	5
GO:1901216	positive regulation of neuron death	5/232	0.00445931	0.047053	0.0380921	FOS/EGR1/MCL1/CCL3/TNF	5											GO:0030515	snoRNA binding	1/236	0.338479	0.513243	0.472593	DDX21	1
GO:0070997	neuron death	11/232	0.00456414	0.0480174	0.0388729	BTG2/SIRT1/FOS/CHGA/EGR1/SOD2/MCL1/CCL3/TNF/NGFR/TNFRSF21	11											GO:0031369	translation initiation factor binding	1/236	0.338479	0.513243	0.472593	GCH1	1
GO:0002443	leukocyte mediated immunity	13/232	0.00458837	0.0481307	0.0389646	DDX21/ICAM1/RABGEF1/CHGA/TREM1/BCL10/RNF19B/FCGR3A/CCL3/TNF/BCL6/IL1B/NLRP3	13											GO:0031624	ubiquitin conjugating enzyme binding	1/236	0.338479	0.513243	0.472593	RNF19B	1
GO:0051262	protein tetramerization	5/232	0.00468142	0.0488205	0.0395231	SOD2/RRM2/TP73/KCNJ2/ALDH1A2	5											GO:0048019	receptor antagonist activity	1/236	0.338479	0.513243	0.472593	IL1RN	1
GO:1903510	mucopolysaccharide metabolic process	5/232	0.00468142	0.0488205	0.0395231	EXT1/TNFAIP6/CHST2/IL1B/NDST2	5											GO:0005216	ion channel activity	7/236	0.339195	0.513243	0.472593	RHCE/GABRR2/SCN3B/CHRNG/CHRFAM7A/KCNJ2/KCNMB3	7
GO:0010883	regulation of lipid storage	4/232	0.0047105	0.048981	0.039653	SIRT1/PLIN2/TNF/NFKBIA	4											GO:0004896	cytokine receptor activity	2/236	0.353799	0.527272	0.485512	XCR1/CCRL2	2
GO:0008544	epidermis development	11/232	0.0047588	0.0492014	0.0398314	FABP5/YBX1/AKR1C3/LIPN/CYP27B1/ZFP36/EXT1/TNF/NGFR/EREG/IL1A	11											GO:0001530	lipopolysaccharide binding	1/236	0.35536	0.527272	0.485512	NINJ1	1
GO:0034976	response to endoplasmic reticulum stress	9/232	0.0047592	0.0492014	0.0398314	NFE2L2/BRSK2/SIRT1/ATF3/SCAMP5/PPP1R15A/CXCL8/PMAIP1/FBXO6	9											GO:0015020	glucuronosyltransferase activity	1/236	0.35536	0.527272	0.485512	EXT1	1
GO:0000303	response to superoxide	3/232	0.00483957	0.049888	0.0403873	NFE2L2/SOD2/GCH1	3											GO:0016831	carboxy-lyase activity	1/236	0.35536	0.527272	0.485512	AZIN1	1
GO:0010332	response to gamma radiation	4/232	0.0050246	0.0514985	0.041691	EGR1/SOD2/CXCL10/IL1A	4											GO:0030332	cyclin binding	1/236	0.35536	0.527272	0.485512	CDK1	1
GO:0043331	response to dsRNA	4/232	0.0050246	0.0514985	0.041691	DDX21/PMAIP1/RIPK2/NFKBIA	4											GO:0140677	molecular function activator activity	1/236	0.35536	0.527272	0.485512	DNAJA1	1
GO:0071692	protein localization to extracellular region	11/232	0.00516787	0.0528157	0.0427574	BRSK2/CHGA/ARFGAP3/CD38/SOX4/TNF/PLEK/IL1B/IL1RN/PFKM/IL1A	11											GO:0019207	kinase regulator activity	4/236	0.355579	0.527272	0.485512	CCNL1/BCL10/CXCL10/SOCS3	4
GO:0032612	interleukin-1 production	6/232	0.00534578	0.0537493	0.0435132	CARD16/EGR1/CCL3/RIPK2/TNF/NLRP3	6											GO:0000175	3'-5'-exoribonuclease activity	1/236	0.363639	0.536162	0.493697	NOCT	1
GO:0032652	regulation of interleukin-1 production	6/232	0.00534578	0.0537493	0.0435132	CARD16/EGR1/CCL3/RIPK2/TNF/NLRP3	6											GO:0042887	amide transmembrane transporter activity	1/236	0.363639	0.536162	0.493697	AQP9	1
GO:0000305	response to oxygen radical	3/232	0.00534939	0.0537493	0.0435132	NFE2L2/SOD2/GCH1	3											GO:0008201	heparin binding	3/236	0.365261	0.537027	0.494494	CXCL10/COL13A1/CXCL8	3
GO:0006656	phosphatidylcholine biosynthetic process	3/232	0.00534939	0.0537493	0.0435132	FABP5/APOA2/MFSD2A	3											GO:0004722	protein serine/threonine phosphatase activity	2/236	0.367662	0.539024	0.496333	DUSP1/DUSP2	2
GO:0010575	positive regulation of vascular endothelial growth factor production	3/232	0.00534939	0.0537493	0.0435132	PTGS2/IL1B/IL1A	3											GO:0015291	secondary active transmembrane transporter activity	4/236	0.370121	0.539024	0.496333	SLC6A9/MFSD2A/SLC34A1/SLC6A20	4
GO:0019674	NAD metabolic process	3/232	0.00534939	0.0537493	0.0435132	QPRT/CD38/PFKM	3											GO:0000217	DNA secondary structure binding	1/236	0.371813	0.539024	0.496333	RBBP8	1
GO:0002440	production of molecular mediator of immune response	10/232	0.00554555	0.0555643	0.0449825	DDX21/SIRT1/APOA2/TREM1/BCL10/FFAR2/TNF/BCL6/IL1B/NLRP3	10											GO:0015248	sterol transporter activity	1/236	0.371813	0.539024	0.496333	APOA2	1
GO:0019217	regulation of fatty acid metabolic process	5/232	0.00564884	0.0564411	0.0456923	FABP5/SIRT1/PTGS2/MFSD2A/IL1B	5											GO:0016814	hydrolase activity, acting on carbon-nitrogen (but not peptide) bonds, in cyclic amidines	1/236	0.371813	0.539024	0.496333	GCH1	1
GO:0002822	regulation of adaptive immune response based on somatic recombination of immune receptors built from immunoglobulin superfamily domains	7/232	0.00575815	0.0573729	0.0464467	NFKBIZ/NFKBID/RIPK2/TNF/BCL6/IL1B/NLRP3	7											GO:0005201	extracellular matrix structural constituent	3/236	0.379191	0.544396	0.501279	COL13A1/IGFBP7/CILP	3
GO:0070498	interleukin-1-mediated signaling pathway	3/232	0.00589029	0.0585266	0.0473807	EGR1/IL1B/IL1RN	3											GO:0004520	endodeoxyribonuclease activity	1/236	0.379881	0.544396	0.501279	RBBP8	1
GO:0051353	positive regulation of oxidoreductase activity	4/232	0.00605037	0.0592936	0.0480016	CYP27B1/TNF/GCH1/IL1B	4											GO:0016409	palmitoyltransferase activity	1/236	0.379881	0.544396	0.501279	ZDHHC11B	1
GO:0051785	positive regulation of nuclear division	4/232	0.00605037	0.0592936	0.0480016	TNF/IL1B/EREG/IL1A	4											GO:0061630	ubiquitin protein ligase activity	5/236	0.381217	0.544396	0.501279	RABGEF1/RNF25/RNF19B/NEURL2/FBXO6	5
GO:0071384	cellular response to corticosteroid stimulus	4/232	0.00605037	0.0592936	0.0480016	AKR1C3/ZFP36/SGK1/TFAP4	4											GO:0004497	monooxygenase activity	2/236	0.381409	0.544396	0.501279	AKR1C3/CYP27B1	2
GO:1902893	regulation of miRNA transcription	4/232	0.00605037	0.0592936	0.0480016	FOS/EGR1/TNF/NGFR	4											GO:0031406	carboxylic acid binding	3/236	0.382664	0.544396	0.501279	FABP5/AKR1C3/FOLR2	3
GO:2000351	regulation of endothelial cell apoptotic process	4/232	0.00605037	0.0592936	0.0480016	NFE2L2/ICAM1/AKR1C3/TNF	4											GO:0044389	ubiquitin-like protein ligase binding	5/236	0.383758	0.544396	0.501279	DNAJA1/BCL10/LOC102724560/NFKBIA/NGFR	5
GO:1901655	cellular response to ketone	5/232	0.00618192	0.0602527	0.048778	SIRT1/AKR1C3/PTGER4/SGK1/TFAP4	5											GO:0004857	enzyme inhibitor activity	6/236	0.383909	0.544396	0.501279	CARD16/PDE6H/APOA2/SOCS3/CRIM1/PDE6G	6
GO:1904035	regulation of epithelial cell apoptotic process	5/232	0.00618192	0.0602527	0.048778	NFE2L2/ICAM1/AKR1C3/ZFP36/TNF	5											GO:0016896	exoribonuclease activity, producing 5'-phosphomonoesters	1/236	0.387847	0.54699	0.503668	NOCT	1
GO:0015849	organic acid transport	10/232	0.00631464	0.0609748	0.0493627	FABP5/AQP9/SLC6A9/PLIN2/TNF/MFSD2A/FOLR2/SLC6A20/IL1B/IL1A	10											GO:0044390	ubiquitin-like protein conjugating enzyme binding	1/236	0.387847	0.54699	0.503668	RNF19B	1
GO:0002138	retinoic acid biosynthetic process	2/232	0.00639238	0.0609748	0.0493627	AKR1C3/ALDH1A2	2											GO:0050997	quaternary ammonium group binding	1/236	0.39571	0.556187	0.512136	APOA2	1
GO:0019062	virion attachment to host cell	2/232	0.00639238	0.0609748	0.0493627	ICAM1/NECTIN1	2											GO:0004721	phosphoprotein phosphatase activity	3/236	0.396511	0.556187	0.512136	DUSP1/DUSP2/PTP4A1	3
GO:0030647	aminoglycoside antibiotic metabolic process	2/232	0.00639238	0.0609748	0.0493627	AKR1C3/SLC34A1	2											GO:1902936	phosphatidylinositol bisphosphate binding	2/236	0.399539	0.558923	0.514656	KCNJ2/SNX18	2
GO:0035747	natural killer cell chemotaxis	2/232	0.00639238	0.0609748	0.0493627	CCL3/CCL4	2											GO:0003925	G protein activity	1/236	0.403473	0.561401	0.516937	RAP2C	1
GO:0042368	vitamin D biosynthetic process	2/232	0.00639238	0.0609748	0.0493627	CYP27B1/TNF	2											GO:0004532	exoribonuclease activity	1/236	0.403473	0.561401	0.516937	NOCT	1
GO:1902237	positive regulation of endoplasmic reticulum stress-induced intrinsic apoptotic signaling pathway	2/232	0.00639238	0.0609748	0.0493627	SIRT1/PMAIP1	2											GO:0022853	active ion transmembrane transporter activity	4/236	0.410675	0.5675	0.522553	SLC6A9/MFSD2A/SLC34A1/SLC6A20	4
GO:2000121	regulation of removal of superoxide radicals	2/232	0.00639238	0.0609748	0.0493627	NFE2L2/GCH1	2											GO:0030020	extracellular matrix structural constituent conferring tensile strength	1/236	0.411137	0.5675	0.522553	COL13A1	1
GO:0061614	miRNA transcription	4/232	0.00642098	0.0610847	0.0494516	FOS/EGR1/TNF/NGFR	4											GO:0035254	glutamate receptor binding	1/236	0.411137	0.5675	0.522553	SLC9A3R2	1
GO:0048384	retinoic acid receptor signaling pathway	3/232	0.00646276	0.0611568	0.04951	AKR1C3/CTBP2/ALDH1A2	3											GO:0061659	ubiquitin-like protein ligase activity	5/236	0.414201	0.570212	0.525051	RABGEF1/RNF25/RNF19B/NEURL2/FBXO6	5
GO:2000515	negative regulation of CD4-positive, alpha-beta T cell activation	3/232	0.00646276	0.0611568	0.04951	LGALS9C/LGALS9B/BCL6	3											GO:0019208	phosphatase regulator activity	2/236	0.417418	0.573121	0.527729	PPP1R15A/ZEB2	2
GO:0007346	regulation of mitotic cell cycle	13/232	0.00661913	0.0624713	0.0505741	BTG2/SIRT1/DUSP1/CDK1/RRM2/TP73/TNF/BCL6/RPRM/IL1B/EREG/TFAP4/IL1A	13											GO:0001046	core promoter sequence-specific DNA binding	1/236	0.418702	0.573368	0.527957	FOS	1
GO:0042391	regulation of membrane potential	12/232	0.00672979	0.0633486	0.0512844	ADRB1/SOD2/GABRR2/MPP2/SCN3B/CHRNG/PMAIP1/TNF/CHRFAM7A/KCNJ2/KCNMB3/SLC34A1	12											GO:0005246	calcium channel regulator activity	1/236	0.426171	0.579012	0.533154	SGK1	1
GO:0030865	cortical cytoskeleton organization	4/232	0.00680635	0.0635674	0.0514615	RND1/RHOB/TNF/PLEK	4											GO:0030547	signaling receptor inhibitor activity	1/236	0.426171	0.579012	0.533154	IL1RN	1
GO:0034113	heterotypic cell-cell adhesion	4/232	0.00680635	0.0635674	0.0514615	NINJ1/TNF/IL1B/IL1RN	4											GO:0048156	tau protein binding	1/236	0.426171	0.579012	0.533154	BRSK2	1
GO:0050994	regulation of lipid catabolic process	4/232	0.00680635	0.0635674	0.0514615	APOA2/TNF/MFSD2A/IL1B	4											GO:0001784	phosphotyrosine residue binding	1/236	0.433544	0.585962	0.539553	SOCS3	1
GO:0043270	positive regulation of ion transport	9/232	0.00698832	0.0647943	0.0524547	SLC6A9/CXCL10/SCN3B/CCL3/KCNJ2/SLC34A1/IL1B/CCL4/IL1A	9											GO:0022839	ion gated channel activity	1/236	0.433544	0.585962	0.539553	KCNMB3	1
GO:0008202	steroid metabolic process	10/232	0.00701694	0.0647943	0.0524547	SIRT1/APOA2/AKR1C3/EGR1/RDH5/CYP27B1/ARMC5/TNF/IGFBP7/IL1A	10											GO:0099094	ligand-gated cation channel activity	2/236	0.435026	0.586437	0.539991	CHRNG/KCNJ2	2
GO:0071214	cellular response to abiotic stimulus	10/232	0.00701694	0.0647943	0.0524547	SIRT1/CARD16/PTGER4/EGR1/IRF1/BCL10/RHOB/KCNJ2/PTGS2/IL1B	10											GO:0004715	non-membrane spanning protein tyrosine kinase activity	1/236	0.440823	0.592713	0.545769	RIPK2	1
GO:0104004	cellular response to environmental stimulus	10/232	0.00701694	0.0647943	0.0524547	SIRT1/CARD16/PTGER4/EGR1/IRF1/BCL10/RHOB/KCNJ2/PTGS2/IL1B	10											GO:1901681	sulfur compound binding	4/236	0.44785	0.599269	0.551807	CXCL10/COL13A1/LOC102724560/CXCL8	4
GO:0032642	regulation of chemokine production	5/232	0.0070464	0.0647943	0.0524547	EGR1/FFAR2/RIPK2/TNF/IL1B	5											GO:0005272	sodium channel activity	1/236	0.448009	0.599269	0.551807	SCN3B	1
GO:2001237	negative regulation of extrinsic apoptotic signaling pathway	5/232	0.0070464	0.0647943	0.0524547	ICAM1/MCL1/TNF/IL1B/IL1A	5											GO:0005261	cation channel activity	5/236	0.45441	0.606269	0.558252	RHCE/SCN3B/CHRNG/KCNJ2/KCNMB3	5
GO:0036473	cell death in response to oxidative stress	5/232	0.00735241	0.0674348	0.0545924	NFE2L2/SIRT1/SOD2/MCL1/TNF	5											GO:0016829	lyase activity	3/236	0.457613	0.608977	0.560746	AZIN1/CD38/LOC102724560	3
GO:0000288	nuclear-transcribed mRNA catabolic process, deadenylation-dependent decay	4/232	0.00762234	0.0681097	0.0551388	BTG2/YBX1/NOCT/ZFP36	4											GO:0005267	potassium channel activity	2/236	0.460891	0.61021	0.561881	KCNJ2/KCNMB3	2
GO:0010573	vascular endothelial growth factor production	4/232	0.00762234	0.0681097	0.0551388	TNF/PTGS2/IL1B/IL1A	4											GO:0051082	unfolded protein binding	2/236	0.460891	0.61021	0.561881	DNAJA1/HSPB6	2
GO:0070059	intrinsic apoptotic signaling pathway in response to endoplasmic reticulum stress	4/232	0.00762234	0.0681097	0.0551388	BRSK2/SIRT1/PPP1R15A/PMAIP1	4											GO:0005504	fatty acid binding	1/236	0.469019	0.616255	0.567447	FABP5	1
GO:0015908	fatty acid transport	5/232	0.00766756	0.0681097	0.0551388	FABP5/PLIN2/MFSD2A/IL1B/IL1A	5											GO:0070888	E-box binding	1/236	0.469019	0.616255	0.567447	TFAP4	1
GO:0001893	maternal placenta development	3/232	0.00770415	0.0681097	0.0551388	CYP27B1/JUNB/PTGS2	3											GO:0120013	lipid transfer activity	1/236	0.469019	0.616255	0.567447	APOA2	1
GO:0045940	positive regulation of steroid metabolic process	3/232	0.00770415	0.0681097	0.0551388	APOA2/TNF/IL1A	3											GO:0015485	cholesterol binding	1/236	0.475844	0.618955	0.569933	APOA2	1
GO:0048566	embryonic digestive tract development	3/232	0.00770415	0.0681097	0.0551388	CXCL8/TNF/ALDH1A2	3											GO:0016538	cyclin-dependent protein serine/threonine kinase regulator activity	1/236	0.475844	0.618955	0.569933	CCNL1	1
GO:0050901	leukocyte tethering or rolling	3/232	0.00770415	0.0681097	0.0551388	EXT1/TNF/CHST2	3											GO:0016799	hydrolase activity, hydrolyzing N-glycosyl compounds	1/236	0.475844	0.618955	0.569933	CD38	1
GO:0051930	regulation of sensory perception of pain	3/232	0.00770415	0.0681097	0.0551388	FABP5/CCL3/IL1A	3											GO:0016830	carbon-carbon lyase activity	1/236	0.475844	0.618955	0.569933	AZIN1	1
GO:0051931	regulation of sensory perception	3/232	0.00770415	0.0681097	0.0551388	FABP5/CCL3/IL1A	3											GO:0042826	histone deacetylase binding	2/236	0.481912	0.624588	0.57512	KPNA2/TFAP4	2
GO:0016102	diterpenoid biosynthetic process	2/232	0.00774969	0.0681097	0.0551388	AKR1C3/ALDH1A2	2											GO:0008227	G protein-coupled amine receptor activity	1/236	0.482581	0.624588	0.57512	ADRB1	1
GO:0030210	heparin biosynthetic process	2/232	0.00774969	0.0681097	0.0551388	EXT1/NDST2	2											GO:0004601	peroxidase activity	1/236	0.489232	0.628494	0.578717	PTGS2	1
GO:0031642	negative regulation of myelination	2/232	0.00774969	0.0681097	0.0551388	TNF/TNFRSF21	2											GO:1901618	organic hydroxy compound transmembrane transporter activity	1/236	0.489232	0.628494	0.578717	AQP9	1
GO:0032351	negative regulation of hormone metabolic process	2/232	0.00774969	0.0681097	0.0551388	AKR1C3/CYP27B1	2											GO:1901682	sulfur compound transmembrane transporter activity	1/236	0.489232	0.628494	0.578717	SLC35B2	1
GO:0045628	regulation of T-helper 2 cell differentiation	2/232	0.00774969	0.0681097	0.0551388	BCL6/NLRP3	2											GO:0017069	snRNA binding	1/236	0.495799	0.635175	0.584868	DDX21	1
GO:0046643	regulation of gamma-delta T cell activation	2/232	0.00774969	0.0681097	0.0551388	SOX4/EGR3	2											GO:0019887	protein kinase regulator activity	3/236	0.49688	0.635175	0.584868	CCNL1/CXCL10/SOCS3	3
GO:0046689	response to mercury ion	2/232	0.00774969	0.0681097	0.0551388	AQP9/SLC34A1	2											GO:0016298	lipase activity	2/236	0.498363	0.635504	0.585172	LIPN/SMPD2	2
GO:0002768	immune response-regulating cell surface receptor signaling pathway	10/232	0.00777838	0.0681943	0.0552072	RABGEF1/BCL10/CD38/NFKBIZ/CLEC4E/FCGR3A/FFAR2/NFKBID/RIPK2/TNFRSF21	10											GO:0008408	3'-5' exonuclease activity	1/236	0.502281	0.638931	0.588327	NOCT	1
GO:0019080	viral gene expression	5/232	0.007992	0.0697253	0.0564467	ST6GALNAC2/ZFP36/CCL3/CCL4/TFAP4	5											GO:0005080	protein kinase C binding	1/236	0.50868	0.643914	0.592916	PLEK	1
GO:1990823	response to leukemia inhibitory factor	5/232	0.007992	0.0697253	0.0564467	ICAM1/SIRT1/SOCS3/EXT1/CTBP2	5											GO:0045309	protein phosphorylated amino acid binding	1/236	0.50868	0.643914	0.592916	SOCS3	1
GO:0009620	response to fungus	4/232	0.00805342	0.0700902	0.0567421	CHGA/BCL10/CLEC4E/PTX3	4											GO:0004869	cysteine-type endopeptidase inhibitor activity	1/236	0.514997	0.648746	0.597365	CARD16	1
GO:0046883	regulation of hormone secretion	8/232	0.00811329	0.0704399	0.0570252	BRSK2/CHGA/CD38/SOX4/FFAR2/TNF/IL1B/PFKM	8											GO:0016684	oxidoreductase activity, acting on peroxide as acceptor	1/236	0.514997	0.648746	0.597365	PTGS2	1
GO:0007565	female pregnancy	7/232	0.00820802	0.0710898	0.0575513	FOS/CD38/CYP27B1/JUNB/PTGS2/IGFBP7/IL1B	7											GO:0004536	deoxyribonuclease activity	1/236	0.521233	0.65343	0.601678	RBBP8	1
GO:0051702	biological process involved in interaction with symbiont	5/232	0.00832586	0.0719362	0.0582365	TREM1/PTX3/CCL3/CCL4/TFAP4	5											GO:0016655	oxidoreductase activity, acting on NAD(P)H, quinone or similar compound as acceptor	1/236	0.521233	0.65343	0.601678	AKR1C3	1
GO:0046879	hormone secretion	9/232	0.00836668	0.0720032	0.0582908	BRSK2/CHGA/CD38/SOX4/FFAR2/TNF/IL1B/IL1RN/PFKM	9											GO:0008028	monocarboxylic acid transmembrane transporter activity	1/236	0.533467	0.663956	0.61137	MFSD2A	1
GO:0050850	positive regulation of calcium-mediated signaling	3/232	0.00837387	0.0720032	0.0582908	CCL3/TNF/CCL4	3											GO:0016627	oxidoreductase activity, acting on the CH-CH group of donors	1/236	0.533467	0.663956	0.61137	AKR1C3	1
GO:0010212	response to ionizing radiation	6/232	0.00843337	0.0721678	0.058424	SIRT1/EGR1/SOD2/CXCL10/RHOB/IL1A	6											GO:0016796	exonuclease activity, active with either ribo- or deoxyribonucleic acids and producing 5'-phosphomonoesters	1/236	0.533467	0.663956	0.61137	NOCT	1
GO:0045598	regulation of fat cell differentiation	6/232	0.00843337	0.0721678	0.058424	SIRT1/SOD2/NOCT/ZFP36/TNF/PTGS2	6											GO:0032934	sterol binding	1/236	0.539467	0.669817	0.616767	APOA2	1
GO:0072577	endothelial cell apoptotic process	4/232	0.0085002	0.0725661	0.0587465	NFE2L2/ICAM1/AKR1C3/TNF	4											GO:0043177	organic acid binding	2/236	0.541847	0.671166	0.618009	FABP5/FOLR2	2
GO:0062014	negative regulation of small molecule metabolic process	5/232	0.00866926	0.0738332	0.0597723	SIRT1/AKR1C3/CYP27B1/PLEK/MFSD2A	5											GO:0005507	copper ion binding	1/236	0.54539	0.673946	0.620569	IL1A	1
GO:0071456	cellular response to hypoxia	6/232	0.00871451	0.0740423	0.0599415	NFE2L2/SIRT1/CARD16/EGR1/PMAIP1/PTGS2	6											GO:0016798	hydrolase activity, acting on glycosyl bonds	2/236	0.553246	0.682031	0.628013	CD38/LCTL	2
GO:0051223	regulation of protein transport	13/232	0.00873962	0.0740797	0.0599718	BRSK2/DNAJA1/CHGA/RSC1A1/CD38/SOX4/CDK1/TMEM30B/TNF/PTGS2/IL1B/PFKM/IL1A	13											GO:0043621	protein self-association	1/236	0.557009	0.685042	0.630786	BCL10	1
GO:0045786	negative regulation of cell cycle	11/232	0.00886859	0.0749951	0.0607129	BTG2/SIRT1/DUSP1/CDK1/NR4A1/RHOB/TNF/PTGS2/FBXO6/BCL6/TFAP4	11											GO:0016836	hydro-lyase activity	1/236	0.562707	0.688786	0.634233	LOC102724560	1
GO:0071677	positive regulation of mononuclear cell migration	4/232	0.00896289	0.0756138	0.0612138	CXCL10/CCL3/TNF/CCL4	4											GO:0098631	cell adhesion mediator activity	1/236	0.562707	0.688786	0.634233	NINJ1	1
GO:0033280	response to vitamin D	3/232	0.00907678	0.0760366	0.0615561	CXCL10/CYP27B1/PTGS2	3											GO:0030145	manganese ion binding	1/236	0.568333	0.694035	0.639066	SOD2	1
GO:0035633	maintenance of blood-brain barrier	3/232	0.00907678	0.0760366	0.0615561	PTGS2/MFSD2A/CLDN3	3											GO:0052689	carboxylic ester hydrolase activity	2/236	0.571799	0.696628	0.641454	LIPN/TNFAIP6	2
GO:1905898	positive regulation of response to endoplasmic reticulum stress	3/232	0.00907678	0.0760366	0.0615561	NFE2L2/SIRT1/PMAIP1	3											GO:0019843	rRNA binding	1/236	0.573886	0.697533	0.642288	DDX21	1
GO:0035739	CD4-positive, alpha-beta T cell proliferation	2/232	0.00922445	0.0767346	0.0621211	LGALS9C/LGALS9B	2											GO:0097110	scaffold protein binding	1/236	0.579368	0.702551	0.646909	TREM1	1
GO:0044650	adhesion of symbiont to host cell	2/232	0.00922445	0.0767346	0.0621211	ICAM1/NECTIN1	2											GO:0003684	damaged DNA binding	1/236	0.58478	0.707461	0.651429	RBBP8	1
GO:2000561	regulation of CD4-positive, alpha-beta T cell proliferation	2/232	0.00922445	0.0767346	0.0621211	LGALS9C/LGALS9B	2											GO:0033218	amide binding	5/236	0.589398	0.710209	0.653959	TOMM40L/KPNA2/NFKBIA/NGFR/FOLR2	5
GO:0044403	biological process involved in symbiotic interaction	9/232	0.00932755	0.0774122	0.0626696	ICAM1/NECTIN1/TREM1/CDK1/CXCL8/PTX3/CCL3/CCL4/TFAP4	9											GO:0015079	potassium ion transmembrane transporter activity	2/236	0.589788	0.710209	0.653959	KCNJ2/KCNMB3	2
GO:0051851	modulation by host of symbiont process	4/232	0.00944172	0.0781784	0.0632899	PTX3/CCL3/CCL4/TFAP4	4											GO:0042277	peptide binding	4/236	0.59433	0.712006	0.655615	TOMM40L/KPNA2/NFKBIA/NGFR	4
GO:0010876	lipid localization	12/232	0.00966765	0.0798641	0.0646547	FABP5/SIRT1/AQP9/APOA2/FFAR2/PLIN2/TMEM30B/TNF/NFKBIA/MFSD2A/IL1B/IL1A	12											GO:0004860	protein kinase inhibitor activity	1/236	0.595396	0.712006	0.655615	SOCS3	1
GO:0002027	regulation of heart rate	5/232	0.00975804	0.0804252	0.0651088	ADRB1/SCN3B/TNF/KCNJ2/GCH1	5											GO:0043022	ribosome binding	1/236	0.595396	0.712006	0.655615	LETM2	1
GO:0032350	regulation of hormone metabolic process	3/232	0.00981318	0.0805086	0.0651764	AKR1C3/EGR1/CYP27B1	3											GO:0048029	monosaccharide binding	1/236	0.600603	0.716581	0.659827	PFKM	1
GO:0043516	regulation of DNA damage response, signal transduction by p53 class mediator	3/232	0.00981318	0.0805086	0.0651764	SIRT1/SOX4/PMAIP1	3											GO:0070063	RNA polymerase binding	1/236	0.610816	0.725432	0.667977	ZFP36	1
GO:2000377	regulation of reactive oxygen species metabolic process	6/232	0.00990649	0.0810881	0.0656455	NFE2L2/ARF4/AKR1C3/SOD2/TNF/GCH1	6											GO:0140104	molecular carrier activity	1/236	0.610816	0.725432	0.667977	KPNA2	1
GO:0051341	regulation of oxidoreductase activity	5/232	0.0101409	0.0827404	0.0669832	CYP27B1/TNF/GCH1/IL1B/IL1A	5											GO:0005254	chloride channel activity	1/236	0.615825	0.728049	0.670386	GABRR2	1
GO:0009914	hormone transport	9/232	0.0101546	0.0827404	0.0669832	BRSK2/CHGA/CD38/SOX4/FFAR2/TNF/IL1B/IL1RN/PFKM	9											GO:0019210	kinase inhibitor activity	1/236	0.615825	0.728049	0.670386	SOCS3	1
GO:0001649	osteoblast differentiation	8/232	0.0103201	0.0838973	0.0679198	DDX21/NOCT/JUNB/TNFAIP6/CRIM1/NR1I3/CCL3/TNF	8											GO:0003725	double-stranded RNA binding	1/236	0.62077	0.732226	0.674233	DDX21	1
GO:0023061	signal release	12/232	0.0104957	0.0851321	0.0689194	BRSK2/CHGA/CD38/SOX4/FFAR2/NR4A1/CTBP2/TNF/IL1B/IL1RN/PFKM/IL1A	12											GO:0003724	RNA helicase activity	1/236	0.63047	0.741982	0.683216	DDX21	1
GO:0033209	tumor necrosis factor-mediated signaling pathway	5/232	0.010534	0.085138	0.0689242	CARD16/EXT1/TNF/CARD14/NFKBIA	5											GO:0046332	SMAD binding	1/236	0.635227	0.745889	0.686814	FOS	1
GO:0044272	sulfur compound biosynthetic process	6/232	0.0105441	0.085138	0.0689242	NFE2L2/SLC35B2/LOC102724560/EXT1/CHST2/NDST2	6											GO:0008186	ATP-dependent activity, acting on RNA	1/236	0.639923	0.746337	0.687226	DDX21	1
GO:2000403	positive regulation of lymphocyte migration	3/232	0.0105834	0.0851987	0.0689733	CXCL10/CCL3/CCL4	3											GO:0016835	carbon-oxygen lyase activity	1/236	0.639923	0.746337	0.687226	LOC102724560	1
GO:0051222	positive regulation of protein transport	9/232	0.0108103	0.0851987	0.0689733	CD38/SOX4/CDK1/TMEM30B/TNF/PTGS2/IL1B/PFKM/IL1A	9											GO:0038024	cargo receptor activity	1/236	0.639923	0.746337	0.687226	FOLR2	1
GO:0002524	hypersensitivity	2/232	0.0108136	0.0851987	0.0689733	FCGR3A/EXT1	2											GO:0004527	exonuclease activity	1/236	0.644559	0.750058	0.690653	NOCT	1
GO:0010623	programmed cell death involved in cell development	2/232	0.0108136	0.0851987	0.0689733	IL1B/IL1A	2											GO:0004674	protein serine/threonine kinase activity	5/236	0.648669	0.752011	0.692451	BRSK2/SGK1/CDK1/CCL3/RIPK2	5
GO:0015816	glycine transport	2/232	0.0108136	0.0851987	0.0689733	SLC6A9/SLC6A20	2											GO:0001540	amyloid-beta binding	1/236	0.649135	0.752011	0.692451	NGFR	1
GO:0042362	fat-soluble vitamin biosynthetic process	2/232	0.0108136	0.0851987	0.0689733	CYP27B1/TNF	2											GO:0051117	ATPase binding	1/236	0.653653	0.755078	0.695275	BRSK2	1
GO:0042492	gamma-delta T cell differentiation	2/232	0.0108136	0.0851987	0.0689733	SOX4/EGR3	2											GO:0004842	ubiquitin-protein transferase activity	5/236	0.654692	0.755078	0.695275	RABGEF1/RNF25/RNF19B/NEURL2/FBXO6	5
GO:0046642	negative regulation of alpha-beta T cell proliferation	2/232	0.0108136	0.0851987	0.0689733	LGALS9C/LGALS9B	2											GO:1901981	phosphatidylinositol phosphate binding	2/236	0.659186	0.758576	0.698496	KCNJ2/SNX18	2
GO:0060213	positive regulation of nuclear-transcribed mRNA poly(A) tail shortening	2/232	0.0108136	0.0851987	0.0689733	BTG2/ZFP36	2											GO:0008013	beta-catenin binding	1/236	0.671151	0.770636	0.709601	SLC9A3R2	1
GO:0061418	regulation of transcription from RNA polymerase II promoter in response to hypoxia	2/232	0.0108136	0.0851987	0.0689733	NFE2L2/EGR1	2											GO:0004866	endopeptidase inhibitor activity	2/236	0.674262	0.771683	0.710565	CARD16/CRIM1	2
GO:0061744	motor behavior	2/232	0.0108136	0.0851987	0.0689733	EXT1/MFSD2A	2											GO:0005253	anion channel activity	1/236	0.675387	0.771683	0.710565	GABRR2	1
GO:0030336	negative regulation of cell migration	10/232	0.0110585	0.0865803	0.0700917	NFE2L2/RAP2C/RABGEF1/PTGER4/DUSP1/TNFAIP6/RHOB/TNF/NGFR/CLDN3	10											GO:0016651	oxidoreductase activity, acting on NAD(P)H	1/236	0.679568	0.771683	0.710565	AKR1C3	1
GO:0042593	glucose homeostasis	8/232	0.0110616	0.0865803	0.0700917	BRSK2/FABP5/ICAM1/SIRT1/SOX4/FFAR2/NGFR/PFKM	8											GO:0051219	phosphoprotein binding	1/236	0.679568	0.771683	0.710565	SOCS3	1
GO:0051259	protein complex oligomerization	8/232	0.0110616	0.0865803	0.0700917	NINJ1/SOD2/MPP2/BCL10/RRM2/TP73/KCNJ2/ALDH1A2	8											GO:0004712	protein serine/threonine/tyrosine kinase activity	5/236	0.680029	0.771683	0.710565	BRSK2/SGK1/CDK1/MST1R/RIPK2	5
GO:0036294	cellular response to decreased oxygen levels	6/232	0.0112103	0.0875526	0.070879	NFE2L2/SIRT1/CARD16/EGR1/PMAIP1/PTGS2	6											GO:0106310	protein serine kinase activity	4/236	0.680985	0.771683	0.710565	BRSK2/SGK1/CDK1/RIPK2	4
GO:0033500	carbohydrate homeostasis	8/232	0.0113173	0.088004	0.0712444	BRSK2/FABP5/ICAM1/SIRT1/SOX4/FFAR2/NGFR/PFKM	8											GO:0043178	alcohol binding	1/236	0.683695	0.773067	0.711839	APOA2	1
GO:0051403	stress-activated MAPK cascade	8/232	0.0113173	0.088004	0.0712444	DNAJA1/PTGER4/ZFP36/DUSP1/RIPK2/TNF/IL1B/IL1A	8											GO:0005249	voltage-gated potassium channel activity	1/236	0.691792	0.780522	0.718704	KCNJ2	1
GO:0002701	negative regulation of production of molecular mediator of immune response	3/232	0.0113877	0.0883595	0.0715321	APOA2/TNF/BCL6	3											GO:0030414	peptidase inhibitor activity	2/236	0.694456	0.781828	0.719906	CARD16/CRIM1	2
GO:0043588	skin development	9/232	0.0114974	0.0890174	0.0720648	AKR1C3/LIPN/CYP27B1/ZFP36/EXT1/TNF/NGFR/EREG/IL1A	9											GO:0019888	protein phosphatase regulator activity	1/236	0.699682	0.784309	0.722191	PPP1R15A	1
GO:0050766	positive regulation of phagocytosis	4/232	0.0115225	0.0890195	0.0720664	APOA2/PTX3/TNF/IL1B	4											GO:0051213	dioxygenase activity	1/236	0.699682	0.784309	0.722191	PTGS2	1
GO:0045834	positive regulation of lipid metabolic process	6/232	0.0119057	0.0917816	0.0743026	APOA2/TNF/PTGS2/MFSD2A/IL1B/IL1A	6											GO:0019787	ubiquitin-like protein transferase activity	5/236	0.702297	0.785254	0.723061	RABGEF1/RNF25/RNF19B/NEURL2/FBXO6	5
GO:0022408	negative regulation of cell-cell adhesion	7/232	0.0119505	0.0919288	0.0744217	IRF1/LGALS9C/LGALS9B/BCL6/NOTCH4/TNFRSF21/IL1RN	7											GO:0004553	hydrolase activity, hydrolyzing O-glycosyl compounds	1/236	0.703551	0.785254	0.723061	LCTL	1
GO:0030330	DNA damage response, signal transduction by p53 class mediator	4/232	0.0120851	0.0927644	0.0750982	SIRT1/SOX4/PMAIP1/TFAP4	4											GO:0019902	phosphatase binding	2/236	0.710935	0.790327	0.727732	SLC9A3R2/PPP1R15A	2
GO:0007088	regulation of mitotic nuclear division	5/232	0.0122105	0.0932482	0.0754898	DUSP1/TNF/IL1B/EREG/IL1A	5											GO:0043130	ubiquitin binding	1/236	0.711142	0.790327	0.727732	RNF19B	1
GO:0002691	regulation of cellular extravasation	3/232	0.0122263	0.0932482	0.0754898	ICAM1/PTGER4/CHST2	3											GO:0061135	endopeptidase regulator activity	2/236	0.713609	0.791374	0.728696	CARD16/CRIM1	2
GO:0042401	cellular biogenic amine biosynthetic process	3/232	0.0122263	0.0932482	0.0754898	AZIN1/SAT1/GCH1	3											GO:0004867	serine-type endopeptidase inhibitor activity	1/236	0.718539	0.795142	0.732166	CRIM1	1
GO:0002903	negative regulation of B cell apoptotic process	2/232	0.0125141	0.0942376	0.0762908	BCL10/BCL6	2											GO:0015108	chloride transmembrane transporter activity	1/236	0.722166	0.797456	0.734296	GABRR2	1
GO:0006596	polyamine biosynthetic process	2/232	0.0125141	0.0942376	0.0762908	AZIN1/SAT1	2											GO:0005496	steroid binding	1/236	0.725747	0.799708	0.736371	APOA2	1
GO:0032306	regulation of prostaglandin secretion	2/232	0.0125141	0.0942376	0.0762908	IL1B/IL1A	2											GO:0005516	calmodulin binding	2/236	0.729219	0.801219	0.737762	SPA17/NGFR	2
GO:0032308	positive regulation of prostaglandin secretion	2/232	0.0125141	0.0942376	0.0762908	IL1B/IL1A	2											GO:0005244	voltage-gated ion channel activity	2/236	0.731749	0.801219	0.737762	SCN3B/KCNJ2	2
GO:1902043	positive regulation of extrinsic apoptotic signaling pathway via death domain receptors	2/232	0.0125141	0.0942376	0.0762908	ATF3/PMAIP1	2											GO:0022832	voltage-gated channel activity	2/236	0.731749	0.801219	0.737762	SCN3B/KCNJ2	2
GO:2000318	positive regulation of T-helper 17 type immune response	2/232	0.0125141	0.0942376	0.0762908	NFKBIZ/NFKBID	2											GO:0051020	GTPase binding	3/236	0.738577	0.806	0.742164	RABGEF1/YBX1/NGFR	3
GO:0007519	skeletal muscle tissue development	6/232	0.012631	0.094577	0.0765656	BTG2/ATF3/FOS/EGR1/NR4A1/HLF	6											GO:0004518	nuclease activity	2/236	0.739222	0.806	0.742164	NOCT/RBBP8	2
GO:1905952	regulation of lipid localization	6/232	0.012631	0.094577	0.0765656	APOA2/PLIN2/TNF/NFKBIA/IL1B/IL1A	6											GO:0031490	chromatin DNA binding	1/236	0.742973	0.808392	0.744367	BCL6	1
GO:0042058	regulation of epidermal growth factor receptor signaling pathway	4/232	0.0126649	0.094577	0.0765656	PDE6H/PLAUR/PDE6G/EREG	4											GO:0004620	phospholipase activity	1/236	0.746287	0.808607	0.744565	SMPD2	1
GO:0150076	neuroinflammatory response	4/232	0.0126649	0.094577	0.0765656	CCL3/TNF/PTGS2/IL1B	4											GO:0004843	cysteine-type deubiquitinase activity	1/236	0.746287	0.808607	0.744565	OTUD1	1
GO:0009309	amine biosynthetic process	3/232	0.0130994	0.097415	0.0788631	AZIN1/SAT1/GCH1	3											GO:0030695	GTPase regulator activity	5/236	0.753199	0.812703	0.748336	ARF4/ADRB1/RABGEF1/ARFGAP3/RABIF	5
GO:0034331	cell junction maintenance	3/232	0.0130994	0.097415	0.0788631	CBLN3/CTBP2/CLDN3	3											GO:0060589	nucleoside-triphosphatase regulator activity	5/236	0.753199	0.812703	0.748336	ARF4/ADRB1/RABGEF1/ARFGAP3/RABIF	5
GO:0002064	epithelial cell development	7/232	0.0132154	0.0977852	0.0791628	RAP2C/ICAM1/TNF/IL1B/NOTCH4/CLDN3/IL1A	7											GO:0019209	kinase activator activity	1/236	0.759122	0.817395	0.752656	BCL10	1
GO:0031098	stress-activated protein kinase signaling cascade	8/232	0.0132312	0.0977852	0.0791628	DNAJA1/PTGER4/ZFP36/DUSP1/RIPK2/TNF/IL1B/IL1A	8											GO:0008168	methyltransferase activity	2/236	0.762861	0.819431	0.754531	FAM86B2/METTL27	2
GO:0050708	regulation of protein secretion	8/232	0.0132312	0.0977852	0.0791628	BRSK2/CHGA/CD38/SOX4/TNF/IL1B/PFKM/IL1A	8											GO:0022804	active transmembrane transporter activity	4/236	0.76417	0.819431	0.754531	SLC6A9/MFSD2A/SLC34A1/SLC6A20	4
GO:0030856	regulation of epithelial cell differentiation	6/232	0.0133868	0.0987312	0.0799286	CYP27B1/ZFP36/TNF/IL1B/NOTCH4/IL1A	6											GO:0101005	deubiquitinase activity	1/236	0.768322	0.822184	0.757066	OTUD1	1
GO:0007162	negative regulation of cell adhesion	9/232	0.0137553	0.10124	0.0819597	IRF1/LGALS9C/RND1/LGALS9B/DUSP1/BCL6/NOTCH4/TNFRSF21/IL1RN	9											GO:0032182	ubiquitin-like protein binding	1/236	0.777172	0.828297	0.762695	RNF19B	1
GO:0002437	inflammatory response to antigenic stimulus	4/232	0.0138773	0.101551	0.0822111	FCGR3A/EXT1/TNF/IL1RN	4											GO:0004540	ribonuclease activity	1/236	0.780047	0.828297	0.762695	NOCT	1
GO:0050848	regulation of calcium-mediated signaling	4/232	0.0138773	0.101551	0.0822111	CCL3/TNF/PLEK/CCL4	4											GO:0003730	mRNA 3'-UTR binding	2/236	0.780419	0.828297	0.762695	CPSF1/ZFP36	2
GO:0044703	multi-organism reproductive process	7/232	0.0138826	0.101551	0.0822111	FOS/CD38/CYP27B1/JUNB/PTGS2/IGFBP7/IL1B	7											GO:0140097	catalytic activity, acting on DNA	2/236	0.780419	0.828297	0.762695	TOP1MT/RBBP8	2
GO:0046688	response to copper ion	3/232	0.0140073	0.102253	0.08278	NFE2L2/CDK1/IL1A	3											GO:0005549	odorant binding	1/236	0.785686	0.831567	0.765707	OR2C1	1
GO:0033559	unsaturated fatty acid metabolic process	5/232	0.0140594	0.102425	0.0829189	FABP5/SIRT1/AKR1C3/PTGS2/IL1B	5											GO:0016741	transferase activity, transferring one-carbon groups	2/236	0.786704	0.831567	0.765707	FAM86B2/METTL27	2
GO:0030202	heparin metabolic process	2/232	0.014323	0.102466	0.0829525	EXT1/NDST2	2											GO:0061134	peptidase regulator activity	2/236	0.796831	0.839604	0.773107	CARD16/CRIM1	2
GO:0032725	positive regulation of granulocyte macrophage colony-stimulating factor production	2/232	0.014323	0.102466	0.0829525	IL1B/IL17D	2											GO:0004519	endonuclease activity	1/236	0.799161	0.839604	0.773107	RBBP8	1
GO:0034116	positive regulation of heterotypic cell-cell adhesion	2/232	0.014323	0.102466	0.0829525	TNF/IL1B	2											GO:0019783	ubiquitin-like protein peptidase activity	1/236	0.799161	0.839604	0.773107	OTUD1	1
GO:0035358	regulation of peroxisome proliferator activated receptor signaling pathway	2/232	0.014323	0.102466	0.0829525	FABP5/SIRT1	2											GO:0017124	SH3 domain binding	1/236	0.801753	0.840626	0.774047	FMN1	1
GO:0044406	adhesion of symbiont to host	2/232	0.014323	0.102466	0.0829525	ICAM1/NECTIN1	2											GO:0044325	transmembrane transporter binding	1/236	0.806837	0.844251	0.777386	SCN3B	1
GO:0045064	T-helper 2 cell differentiation	2/232	0.014323	0.102466	0.0829525	BCL6/NLRP3	2											GO:0022843	voltage-gated cation channel activity	1/236	0.845133	0.882543	0.812645	KCNJ2	1
GO:0060211	regulation of nuclear-transcribed mRNA poly(A) tail shortening	2/232	0.014323	0.102466	0.0829525	BTG2/ZFP36	2											GO:0019903	protein phosphatase binding	1/236	0.852983	0.888953	0.818547	PPP1R15A	1
GO:0060354	negative regulation of cell adhesion molecule production	2/232	0.014323	0.102466	0.0829525	CXCL8/NOTCH4	2											GO:0043021	ribonucleoprotein complex binding	1/236	0.856759	0.890288	0.819776	LETM2	1
GO:0110156	methylguanosine-cap decapping	2/232	0.014323	0.102466	0.0829525	NOCT/ZFP36	2											GO:0015103	inorganic anion transmembrane transporter activity	1/236	0.85861	0.890288	0.819776	GABRR2	1
GO:0006024	glycosaminoglycan biosynthetic process	4/232	0.0145101	0.103056	0.0834302	EXT1/CHST2/IL1B/NDST2	4											GO:0031267	small GTPase binding	2/236	0.859411	0.890288	0.819776	RABGEF1/NGFR	2
GO:0015711	organic anion transport	10/232	0.0145172	0.103056	0.0834302	SLC35B2/AQP9/SLC6A9/TNF/SLC2A6/MFSD2A/FOLR2/SLC6A20/IL1B/IL1A	10											GO:0004386	helicase activity	1/236	0.86578	0.891781	0.821151	DDX21	1
GO:2000146	negative regulation of cell motility	10/232	0.0145172	0.103056	0.0834302	NFE2L2/RAP2C/RABGEF1/PTGER4/DUSP1/TNFAIP6/RHOB/TNF/NGFR/CLDN3	10											GO:0016853	isomerase activity	1/236	0.86578	0.891781	0.821151	TOP1MT	1
GO:0019751	polyol metabolic process	5/232	0.0145495	0.103056	0.0834302	PLPP1/CYP27B1/PLEK/GCH1/SLC34A1	5											GO:0008017	microtubule binding	2/236	0.866371	0.891781	0.821151	HOOK2/FMN1	2
GO:0071675	regulation of mononuclear cell migration	5/232	0.0145495	0.103056	0.0834302	CXCL10/DUSP1/CCL3/TNF/CCL4	5											GO:0035091	phosphatidylinositol binding	2/236	0.867725	0.891781	0.821151	KCNJ2/SNX18	2
GO:0035966	response to topologically incorrect protein	6/232	0.014579	0.103062	0.0834344	NFE2L2/DNAJA1/KLHL15/ATF3/PPP1R15A/FBXO6	6											GO:0008083	growth factor activity	1/236	0.877467	0.900011	0.828729	EREG	1
GO:1904951	positive regulation of establishment of protein localization	9/232	0.014858	0.104827	0.0848634	CD38/SOX4/CDK1/TMEM30B/TNF/PTGS2/IL1B/PFKM/IL1A	9											GO:0008234	cysteine-type peptidase activity	1/236	0.900514	0.921828	0.848818	OTUD1	1
GO:0034142	toll-like receptor 4 signaling pathway	3/232	0.0149501	0.104856	0.0848869	NINJ1/RIPK2/NFKBIA	3											GO:0016887	ATP hydrolysis activity	2/236	0.922973	0.942959	0.868276	DDX21/SWSAP1	2
GO:0046636	negative regulation of alpha-beta T cell activation	3/232	0.0149501	0.104856	0.0848869	LGALS9C/LGALS9B/BCL6	3											GO:0005543	phospholipid binding	3/236	0.940833	0.959317	0.883338	APOA2/KCNJ2/SNX18	3
GO:0051602	response to electrical stimulus	3/232	0.0149501	0.104856	0.0848869	BTG2/SOD2/NR4A1	3											GO:0000287	magnesium ion binding	1/236	0.94396	0.960618	0.884536	BRSK2	1
GO:0032609	interferon-gamma production	5/232	0.0150508	0.10515	0.0851252	LGALS9C/LGALS9B/RIPK2/TNF/IL1B	5											GO:0015631	tubulin binding	2/236	0.955499	0.970458	0.893596	HOOK2/FMN1	2
GO:0032649	regulation of interferon-gamma production	5/232	0.0150508	0.10515	0.0851252	LGALS9C/LGALS9B/RIPK2/TNF/IL1B	5											GO:0140098	catalytic activity, acting on RNA	2/236	0.960975	0.972376	0.895363	DDX21/NOCT	2
GO:1904019	epithelial cell apoptotic process	5/232	0.0155637	0.108521	0.087854	NFE2L2/ICAM1/AKR1C3/ZFP36/TNF	5											GO:0042393	histone binding	1/236	0.961135	0.972376	0.895363	SIRT1	1
GO:1903522	regulation of blood circulation	8/232	0.0156975	0.109241	0.0884368	ADRB1/CHGA/CD38/SCN3B/TNF/KCNJ2/PTGS2/GCH1	8											GO:0005096	GTPase activator activity	1/236	0.971612	0.981064	0.903362	ARFGAP3	1
GO:0003009	skeletal muscle contraction	3/232	0.0159279	0.110202	0.0892145	NR4A1/TNF/KCNJ2	3											GO:0004984	olfactory receptor activity	2/236	0.975499	0.983076	0.905215	OR2B11/OR2C1	2
GO:0006775	fat-soluble vitamin metabolic process	3/232	0.0159279	0.110202	0.0892145	CYP27B1/TNF/ALDH1A2	3											GO:0030674	protein-macromolecule adaptor activity	1/236	0.981092	0.986796	0.908641	SLC9A3R2	1
GO:0051150	regulation of smooth muscle cell differentiation	3/232	0.0159279	0.110202	0.0892145	SIRT1/SOD2/EREG	3											GO:0045296	cadherin binding	1/236	0.986909	0.990727	0.91226	SLC9A3R2	1
GO:1901214	regulation of neuron death	9/232	0.0160247	0.11042	0.0893913	BTG2/SIRT1/FOS/CHGA/EGR1/SOD2/MCL1/CCL3/TNF	9											GO:0060090	molecular adaptor activity	1/236	0.992853	0.99477	0.915983	SLC9A3R2	1
GO:0042180	cellular ketone metabolic process	7/232	0.0160291	0.11042	0.0893913	FABP5/SIRT1/AKR1C3/EGR1/PTGS2/MFSD2A/IL1B	7											GO:0003779	actin binding	1/236	0.996762	0.996762	0.917818	FMN1	1
GO:0014819	regulation of skeletal muscle contraction	2/232	0.0162373	0.11042	0.0893913	NR4A1/KCNJ2	2
GO:0042448	progesterone metabolic process	2/232	0.0162373	0.11042	0.0893913	AKR1C3/EGR1	2
GO:0048385	regulation of retinoic acid receptor signaling pathway	2/232	0.0162373	0.11042	0.0893913	AKR1C3/CTBP2	2
GO:0050872	white fat cell differentiation	2/232	0.0162373	0.11042	0.0893913	SIRT1/CTBP2	2
GO:0051044	positive regulation of membrane protein ectodomain proteolysis	2/232	0.0162373	0.11042	0.0893913	TNF/IL1B	2
GO:0070431	nucleotide-binding oligomerization domain containing 2 signaling pathway	2/232	0.0162373	0.11042	0.0893913	RIPK2/NFKBIA	2
GO:1902931	negative regulation of alcohol biosynthetic process	2/232	0.0162373	0.11042	0.0893913	CYP27B1/PLEK	2
GO:0048145	regulation of fibroblast proliferation	4/232	0.0165171	0.111685	0.0904158	FTH1/SOD2/NGFR/EREG	4
GO:0061844	antimicrobial humoral immune response mediated by antimicrobial peptide	4/232	0.0165171	0.111685	0.0904158	CXCL10/CXCL8/CXCL3/CXCL2	4
GO:1901184	regulation of ERBB signaling pathway	4/232	0.0165171	0.111685	0.0904158	PDE6H/PLAUR/PDE6G/EREG	4
GO:0030203	glycosaminoglycan metabolic process	5/232	0.016624	0.112196	0.0908295	EXT1/TNFAIP6/CHST2/IL1B/NDST2	5
GO:0051271	negative regulation of cellular component movement	10/232	0.0166641	0.112255	0.0908771	NFE2L2/RAP2C/RABGEF1/PTGER4/DUSP1/TNFAIP6/RHOB/TNF/NGFR/CLDN3	10
GO:0044706	multi-multicellular organism process	7/232	0.0167942	0.112919	0.0914142	FOS/CD38/CYP27B1/JUNB/PTGS2/IGFBP7/IL1B	7
GO:0014009	glial cell proliferation	3/232	0.0169409	0.113527	0.091907	SOX4/TNF/IL1B	3
GO:0002460	adaptive immune response based on somatic recombination of immune receptors built from immunoglobulin superfamily domains	10/232	0.0169482	0.113527	0.091907	ICAM1/BCL10/NFKBIZ/FCGR3A/NFKBID/RIPK2/TNF/BCL6/IL1B/NLRP3	10
GO:0006690	icosanoid metabolic process	5/232	0.0171718	0.114527	0.0927161	FABP5/SIRT1/AKR1C3/PTGS2/IL1B	5
GO:0071453	cellular response to oxygen levels	6/232	0.0171815	0.114527	0.0927161	NFE2L2/SIRT1/CARD16/EGR1/PMAIP1/PTGS2	6
GO:0006023	aminoglycan biosynthetic process	4/232	0.0172227	0.114527	0.0927161	EXT1/CHST2/IL1B/NDST2	4
GO:0006959	humoral immune response	9/232	0.0172575	0.114527	0.0927161	TREM1/CXCL10/CD83/CXCL8/TNF/CXCL3/IL1B/TNFRSF21/CXCL2	9
GO:0019058	viral life cycle	9/232	0.0172575	0.114527	0.0927161	ICAM1/KPNA2/NECTIN1/CDK1/CXCL8/CTBP2/PTX3/TNF/VPS37D	9
GO:0051091	positive regulation of DNA-binding transcription factor activity	8/232	0.0173987	0.115251	0.093302	CARD16/RNF25/BCL10/RIPK2/TNF/CARD14/IL1B/NLRP3	8
GO:0030216	keratinocyte differentiation	6/232	0.0176443	0.116184	0.0940579	AKR1C3/LIPN/CYP27B1/ZFP36/EREG/IL1A	6
GO:0060538	skeletal muscle organ development	6/232	0.0176443	0.116184	0.0940579	BTG2/ATF3/FOS/EGR1/NR4A1/HLF	6
GO:0071901	negative regulation of protein serine/threonine kinase activity	5/232	0.0177313	0.116184	0.0940579	DNAJA1/SIRT1/DUSP1/IL1B/TFAP4	5
GO:0048144	fibroblast proliferation	4/232	0.017947	0.116184	0.0940579	FTH1/SOD2/NGFR/EREG	4
GO:0051180	vitamin transport	3/232	0.0179892	0.116184	0.0940579	SLC35F3/SLC2A6/FOLR2	3
GO:0089718	amino acid import across plasma membrane	3/232	0.0179892	0.116184	0.0940579	SLC6A9/TNF/SLC6A20	3
GO:1902622	regulation of neutrophil migration	3/232	0.0179892	0.116184	0.0940579	CXCL8/TNFAIP6/IL1A	3
GO:1904646	cellular response to amyloid-beta	3/232	0.0179892	0.116184	0.0940579	ICAM1/TNF/NGFR	3
GO:0010566	regulation of ketone biosynthetic process	2/232	0.0182543	0.116184	0.0940579	AKR1C3/EGR1	2
GO:0016114	terpenoid biosynthetic process	2/232	0.0182543	0.116184	0.0940579	AKR1C3/ALDH1A2	2
GO:0032310	prostaglandin secretion	2/232	0.0182543	0.116184	0.0940579	IL1B/IL1A	2
GO:0032604	granulocyte macrophage colony-stimulating factor production	2/232	0.0182543	0.116184	0.0940579	IL1B/IL17D	2
GO:0032645	regulation of granulocyte macrophage colony-stimulating factor production	2/232	0.0182543	0.116184	0.0940579	IL1B/IL17D	2
GO:0033189	response to vitamin A	2/232	0.0182543	0.116184	0.0940579	SLC34A1/ALDH1A2	2
GO:0033623	regulation of integrin activation	2/232	0.0182543	0.116184	0.0940579	PTGER4/PLEK	2
GO:0055119	relaxation of cardiac muscle	2/232	0.0182543	0.116184	0.0940579	CHGA/KCNJ2	2
GO:0060252	positive regulation of glial cell proliferation	2/232	0.0182543	0.116184	0.0940579	TNF/IL1B	2
GO:1900034	regulation of cellular response to heat	2/232	0.0182543	0.116184	0.0940579	SIRT1/IER5	2
GO:1901550	regulation of endothelial cell development	2/232	0.0182543	0.116184	0.0940579	TNF/IL1B	2
GO:1903140	regulation of establishment of endothelial barrier	2/232	0.0182543	0.116184	0.0940579	TNF/IL1B	2
GO:2000811	negative regulation of anoikis	2/232	0.0182543	0.116184	0.0940579	TLE1/MCL1	2
GO:2001267	regulation of cysteine-type endopeptidase activity involved in apoptotic signaling pathway	2/232	0.0182543	0.116184	0.0940579	PLAUR/TFAP4	2
GO:0097237	cellular response to toxic substance	5/232	0.0183029	0.116287	0.0941408	NFE2L2/SOD2/TNF/PTGS2/GCH1	5
GO:1905897	regulation of response to endoplasmic reticulum stress	4/232	0.0186899	0.118535	0.095961	NFE2L2/SIRT1/PPP1R15A/PMAIP1	4
GO:0010001	glial cell differentiation	7/232	0.0188194	0.119145	0.0964546	SOX4/CDK1/B4GALT6/TP73/TNF/IL1B/TNFRSF21	7
GO:0072331	signal transduction by p53 class mediator	6/232	0.0190841	0.120607	0.0976387	SIRT1/SOX4/SGK1/TP73/PMAIP1/TFAP4	6
GO:0050868	negative regulation of T cell activation	5/232	0.0194821	0.122906	0.0994992	IRF1/LGALS9C/LGALS9B/BCL6/TNFRSF21	5
GO:0009895	negative regulation of catabolic process	9/232	0.0195795	0.123302	0.0998205	AZIN1/APOA2/YBX1/NOCT/MCL1/ZFP36/TNF/MFSD2A/IL1B	9
GO:0036230	granulocyte activation	3/232	0.020192	0.125633	0.101707	CXCL8/CCL3/TNF	3
GO:0043618	regulation of transcription from RNA polymerase II promoter in response to stress	3/232	0.020192	0.125633	0.101707	NFE2L2/ATF3/EGR1	3
GO:0045601	regulation of endothelial cell differentiation	3/232	0.020192	0.125633	0.101707	TNF/IL1B/NOTCH4	3
GO:1905953	negative regulation of lipid localization	3/232	0.020192	0.125633	0.101707	APOA2/TNF/NFKBIA	3
GO:0002827	positive regulation of T-helper 1 type immune response	2/232	0.0203711	0.125633	0.101707	RIPK2/IL1B	2
GO:0003159	morphogenesis of an endothelium	2/232	0.0203711	0.125633	0.101707	CXCL10/RHOB	2
GO:0006595	polyamine metabolic process	2/232	0.0203711	0.125633	0.101707	AZIN1/SAT1	2
GO:0015693	magnesium ion transport	2/232	0.0203711	0.125633	0.101707	SLC41A2/KCNJ2	2
GO:0036499	PERK-mediated unfolded protein response	2/232	0.0203711	0.125633	0.101707	NFE2L2/PPP1R15A	2
GO:0061154	endothelial tube morphogenesis	2/232	0.0203711	0.125633	0.101707	CXCL10/RHOB	2
GO:0110154	RNA decapping	2/232	0.0203711	0.125633	0.101707	NOCT/ZFP36	2
GO:2000319	regulation of T-helper 17 cell differentiation	2/232	0.0203711	0.125633	0.101707	NFKBIZ/NFKBID	2
GO:0050852	T cell receptor signaling pathway	5/232	0.0207102	0.127505	0.103223	BCL10/NFKBIZ/NFKBID/RIPK2/TNFRSF21	5
GO:0008625	extrinsic apoptotic signaling pathway via death domain receptors	4/232	0.021032	0.129264	0.104647	ICAM1/ATF3/PMAIP1/TNF	4
GO:0042770	signal transduction in response to DNA damage	6/232	0.0211258	0.129618	0.104933	SIRT1/SOX4/CDK1/PMAIP1/FBXO6/TFAP4	6
GO:0042542	response to hydrogen peroxide	5/232	0.0213427	0.130724	0.105829	NFE2L2/SIRT1/SOD2/CDK1/RHOB	5
GO:0007254	JNK cascade	6/232	0.0216585	0.132206	0.107028	DNAJA1/PTGER4/RIPK2/TNF/IL1B/IL1A	6
GO:0043534	blood vessel endothelial cell migration	6/232	0.0216585	0.132206	0.107028	NFE2L2/SIRT1/NR4A1/TNF/PTGS2/EGR3	6
GO:0043330	response to exogenous dsRNA	3/232	0.0225366	0.135547	0.109734	DDX21/RIPK2/NFKBIA	3
GO:0050873	brown fat cell differentiation	3/232	0.0225366	0.135547	0.109734	ADRB1/SIRT1/PTGS2	3
GO:1903793	positive regulation of anion transport	3/232	0.0225366	0.135547	0.109734	SLC34A1/IL1B/IL1A	3
GO:2000772	regulation of cellular senescence	3/232	0.0225366	0.135547	0.109734	SIRT1/YBX1/BCL6	3
GO:0015732	prostaglandin transport	2/232	0.0225849	0.135547	0.109734	IL1B/IL1A	2
GO:0031645	negative regulation of nervous system process	2/232	0.0225849	0.135547	0.109734	TNF/TNFRSF21	2
GO:0035743	CD4-positive, alpha-beta T cell cytokine production	2/232	0.0225849	0.135547	0.109734	IL1B/NLRP3	2
GO:0042574	retinal metabolic process	2/232	0.0225849	0.135547	0.109734	AKR1C3/ALDH1A2	2
GO:0051152	positive regulation of smooth muscle cell differentiation	2/232	0.0225849	0.135547	0.109734	SIRT1/SOD2	2
GO:0051797	regulation of hair follicle development	2/232	0.0225849	0.135547	0.109734	TNF/NGFR	2
GO:0010232	vascular transport	4/232	0.0226891	0.135717	0.109871	FABP5/SLC6A9/MFSD2A/SLC6A20	4
GO:0150104	transport across blood-brain barrier	4/232	0.0226891	0.135717	0.109871	FABP5/SLC6A9/MFSD2A/SLC6A20	4
GO:1903829	positive regulation of protein localization	11/232	0.0230724	0.137779	0.11154	CD38/SOX4/CDK1/TMEM30B/TNFAIP6/TNF/PTGS2/NGFR/IL1B/PFKM/IL1A	11
GO:0007517	muscle organ development	9/232	0.0232785	0.138538	0.112155	BTG2/SIRT1/ATF3/FOS/EGR1/CXCL10/NR4A1/EGR3/HLF	9
GO:0001936	regulation of endothelial cell proliferation	6/232	0.0233108	0.138538	0.112155	SIRT1/NR4A1/TNF/EGR3/NGFR/ALDH1A2	6
GO:0006022	aminoglycan metabolic process	5/232	0.0233156	0.138538	0.112155	EXT1/TNFAIP6/CHST2/IL1B/NDST2	5
GO:1902041	regulation of extrinsic apoptotic signaling pathway via death domain receptors	3/232	0.0237621	0.140957	0.114113	ICAM1/ATF3/PMAIP1	3
GO:0031331	positive regulation of cellular catabolic process	11/232	0.0240853	0.142638	0.115474	NFE2L2/BTG2/SIRT1/YBX1/NOCT/RNF19B/ZFP36/RIPK2/TNF/SNX18/IL1B	11
GO:0044070	regulation of anion transport	4/232	0.0244235	0.143849	0.116455	TNF/SLC34A1/IL1B/IL1A	4
GO:0051781	positive regulation of cell division	4/232	0.0244235	0.143849	0.116455	YBX1/IL1B/EREG/IL1A	4
GO:0072593	reactive oxygen species metabolic process	7/232	0.024875	0.143849	0.116455	NFE2L2/ARF4/AKR1C3/SOD2/PMAIP1/TNF/GCH1	7
GO:0009110	vitamin biosynthetic process	2/232	0.0248932	0.143849	0.116455	CYP27B1/TNF	2
GO:0010288	response to lead ion	2/232	0.0248932	0.143849	0.116455	PTGS2/SLC34A1	2
GO:0032495	response to muramyl dipeptide	2/232	0.0248932	0.143849	0.116455	RIPK2/NFKBIA	2
GO:0035902	response to immobilization stress	2/232	0.0248932	0.143849	0.116455	FOS/SOD2	2
GO:0042359	vitamin D metabolic process	2/232	0.0248932	0.143849	0.116455	CYP27B1/TNF	2
GO:0046629	gamma-delta T cell activation	2/232	0.0248932	0.143849	0.116455	SOX4/EGR3	2
GO:0061484	hematopoietic stem cell homeostasis	2/232	0.0248932	0.143849	0.116455	SOX4/EXT1	2
GO:0070293	renal absorption	2/232	0.0248932	0.143849	0.116455	AKR1C3/SGK1	2
GO:0071379	cellular response to prostaglandin stimulus	2/232	0.0248932	0.143849	0.116455	AKR1C3/PTGER4	2
GO:0140131	positive regulation of lymphocyte chemotaxis	2/232	0.0248932	0.143849	0.116455	CCL3/CCL4	2
GO:1901679	nucleotide transmembrane transport	2/232	0.0248932	0.143849	0.116455	SLC35B2/SLC25A52	2
GO:1903209	positive regulation of oxidative stress-induced cell death	2/232	0.0248932	0.143849	0.116455	MCL1/TNF	2
GO:0042572	retinol metabolic process	3/232	0.0250231	0.144367	0.116874	AKR1C3/RDH5/ALDH1A2	3
GO:0051090	regulation of DNA-binding transcription factor activity	11/232	0.0251304	0.144753	0.117186	SIRT1/CARD16/RNF25/BCL10/SGK1/RIPK2/TNF/CARD14/NFKBIA/IL1B/NLRP3	11
GO:0061157	mRNA destabilization	4/232	0.02532	0.145377	0.117691	BTG2/YBX1/NOCT/ZFP36	4
GO:0070301	cellular response to hydrogen peroxide	4/232	0.02532	0.145377	0.117691	NFE2L2/SIRT1/CDK1/RHOB	4
GO:0050728	negative regulation of inflammatory response	6/232	0.0256428	0.146863	0.118894	RABGEF1/PTGER4/ZFP36/SOCS3/TNFAIP6/NLRP3	6
GO:0040013	negative regulation of locomotion	10/232	0.0256611	0.146863	0.118894	NFE2L2/RAP2C/RABGEF1/PTGER4/DUSP1/TNFAIP6/RHOB/TNF/NGFR/CLDN3	10
GO:0090101	negative regulation of transmembrane receptor protein serine/threonine kinase signaling pathway	5/232	0.0261242	0.149275	0.120847	SIRT1/FSTL3/TNFAIP6/CRIM1/CILP	5
GO:0097306	cellular response to alcohol	4/232	0.0262361	0.149676	0.121171	AKR1C3/PTGER4/SOD2/SGK1	4
GO:0043525	positive regulation of neuron apoptotic process	3/232	0.0263195	0.149912	0.121363	MCL1/CCL3/TNF	3
GO:0002902	regulation of B cell apoptotic process	2/232	0.0272931	0.153744	0.124465	BCL10/BCL6	2
GO:0030502	negative regulation of bone mineralization	2/232	0.0272931	0.153744	0.124465	SRGN/CCL3	2
GO:0032305	positive regulation of icosanoid secretion	2/232	0.0272931	0.153744	0.124465	IL1B/IL1A	2
GO:0061760	antifungal innate immune response	2/232	0.0272931	0.153744	0.124465	BCL10/CLEC4E	2
GO:0070262	peptidyl-serine dephosphorylation	2/232	0.0272931	0.153744	0.124465	PPP1R15A/DUSP1	2
GO:0071498	cellular response to fluid shear stress	2/232	0.0272931	0.153744	0.124465	NFE2L2/PTGS2	2
GO:0099558	maintenance of synapse structure	2/232	0.0272931	0.153744	0.124465	CBLN3/CTBP2	2
GO:0002703	regulation of leukocyte mediated immunity	7/232	0.0275239	0.154787	0.125309	DDX21/ICAM1/RABGEF1/TNF/BCL6/IL1B/NLRP3	7
GO:0043090	amino acid import	3/232	0.0276514	0.154787	0.125309	SLC6A9/TNF/SLC6A20	3
GO:0043620	regulation of DNA-templated transcription in response to stress	3/232	0.0276514	0.154787	0.125309	NFE2L2/ATF3/EGR1	3
GO:0050832	defense response to fungus	3/232	0.0276514	0.154787	0.125309	CHGA/BCL10/CLEC4E	3
GO:0008277	regulation of G protein-coupled receptor signaling pathway	5/232	0.0283668	0.158296	0.12815	PDE6H/CHGA/CXCL8/PLEK/PDE6G	5
GO:0031644	regulation of nervous system process	5/232	0.0283668	0.158296	0.12815	FABP5/CCL3/TNF/TNFRSF21/IL1A	5
GO:0042063	gliogenesis	8/232	0.0284292	0.158397	0.128232	SOX4/CDK1/B4GALT6/TP73/CCL3/TNF/IL1B/TNFRSF21	8
GO:0051260	protein homooligomerization	6/232	0.0287699	0.159717	0.1293	NINJ1/SOD2/MPP2/BCL10/KCNJ2/ALDH1A2	6
GO:0043434	response to peptide hormone	10/232	0.0288941	0.159717	0.1293	NFE2L2/BTG2/SIRT1/EGR1/SOCS3/NR4A1/PTGS2/SLC34A1/IL1B/EREG	10
GO:0061900	glial cell activation	3/232	0.0290185	0.159717	0.1293	CCL3/TNF/IL1B	3
GO:1903202	negative regulation of oxidative stress-induced cell death	3/232	0.0290185	0.159717	0.1293	NFE2L2/SIRT1/SOD2	3
GO:0002690	positive regulation of leukocyte chemotaxis	4/232	0.0291028	0.159717	0.1293	CXCL10/CXCL8/CCL3/CCL4	4
GO:0050779	RNA destabilization	4/232	0.0291028	0.159717	0.1293	BTG2/YBX1/NOCT/ZFP36	4
GO:0061014	positive regulation of mRNA catabolic process	4/232	0.0291028	0.159717	0.1293	BTG2/YBX1/NOCT/ZFP36	4
GO:0006986	response to unfolded protein	5/232	0.0291406	0.159717	0.1293	NFE2L2/DNAJA1/ATF3/PPP1R15A/FBXO6	5
GO:0051783	regulation of nuclear division	5/232	0.0291406	0.159717	0.1293	DUSP1/TNF/IL1B/EREG/IL1A	5
GO:0060537	muscle tissue development	10/232	0.0293177	0.159717	0.1293	BTG2/ATF3/FOS/EGR1/CDK1/NR4A1/TP73/ZFAND5/HLF/ALDH1A2	10
GO:0098739	import across plasma membrane	6/232	0.0294242	0.159717	0.1293	SLC6A9/TNF/KCNJ2/SLC34A1/FOLR2/SLC6A20	6
GO:0002089	lens morphogenesis in camera-type eye	2/232	0.0297822	0.159717	0.1293	NECTIN1/LCTL	2
GO:0010042	response to manganese ion	2/232	0.0297822	0.159717	0.1293	SOD2/PTGS2	2
GO:0010226	response to lithium ion	2/232	0.0297822	0.159717	0.1293	NFE2L2/PTGS2	2
GO:0010888	negative regulation of lipid storage	2/232	0.0297822	0.159717	0.1293	TNF/NFKBIA	2
GO:0016137	glycoside metabolic process	2/232	0.0297822	0.159717	0.1293	AKR1C3/SLC34A1	2
GO:0031065	positive regulation of histone deacetylation	2/232	0.0297822	0.159717	0.1293	SIRT1/BCL6	2
GO:0032303	regulation of icosanoid secretion	2/232	0.0297822	0.159717	0.1293	IL1B/IL1A	2
GO:0035357	peroxisome proliferator activated receptor signaling pathway	2/232	0.0297822	0.159717	0.1293	FABP5/SIRT1	2
GO:0046885	regulation of hormone biosynthetic process	2/232	0.0297822	0.159717	0.1293	EGR1/CYP27B1	2
GO:0051000	positive regulation of nitric-oxide synthase activity	2/232	0.0297822	0.159717	0.1293	TNF/GCH1	2
GO:0086012	membrane depolarization during cardiac muscle cell action potential	2/232	0.0297822	0.159717	0.1293	SCN3B/KCNJ2	2
GO:0090335	regulation of brown fat cell differentiation	2/232	0.0297822	0.159717	0.1293	SIRT1/PTGS2	2
GO:0140467	integrated stress response signaling	2/232	0.0297822	0.159717	0.1293	NFE2L2/PPP1R15A	2
GO:2000810	regulation of bicellular tight junction assembly	2/232	0.0297822	0.159717	0.1293	TNF/CLDN3	2
GO:0051402	neuron apoptotic process	7/232	0.0303585	0.162564	0.131605	BTG2/SOD2/MCL1/CCL3/TNF/NGFR/TNFRSF21	7
GO:1904645	response to amyloid-beta	3/232	0.0304209	0.162654	0.131678	ICAM1/TNF/NGFR	3
GO:0034763	negative regulation of transmembrane transport	5/232	0.0307279	0.163499	0.132362	FABP5/SLC6A9/RSC1A1/TNF/IL1B	5
GO:0038061	NIK/NF-kappaB signaling	5/232	0.0307279	0.163499	0.132362	TNF/CARD14/NFKBIA/IL1B/NLRP3	5
GO:0046328	regulation of JNK cascade	5/232	0.0307279	0.163499	0.132362	DNAJA1/RIPK2/TNF/IL1B/IL1A	5
GO:0007369	gastrulation	6/232	0.0307618	0.163499	0.132362	ARMC5/DUSP1/EXT1/ETS2/DUSP2/IL1RN	6
GO:0046330	positive regulation of JNK cascade	4/232	0.0311132	0.165122	0.133676	RIPK2/TNF/IL1B/IL1A	4
GO:0071248	cellular response to metal ion	6/232	0.0314453	0.166428	0.134733	NFE2L2/AKR1C3/FOS/JUNB/PTGS2/SLC34A1	6
GO:0035107	appendage morphogenesis	5/232	0.0315416	0.166428	0.134733	TMEM107/SOX4/EXT1/FMN1/ALDH1A2	5
GO:0035108	limb morphogenesis	5/232	0.0315416	0.166428	0.134733	TMEM107/SOX4/EXT1/FMN1/ALDH1A2	5
GO:1901617	organic hydroxy compound biosynthetic process	7/232	0.0315455	0.166428	0.134733	SIRT1/AKR1C3/CYP27B1/ZEB2/TNF/PLEK/GCH1	7
GO:0001836	release of cytochrome c from mitochondria	3/232	0.0318584	0.167093	0.135272	SOD2/PLAUR/PMAIP1	3
GO:0050879	multicellular organismal movement	3/232	0.0318584	0.167093	0.135272	NR4A1/TNF/KCNJ2	3
GO:0050881	musculoskeletal movement	3/232	0.0318584	0.167093	0.135272	NR4A1/TNF/KCNJ2	3
GO:0061756	leukocyte adhesion to vascular endothelial cell	3/232	0.0318584	0.167093	0.135272	EXT1/TNF/CHST2	3
GO:0002689	negative regulation of leukocyte chemotaxis	2/232	0.0323579	0.168723	0.136591	DUSP1/TNFAIP6	2
GO:0010893	positive regulation of steroid biosynthetic process	2/232	0.0323579	0.168723	0.136591	TNF/IL1A	2
GO:0035988	chondrocyte proliferation	2/232	0.0323579	0.168723	0.136591	PBXIP1/EXT1	2
GO:0045723	positive regulation of fatty acid biosynthetic process	2/232	0.0323579	0.168723	0.136591	PTGS2/IL1B	2
GO:0002695	negative regulation of leukocyte activation	6/232	0.0328419	0.170749	0.138232	RABGEF1/IRF1/LGALS9C/LGALS9B/BCL6/TNFRSF21	6
GO:0009746	response to hexose	6/232	0.0328419	0.170749	0.138232	BRSK2/ICAM1/APOA2/EGR1/SOX4/PTGS2	6
GO:0002429	immune response-activating cell surface receptor signaling pathway	8/232	0.0331748	0.1713	0.138677	RABGEF1/BCL10/CD38/NFKBIZ/FFAR2/NFKBID/RIPK2/TNFRSF21	8
GO:0002757	immune response-activating signal transduction	8/232	0.0331748	0.1713	0.138677	RABGEF1/BCL10/CD38/NFKBIZ/FFAR2/NFKBID/RIPK2/TNFRSF21	8
GO:1903038	negative regulation of leukocyte cell-cell adhesion	5/232	0.0332092	0.1713	0.138677	IRF1/LGALS9C/LGALS9B/BCL6/TNFRSF21	5
GO:0001541	ovarian follicle development	3/232	0.033331	0.1713	0.138677	TNFAIP6/PTX3/EREG	3
GO:0007566	embryo implantation	3/232	0.033331	0.1713	0.138677	PTGS2/IGFBP7/IL1B	3
GO:0038066	p38MAPK cascade	3/232	0.033331	0.1713	0.138677	ZFP36/DUSP1/IL1B	3
GO:0048255	mRNA stabilization	3/232	0.033331	0.1713	0.138677	YBX1/NOCT/ZFP36	3
GO:0051289	protein homotetramerization	3/232	0.033331	0.1713	0.138677	SOD2/KCNJ2/ALDH1A2	3
GO:2001020	regulation of response to DNA damage stimulus	7/232	0.0333838	0.171325	0.138698	SIRT1/KLHL15/MCL1/SOX4/IER3/PMAIP1/RBBP8	7
GO:0001935	endothelial cell proliferation	6/232	0.0335551	0.171958	0.13921	SIRT1/NR4A1/TNF/EGR3/NGFR/ALDH1A2	6
GO:0060047	heart contraction	7/232	0.0340121	0.173802	0.140703	ADRB1/CHGA/SCN3B/EXT1/TNF/KCNJ2/GCH1	7
GO:0098656	anion transmembrane transport	7/232	0.0340121	0.173802	0.140703	SLC35B2/GABRR2/SLC6A9/TNF/SLC34A1/FOLR2/SLC6A20	7
GO:0015748	organophosphate ester transport	5/232	0.0340632	0.173815	0.140713	SLC35B2/APOA2/SLC25A52/TMEM30B/MFSD2A	5
GO:0050764	regulation of phagocytosis	4/232	0.0342787	0.174417	0.1412	APOA2/PTX3/TNF/IL1B	4
GO:1990830	cellular response to leukemia inhibitory factor	4/232	0.0342787	0.174417	0.1412	ICAM1/SIRT1/SOCS3/CTBP2	4
GO:0030514	negative regulation of BMP signaling pathway	3/232	0.0348384	0.174698	0.141428	FSTL3/TNFAIP6/CRIM1	3
GO:0060135	maternal process involved in female pregnancy	3/232	0.0348384	0.174698	0.141428	CYP27B1/JUNB/PTGS2	3
GO:0019932	second-messenger-mediated signaling	8/232	0.0348698	0.174698	0.141428	XCR1/CXCL8/CCL3/TNF/PLEK/CCRL2/CCL4/ADGRB2	8
GO:0062013	positive regulation of small molecule metabolic process	5/232	0.0349307	0.174698	0.141428	SIRT1/PMAIP1/TNF/PTGS2/IL1B	5
GO:0002922	positive regulation of humoral immune response	2/232	0.0350177	0.174698	0.141428	TNF/IL1B	2
GO:0035994	response to muscle stretch	2/232	0.0350177	0.174698	0.141428	FOS/NFKBIA	2
GO:0036003	positive regulation of transcription from RNA polymerase II promoter in response to stress	2/232	0.0350177	0.174698	0.141428	NFE2L2/ATF3	2
GO:0045672	positive regulation of osteoclast differentiation	2/232	0.0350177	0.174698	0.141428	FOS/TNF	2
GO:0048143	astrocyte activation	2/232	0.0350177	0.174698	0.141428	TNF/IL1B	2
GO:0051043	regulation of membrane protein ectodomain proteolysis	2/232	0.0350177	0.174698	0.141428	TNF/IL1B	2
GO:0072530	purine-containing compound transmembrane transport	2/232	0.0350177	0.174698	0.141428	SLC35B2/AQP9	2
GO:0120255	olefinic compound biosynthetic process	2/232	0.0350177	0.174698	0.141428	AKR1C3/EGR1	2
GO:1904996	positive regulation of leukocyte adhesion to vascular endothelial cell	2/232	0.0350177	0.174698	0.141428	TNF/CHST2	2
GO:2000209	regulation of anoikis	2/232	0.0350177	0.174698	0.141428	TLE1/MCL1	2
GO:0098869	cellular oxidant detoxification	4/232	0.035374	0.176229	0.142668	NFE2L2/SOD2/PTGS2/GCH1	4
GO:0006066	alcohol metabolic process	9/232	0.0357165	0.177441	0.143649	APOA2/PLPP1/AKR1C3/RDH5/CYP27B1/PLEK/GCH1/SLC34A1/ALDH1A2	9
GO:1901653	cellular response to peptide	9/232	0.0357165	0.177441	0.143649	NFE2L2/ICAM1/SIRT1/SOCS3/NR4A1/RIPK2/TNF/NGFR/IL1B	9
GO:0006826	iron ion transport	3/232	0.0363806	0.179742	0.145512	FTH1/NECTIN1/SLC6A9	3
GO:0010574	regulation of vascular endothelial growth factor production	3/232	0.0363806	0.179742	0.145512	PTGS2/IL1B/IL1A	3
GO:0019748	secondary metabolic process	3/232	0.0363806	0.179742	0.145512	NFE2L2/AKR1C3/ZEB2	3
GO:0045599	negative regulation of fat cell differentiation	3/232	0.0363806	0.179742	0.145512	SIRT1/SOD2/TNF	3
GO:0032872	regulation of stress-activated MAPK cascade	6/232	0.036508	0.180123	0.14582	DNAJA1/DUSP1/RIPK2/TNF/IL1B/IL1A	6
GO:0043087	regulation of GTPase activity	9/232	0.0373347	0.183948	0.148917	ADRB1/PBXIP1/CCL3/CCL4L1/SNX18/BCL6/CCL4/CCL3L1/CCL3L3	9
GO:0002438	acute inflammatory response to antigenic stimulus	2/232	0.0377591	0.184514	0.149375	FCGR3A/EXT1	2
GO:0006658	phosphatidylserine metabolic process	2/232	0.0377591	0.184514	0.149375	SERINC2/MFSD2A	2
GO:0045662	negative regulation of myoblast differentiation	2/232	0.0377591	0.184514	0.149375	CXCL10/TNF	2
GO:0070423	nucleotide-binding oligomerization domain containing signaling pathway	2/232	0.0377591	0.184514	0.149375	RIPK2/NFKBIA	2
GO:1903959	regulation of anion transmembrane transport	2/232	0.0377591	0.184514	0.149375	TNF/SLC34A1	2
GO:2000193	positive regulation of fatty acid transport	2/232	0.0377591	0.184514	0.149375	IL1B/IL1A	2
GO:0043407	negative regulation of MAP kinase activity	3/232	0.0379575	0.184978	0.14975	DNAJA1/DUSP1/IL1B	3
GO:0046824	positive regulation of nucleocytoplasmic transport	3/232	0.0379575	0.184978	0.14975	CDK1/PTGS2/IL1B	3
GO:0042102	positive regulation of T cell proliferation	4/232	0.0387805	0.187944	0.152152	RIPK2/IL1B/TNFSF9/IL1A	4
GO:1901796	regulation of signal transduction by p53 class mediator	4/232	0.0387805	0.187944	0.152152	SIRT1/SOX4/SGK1/PMAIP1	4
GO:0006006	glucose metabolic process	6/232	0.0388289	0.187944	0.152152	FABP5/SIRT1/ATF3/PMAIP1/TNF/PFKM	6
GO:0070302	regulation of stress-activated protein kinase signaling cascade	6/232	0.0388289	0.187944	0.152152	DNAJA1/DUSP1/RIPK2/TNF/IL1B/IL1A	6
GO:1901888	regulation of cell junction assembly	6/232	0.0388289	0.187944	0.152152	NECTIN1/TNF/FMN1/IL1B/LRRC24/CLDN3	6
GO:0051055	negative regulation of lipid biosynthetic process	3/232	0.0395687	0.190755	0.154428	SIRT1/AKR1C3/CYP27B1	3
GO:2001244	positive regulation of intrinsic apoptotic signaling pathway	3/232	0.0395687	0.190755	0.154428	SIRT1/MCL1/PMAIP1	3
GO:0007178	transmembrane receptor protein serine/threonine kinase signaling pathway	9/232	0.0395696	0.190755	0.154428	SIRT1/FOS/EGR1/FSTL3/EXT1/TNFAIP6/CRIM1/ZEB2/CILP	9
GO:1905039	carboxylic acid transmembrane transport	5/232	0.0404227	0.192257	0.155643	AQP9/SLC6A9/TNF/FOLR2/SLC6A20	5
GO:0071383	cellular response to steroid hormone stimulus	6/232	0.0404272	0.192257	0.155643	SIRT1/PLPP1/AKR1C3/ZFP36/SGK1/TFAP4	6
GO:0002026	regulation of the force of heart contraction	2/232	0.0405798	0.192257	0.155643	ADRB1/CHGA	2
GO:0002726	positive regulation of T cell cytokine production	2/232	0.0405798	0.192257	0.155643	IL1B/NLRP3	2
GO:0009435	NAD biosynthetic process	2/232	0.0405798	0.192257	0.155643	QPRT/NAMPT	2
GO:0015012	heparan sulfate proteoglycan biosynthetic process	2/232	0.0405798	0.192257	0.155643	EXT1/NDST2	2
GO:0032515	negative regulation of phosphoprotein phosphatase activity	2/232	0.0405798	0.192257	0.155643	PPP1R15A/TNF	2
GO:0033622	integrin activation	2/232	0.0405798	0.192257	0.155643	PTGER4/PLEK	2
GO:0034377	plasma lipoprotein particle assembly	2/232	0.0405798	0.192257	0.155643	APOA2/MFSD2A	2
GO:0035872	nucleotide-binding domain, leucine rich repeat containing receptor signaling pathway	2/232	0.0405798	0.192257	0.155643	RIPK2/NFKBIA	2
GO:0090200	positive regulation of release of cytochrome c from mitochondria	2/232	0.0405798	0.192257	0.155643	PLAUR/PMAIP1	2
GO:1900151	regulation of nuclear-transcribed mRNA catabolic process, deadenylation-dependent decay	2/232	0.0405798	0.192257	0.155643	YBX1/ZFP36	2
GO:2000316	regulation of T-helper 17 type immune response	2/232	0.0405798	0.192257	0.155643	NFKBIZ/NFKBID	2
GO:0003015	heart process	7/232	0.0407311	0.192718	0.156017	ADRB1/CHGA/SCN3B/EXT1/TNF/KCNJ2/GCH1	7
GO:0032102	negative regulation of response to external stimulus	10/232	0.0408505	0.193028	0.156267	RABGEF1/CARD16/PTGER4/ZFP36/SOCS3/DUSP1/TNFAIP6/TNF/CLDN3/NLRP3	10
GO:0008585	female gonad development	4/232	0.0411523	0.194198	0.157214	SIRT1/TNFAIP6/PTX3/EREG	4
GO:0097035	regulation of membrane lipid distribution	3/232	0.0412143	0.194234	0.157243	TMEM30B/TLCD1/MFSD2A	3
GO:0051346	negative regulation of hydrolase activity	9/232	0.0413043	0.194276	0.157277	CARD16/APOA2/PLAUR/PPP1R15A/CRIM1/NR4A1/PTX3/TNF/PTGS2	9
GO:0044409	entry into host	5/232	0.0413861	0.194276	0.157277	ICAM1/NECTIN1/CDK1/CXCL8/PTX3	5
GO:1903825	organic acid transmembrane transport	5/232	0.0413861	0.194276	0.157277	AQP9/SLC6A9/TNF/FOLR2/SLC6A20	5
GO:0001678	cellular glucose homeostasis	5/232	0.0423633	0.198602	0.16078	BRSK2/ICAM1/SIRT1/SOX4/NGFR	5
GO:0045453	bone resorption	3/232	0.0428939	0.200041	0.161945	CD38/EXT1/GPR55	3
GO:0046173	polyol biosynthetic process	3/232	0.0428939	0.200041	0.161945	CYP27B1/PLEK/GCH1	3
GO:0070542	response to fatty acid	3/232	0.0428939	0.200041	0.161945	AKR1C3/FFAR2/PTGS2	3
GO:2000401	regulation of lymphocyte migration	3/232	0.0428939	0.200041	0.161945	CXCL10/CCL3/CCL4	3
GO:0048608	reproductive structure development	10/232	0.0430379	0.200451	0.162277	SIRT1/AKR1C3/CYP27B1/SOCS3/JUNB/TNFAIP6/PTX3/PTGS2/EREG/IL1A	10
GO:0007189	adenylate cyclase-activating G protein-coupled receptor signaling pathway	5/232	0.0433544	0.200669	0.162453	ADRB1/CHGA/PTGER4/CXCL10/ADGRB2	5
GO:0006515	protein quality control for misfolded or incompletely synthesized proteins	2/232	0.0434773	0.200669	0.162453	KLHL15/FBXL17	2
GO:0010875	positive regulation of cholesterol efflux	2/232	0.0434773	0.200669	0.162453	SIRT1/NFKBIA	2
GO:0051953	negative regulation of amine transport	2/232	0.0434773	0.200669	0.162453	CHGA/TNF	2
GO:0070861	regulation of protein exit from endoplasmic reticulum	2/232	0.0434773	0.200669	0.162453	BRSK2/TMEM30B	2
GO:0071880	adenylate cyclase-activating adrenergic receptor signaling pathway	2/232	0.0434773	0.200669	0.162453	ADRB1/CHGA	2
GO:1900017	positive regulation of cytokine production involved in inflammatory response	2/232	0.0434773	0.200669	0.162453	TNF/IL17D	2
GO:0033138	positive regulation of peptidyl-serine phosphorylation	4/232	0.0436047	0.200739	0.16251	FNIP2/RIPK2/TNF/PTGS2	4
GO:1903557	positive regulation of tumor necrosis factor superfamily cytokine production	4/232	0.0436047	0.200739	0.16251	BCL10/CCL3/RIPK2/IL1A	4
GO:0014015	positive regulation of gliogenesis	3/232	0.0446073	0.204303	0.165395	TP73/TNF/IL1B	3
GO:0030888	regulation of B cell proliferation	3/232	0.0446073	0.204303	0.165395	CD38/BCL6/TNFRSF21	3
GO:0045995	regulation of embryonic development	3/232	0.0446073	0.204303	0.165395	NFE2L2/NOCT/CDK1	3
GO:0050918	positive chemotaxis	3/232	0.0446073	0.204303	0.165395	CXCL10/CXCL8/CCL3	3
GO:0061458	reproductive system development	10/232	0.0447301	0.204603	0.165638	SIRT1/AKR1C3/CYP27B1/SOCS3/JUNB/TNFAIP6/PTX3/PTGS2/EREG/IL1A	10
GO:0007173	epidermal growth factor receptor signaling pathway	4/232	0.0448612	0.20494	0.165911	PDE6H/PLAUR/PDE6G/EREG	4
GO:0120254	olefinic compound metabolic process	5/232	0.0453782	0.206397	0.167091	AKR1C3/EGR1/RDH5/PTGS2/ALDH1A2	5
GO:0006766	vitamin metabolic process	4/232	0.0461377	0.206397	0.167091	AKR1C3/CYP27B1/TNF/ALDH1A2	4
GO:0032526	response to retinoic acid	4/232	0.0461377	0.206397	0.167091	CD38/TNF/IGFBP7/ALDH1A2	4
GO:0046545	development of primary female sexual characteristics	4/232	0.0461377	0.206397	0.167091	SIRT1/TNFAIP6/PTX3/EREG	4
GO:0071887	leukocyte apoptotic process	4/232	0.0461377	0.206397	0.167091	SIRT1/BCL10/BCL6/TNFRSF21	4
GO:0014823	response to activity	3/232	0.0463544	0.206397	0.167091	SOD2/CDK1/TNF	3
GO:0031100	animal organ regeneration	3/232	0.0463544	0.206397	0.167091	APOA2/CDK1/TNF	3
GO:0043954	cellular component maintenance	3/232	0.0463544	0.206397	0.167091	CBLN3/CTBP2/CLDN3	3
GO:0007292	female gamete generation	5/232	0.0464109	0.206397	0.167091	SIRT1/TNFAIP6/PTX3/PTGS2/EREG	5
GO:0043488	regulation of mRNA stability	5/232	0.0464109	0.206397	0.167091	BTG2/YBX1/NOCT/MYEF2/ZFP36	5
GO:0000289	nuclear-transcribed mRNA poly(A) tail shortening	2/232	0.0464495	0.206397	0.167091	BTG2/ZFP36	2
GO:0001958	endochondral ossification	2/232	0.0464495	0.206397	0.167091	COL13A1/EXT1	2
GO:0010818	T cell chemotaxis	2/232	0.0464495	0.206397	0.167091	CXCL10/CCL3	2
GO:0019359	nicotinamide nucleotide biosynthetic process	2/232	0.0464495	0.206397	0.167091	QPRT/NAMPT	2
GO:0019363	pyridine nucleotide biosynthetic process	2/232	0.0464495	0.206397	0.167091	QPRT/NAMPT	2
GO:0030431	sleep	2/232	0.0464495	0.206397	0.167091	ADRB1/FOS	2
GO:0036075	replacement ossification	2/232	0.0464495	0.206397	0.167091	COL13A1/EXT1	2
GO:0042634	regulation of hair cycle	2/232	0.0464495	0.206397	0.167091	TNF/NGFR	2
GO:0050996	positive regulation of lipid catabolic process	2/232	0.0464495	0.206397	0.167091	APOA2/IL1B	2
GO:0072539	T-helper 17 cell differentiation	2/232	0.0464495	0.206397	0.167091	NFKBIZ/NFKBID	2
GO:0090025	regulation of monocyte chemotaxis	2/232	0.0464495	0.206397	0.167091	CXCL10/DUSP1	2
GO:0090312	positive regulation of protein deacetylation	2/232	0.0464495	0.206397	0.167091	SIRT1/BCL6	2
GO:0045936	negative regulation of phosphate metabolic process	10/232	0.047056	0.208833	0.169062	DNAJA1/RABGEF1/SIRT1/PPP1R15A/SOCS3/DUSP1/TNF/PLEK/IL1B/TFAP4	10
GO:0008016	regulation of heart contraction	6/232	0.0472342	0.209364	0.169492	ADRB1/CHGA/SCN3B/TNF/KCNJ2/GCH1	6
GO:1901222	regulation of NIK/NF-kappaB signaling	4/232	0.0474344	0.209834	0.169873	TNF/NFKBIA/IL1B/NLRP3	4
GO:0050792	regulation of viral process	5/232	0.0474576	0.209834	0.169873	KPNA2/ZFP36/CXCL8/PTX3/TNF	5
GO:0010563	negative regulation of phosphorus metabolic process	10/232	0.04765	0.210425	0.170351	DNAJA1/RABGEF1/SIRT1/PPP1R15A/SOCS3/DUSP1/TNF/PLEK/IL1B/TFAP4	10
GO:0015909	long-chain fatty acid transport	3/232	0.048135	0.211522	0.171239	FABP5/PLIN2/MFSD2A	3
GO:0043489	RNA stabilization	3/232	0.048135	0.211522	0.171239	YBX1/NOCT/ZFP36	3
GO:1900076	regulation of cellular response to insulin stimulus	3/232	0.048135	0.211522	0.171239	SIRT1/SOCS3/IL1B	3
GO:1902373	negative regulation of mRNA catabolic process	3/232	0.048135	0.211522	0.171239	YBX1/NOCT/ZFP36	3
GO:0034764	positive regulation of transmembrane transport	6/232	0.0490404	0.215236	0.174246	NFE2L2/AZIN1/SLC6A9/CXCL10/KCNJ2/SLC34A1	6
GO:0002825	regulation of T-helper 1 type immune response	2/232	0.0494939	0.215639	0.174572	RIPK2/IL1B	2
GO:0007271	synaptic transmission, cholinergic	2/232	0.0494939	0.215639	0.174572	CHRNG/CHRFAM7A	2
GO:0030212	hyaluronan metabolic process	2/232	0.0494939	0.215639	0.174572	TNFAIP6/IL1B	2
GO:0060441	epithelial tube branching involved in lung morphogenesis	2/232	0.0494939	0.215639	0.174572	EXT1/TNF	2
GO:0065005	protein-lipid complex assembly	2/232	0.0494939	0.215639	0.174572	APOA2/MFSD2A	2
GO:1903203	regulation of oxidative stress-induced neuron death	2/232	0.0494939	0.215639	0.174572	MCL1/TNF	2
GO:0051250	negative regulation of lymphocyte activation	5/232	0.0495927	0.215807	0.174708	IRF1/LGALS9C/LGALS9B/BCL6/TNFRSF21	5
GO:0032024	positive regulation of insulin secretion	3/232	0.0499487	0.216303	0.17511	CD38/SOX4/PFKM	3
GO:0045600	positive regulation of fat cell differentiation	3/232	0.0499487	0.216303	0.17511	NOCT/ZFP36/PTGS2	3
GO:0072678	T cell migration	3/232	0.0499487	0.216303	0.17511	ICAM1/CXCL10/CCL3	3
GO:1902475	L-alpha-amino acid transmembrane transport	3/232	0.0499487	0.216303	0.17511	SLC6A9/TNF/SLC6A20	3
GO:0002698	negative regulation of immune effector process	4/232	0.050088	0.216644	0.175386	RABGEF1/APOA2/TNF/BCL6	4
GO:0016042	lipid catabolic process	8/232	0.0505684	0.218189	0.176637	APOA2/AKR1C3/LIPN/CYP27B1/SMPD2/TNF/MFSD2A/IL1B	8
GO:0006633	fatty acid biosynthetic process	5/232	0.0506812	0.218189	0.176637	FABP5/SIRT1/AKR1C3/PTGS2/IL1B	5
GO:0030509	BMP signaling pathway	5/232	0.0506812	0.218189	0.176637	EGR1/FSTL3/EXT1/TNFAIP6/CRIM1	5
GO:0002253	activation of immune response	9/232	0.0507501	0.218189	0.176637	RABGEF1/BCL10/CD38/NFKBIZ/FFAR2/NFKBID/RIPK2/IL1B/TNFRSF21	9
GO:0009100	glycoprotein metabolic process	9/232	0.0507501	0.218189	0.176637	TMTC1/ST6GALNAC2/EXT1/B4GALT6/PTX3/FBXO6/SLC34A1/B3GNT5/NDST2	9
GO:0072330	monocarboxylic acid biosynthetic process	6/232	0.0508887	0.218522	0.176906	FABP5/SIRT1/AKR1C3/PTGS2/IL1B/ALDH1A2	6
GO:0060562	epithelial tube morphogenesis	8/232	0.0513075	0.220056	0.178148	BCL10/CXCL10/SOX4/EXT1/RHOB/TNF/FMN1/NOTCH4	8
GO:0042130	negative regulation of T cell proliferation	3/232	0.0517954	0.220967	0.178885	LGALS9C/LGALS9B/TNFRSF21	3
GO:0046626	regulation of insulin receptor signaling pathway	3/232	0.0517954	0.220967	0.178885	SIRT1/SOCS3/IL1B	3
GO:2000756	regulation of peptidyl-lysine acetylation	3/232	0.0517954	0.220967	0.178885	SIRT1/SOX4/IL1B	3
GO:0043491	protein kinase B signaling	6/232	0.0518286	0.220967	0.178885	SIRT1/AKR1C3/CCL3/MST1R/TNF/IL1B	6
GO:0050866	negative regulation of cell activation	6/232	0.0518286	0.220967	0.178885	RABGEF1/IRF1/LGALS9C/LGALS9B/BCL6/TNFRSF21	6
GO:0006644	phospholipid metabolic process	9/232	0.0521087	0.221129	0.179016	FABP5/APOA2/PLPP1/PI4K2B/SOCS3/SERINC2/SMPD2/PLEK/MFSD2A	9
GO:0043547	positive regulation of GTPase activity	7/232	0.05234	0.221129	0.179016	ADRB1/CCL3/CCL4L1/SNX18/CCL4/CCL3L1/CCL3L3	7
GO:0008299	isoprenoid biosynthetic process	2/232	0.0526085	0.221129	0.179016	AKR1C3/ALDH1A2	2
GO:0031069	hair follicle morphogenesis	2/232	0.0526085	0.221129	0.179016	EXT1/NGFR	2
GO:0033198	response to ATP	2/232	0.0526085	0.221129	0.179016	PTGS2/IL1B	2
GO:0038094	Fc-gamma receptor signaling pathway	2/232	0.0526085	0.221129	0.179016	CLEC4E/FCGR3A	2
GO:0045948	positive regulation of translational initiation	2/232	0.0526085	0.221129	0.179016	PPP1R15A/TNF	2
GO:0048147	negative regulation of fibroblast proliferation	2/232	0.0526085	0.221129	0.179016	FTH1/SOD2	2
GO:0060218	hematopoietic stem cell differentiation	2/232	0.0526085	0.221129	0.179016	NFE2L2/EXT1	2
GO:0060251	regulation of glial cell proliferation	2/232	0.0526085	0.221129	0.179016	TNF/IL1B	2
GO:0070168	negative regulation of biomineral tissue development	2/232	0.0526085	0.221129	0.179016	SRGN/CCL3	2
GO:1990776	response to angiotensin	2/232	0.0526085	0.221129	0.179016	NFE2L2/PTGS2	2
GO:0007601	visual perception	6/232	0.0527792	0.221245	0.179111	PDE6H/RDH5/GABRR2/LCTL/PDE6G/RGS9BP	6
GO:0042303	molting cycle	4/232	0.0528218	0.221245	0.179111	EXT1/TNF/PTGS2/NGFR	4
GO:0042633	hair cycle	4/232	0.0528218	0.221245	0.179111	EXT1/TNF/PTGS2/NGFR	4
GO:0033344	cholesterol efflux	3/232	0.0536748	0.224555	0.181791	SIRT1/APOA2/NFKBIA	3
GO:0021782	glial cell development	4/232	0.0542187	0.226037	0.18299	SOX4/B4GALT6/TNF/IL1B	4
GO:0090288	negative regulation of cellular response to growth factor stimulus	4/232	0.0542187	0.226037	0.18299	FSTL3/TNFAIP6/CRIM1/NGFR	4
GO:1990748	cellular detoxification	4/232	0.0542187	0.226037	0.18299	NFE2L2/SOD2/PTGS2/GCH1	4
GO:0032890	regulation of organic acid transport	3/232	0.0555867	0.229913	0.186128	TNF/IL1B/IL1A	3
GO:1904888	cranial skeletal system development	3/232	0.0555867	0.229913	0.186128	CEP55/TMEM107/EXT1	3
GO:0034311	diol metabolic process	2/232	0.0557909	0.229913	0.186128	PLPP1/GCH1	2
GO:0034390	smooth muscle cell apoptotic process	2/232	0.0557909	0.229913	0.186128	SIRT1/SOD2	2
GO:0034391	regulation of smooth muscle cell apoptotic process	2/232	0.0557909	0.229913	0.186128	SIRT1/SOD2	2
GO:0034694	response to prostaglandin	2/232	0.0557909	0.229913	0.186128	AKR1C3/PTGER4	2
GO:0035767	endothelial cell chemotaxis	2/232	0.0557909	0.229913	0.186128	NR4A1/EGR3	2
GO:0071295	cellular response to vitamin	2/232	0.0557909	0.229913	0.186128	CYP27B1/FOLR2	2
GO:0072525	pyridine-containing compound biosynthetic process	2/232	0.0557909	0.229913	0.186128	QPRT/NAMPT	2
GO:0110150	negative regulation of biomineralization	2/232	0.0557909	0.229913	0.186128	SRGN/CCL3	2
GO:0034250	positive regulation of cellular amide metabolic process	5/232	0.0563332	0.231614	0.187505	NFE2L2/YBX1/PPP1R15A/SOX4/TNF	5
GO:0051048	negative regulation of secretion	5/232	0.0563332	0.231614	0.187505	RABGEF1/CHGA/RSC1A1/TNF/IL1B	5
GO:0050953	sensory perception of light stimulus	6/232	0.0566873	0.232535	0.188251	PDE6H/RDH5/GABRR2/LCTL/PDE6G/RGS9BP	6
GO:0071241	cellular response to inorganic substance	6/232	0.0566873	0.232535	0.188251	NFE2L2/AKR1C3/FOS/JUNB/PTGS2/SLC34A1	6
GO:0015718	monocarboxylic acid transport	4/232	0.057072	0.23331	0.188878	AQP9/TNF/IL1B/IL1A	4
GO:0035967	cellular response to topologically incorrect protein	4/232	0.057072	0.23331	0.188878	NFE2L2/KLHL15/ATF3/PPP1R15A	4
GO:0042752	regulation of circadian rhythm	4/232	0.057072	0.23331	0.188878	ADRB1/FBXL17/NOCT/CDK1	4
GO:0000281	mitotic cytokinesis	3/232	0.0575307	0.234382	0.189746	CEP55/RHOB/SNX18	3
GO:0050805	negative regulation of synaptic transmission	3/232	0.0575307	0.234382	0.189746	CD38/PTGS2/IL1B	3
GO:2000379	positive regulation of reactive oxygen species metabolic process	3/232	0.0575307	0.234382	0.189746	NFE2L2/AKR1C3/SOD2	3
GO:0043542	endothelial cell migration	7/232	0.0584033	0.236752	0.191665	NFE2L2/SIRT1/NR4A1/RHOB/TNF/PTGS2/EGR3	7
GO:0046942	carboxylic acid transport	7/232	0.0584033	0.236752	0.191665	AQP9/SLC6A9/TNF/FOLR2/SLC6A20/IL1B/IL1A	7
GO:0030278	regulation of ossification	4/232	0.0585285	0.236752	0.191665	SRGN/PTGER4/CYP27B1/CCL3	4
GO:0002828	regulation of type 2 immune response	2/232	0.0590392	0.236752	0.191665	BCL6/NLRP3	2
GO:0019362	pyridine nucleotide metabolic process	2/232	0.0590392	0.236752	0.191665	QPRT/NAMPT	2
GO:0030201	heparan sulfate proteoglycan metabolic process	2/232	0.0590392	0.236752	0.191665	EXT1/NDST2	2
GO:0042044	fluid transport	2/232	0.0590392	0.236752	0.191665	AQP9/EXT1	2
GO:0046496	nicotinamide nucleotide metabolic process	2/232	0.0590392	0.236752	0.191665	QPRT/NAMPT	2
GO:0051385	response to mineralocorticoid	2/232	0.0590392	0.236752	0.191665	FOS/SGK1	2
GO:0060674	placenta blood vessel development	2/232	0.0590392	0.236752	0.191665	SOCS3/JUNB	2
GO:0072337	modified amino acid transport	2/232	0.0590392	0.236752	0.191665	FOLR2/SLC6A20	2
GO:1901889	negative regulation of cell junction assembly	2/232	0.0590392	0.236752	0.191665	TNF/IL1B	2
GO:1902235	regulation of endoplasmic reticulum stress-induced intrinsic apoptotic signaling pathway	2/232	0.0590392	0.236752	0.191665	SIRT1/PMAIP1	2
GO:1902624	positive regulation of neutrophil migration	2/232	0.0590392	0.236752	0.191665	CXCL8/IL1A	2
GO:0006801	superoxide metabolic process	3/232	0.0595066	0.238359	0.192966	NFE2L2/SOD2/GCH1	3
GO:0031214	biomineral tissue development	5/232	0.0598921	0.239283	0.193713	SRGN/NECTIN1/CYP27B1/CCL3/PTGS2	5
GO:0043487	regulation of RNA stability	5/232	0.0598921	0.239283	0.193713	BTG2/YBX1/NOCT/MYEF2/ZFP36	5
GO:0045471	response to ethanol	4/232	0.0600047	0.239283	0.193713	SOD2/CDK1/TNF/CLDN3	4
GO:0051897	positive regulation of protein kinase B signaling	4/232	0.0600047	0.239283	0.193713	AKR1C3/CCL3/MST1R/TNF	4
GO:0050920	regulation of chemotaxis	6/232	0.0607655	0.242047	0.195951	CXCL10/DUSP1/CXCL8/TNFAIP6/CCL3/CCL4	6
GO:0016239	positive regulation of macroautophagy	3/232	0.0615141	0.244015	0.197545	SIRT1/RIPK2/SNX18	3
GO:0033555	multicellular organismal response to stress	3/232	0.0615141	0.244015	0.197545	ADRB1/EXT1/GCH1	3
GO:0051145	smooth muscle cell differentiation	3/232	0.0615141	0.244015	0.197545	SIRT1/SOD2/EREG	3
GO:0008406	gonad development	6/232	0.0618116	0.244015	0.197545	SIRT1/AKR1C3/TNFAIP6/PTX3/EREG/IL1A	6
GO:0110148	biomineralization	5/232	0.0623344	0.244015	0.197545	SRGN/NECTIN1/CYP27B1/CCL3/PTGS2	5
GO:0003382	epithelial cell morphogenesis	2/232	0.0623511	0.244015	0.197545	NOTCH4/CLDN3	2
GO:0032633	interleukin-4 production	2/232	0.0623511	0.244015	0.197545	CD83/NLRP3	2
GO:0032673	regulation of interleukin-4 production	2/232	0.0623511	0.244015	0.197545	CD83/NLRP3	2
GO:0036475	neuron death in response to oxidative stress	2/232	0.0623511	0.244015	0.197545	MCL1/TNF	2
GO:0045589	regulation of regulatory T cell differentiation	2/232	0.0623511	0.244015	0.197545	IRF1/BCL6	2
GO:0045907	positive regulation of vasoconstriction	2/232	0.0623511	0.244015	0.197545	CD38/PTGS2	2
GO:0048799	animal organ maturation	2/232	0.0623511	0.244015	0.197545	EXT1/ALDH1A2	2
GO:0070229	negative regulation of lymphocyte apoptotic process	2/232	0.0623511	0.244015	0.197545	BCL10/BCL6	2
GO:0071875	adrenergic receptor signaling pathway	2/232	0.0623511	0.244015	0.197545	ADRB1/CHGA	2
GO:0090022	regulation of neutrophil chemotaxis	2/232	0.0623511	0.244015	0.197545	CXCL8/TNFAIP6	2
GO:2000191	regulation of fatty acid transport	2/232	0.0623511	0.244015	0.197545	IL1B/IL1A	2
GO:0051051	negative regulation of transport	10/232	0.0627297	0.245229	0.198527	FABP5/RABGEF1/APOA2/SCAMP5/CHGA/SLC6A9/RSC1A1/TNF/PTGS2/IL1B	10
GO:0000956	nuclear-transcribed mRNA catabolic process	4/232	0.0630161	0.245543	0.198781	BTG2/YBX1/NOCT/ZFP36	4
GO:0030282	bone mineralization	4/232	0.0630161	0.245543	0.198781	SRGN/CYP27B1/CCL3/PTGS2	4
GO:0038127	ERBB signaling pathway	4/232	0.0630161	0.245543	0.198781	PDE6H/PLAUR/PDE6G/EREG	4
GO:0046470	phosphatidylcholine metabolic process	3/232	0.0635529	0.246652	0.199679	FABP5/APOA2/MFSD2A	3
GO:0061013	regulation of mRNA catabolic process	5/232	0.0635764	0.246652	0.199679	BTG2/YBX1/NOCT/MYEF2/ZFP36	5
GO:0071772	response to BMP	5/232	0.0635764	0.246652	0.199679	EGR1/FSTL3/EXT1/TNFAIP6/CRIM1	5
GO:0071773	cellular response to BMP stimulus	5/232	0.0635764	0.246652	0.199679	EGR1/FSTL3/EXT1/TNFAIP6/CRIM1	5
GO:0019730	antimicrobial humoral response	4/232	0.0645511	0.250162	0.202521	CXCL10/CXCL8/CXCL3/CXCL2	4
GO:0043536	positive regulation of blood vessel endothelial cell migration	3/232	0.0656227	0.25171	0.203774	NFE2L2/SIRT1/PTGS2	3
GO:0045685	regulation of glial cell differentiation	3/232	0.0656227	0.25171	0.203774	CDK1/TP73/TNFRSF21	3
GO:0070227	lymphocyte apoptotic process	3/232	0.0656227	0.25171	0.203774	BCL10/BCL6/TNFRSF21	3
GO:0071479	cellular response to ionizing radiation	3/232	0.0656227	0.25171	0.203774	SIRT1/EGR1/RHOB	3
GO:0034405	response to fluid shear stress	2/232	0.0657247	0.25171	0.203774	NFE2L2/PTGS2	2
GO:0035308	negative regulation of protein dephosphorylation	2/232	0.0657247	0.25171	0.203774	PPP1R15A/TNF	2
GO:0042573	retinoic acid metabolic process	2/232	0.0657247	0.25171	0.203774	AKR1C3/ALDH1A2	2
GO:0043276	anoikis	2/232	0.0657247	0.25171	0.203774	TLE1/MCL1	2
GO:0048730	epidermis morphogenesis	2/232	0.0657247	0.25171	0.203774	EXT1/NGFR	2
GO:0090322	regulation of superoxide metabolic process	2/232	0.0657247	0.25171	0.203774	NFE2L2/GCH1	2
GO:2000352	negative regulation of endothelial cell apoptotic process	2/232	0.0657247	0.25171	0.203774	NFE2L2/ICAM1	2
GO:0009913	epidermal cell differentiation	6/232	0.0661027	0.252359	0.204299	AKR1C3/LIPN/CYP27B1/ZFP36/EREG/IL1A	6
GO:0001704	formation of primary germ layer	4/232	0.0661057	0.252359	0.204299	ARMC5/DUSP1/ETS2/DUSP2	4
GO:0032355	response to estradiol	4/232	0.0661057	0.252359	0.204299	CD38/PTGS2/SLC34A1/ALDH1A2	4
GO:0045137	development of primary sexual characteristics	6/232	0.0672021	0.256271	0.207466	SIRT1/AKR1C3/TNFAIP6/PTX3/EREG/IL1A	6
GO:0046660	female sex differentiation	4/232	0.0676797	0.256889	0.207966	SIRT1/TNFAIP6/PTX3/EREG	4
GO:0046683	response to organophosphorus	4/232	0.0676797	0.256889	0.207966	AQP9/FOS/PTGS2/IL1B	4
GO:1903313	positive regulation of mRNA metabolic process	4/232	0.0676797	0.256889	0.207966	BTG2/YBX1/NOCT/ZFP36	4
GO:0030968	endoplasmic reticulum unfolded protein response	3/232	0.0677232	0.256889	0.207966	NFE2L2/ATF3/PPP1R15A	3
GO:0043299	leukocyte degranulation	3/232	0.0677232	0.256889	0.207966	RABGEF1/CHGA/CCL3	3
GO:0002274	myeloid leukocyte activation	6/232	0.0683122	0.258848	0.209553	RABGEF1/CHGA/BATF3/CXCL8/CCL3/TNF	6
GO:0006936	muscle contraction	8/232	0.0684562	0.258883	0.209581	CHGA/CD38/SCN3B/NR4A1/CHRNG/TNF/KCNJ2/PTGS2	8
GO:0035725	sodium ion transmembrane transport	5/232	0.0686833	0.258883	0.209581	SLC6A9/FXYD6/SCN3B/SLC34A1/SLC6A20	5
GO:0048736	appendage development	5/232	0.0686833	0.258883	0.209581	TMEM107/SOX4/EXT1/FMN1/ALDH1A2	5
GO:0052126	movement in host environment	5/232	0.0686833	0.258883	0.209581	ICAM1/NECTIN1/CDK1/CXCL8/PTX3	5
GO:0060173	limb development	5/232	0.0686833	0.258883	0.209581	TMEM107/SOX4/EXT1/FMN1/ALDH1A2	5
GO:0043243	positive regulation of protein-containing complex disassembly	2/232	0.0691579	0.259034	0.209703	TNF/PLEK	2
GO:0045920	negative regulation of exocytosis	2/232	0.0691579	0.259034	0.209703	RABGEF1/RSC1A1	2
GO:0045922	negative regulation of fatty acid metabolic process	2/232	0.0691579	0.259034	0.209703	SIRT1/MFSD2A	2
GO:0050869	negative regulation of B cell activation	2/232	0.0691579	0.259034	0.209703	BCL6/TNFRSF21	2
GO:0071398	cellular response to fatty acid	2/232	0.0691579	0.259034	0.209703	AKR1C3/FFAR2	2
GO:0090075	relaxation of muscle	2/232	0.0691579	0.259034	0.209703	CHGA/KCNJ2	2
GO:0033002	muscle cell proliferation	6/232	0.0694329	0.259792	0.210317	SOD2/CDK1/TP73/TNF/PTGS2/EREG	6
GO:0006919	activation of cysteine-type endopeptidase activity involved in apoptotic process	3/232	0.0698541	0.260823	0.211151	PMAIP1/TNF/NGFR	3
GO:0032729	positive regulation of interferon-gamma production	3/232	0.0698541	0.260823	0.211151	RIPK2/TNF/IL1B	3
GO:0006941	striated muscle contraction	5/232	0.0699947	0.261075	0.211355	CHGA/SCN3B/NR4A1/TNF/KCNJ2	5
GO:0045055	regulated exocytosis	6/232	0.0705642	0.262925	0.212853	RABGEF1/SCAMP5/CHGA/CTBP2/CCL3/PLEK	6
GO:0043409	negative regulation of MAPK cascade	5/232	0.0713198	0.265464	0.214909	DNAJA1/ATF3/DUSP1/DUSP2/IL1B	5
GO:0007422	peripheral nervous system development	3/232	0.0720151	0.266665	0.21588	CDK1/EGR3/ADGRB2	3
GO:0007492	endoderm development	3/232	0.0720151	0.266665	0.21588	DUSP1/EXT1/DUSP2	3
GO:0033077	T cell differentiation in thymus	3/232	0.0720151	0.266665	0.21588	EGR3/IL1B/IL1A	3
GO:1901264	carbohydrate derivative transport	3/232	0.0720151	0.266665	0.21588	SLC35B2/RSC1A1/MFSD2A	3
GO:1902369	negative regulation of RNA catabolic process	3/232	0.0720151	0.266665	0.21588	YBX1/NOCT/ZFP36	3
GO:0006904	vesicle docking involved in exocytosis	2/232	0.0726488	0.267626	0.216659	CTBP2/PLEK	2
GO:0010922	positive regulation of phosphatase activity	2/232	0.0726488	0.267626	0.216659	PPP1R15A/PLEK	2
GO:0045066	regulatory T cell differentiation	2/232	0.0726488	0.267626	0.216659	IRF1/BCL6	2
GO:0050931	pigment cell differentiation	2/232	0.0726488	0.267626	0.216659	SOD2/ZEB2	2
GO:0086010	membrane depolarization during action potential	2/232	0.0726488	0.267626	0.216659	SCN3B/KCNJ2	2
GO:0050714	positive regulation of protein secretion	4/232	0.074168	0.27224	0.220394	CD38/SOX4/PFKM/IL1A	4
GO:1904950	negative regulation of establishment of protein localization	4/232	0.074168	0.27224	0.220394	DNAJA1/CHGA/RSC1A1/IL1B	4
GO:0006970	response to osmotic stress	3/232	0.0742058	0.27224	0.220394	AQP9/TNF/PTGS2	3
GO:0072332	intrinsic apoptotic signaling pathway by p53 class mediator	3/232	0.0742058	0.27224	0.220394	SIRT1/TP73/PMAIP1	3
GO:0098657	import into cell	6/232	0.0751957	0.275589	0.223106	SLC6A9/TNF/KCNJ2/SLC34A1/FOLR2/SLC6A20	6
GO:0006887	exocytosis	8/232	0.0758169	0.276141	0.223552	BRSK2/RABGEF1/SCAMP5/CHGA/RSC1A1/CTBP2/CCL3/PLEK	8
GO:0006862	nucleotide transport	2/232	0.0761953	0.276141	0.223552	SLC35B2/SLC25A52	2
GO:0008207	C21-steroid hormone metabolic process	2/232	0.0761953	0.276141	0.223552	AKR1C3/EGR1	2
GO:0010923	negative regulation of phosphatase activity	2/232	0.0761953	0.276141	0.223552	PPP1R15A/TNF	2
GO:0030279	negative regulation of ossification	2/232	0.0761953	0.276141	0.223552	SRGN/CCL3	2
GO:0042092	type 2 immune response	2/232	0.0761953	0.276141	0.223552	BCL6/NLRP3	2
GO:0042596	fear response	2/232	0.0761953	0.276141	0.223552	ADRB1/EXT1	2
GO:0046627	negative regulation of insulin receptor signaling pathway	2/232	0.0761953	0.276141	0.223552	SOCS3/IL1B	2
GO:0048009	insulin-like growth factor receptor signaling pathway	2/232	0.0761953	0.276141	0.223552	CRIM1/CILP	2
GO:0071276	cellular response to cadmium ion	2/232	0.0761953	0.276141	0.223552	AKR1C3/FOS	2
GO:2000758	positive regulation of peptidyl-lysine acetylation	2/232	0.0761953	0.276141	0.223552	SOX4/IL1B	2
GO:0043405	regulation of MAP kinase activity	5/232	0.0767577	0.277658	0.22478	DNAJA1/DUSP1/MST1R/TNF/IL1B	5
GO:0010631	epithelial cell migration	8/232	0.0767694	0.277658	0.22478	NFE2L2/SIRT1/NR4A1/RHOB/ZEB2/TNF/PTGS2/EGR3	8
GO:0048565	digestive tract development	4/232	0.0775265	0.280113	0.226768	EXT1/CXCL8/TNF/ALDH1A2	4
GO:0010660	regulation of muscle cell apoptotic process	3/232	0.0786751	0.283405	0.229433	NFE2L2/SIRT1/SOD2	3
GO:0030500	regulation of bone mineralization	3/232	0.0786751	0.283405	0.229433	SRGN/CYP27B1/CCL3	3
GO:0120193	tight junction organization	3/232	0.0786751	0.283405	0.229433	EXT1/TNF/CLDN3	3
GO:0000018	regulation of DNA recombination	4/232	0.0792339	0.284009	0.229922	KLHL15/KPNA2/RBBP8/BCL6	4
GO:0001909	leukocyte mediated cytotoxicity	4/232	0.0792339	0.284009	0.229922	ICAM1/TREM1/RNF19B/FCGR3A	4
GO:0010595	positive regulation of endothelial cell migration	4/232	0.0792339	0.284009	0.229922	NFE2L2/SIRT1/RHOB/PTGS2	4
GO:0060078	regulation of postsynaptic membrane potential	4/232	0.0792339	0.284009	0.229922	ADRB1/GABRR2/MPP2/CHRNG	4
GO:0001906	cell killing	5/232	0.0795586	0.284009	0.229922	ICAM1/CHGA/TREM1/RNF19B/FCGR3A	5
GO:0090132	epithelium migration	8/232	0.0796699	0.284009	0.229922	NFE2L2/SIRT1/NR4A1/RHOB/ZEB2/TNF/PTGS2/EGR3	8
GO:0002369	T cell cytokine production	2/232	0.0797958	0.284009	0.229922	IL1B/NLRP3	2
GO:0002724	regulation of T cell cytokine production	2/232	0.0797958	0.284009	0.229922	IL1B/NLRP3	2
GO:0035136	forelimb morphogenesis	2/232	0.0797958	0.284009	0.229922	FMN1/ALDH1A2	2
GO:0045616	regulation of keratinocyte differentiation	2/232	0.0797958	0.284009	0.229922	CYP27B1/ZFP36	2
GO:0045746	negative regulation of Notch signaling pathway	2/232	0.0797958	0.284009	0.229922	NFKBIA/BCL6	2
GO:0072524	pyridine-containing compound metabolic process	2/232	0.0797958	0.284009	0.229922	QPRT/NAMPT	2
GO:0019318	hexose metabolic process	6/232	0.0799967	0.284441	0.230272	FABP5/SIRT1/ATF3/PMAIP1/TNF/PFKM	6
GO:0090066	regulation of anatomical structure size	10/232	0.0806073	0.286328	0.231799	ADRB1/SOD2/CD38/PPP1R15A/EXT1/TNF/PTGS2/PLEK/GCH1/FMN1	10
GO:1901983	regulation of protein acetylation	3/232	0.080953	0.287011	0.232352	SIRT1/SOX4/IL1B	3
GO:0032874	positive regulation of stress-activated MAPK cascade	4/232	0.08096	0.287011	0.232352	RIPK2/TNF/IL1B/IL1A	4
GO:0001822	kidney development	7/232	0.0823743	0.290602	0.235259	EGR1/SOX4/EXT1/TP73/SLC34A1/FMN1/ALDH1A2	7
GO:0051896	regulation of protein kinase B signaling	5/232	0.0824138	0.290602	0.235259	SIRT1/AKR1C3/CCL3/MST1R/TNF	5
GO:0071478	cellular response to radiation	5/232	0.0824138	0.290602	0.235259	SIRT1/CARD16/EGR1/RHOB/PTGS2	5
GO:0071706	tumor necrosis factor superfamily cytokine production	5/232	0.0824138	0.290602	0.235259	BCL10/ZFP36/CCL3/RIPK2/IL1A	5
GO:1903555	regulation of tumor necrosis factor superfamily cytokine production	5/232	0.0824138	0.290602	0.235259	BCL10/ZFP36/CCL3/RIPK2/IL1A	5
GO:0050851	antigen receptor-mediated signaling pathway	6/232	0.0824604	0.290602	0.235259	BCL10/CD38/NFKBIZ/NFKBID/RIPK2/TNFRSF21	6
GO:0032506	cytokinetic process	2/232	0.0834482	0.291498	0.235985	CEP55/SNX18	2
GO:0032570	response to progesterone	2/232	0.0834482	0.291498	0.235985	FOS/CD38	2
GO:0032728	positive regulation of interferon-beta production	2/232	0.0834482	0.291498	0.235985	IRF1/RIPK2	2
GO:0042307	positive regulation of protein import into nucleus	2/232	0.0834482	0.291498	0.235985	CDK1/PTGS2	2
GO:0045923	positive regulation of fatty acid metabolic process	2/232	0.0834482	0.291498	0.235985	PTGS2/IL1B	2
GO:0086091	regulation of heart rate by cardiac conduction	2/232	0.0834482	0.291498	0.235985	SCN3B/KCNJ2	2
GO:1900077	negative regulation of cellular response to insulin stimulus	2/232	0.0834482	0.291498	0.235985	SOCS3/IL1B	2
GO:1901031	regulation of response to reactive oxygen species	2/232	0.0834482	0.291498	0.235985	NFE2L2/GCH1	2
GO:1904994	regulation of leukocyte adhesion to vascular endothelial cell	2/232	0.0834482	0.291498	0.235985	TNF/CHST2	2
GO:0002449	lymphocyte mediated immunity	8/232	0.083638	0.291876	0.236291	ICAM1/BCL10/RNF19B/FCGR3A/TNF/BCL6/IL1B/NLRP3	8
GO:0006575	cellular modified amino acid metabolic process	5/232	0.0838616	0.292371	0.236691	NFE2L2/SOD2/SERINC2/MFSD2A/GCH1	5
GO:0014074	response to purine-containing compound	4/232	0.0844678	0.293912	0.237939	AQP9/FOS/PTGS2/IL1B	4
GO:0070304	positive regulation of stress-activated protein kinase signaling cascade	4/232	0.0844678	0.293912	0.237939	RIPK2/TNF/IL1B/IL1A	4
GO:0090130	tissue migration	8/232	0.0846479	0.294252	0.238214	NFE2L2/SIRT1/NR4A1/RHOB/ZEB2/TNF/PTGS2/EGR3	8
GO:0042060	wound healing	9/232	0.0852975	0.295245	0.239018	NFE2L2/PLAUR/EXT1/TNF/PLEK/EREG/NOTCH4/CLDN3/IL1A	9
GO:0009749	response to glucose	5/232	0.0853228	0.295245	0.239018	BRSK2/ICAM1/APOA2/EGR1/SOX4	5
GO:0001523	retinoid metabolic process	3/232	0.0855937	0.295245	0.239018	AKR1C3/RDH5/ALDH1A2	3
GO:0010921	regulation of phosphatase activity	3/232	0.0855937	0.295245	0.239018	PPP1R15A/TNF/PLEK	3
GO:0022406	membrane docking	3/232	0.0855937	0.295245	0.239018	ICAM1/CTBP2/PLEK	3
GO:0050672	negative regulation of lymphocyte proliferation	3/232	0.0855937	0.295245	0.239018	LGALS9C/LGALS9B/TNFRSF21	3
GO:0071277	cellular response to calcium ion	3/232	0.0855937	0.295245	0.239018	AKR1C3/FOS/JUNB	3
GO:1900182	positive regulation of protein localization to nucleus	3/232	0.0855937	0.295245	0.239018	CDK1/PTGS2/NGFR	3
GO:0050890	cognition	7/232	0.085718	0.295389	0.239134	ARF4/BTG2/FOS/SGK1/TNF/PTGS2/MFSD2A	7
GO:0090068	positive regulation of cell cycle process	6/232	0.0862347	0.296883	0.240344	CDK1/RRM2/TNF/IL1B/EREG/IL1A	6
GO:0009069	serine family amino acid metabolic process	2/232	0.0871507	0.298029	0.241272	GCAT/LOC102724560	2
GO:0030866	cortical actin cytoskeleton organization	2/232	0.0871507	0.298029	0.241272	TNF/PLEK	2
GO:0045740	positive regulation of DNA replication	2/232	0.0871507	0.298029	0.241272	CDK1/EREG	2
GO:0048713	regulation of oligodendrocyte differentiation	2/232	0.0871507	0.298029	0.241272	TP73/TNFRSF21	2
GO:0072210	metanephric nephron development	2/232	0.0871507	0.298029	0.241272	EGR1/FMN1	2
GO:0072538	T-helper 17 type immune response	2/232	0.0871507	0.298029	0.241272	NFKBIZ/NFKBID	2
GO:0097009	energy homeostasis	2/232	0.0871507	0.298029	0.241272	SIRT1/MFSD2A	2
GO:0007032	endosome organization	3/232	0.0879557	0.299066	0.242111	HOOK2/PI4K2B/VPS37D	3
GO:0010657	muscle cell apoptotic process	3/232	0.0879557	0.299066	0.242111	NFE2L2/SIRT1/SOD2	3
GO:0032945	negative regulation of mononuclear cell proliferation	3/232	0.0879557	0.299066	0.242111	LGALS9C/LGALS9B/TNFRSF21	3
GO:0055072	iron ion homeostasis	3/232	0.0879557	0.299066	0.242111	FTH1/SOD2/SLC6A9	3
GO:0098586	cellular response to virus	3/232	0.0879557	0.299066	0.242111	CXCL10/EXT1/NLRP3	3
GO:2000106	regulation of leukocyte apoptotic process	3/232	0.0879557	0.299066	0.242111	SIRT1/BCL10/BCL6	3
GO:0045667	regulation of osteoblast differentiation	4/232	0.088049	0.299099	0.242138	NOCT/TNFAIP6/CRIM1/TNF	4
GO:0051701	biological process involved in interaction with host	5/232	0.0882854	0.299617	0.242558	ICAM1/NECTIN1/CDK1/CXCL8/PTX3	5
GO:0006814	sodium ion transport	6/232	0.0888032	0.301089	0.243749	SLC6A9/FXYD6/SCN3B/SGK1/SLC34A1/SLC6A20	6
GO:0006650	glycerophospholipid metabolic process	7/232	0.0891384	0.301939	0.244438	FABP5/APOA2/PI4K2B/SOCS3/SERINC2/PLEK/MFSD2A	7
GO:0034754	cellular hormone metabolic process	4/232	0.0898668	0.304119	0.246202	AKR1C3/EGR1/RDH5/ALDH1A2	4
GO:0009416	response to light stimulus	7/232	0.0902955	0.305281	0.247143	SIRT1/CARD16/FOS/FBXL17/EXT1/PTGS2/RGS9BP	7
GO:0071900	regulation of protein serine/threonine kinase activity	8/232	0.0908585	0.306461	0.248098	DNAJA1/CCNL1/SIRT1/DUSP1/MST1R/TNF/IL1B/TFAP4	8
GO:0009299	mRNA transcription	2/232	0.0909017	0.306461	0.248098	EREG/TAF13	2
GO:0042119	neutrophil activation	2/232	0.0909017	0.306461	0.248098	CXCL8/TNF	2
GO:0010951	negative regulation of endopeptidase activity	6/232	0.0914131	0.307895	0.249259	CARD16/PLAUR/CRIM1/NR4A1/TNF/PTGS2	6
GO:0002705	positive regulation of leukocyte mediated immunity	4/232	0.0917027	0.30829	0.249579	DDX21/TNF/IL1B/NLRP3	4
GO:0007266	Rho protein signal transduction	4/232	0.0917027	0.30829	0.249579	RHOB/GPR55/NGFR/BCL6	4
GO:0072001	renal system development	7/232	0.0926352	0.310972	0.25175	EGR1/SOX4/EXT1/TP73/SLC34A1/FMN1/ALDH1A2	7
GO:0001960	negative regulation of cytokine-mediated signaling pathway	3/232	0.0927613	0.310972	0.25175	RABGEF1/CARD16/IL1RN	3
GO:0016101	diterpenoid metabolic process	3/232	0.0927613	0.310972	0.25175	AKR1C3/RDH5/ALDH1A2	3
GO:1903900	regulation of viral life cycle	4/232	0.0935564	0.313344	0.25367	KPNA2/CXCL8/PTX3/TNF	4
GO:0010907	positive regulation of glucose metabolic process	2/232	0.0946993	0.315106	0.255097	SIRT1/PMAIP1	2
GO:0030890	positive regulation of B cell proliferation	2/232	0.0946993	0.315106	0.255097	CD38/BCL6	2
GO:0031670	cellular response to nutrient	2/232	0.0946993	0.315106	0.255097	CYP27B1/FOLR2	2
GO:0032689	negative regulation of interferon-gamma production	2/232	0.0946993	0.315106	0.255097	LGALS9C/LGALS9B	2
GO:0032735	positive regulation of interleukin-12 production	2/232	0.0946993	0.315106	0.255097	IRF1/RIPK2	2
GO:0060964	regulation of miRNA-mediated gene silencing	2/232	0.0946993	0.315106	0.255097	ZFP36/TNF	2
GO:1904591	positive regulation of protein import	2/232	0.0946993	0.315106	0.255097	CDK1/PTGS2	2
GO:0090287	regulation of cellular response to growth factor stimulus	7/232	0.0950087	0.315842	0.255693	SIRT1/FSTL3/TNFAIP6/CRIM1/ZEB2/NGFR/IL1B	7
GO:0034644	cellular response to UV	3/232	0.0952042	0.315905	0.255743	SIRT1/CARD16/PTGS2	3
GO:0046849	bone remodeling	3/232	0.0952042	0.315905	0.255743	CD38/EXT1/GPR55	3
GO:0050921	positive regulation of chemotaxis	4/232	0.0954278	0.316353	0.256106	CXCL10/CXCL8/CCL3/CCL4	4
GO:0018105	peptidyl-serine phosphorylation	7/232	0.0962081	0.318645	0.257961	BRSK2/FNIP2/SGK1/CDK1/RIPK2/TNF/PTGS2	7
GO:0045727	positive regulation of translation	4/232	0.0973168	0.321903	0.260599	YBX1/PPP1R15A/SOX4/TNF	4
GO:0046394	carboxylic acid biosynthetic process	7/232	0.0974159	0.321903	0.260599	FABP5/SIRT1/AKR1C3/LOC102724560/PTGS2/IL1B/ALDH1A2	7
GO:0001942	hair follicle development	3/232	0.0976733	0.321903	0.260599	EXT1/TNF/NGFR	3
GO:0006493	protein O-linked glycosylation	3/232	0.0976733	0.321903	0.260599	TMTC1/ST6GALNAC2/B3GNT5	3
GO:0001709	cell fate determination	2/232	0.0985418	0.321903	0.260599	MCL1/NOTCH4	2
GO:0014002	astrocyte development	2/232	0.0985418	0.321903	0.260599	TNF/IL1B	2
GO:0014075	response to amine	2/232	0.0985418	0.321903	0.260599	CDK1/NR4A1	2
GO:0016266	O-glycan processing	2/232	0.0985418	0.321903	0.260599	ST6GALNAC2/B3GNT5	2
GO:0031063	regulation of histone deacetylation	2/232	0.0985418	0.321903	0.260599	SIRT1/BCL6	2
GO:0032691	negative regulation of interleukin-1 beta production	2/232	0.0985418	0.321903	0.260599	CARD16/NLRP3	2
GO:0042181	ketone biosynthetic process	2/232	0.0985418	0.321903	0.260599	AKR1C3/EGR1	2
GO:0042771	intrinsic apoptotic signaling pathway in response to DNA damage by p53 class mediator	2/232	0.0985418	0.321903	0.260599	SIRT1/TP73	2
GO:0044058	regulation of digestive system process	2/232	0.0985418	0.321903	0.260599	APOA2/SGK1	2
GO:0048512	circadian behavior	2/232	0.0985418	0.321903	0.260599	ADRB1/EGR1	2
GO:0140353	lipid export from cell	2/232	0.0985418	0.321903	0.260599	IL1B/IL1A	2
GO:0055123	digestive system development	4/232	0.0992234	0.323834	0.262162	EXT1/CXCL8/TNF/ALDH1A2	4
GO:0016053	organic acid biosynthetic process	7/232	0.0998566	0.325604	0.263595	FABP5/SIRT1/AKR1C3/LOC102724560/PTGS2/IL1B/ALDH1A2	7
GO:0042475	odontogenesis of dentin-containing tooth	3/232	0.100168	0.326025	0.263936	NECTIN1/SLC34A1/NGFR	3
GO:0060191	regulation of lipase activity	3/232	0.100168	0.326025	0.263936	ARF4/APOA2/GPR55	3
GO:0001763	morphogenesis of a branching structure	5/232	0.100663	0.327338	0.264999	SOCS3/COL13A1/EXT1/TNF/NOTCH4	5
GO:0060249	anatomical structure homeostasis	7/232	0.10109	0.328018	0.26555	CD38/EXT1/GPR55/PTGS2/MFSD2A/CLDN3/PFKM	7
GO:0001508	action potential	4/232	0.101147	0.328018	0.26555	SCN3B/TNF/KCNJ2/KCNMB3	4
GO:1903531	negative regulation of secretion by cell	4/232	0.101147	0.328018	0.26555	RABGEF1/CHGA/RSC1A1/IL1B	4
GO:0050678	regulation of epithelial cell proliferation	8/232	0.10178	0.329772	0.26697	SIRT1/ZFP36/NR4A1/TNF/EGR3/NGFR/EREG/ALDH1A2	8
GO:0006509	membrane protein ectodomain proteolysis	2/232	0.102428	0.330321	0.267414	TNF/IL1B	2
GO:0033173	calcineurin-NFAT signaling cascade	2/232	0.102428	0.330321	0.267414	TNF/ADGRB2	2
GO:0060147	regulation of post-transcriptional gene silencing	2/232	0.102428	0.330321	0.267414	ZFP36/TNF	2
GO:1900368	regulation of post-transcriptional gene silencing by RNA	2/232	0.102428	0.330321	0.267414	ZFP36/TNF	2
GO:0048525	negative regulation of viral process	3/232	0.102689	0.330321	0.267414	ZFP36/PTX3/TNF	3
GO:0070664	negative regulation of leukocyte proliferation	3/232	0.102689	0.330321	0.267414	LGALS9C/LGALS9B/TNFRSF21	3
GO:0090277	positive regulation of peptide hormone secretion	3/232	0.102689	0.330321	0.267414	CD38/SOX4/PFKM	3
GO:0090398	cellular senescence	3/232	0.102689	0.330321	0.267414	SIRT1/YBX1/BCL6	3
GO:0033135	regulation of peptidyl-serine phosphorylation	4/232	0.103088	0.331012	0.267973	FNIP2/RIPK2/TNF/PTGS2	4
GO:0051592	response to calcium ion	4/232	0.103088	0.331012	0.267973	AKR1C3/FOS/JUNB/KCNMB3	4
GO:0007612	learning	4/232	0.105046	0.336115	0.272104	ARF4/BTG2/FOS/PTGS2	4
GO:0005996	monosaccharide metabolic process	6/232	0.105079	0.336115	0.272104	FABP5/SIRT1/ATF3/PMAIP1/TNF/PFKM	6
GO:0022404	molting cycle process	3/232	0.105234	0.336115	0.272104	EXT1/TNF/NGFR	3
GO:0022405	hair cycle process	3/232	0.105234	0.336115	0.272104	EXT1/TNF/NGFR	3
GO:0060761	negative regulation of response to cytokine stimulus	3/232	0.105234	0.336115	0.272104	RABGEF1/CARD16/IL1RN	3
GO:0003012	muscle system process	9/232	0.105241	0.336115	0.272104	CHGA/CD38/SCN3B/NR4A1/CHRNG/TNF/KCNJ2/PTGS2/IL1B	9
GO:0002920	regulation of humoral immune response	2/232	0.106355	0.336665	0.27255	TNF/IL1B	2
GO:0006984	ER-nucleus signaling pathway	2/232	0.106355	0.336665	0.27255	NFE2L2/PPP1R15A	2
GO:0007622	rhythmic behavior	2/232	0.106355	0.336665	0.27255	ADRB1/EGR1	2
GO:0016572	histone phosphorylation	2/232	0.106355	0.336665	0.27255	CDK1/IL1B	2
GO:0032892	positive regulation of organic acid transport	2/232	0.106355	0.336665	0.27255	IL1B/IL1A	2
GO:0042088	T-helper 1 type immune response	2/232	0.106355	0.336665	0.27255	RIPK2/IL1B	2
GO:0042551	neuron maturation	2/232	0.106355	0.336665	0.27255	RND1/B4GALT6	2
GO:0045910	negative regulation of DNA recombination	2/232	0.106355	0.336665	0.27255	KLHL15/BCL6	2
GO:0045933	positive regulation of muscle contraction	2/232	0.106355	0.336665	0.27255	CHGA/PTGS2	2
GO:0071827	plasma lipoprotein particle organization	2/232	0.106355	0.336665	0.27255	APOA2/MFSD2A	2
GO:0010466	negative regulation of peptidase activity	6/232	0.106501	0.336831	0.272684	CARD16/PLAUR/CRIM1/NR4A1/TNF/PTGS2	6
GO:0046718	viral entry into host cell	4/232	0.107022	0.338177	0.273774	ICAM1/NECTIN1/CDK1/PTX3	4
GO:0042692	muscle cell differentiation	8/232	0.107507	0.33941	0.274772	SIRT1/NINJ1/YBX1/SOD2/MYEF2/CXCL10/CDK1/EREG	8
GO:0002275	myeloid cell activation involved in immune response	3/232	0.107804	0.339451	0.274805	RABGEF1/CHGA/CCL3	3
GO:0002793	positive regulation of peptide secretion	3/232	0.107804	0.339451	0.274805	CD38/SOX4/PFKM	3
GO:0098773	skin epidermis development	3/232	0.107804	0.339451	0.274805	EXT1/TNF/NGFR	3
GO:0007204	positive regulation of cytosolic calcium ion concentration	7/232	0.108661	0.341609	0.276553	XCR1/PTGER4/CXCL10/CD38/GPR55/CCL3/CCRL2	7
GO:0001890	placenta development	4/232	0.109013	0.341609	0.276553	CYP27B1/SOCS3/JUNB/PTGS2	4
GO:0030521	androgen receptor signaling pathway	2/232	0.110322	0.341609	0.276553	SIRT1/PLPP1	2
GO:0032309	icosanoid secretion	2/232	0.110322	0.341609	0.276553	IL1B/IL1A	2
GO:0042398	cellular modified amino acid biosynthetic process	2/232	0.110322	0.341609	0.276553	NFE2L2/GCH1	2
GO:0045581	negative regulation of T cell differentiation	2/232	0.110322	0.341609	0.276553	IRF1/BCL6	2
GO:0060966	regulation of gene silencing by RNA	2/232	0.110322	0.341609	0.276553	ZFP36/TNF	2
GO:0090199	regulation of release of cytochrome c from mitochondria	2/232	0.110322	0.341609	0.276553	PLAUR/PMAIP1	2
GO:1900744	regulation of p38MAPK cascade	2/232	0.110322	0.341609	0.276553	DUSP1/IL1B	2
GO:0002042	cell migration involved in sprouting angiogenesis	3/232	0.110399	0.341609	0.276553	NR4A1/PTGS2/EGR3	3
GO:0035249	synaptic transmission, glutamatergic	3/232	0.110399	0.341609	0.276553	EXT1/TNF/PTGS2	3
GO:0048709	oligodendrocyte differentiation	3/232	0.110399	0.341609	0.276553	B4GALT6/TP73/TNFRSF21	3
GO:1903312	negative regulation of mRNA metabolic process	3/232	0.110399	0.341609	0.276553	YBX1/NOCT/ZFP36	3
GO:1905954	positive regulation of lipid localization	3/232	0.110399	0.341609	0.276553	PLIN2/IL1B/IL1A	3
GO:0045216	cell-cell junction organization	5/232	0.110487	0.341609	0.276553	NECTIN1/EXT1/TNF/IL1B/CLDN3	5
GO:0046467	membrane lipid biosynthetic process	4/232	0.111022	0.341609	0.276553	PLPP1/B4GALT6/SMPD2/B3GNT5	4
GO:0006869	lipid transport	8/232	0.112214	0.341609	0.276553	FABP5/AQP9/APOA2/PLIN2/TMEM30B/MFSD2A/IL1B/IL1A	8
GO:0003073	regulation of systemic arterial blood pressure	3/232	0.113017	0.341609	0.276553	ADRB1/SOD2/TNF	3
GO:0014033	neural crest cell differentiation	3/232	0.113017	0.341609	0.276553	FBXL17/EXT1/ALDH1A2	3
GO:0032088	negative regulation of NF-kappaB transcription factor activity	3/232	0.113017	0.341609	0.276553	SIRT1/NFKBIA/NLRP3	3
GO:0048661	positive regulation of smooth muscle cell proliferation	3/232	0.113017	0.341609	0.276553	TNF/PTGS2/EREG	3
GO:0090092	regulation of transmembrane receptor protein serine/threonine kinase signaling pathway	6/232	0.113762	0.341609	0.276553	SIRT1/FSTL3/TNFAIP6/CRIM1/ZEB2/CILP	6
GO:0006643	membrane lipid metabolic process	5/232	0.113862	0.341609	0.276553	PLPP1/B4GALT6/SERINC2/SMPD2/B3GNT5	5
GO:0043523	regulation of neuron apoptotic process	5/232	0.113862	0.341609	0.276553	BTG2/SOD2/MCL1/CCL3/TNF	5
GO:0001774	microglial cell activation	2/232	0.114328	0.341609	0.276553	CCL3/TNF	2
GO:0043616	keratinocyte proliferation	2/232	0.114328	0.341609	0.276553	ZFP36/EREG	2
GO:0046189	phenol-containing compound biosynthetic process	2/232	0.114328	0.341609	0.276553	ZEB2/GCH1	2
GO:0046717	acid secretion	2/232	0.114328	0.341609	0.276553	SGK1/TNF	2
GO:0048066	developmental pigmentation	2/232	0.114328	0.341609	0.276553	SOD2/ZEB2	2
GO:0060711	labyrinthine layer development	2/232	0.114328	0.341609	0.276553	SOCS3/JUNB	2
GO:0043535	regulation of blood vessel endothelial cell migration	4/232	0.115088	0.341609	0.276553	NFE2L2/SIRT1/TNF/PTGS2	4
GO:0098754	detoxification	4/232	0.115088	0.341609	0.276553	NFE2L2/SOD2/PTGS2/GCH1	4
GO:0031348	negative regulation of defense response	6/232	0.115244	0.341609	0.276553	RABGEF1/PTGER4/ZFP36/SOCS3/TNFAIP6/NLRP3	6
GO:0006942	regulation of striated muscle contraction	3/232	0.115659	0.341609	0.276553	CHGA/NR4A1/KCNJ2	3
GO:0000098	sulfur amino acid catabolic process	1/232	0.116799	0.341609	0.276553	LOC102724560	1
GO:0000290	deadenylation-dependent decapping of nuclear-transcribed mRNA	1/232	0.116799	0.341609	0.276553	NOCT	1
GO:0001542	ovulation from ovarian follicle	1/232	0.116799	0.341609	0.276553	SIRT1	1
GO:0002291	T cell activation via T cell receptor contact with antigen bound to MHC molecule on antigen presenting cell	1/232	0.116799	0.341609	0.276553	ICAM1	1
GO:0002676	regulation of chronic inflammatory response	1/232	0.116799	0.341609	0.276553	TNF	1
GO:0002934	desmosome organization	1/232	0.116799	0.341609	0.276553	NECTIN1	1
GO:0003183	mitral valve morphogenesis	1/232	0.116799	0.341609	0.276553	SOX4	1
GO:0003211	cardiac ventricle formation	1/232	0.116799	0.341609	0.276553	SOX4	1
GO:0009396	folic acid-containing compound biosynthetic process	1/232	0.116799	0.341609	0.276553	GCH1	1
GO:0014820	tonic smooth muscle contraction	1/232	0.116799	0.341609	0.276553	CD38	1
GO:0015791	polyol transmembrane transport	1/232	0.116799	0.341609	0.276553	AQP9	1
GO:0015824	proline transport	1/232	0.116799	0.341609	0.276553	SLC6A20	1
GO:0015851	nucleobase transport	1/232	0.116799	0.341609	0.276553	AQP9	1
GO:0016081	synaptic vesicle docking	1/232	0.116799	0.341609	0.276553	CTBP2	1
GO:0030300	regulation of intestinal cholesterol absorption	1/232	0.116799	0.341609	0.276553	APOA2	1
GO:0030388	fructose 1,6-bisphosphate metabolic process	1/232	0.116799	0.341609	0.276553	PFKM	1
GO:0030638	polyketide metabolic process	1/232	0.116799	0.341609	0.276553	AKR1C3	1
GO:0032070	regulation of deoxyribonuclease activity	1/232	0.116799	0.341609	0.276553	SIRT1	1
GO:0032819	positive regulation of natural killer cell proliferation	1/232	0.116799	0.341609	0.276553	FCGR3A	1
GO:0033007	negative regulation of mast cell activation involved in immune response	1/232	0.116799	0.341609	0.276553	RABGEF1	1
GO:0033089	positive regulation of T cell differentiation in thymus	1/232	0.116799	0.341609	0.276553	EGR3	1
GO:0033483	gas homeostasis	1/232	0.116799	0.341609	0.276553	SOD2	1
GO:0034356	NAD biosynthesis via nicotinamide riboside salvage pathway	1/232	0.116799	0.341609	0.276553	NAMPT	1
GO:0034379	very-low-density lipoprotein particle assembly	1/232	0.116799	0.341609	0.276553	MFSD2A	1
GO:0035524	proline transmembrane transport	1/232	0.116799	0.341609	0.276553	SLC6A20	1
GO:0035907	dorsal aorta development	1/232	0.116799	0.341609	0.276553	NGFR	1
GO:0042996	regulation of Golgi to plasma membrane protein transport	1/232	0.116799	0.341609	0.276553	RSC1A1	1
GO:0044598	doxorubicin metabolic process	1/232	0.116799	0.341609	0.276553	AKR1C3	1
GO:0045348	positive regulation of MHC class II biosynthetic process	1/232	0.116799	0.341609	0.276553	SIRT1	1
GO:0045625	regulation of T-helper 1 cell differentiation	1/232	0.116799	0.341609	0.276553	RIPK2	1
GO:0048194	Golgi vesicle budding	1/232	0.116799	0.341609	0.276553	ARFGAP3	1
GO:0048733	sebaceous gland development	1/232	0.116799	0.341609	0.276553	EXT1	1
GO:0051409	response to nitrosative stress	1/232	0.116799	0.341609	0.276553	DNAJA1	1
GO:0055015	ventricular cardiac muscle cell development	1/232	0.116799	0.341609	0.276553	CDK1	1
GO:0060368	regulation of Fc receptor mediated stimulatory signaling pathway	1/232	0.116799	0.341609	0.276553	RABGEF1	1
GO:0060371	regulation of atrial cardiac muscle cell membrane depolarization	1/232	0.116799	0.341609	0.276553	SCN3B	1
GO:0070391	response to lipoteichoic acid	1/232	0.116799	0.341609	0.276553	RIPK2	1
GO:0071107	response to parathyroid hormone	1/232	0.116799	0.341609	0.276553	SLC34A1	1
GO:0071223	cellular response to lipoteichoic acid	1/232	0.116799	0.341609	0.276553	RIPK2	1
GO:0071389	cellular response to mineralocorticoid stimulus	1/232	0.116799	0.341609	0.276553	SGK1	1
GO:0072124	regulation of glomerular mesangial cell proliferation	1/232	0.116799	0.341609	0.276553	EGR1	1
GO:0072203	cell proliferation involved in metanephros development	1/232	0.116799	0.341609	0.276553	EGR1	1
GO:0090557	establishment of endothelial intestinal barrier	1/232	0.116799	0.341609	0.276553	RAP2C	1
GO:0098917	retrograde trans-synaptic signaling	1/232	0.116799	0.341609	0.276553	FABP5	1
GO:0099149	regulation of postsynaptic neurotransmitter receptor internalization	1/232	0.116799	0.341609	0.276553	GSG1L	1
GO:0150172	regulation of phosphatidylcholine metabolic process	1/232	0.116799	0.341609	0.276553	MFSD2A	1
GO:1901401	regulation of tetrapyrrole metabolic process	1/232	0.116799	0.341609	0.276553	SLC6A9	1
GO:1903980	positive regulation of microglial cell activation	1/232	0.116799	0.341609	0.276553	CCL3	1
GO:2000048	negative regulation of cell-cell adhesion mediated by cadherin	1/232	0.116799	0.341609	0.276553	NOTCH4	1
GO:2000109	regulation of macrophage apoptotic process	1/232	0.116799	0.341609	0.276553	SIRT1	1
GO:2000347	positive regulation of hepatocyte proliferation	1/232	0.116799	0.341609	0.276553	TNF	1
GO:2000659	regulation of interleukin-1-mediated signaling pathway	1/232	0.116799	0.341609	0.276553	IL1RN	1
GO:2001269	positive regulation of cysteine-type endopeptidase activity involved in apoptotic signaling pathway	1/232	0.116799	0.341609	0.276553	TFAP4	1
GO:0016051	carbohydrate biosynthetic process	5/232	0.117285	0.342013	0.276879	SIRT1/ATF3/EXT1/PLEK/NDST2	5
GO:0050807	regulation of synapse organization	5/232	0.117285	0.342013	0.276879	SRGN/ARF4/NECTIN1/TNF/LRRC24	5
GO:0051348	negative regulation of transferase activity	6/232	0.118236	0.342013	0.276879	DNAJA1/SIRT1/ZFP36/DUSP1/IL1B/TFAP4	6
GO:0046486	glycerolipid metabolic process	8/232	0.118253	0.342013	0.276879	FABP5/SIRT1/APOA2/PI4K2B/SOCS3/SERINC2/PLEK/MFSD2A	8
GO:0002532	production of molecular mediator involved in inflammatory response	3/232	0.118325	0.342013	0.276879	PBXIP1/TNF/IL17D	3
GO:0044264	cellular polysaccharide metabolic process	3/232	0.118325	0.342013	0.276879	EXT1/PFKM/NDST2	3
GO:0003044	regulation of systemic arterial blood pressure mediated by a chemical signal	2/232	0.118371	0.342013	0.276879	ADRB1/SOD2	2
GO:0031641	regulation of myelination	2/232	0.118371	0.342013	0.276879	TNF/TNFRSF21	2
GO:0032527	protein exit from endoplasmic reticulum	2/232	0.118371	0.342013	0.276879	BRSK2/TMEM30B	2
GO:0035305	negative regulation of dephosphorylation	2/232	0.118371	0.342013	0.276879	PPP1R15A/TNF	2
GO:0048146	positive regulation of fibroblast proliferation	2/232	0.118371	0.342013	0.276879	NGFR/EREG	2
GO:0060324	face development	2/232	0.118371	0.342013	0.276879	ZFAND5/ALDH1A2	2
GO:0071825	protein-lipid complex subunit organization	2/232	0.118371	0.342013	0.276879	APOA2/MFSD2A	2
GO:0097720	calcineurin-mediated signaling	2/232	0.118371	0.342013	0.276879	TNF/ADGRB2	2
GO:1901985	positive regulation of protein acetylation	2/232	0.118371	0.342013	0.276879	SOX4/IL1B	2
GO:0017038	protein import	5/232	0.119016	0.343599	0.278163	TOMM40L/KPNA2/CDK1/PTGS2/NFKBIA	5
GO:0050905	neuromuscular process	4/232	0.11922	0.34391	0.278415	NR4A1/TNF/KCNJ2/GCH1	4
GO:0006721	terpenoid metabolic process	3/232	0.121013	0.344231	0.278675	AKR1C3/RDH5/ALDH1A2	3
GO:0034620	cellular response to unfolded protein	3/232	0.121013	0.344231	0.278675	NFE2L2/ATF3/PPP1R15A	3
GO:0060349	bone morphogenesis	3/232	0.121013	0.344231	0.278675	TMEM107/COL13A1/EXT1	3
GO:0120162	positive regulation of cold-induced thermogenesis	3/232	0.121013	0.344231	0.278675	FABP5/ADRB1/G0S2	3
GO:0001894	tissue homeostasis	6/232	0.121268	0.344231	0.278675	CD38/EXT1/GPR55/PTGS2/MFSD2A/CLDN3	6
GO:0051147	regulation of muscle cell differentiation	4/232	0.121309	0.344231	0.278675	SIRT1/YBX1/SOD2/EREG	4
GO:0008038	neuron recognition	2/232	0.122449	0.344231	0.278675	EXT1/TNFRSF21	2
GO:0031146	SCF-dependent proteasomal ubiquitin-dependent protein catabolic process	2/232	0.122449	0.344231	0.278675	FBXL17/FBXO6	2
GO:0035036	sperm-egg recognition	2/232	0.122449	0.344231	0.278675	SPA17/FOLR2	2
GO:0060043	regulation of cardiac muscle cell proliferation	2/232	0.122449	0.344231	0.278675	CDK1/TP73	2
GO:0021915	neural tube development	4/232	0.123414	0.344231	0.278675	BCL10/TMEM107/SOX4/ALDH1A2	4
GO:0006469	negative regulation of protein kinase activity	5/232	0.124278	0.344231	0.278675	DNAJA1/SIRT1/DUSP1/IL1B/TFAP4	5
GO:1903532	positive regulation of secretion by cell	6/232	0.124337	0.344231	0.278675	SCAMP5/CD38/SOX4/IL1B/PFKM/IL1A	6
GO:0007338	single fertilization	4/232	0.125535	0.344231	0.278675	SPA17/CDK1/MST1R/FOLR2	4
GO:0046474	glycerophospholipid biosynthetic process	5/232	0.126056	0.344231	0.278675	FABP5/APOA2/PI4K2B/SOCS3/MFSD2A	5
GO:0018209	peptidyl-serine modification	7/232	0.126073	0.344231	0.278675	BRSK2/FNIP2/SGK1/CDK1/RIPK2/TNF/PTGS2	7
GO:0003333	amino acid transmembrane transport	3/232	0.126456	0.344231	0.278675	SLC6A9/TNF/SLC6A20	3
GO:0014013	regulation of gliogenesis	3/232	0.126456	0.344231	0.278675	TP73/TNF/IL1B	3
GO:0015837	amine transport	3/232	0.126456	0.344231	0.278675	AQP9/CHGA/TNF	3
GO:0042100	B cell proliferation	3/232	0.126456	0.344231	0.278675	CD38/BCL6/TNFRSF21	3
GO:0061640	cytoskeleton-dependent cytokinesis	3/232	0.126456	0.344231	0.278675	CEP55/RHOB/SNX18	3
GO:0002269	leukocyte activation involved in inflammatory response	2/232	0.126561	0.344231	0.278675	CCL3/TNF	2
GO:0030857	negative regulation of epithelial cell differentiation	2/232	0.126561	0.344231	0.278675	NOTCH4/IL1A	2
GO:0032873	negative regulation of stress-activated MAPK cascade	2/232	0.126561	0.344231	0.278675	DNAJA1/DUSP1	2
GO:0043303	mast cell degranulation	2/232	0.126561	0.344231	0.278675	RABGEF1/CHGA	2
GO:0046580	negative regulation of Ras protein signal transduction	2/232	0.126561	0.344231	0.278675	RABGEF1/BCL6	2
GO:0052372	modulation by symbiont of entry into host	2/232	0.126561	0.344231	0.278675	CXCL8/PTX3	2
GO:0060425	lung morphogenesis	2/232	0.126561	0.344231	0.278675	EXT1/TNF	2
GO:0070303	negative regulation of stress-activated protein kinase signaling cascade	2/232	0.126561	0.344231	0.278675	DNAJA1/DUSP1	2
GO:2000107	negative regulation of leukocyte apoptotic process	2/232	0.126561	0.344231	0.278675	BCL10/BCL6	2
GO:0010959	regulation of metal ion transport	8/232	0.126995	0.344231	0.278675	SLC6A9/CXCL10/FXYD6/SCN3B/CCL3/KCNJ2/PTGS2/CCL4	8
GO:0006790	sulfur compound metabolic process	7/232	0.127469	0.344231	0.278675	NFE2L2/SLC35B2/SOD2/LOC102724560/EXT1/CHST2/NDST2	7
GO:0090316	positive regulation of intracellular protein transport	4/232	0.127671	0.344231	0.278675	CDK1/TMEM30B/PTGS2/IL1B	4
GO:0001886	endothelial cell morphogenesis	1/232	0.127703	0.344231	0.278675	NOTCH4	1
GO:0002551	mast cell chemotaxis	1/232	0.127703	0.344231	0.278675	CHGA	1
GO:0002732	positive regulation of dendritic cell cytokine production	1/232	0.127703	0.344231	0.278675	DDX21	1
GO:0003096	renal sodium ion transport	1/232	0.127703	0.344231	0.278675	SGK1	1
GO:0003174	mitral valve development	1/232	0.127703	0.344231	0.278675	SOX4	1
GO:0003357	noradrenergic neuron differentiation	1/232	0.127703	0.344231	0.278675	SOX4	1
GO:0006002	fructose 6-phosphate metabolic process	1/232	0.127703	0.344231	0.278675	PFKM	1
GO:0006735	NADH regeneration	1/232	0.127703	0.344231	0.278675	PFKM	1
GO:0007494	midgut development	1/232	0.127703	0.344231	0.278675	ALDH1A2	1
GO:0008300	isoprenoid catabolic process	1/232	0.127703	0.344231	0.278675	AKR1C3	1
GO:0008611	ether lipid biosynthetic process	1/232	0.127703	0.344231	0.278675	PEDS1	1
GO:0010917	negative regulation of mitochondrial membrane potential	1/232	0.127703	0.344231	0.278675	PMAIP1	1
GO:0032836	glomerular basement membrane development	1/232	0.127703	0.344231	0.278675	EXT1	1
GO:0033210	leptin-mediated signaling pathway	1/232	0.127703	0.344231	0.278675	SIRT1	1
GO:0033625	positive regulation of integrin activation	1/232	0.127703	0.344231	0.278675	PLEK	1
GO:0034115	negative regulation of heterotypic cell-cell adhesion	1/232	0.127703	0.344231	0.278675	IL1RN	1
GO:0034145	positive regulation of toll-like receptor 4 signaling pathway	1/232	0.127703	0.344231	0.278675	NINJ1	1
GO:0036490	regulation of translation in response to endoplasmic reticulum stress	1/232	0.127703	0.344231	0.278675	PPP1R15A	1
GO:0040015	negative regulation of multicellular organism growth	1/232	0.127703	0.344231	0.278675	ADRB1	1
GO:0042118	endothelial cell activation	1/232	0.127703	0.344231	0.278675	CXCL10	1
GO:0042487	regulation of odontogenesis of dentin-containing tooth	1/232	0.127703	0.344231	0.278675	NGFR	1
GO:0042762	regulation of sulfur metabolic process	1/232	0.127703	0.344231	0.278675	NFE2L2	1
GO:0043619	regulation of transcription from RNA polymerase II promoter in response to oxidative stress	1/232	0.127703	0.344231	0.278675	NFE2L2	1
GO:0045837	negative regulation of membrane potential	1/232	0.127703	0.344231	0.278675	PMAIP1	1
GO:0046504	glycerol ether biosynthetic process	1/232	0.127703	0.344231	0.278675	PEDS1	1
GO:0051574	positive regulation of histone H3-K9 methylation	1/232	0.127703	0.344231	0.278675	SIRT1	1
GO:0060081	membrane hyperpolarization	1/232	0.127703	0.344231	0.278675	SOD2	1
GO:0060174	limb bud formation	1/232	0.127703	0.344231	0.278675	SOX4	1
GO:0060453	regulation of gastric acid secretion	1/232	0.127703	0.344231	0.278675	SGK1	1
GO:0061621	canonical glycolysis	1/232	0.127703	0.344231	0.278675	PFKM	1
GO:0061718	glucose catabolic process to pyruvate	1/232	0.127703	0.344231	0.278675	PFKM	1
GO:0070561	vitamin D receptor signaling pathway	1/232	0.127703	0.344231	0.278675	CYP27B1	1
GO:0070587	regulation of cell-cell adhesion involved in gastrulation	1/232	0.127703	0.344231	0.278675	IL1RN	1
GO:0070944	neutrophil-mediated killing of bacterium	1/232	0.127703	0.344231	0.278675	TREM1	1
GO:0071394	cellular response to testosterone stimulus	1/232	0.127703	0.344231	0.278675	SIRT1	1
GO:0071803	positive regulation of podosome assembly	1/232	0.127703	0.344231	0.278675	TNF	1
GO:0072110	glomerular mesangial cell proliferation	1/232	0.127703	0.344231	0.278675	EGR1	1
GO:0072488	ammonium transmembrane transport	1/232	0.127703	0.344231	0.278675	RHCE	1
GO:0075733	intracellular transport of virus	1/232	0.127703	0.344231	0.278675	KPNA2	1
GO:0086070	SA node cell to atrial cardiac muscle cell communication	1/232	0.127703	0.344231	0.278675	SCN3B	1
GO:0097384	cellular lipid biosynthetic process	1/232	0.127703	0.344231	0.278675	PEDS1	1
GO:0106049	regulation of cellular response to osmotic stress	1/232	0.127703	0.344231	0.278675	PTGS2	1
GO:1900222	negative regulation of amyloid-beta clearance	1/232	0.127703	0.344231	0.278675	TNF	1
GO:1901533	negative regulation of hematopoietic progenitor cell differentiation	1/232	0.127703	0.344231	0.278675	NFE2L2	1
GO:1901856	negative regulation of cellular respiration	1/232	0.127703	0.344231	0.278675	TNF	1
GO:1903238	positive regulation of leukocyte tethering or rolling	1/232	0.127703	0.344231	0.278675	CHST2	1
GO:1903799	negative regulation of production of miRNAs involved in gene silencing by miRNA	1/232	0.127703	0.344231	0.278675	TNF	1
GO:1903897	regulation of PERK-mediated unfolded protein response	1/232	0.127703	0.344231	0.278675	PPP1R15A	1
GO:1903961	positive regulation of anion transmembrane transport	1/232	0.127703	0.344231	0.278675	SLC34A1	1
GO:1903977	positive regulation of glial cell migration	1/232	0.127703	0.344231	0.278675	CCL3	1
GO:1904729	regulation of intestinal lipid absorption	1/232	0.127703	0.344231	0.278675	APOA2	1
GO:1905050	positive regulation of metallopeptidase activity	1/232	0.127703	0.344231	0.278675	CLDN3	1
GO:1990440	positive regulation of transcription from RNA polymerase II promoter in response to endoplasmic reticulum stress	1/232	0.127703	0.344231	0.278675	ATF3	1
GO:2000480	negative regulation of cAMP-dependent protein kinase activity	1/232	0.127703	0.344231	0.278675	SIRT1	1
GO:0050803	regulation of synapse structure or activity	5/232	0.127846	0.344356	0.278777	SRGN/ARF4/NECTIN1/TNF/LRRC24	5
GO:0000041	transition metal ion transport	3/232	0.12921	0.347245	0.281115	FTH1/NECTIN1/SLC6A9	3
GO:0048477	oogenesis	3/232	0.12921	0.347245	0.281115	TNFAIP6/PTX3/EREG	3
GO:0070167	regulation of biomineral tissue development	3/232	0.12921	0.347245	0.281115	SRGN/CYP27B1/CCL3	3
GO:0055067	monovalent inorganic cation homeostasis	4/232	0.129823	0.34863	0.282237	RHCE/EXT1/KCNJ2/IL1A	4
GO:0001933	negative regulation of protein phosphorylation	7/232	0.130283	0.349165	0.28267	DNAJA1/RABGEF1/SIRT1/SOCS3/DUSP1/IL1B/TFAP4	7
GO:0007157	heterophilic cell-cell adhesion via plasma membrane cell adhesion molecules	2/232	0.130705	0.349165	0.28267	ICAM1/NECTIN1	2
GO:0015804	neutral amino acid transport	2/232	0.130705	0.349165	0.28267	SLC6A9/SLC6A20	2
GO:0032692	negative regulation of interleukin-1 production	2/232	0.130705	0.349165	0.28267	CARD16/NLRP3	2
GO:0043124	negative regulation of I-kappaB kinase/NF-kappaB signaling	2/232	0.130705	0.349165	0.28267	TLE1/SIRT1	2
GO:0045332	phospholipid translocation	2/232	0.130705	0.349165	0.28267	TMEM30B/MFSD2A	2
GO:0071622	regulation of granulocyte chemotaxis	2/232	0.130705	0.349165	0.28267	CXCL8/TNFAIP6	2
GO:0015914	phospholipid transport	3/232	0.131985	0.352321	0.285225	APOA2/TMEM30B/MFSD2A	3
GO:0015931	nucleobase-containing compound transport	5/232	0.133285	0.353297	0.286014	SLC35B2/YBX1/RSC1A1/ZFP36/SLC25A52	5
GO:0006260	DNA replication	6/232	0.133772	0.353297	0.286014	DDX21/CDK1/RRM2/TOP1MT/BCL6/EREG	6
GO:0006606	protein import into nucleus	4/232	0.134171	0.353297	0.286014	KPNA2/CDK1/PTGS2/NFKBIA	4
GO:0006641	triglyceride metabolic process	3/232	0.134781	0.353297	0.286014	SIRT1/APOA2/MFSD2A	3
GO:0031058	positive regulation of histone modification	3/232	0.134781	0.353297	0.286014	SIRT1/BCL6/IL1B	3
GO:0032760	positive regulation of tumor necrosis factor production	3/232	0.134781	0.353297	0.286014	CCL3/RIPK2/IL1A	3
GO:0035335	peptidyl-tyrosine dephosphorylation	3/232	0.134781	0.353297	0.286014	DUSP1/DUSP2/PTP4A1	3
GO:0110149	regulation of biomineralization	3/232	0.134781	0.353297	0.286014	SRGN/CYP27B1/CCL3	3
GO:0002279	mast cell activation involved in immune response	2/232	0.134881	0.353297	0.286014	RABGEF1/CHGA	2
GO:0002448	mast cell mediated immunity	2/232	0.134881	0.353297	0.286014	RABGEF1/CHGA	2
GO:0009395	phospholipid catabolic process	2/232	0.134881	0.353297	0.286014	APOA2/SMPD2	2
GO:0010874	regulation of cholesterol efflux	2/232	0.134881	0.353297	0.286014	SIRT1/NFKBIA	2
GO:0038093	Fc receptor signaling pathway	2/232	0.134881	0.353297	0.286014	CLEC4E/FCGR3A	2
GO:0043392	negative regulation of DNA binding	2/232	0.134881	0.353297	0.286014	NFKBIA/TFAP4	2
GO:1902930	regulation of alcohol biosynthetic process	2/232	0.134881	0.353297	0.286014	CYP27B1/PLEK	2
GO:1904036	negative regulation of epithelial cell apoptotic process	2/232	0.134881	0.353297	0.286014	NFE2L2/ICAM1	2
GO:0007163	establishment or maintenance of cell polarity	5/232	0.135121	0.353297	0.286014	BRSK2/ARF4/RND1/RHOB/CCL4	5
GO:0051651	maintenance of location in cell	5/232	0.135121	0.353297	0.286014	SRGN/FTH1/XCR1/CXCL10/CCL3	5
GO:0007548	sex differentiation	6/232	0.135377	0.353297	0.286014	SIRT1/AKR1C3/TNFAIP6/PTX3/EREG/IL1A	6
GO:0048872	homeostasis of number of cells	6/232	0.136991	0.353297	0.286014	BCL10/ZFP36/SOX4/EXT1/PMAIP1/BCL6	6
GO:0046822	regulation of nucleocytoplasmic transport	3/232	0.137598	0.353297	0.286014	CDK1/PTGS2/IL1B	3
GO:0050830	defense response to Gram-positive bacterium	3/232	0.137598	0.353297	0.286014	CHGA/RIPK2/TNF	3
GO:0000012	single strand break repair	1/232	0.138474	0.353297	0.286014	SIRT1	1
GO:0002024	diet induced thermogenesis	1/232	0.138474	0.353297	0.286014	ADRB1	1
GO:0002328	pro-B cell differentiation	1/232	0.138474	0.353297	0.286014	SOX4	1
GO:0002638	negative regulation of immunoglobulin production	1/232	0.138474	0.353297	0.286014	BCL6	1
GO:0002674	negative regulation of acute inflammatory response	1/232	0.138474	0.353297	0.286014	NLRP3	1
GO:0002863	positive regulation of inflammatory response to antigenic stimulus	1/232	0.138474	0.353297	0.286014	TNF	1
GO:0002887	negative regulation of myeloid leukocyte mediated immunity	1/232	0.138474	0.353297	0.286014	RABGEF1	1
GO:0006534	cysteine metabolic process	1/232	0.138474	0.353297	0.286014	LOC102724560	1
GO:0006563	L-serine metabolic process	1/232	0.138474	0.353297	0.286014	LOC102724560	1
GO:0010269	response to selenium ion	1/232	0.138474	0.353297	0.286014	SOD2	1
GO:0010459	negative regulation of heart rate	1/232	0.138474	0.353297	0.286014	TNF	1
GO:0015803	branched-chain amino acid transport	1/232	0.138474	0.353297	0.286014	SLC6A20	1
GO:0032782	bile acid secretion	1/232	0.138474	0.353297	0.286014	TNF	1
GO:0032817	regulation of natural killer cell proliferation	1/232	0.138474	0.353297	0.286014	FCGR3A	1
GO:0032926	negative regulation of activin receptor signaling pathway	1/232	0.138474	0.353297	0.286014	FSTL3	1
GO:0033212	iron import into cell	1/232	0.138474	0.353297	0.286014	SLC6A9	1
GO:0034370	triglyceride-rich lipoprotein particle remodeling	1/232	0.138474	0.353297	0.286014	APOA2	1
GO:0034372	very-low-density lipoprotein particle remodeling	1/232	0.138474	0.353297	0.286014	APOA2	1
GO:0042416	dopamine biosynthetic process	1/232	0.138474	0.353297	0.286014	GCH1	1
GO:0043380	regulation of memory T cell differentiation	1/232	0.138474	0.353297	0.286014	BCL6	1
GO:0045602	negative regulation of endothelial cell differentiation	1/232	0.138474	0.353297	0.286014	NOTCH4	1
GO:0046322	negative regulation of fatty acid oxidation	1/232	0.138474	0.353297	0.286014	MFSD2A	1
GO:0051095	regulation of helicase activity	1/232	0.138474	0.353297	0.286014	SIRT1	1
GO:0051573	negative regulation of histone H3-K9 methylation	1/232	0.138474	0.353297	0.286014	SIRT1	1
GO:0051798	positive regulation of hair follicle development	1/232	0.138474	0.353297	0.286014	TNF	1
GO:0060907	positive regulation of macrophage cytokine production	1/232	0.138474	0.353297	0.286014	SIRT1	1
GO:0061469	regulation of type B pancreatic cell proliferation	1/232	0.138474	0.353297	0.286014	NR4A1	1
GO:0070417	cellular response to cold	1/232	0.138474	0.353297	0.286014	NFKBIA	1
GO:0070493	thrombin-activated receptor signaling pathway	1/232	0.138474	0.353297	0.286014	PLEK	1
GO:0070586	cell-cell adhesion involved in gastrulation	1/232	0.138474	0.353297	0.286014	IL1RN	1
GO:0070857	regulation of bile acid biosynthetic process	1/232	0.138474	0.353297	0.286014	SIRT1	1
GO:0070943	neutrophil-mediated killing of symbiont cell	1/232	0.138474	0.353297	0.286014	TREM1	1
GO:0090677	reversible differentiation	1/232	0.138474	0.353297	0.286014	SOD2	1
GO:0097531	mast cell migration	1/232	0.138474	0.353297	0.286014	CHGA	1
GO:0098884	postsynaptic neurotransmitter receptor internalization	1/232	0.138474	0.353297	0.286014	GSG1L	1
GO:0140239	postsynaptic endocytosis	1/232	0.138474	0.353297	0.286014	GSG1L	1
GO:1900112	regulation of histone H3-K9 trimethylation	1/232	0.138474	0.353297	0.286014	SIRT1	1
GO:1900152	negative regulation of nuclear-transcribed mRNA catabolic process, deadenylation-dependent decay	1/232	0.138474	0.353297	0.286014	YBX1	1
GO:1901503	ether biosynthetic process	1/232	0.138474	0.353297	0.286014	PEDS1	1
GO:1903909	regulation of receptor clustering	1/232	0.138474	0.353297	0.286014	TNFAIP6	1
GO:0006665	sphingolipid metabolic process	4/232	0.138578	0.353309	0.286024	PLPP1/B4GALT6/SERINC2/SMPD2	4
GO:0006383	transcription by RNA polymerase III	2/232	0.139086	0.354099	0.286664	DDX21/SNAPC1	2
GO:0071385	cellular response to glucocorticoid stimulus	2/232	0.139086	0.354099	0.286664	ZFP36/TFAP4	2
GO:0006576	cellular biogenic amine metabolic process	3/232	0.140434	0.356265	0.288417	AZIN1/SAT1/GCH1	3
GO:0006672	ceramide metabolic process	3/232	0.140434	0.356265	0.288417	PLPP1/B4GALT6/SMPD2	3
GO:0030510	regulation of BMP signaling pathway	3/232	0.140434	0.356265	0.288417	FSTL3/TNFAIP6/CRIM1	3
GO:0034308	primary alcohol metabolic process	3/232	0.140434	0.356265	0.288417	AKR1C3/RDH5/ALDH1A2	3
GO:1901890	positive regulation of cell junction assembly	3/232	0.140434	0.356265	0.288417	FMN1/LRRC24/CLDN3	3
GO:0001667	ameboidal-type cell migration	9/232	0.140926	0.357258	0.289221	NFE2L2/SIRT1/NR4A1/RHOB/ZEB2/TNF/PTGS2/ZFAND5/EGR3	9
GO:0007568	aging	4/232	0.143042	0.361277	0.292475	NFE2L2/FOS/SOD2/PTGS2	4
GO:0034767	positive regulation of ion transmembrane transport	4/232	0.143042	0.361277	0.292475	SLC6A9/CXCL10/KCNJ2/SLC34A1	4
GO:0051170	import into nucleus	4/232	0.143042	0.361277	0.292475	KPNA2/CDK1/PTGS2/NFKBIA	4
GO:0045661	regulation of myoblast differentiation	2/232	0.143319	0.361277	0.292475	CXCL10/TNF	2
GO:0045744	negative regulation of G protein-coupled receptor signaling pathway	2/232	0.143319	0.361277	0.292475	CXCL8/PLEK	2
GO:0071715	icosanoid transport	2/232	0.143319	0.361277	0.292475	IL1B/IL1A	2
GO:0072348	sulfur compound transport	2/232	0.143319	0.361277	0.292475	SLC35B2/SLC35F3	2
GO:0086002	cardiac muscle cell action potential involved in contraction	2/232	0.143319	0.361277	0.292475	SCN3B/KCNJ2	2
GO:0033157	regulation of intracellular protein transport	5/232	0.144467	0.363088	0.293941	BRSK2/CDK1/TMEM30B/PTGS2/IL1B	5
GO:0002831	regulation of response to biotic stimulus	7/232	0.144812	0.363088	0.293941	NFE2L2/CARD16/IRF1/FFAR2/RIPK2/IL1B/EREG	7
GO:0044262	cellular carbohydrate metabolic process	6/232	0.145197	0.363088	0.293941	SIRT1/EXT1/PMAIP1/PLEK/PFKM/NDST2	6
GO:0008637	apoptotic mitochondrial changes	3/232	0.146166	0.363088	0.293941	SOD2/PLAUR/PMAIP1	3
GO:0001655	urogenital system development	7/232	0.146307	0.363088	0.293941	EGR1/SOX4/EXT1/TP73/SLC34A1/FMN1/ALDH1A2	7
GO:0006486	protein glycosylation	5/232	0.14637	0.363088	0.293941	TMTC1/ST6GALNAC2/EXT1/B4GALT6/B3GNT5	5
GO:0043413	macromolecule glycosylation	5/232	0.14637	0.363088	0.293941	TMTC1/ST6GALNAC2/EXT1/B4GALT6/B3GNT5	5
GO:0001706	endoderm formation	2/232	0.147579	0.363088	0.293941	DUSP1/DUSP2	2
GO:0002763	positive regulation of myeloid leukocyte differentiation	2/232	0.147579	0.363088	0.293941	FOS/TNF	2
GO:0010518	positive regulation of phospholipase activity	2/232	0.147579	0.363088	0.293941	ARF4/GPR55	2
GO:0045620	negative regulation of lymphocyte differentiation	2/232	0.147579	0.363088	0.293941	IRF1/BCL6	2
GO:0005976	polysaccharide metabolic process	3/232	0.149061	0.363088	0.293941	EXT1/PFKM/NDST2	3
GO:0005513	detection of calcium ion	1/232	0.149113	0.363088	0.293941	KCNMB3	1
GO:0010745	negative regulation of macrophage derived foam cell differentiation	1/232	0.149113	0.363088	0.293941	NFKBIA	1
GO:0018206	peptidyl-methionine modification	1/232	0.149113	0.363088	0.293941	APOA2	1
GO:0030836	positive regulation of actin filament depolymerization	1/232	0.149113	0.363088	0.293941	PLEK	1
GO:0031665	negative regulation of lipopolysaccharide-mediated signaling pathway	1/232	0.149113	0.363088	0.293941	CARD16	1
GO:0032372	negative regulation of sterol transport	1/232	0.149113	0.363088	0.293941	APOA2	1
GO:0032375	negative regulation of cholesterol transport	1/232	0.149113	0.363088	0.293941	APOA2	1
GO:0032494	response to peptidoglycan	1/232	0.149113	0.363088	0.293941	RIPK2	1
GO:0032621	interleukin-18 production	1/232	0.149113	0.363088	0.293941	TNF	1
GO:0032661	regulation of interleukin-18 production	1/232	0.149113	0.363088	0.293941	TNF	1
GO:0033262	regulation of nuclear cell cycle DNA replication	1/232	0.149113	0.363088	0.293941	BCL6	1
GO:0033604	negative regulation of catecholamine secretion	1/232	0.149113	0.363088	0.293941	CHGA	1
GO:0033700	phospholipid efflux	1/232	0.149113	0.363088	0.293941	APOA2	1
GO:0034616	response to laminar fluid shear stress	1/232	0.149113	0.363088	0.293941	NFE2L2	1
GO:0035745	T-helper 2 cell cytokine production	1/232	0.149113	0.363088	0.293941	NLRP3	1
GO:0036005	response to macrophage colony-stimulating factor	1/232	0.149113	0.363088	0.293941	MST1R	1
GO:0036006	cellular response to macrophage colony-stimulating factor stimulus	1/232	0.149113	0.363088	0.293941	MST1R	1
GO:0036462	TRAIL-activated apoptotic signaling pathway	1/232	0.149113	0.363088	0.293941	ATF3	1
GO:0042363	fat-soluble vitamin catabolic process	1/232	0.149113	0.363088	0.293941	CYP27B1	1
GO:0042541	hemoglobin biosynthetic process	1/232	0.149113	0.363088	0.293941	SLC6A9	1
GO:0043379	memory T cell differentiation	1/232	0.149113	0.363088	0.293941	BCL6	1
GO:0045741	positive regulation of epidermal growth factor-activated receptor activity	1/232	0.149113	0.363088	0.293941	EREG	1
GO:0050667	homocysteine metabolic process	1/232	0.149113	0.363088	0.293941	LOC102724560	1
GO:0055062	phosphate ion homeostasis	1/232	0.149113	0.363088	0.293941	SLC34A1	1
GO:0060009	Sertoli cell development	1/232	0.149113	0.363088	0.293941	IL1A	1
GO:0060670	branching involved in labyrinthine layer morphogenesis	1/232	0.149113	0.363088	0.293941	SOCS3	1
GO:0061620	glycolytic process through glucose-6-phosphate	1/232	0.149113	0.363088	0.293941	PFKM	1
GO:0070486	leukocyte aggregation	1/232	0.149113	0.363088	0.293941	IL1B	1
GO:0070914	UV-damage excision repair	1/232	0.149113	0.363088	0.293941	SIRT1	1
GO:0071361	cellular response to ethanol	1/232	0.149113	0.363088	0.293941	SOD2	1
GO:0071888	macrophage apoptotic process	1/232	0.149113	0.363088	0.293941	SIRT1	1
GO:0072506	trivalent inorganic anion homeostasis	1/232	0.149113	0.363088	0.293941	SLC34A1	1
GO:0072683	T cell extravasation	1/232	0.149113	0.363088	0.293941	ICAM1	1
GO:0098789	pre-mRNA cleavage required for polyadenylation	1/232	0.149113	0.363088	0.293941	CPSF1	1
GO:0098792	xenophagy	1/232	0.149113	0.363088	0.293941	RIPK2	1
GO:0110096	cellular response to aldehyde	1/232	0.149113	0.363088	0.293941	SGK1	1
GO:1904478	regulation of intestinal absorption	1/232	0.149113	0.363088	0.293941	APOA2	1
GO:2000551	regulation of T-helper 2 cell cytokine production	1/232	0.149113	0.363088	0.293941	NLRP3	1
GO:0010638	positive regulation of organelle organization	9/232	0.149753	0.364374	0.294982	PLAUR/PMAIP1/TNF/PLEK/SNX18/FMN1/IL1B/EREG/IL1A	9
GO:0001959	regulation of cytokine-mediated signaling pathway	4/232	0.149845	0.364374	0.294982	RABGEF1/CARD16/RIPK2/IL1RN	4
GO:0051607	defense response to virus	6/232	0.150226	0.365054	0.295532	DDX21/IRF1/CXCL10/ARMC5/PMAIP1/IL1B	6
GO:0010676	positive regulation of cellular carbohydrate metabolic process	2/232	0.151865	0.366001	0.296299	SIRT1/PMAIP1	2
GO:0030166	proteoglycan biosynthetic process	2/232	0.151865	0.366001	0.296299	EXT1/NDST2	2
GO:0031529	ruffle organization	2/232	0.151865	0.366001	0.296299	ICAM1/PLEK	2
GO:0034204	lipid translocation	2/232	0.151865	0.366001	0.296299	TMEM30B/MFSD2A	2
GO:0043903	regulation of biological process involved in symbiotic interaction	2/232	0.151865	0.366001	0.296299	CXCL8/PTX3	2
GO:0045806	negative regulation of endocytosis	2/232	0.151865	0.366001	0.296299	RABGEF1/SCAMP5	2
GO:0046148	pigment biosynthetic process	2/232	0.151865	0.366001	0.296299	SLC6A9/ZEB2	2
GO:0048016	inositol phosphate-mediated signaling	2/232	0.151865	0.366001	0.296299	TNF/ADGRB2	2
GO:0055078	sodium ion homeostasis	2/232	0.151865	0.366001	0.296299	EXT1/IL1A	2
GO:0140546	defense response to symbiont	6/232	0.15192	0.366001	0.296299	DDX21/IRF1/CXCL10/ARMC5/PMAIP1/IL1B	6
GO:0036503	ERAD pathway	3/232	0.151974	0.366001	0.296299	NFE2L2/BRSK2/FBXO6	3
GO:0008037	cell recognition	5/232	0.152141	0.366001	0.296299	SPA17/EXT1/PTX3/FOLR2/TNFRSF21	5
GO:0048705	skeletal system morphogenesis	5/232	0.152141	0.366001	0.296299	TMEM107/COL13A1/EXT1/ZFAND5/FMN1	5
GO:0051480	regulation of cytosolic calcium ion concentration	7/232	0.152357	0.366001	0.296299	XCR1/PTGER4/CXCL10/CD38/GPR55/CCL3/CCRL2	7
GO:0016311	dephosphorylation	8/232	0.152358	0.366001	0.296299	PLPP1/NOCT/PPP1R15A/DUSP1/DUSP2/TNF/PLEK/PTP4A1	8
GO:0030148	sphingolipid biosynthetic process	3/232	0.154905	0.366001	0.296299	PLPP1/B4GALT6/SMPD2	3
GO:0010594	regulation of endothelial cell migration	5/232	0.156041	0.366001	0.296299	NFE2L2/SIRT1/RHOB/TNF/PTGS2	5
GO:0042445	hormone metabolic process	5/232	0.156041	0.366001	0.296299	AKR1C3/EGR1/RDH5/CYP27B1/ALDH1A2	5
GO:0032608	interferon-beta production	2/232	0.156176	0.366001	0.296299	IRF1/RIPK2	2
GO:0032648	regulation of interferon-beta production	2/232	0.156176	0.366001	0.296299	IRF1/RIPK2	2
GO:0042306	regulation of protein import into nucleus	2/232	0.156176	0.366001	0.296299	CDK1/PTGS2	2
GO:0048278	vesicle docking	2/232	0.156176	0.366001	0.296299	CTBP2/PLEK	2
GO:0051058	negative regulation of small GTPase mediated signal transduction	2/232	0.156176	0.366001	0.296299	RABGEF1/BCL6	2
GO:0060350	endochondral bone morphogenesis	2/232	0.156176	0.366001	0.296299	COL13A1/EXT1	2
GO:0070228	regulation of lymphocyte apoptotic process	2/232	0.156176	0.366001	0.296299	BCL10/BCL6	2
GO:0098900	regulation of action potential	2/232	0.156176	0.366001	0.296299	TNF/KCNJ2	2
GO:0001938	positive regulation of endothelial cell proliferation	3/232	0.157853	0.366001	0.296299	SIRT1/NR4A1/EGR3	3
GO:0014066	regulation of phosphatidylinositol 3-kinase signaling	3/232	0.157853	0.366001	0.296299	SIRT1/CEP55/TNF	3
GO:0031532	actin cytoskeleton reorganization	3/232	0.157853	0.366001	0.296299	BRSK2/PLEK/CLDN3	3
GO:0006937	regulation of muscle contraction	4/232	0.159103	0.366001	0.296299	CHGA/NR4A1/KCNJ2/PTGS2	4
GO:0048660	regulation of smooth muscle cell proliferation	4/232	0.159103	0.366001	0.296299	SOD2/TNF/PTGS2/EREG	4
GO:0001787	natural killer cell proliferation	1/232	0.15962	0.366001	0.296299	FCGR3A	1
GO:0001976	nervous system process involved in regulation of systemic arterial blood pressure	1/232	0.15962	0.366001	0.296299	SOD2	1
GO:0002467	germinal center formation	1/232	0.15962	0.366001	0.296299	BCL6	1
GO:0002829	negative regulation of type 2 immune response	1/232	0.15962	0.366001	0.296299	BCL6	1
GO:0003207	cardiac chamber formation	1/232	0.15962	0.366001	0.296299	SOX4	1
GO:0009071	serine family amino acid catabolic process	1/232	0.15962	0.366001	0.296299	LOC102724560	1
GO:0010225	response to UV-C	1/232	0.15962	0.366001	0.296299	CARD16	1
GO:0010867	positive regulation of triglyceride biosynthetic process	1/232	0.15962	0.366001	0.296299	MFSD2A	1
GO:0010872	regulation of cholesterol esterification	1/232	0.15962	0.366001	0.296299	APOA2	1
GO:0010958	regulation of amino acid import across plasma membrane	1/232	0.15962	0.366001	0.296299	TNF	1
GO:0015697	quaternary ammonium group transport	1/232	0.15962	0.366001	0.296299	SLC6A20	1
GO:0016322	neuron remodeling	1/232	0.15962	0.366001	0.296299	RND1	1
GO:0018158	protein oxidation	1/232	0.15962	0.366001	0.296299	APOA2	1
GO:0019755	one-carbon compound transport	1/232	0.15962	0.366001	0.296299	AQP9	1
GO:0021554	optic nerve development	1/232	0.15962	0.366001	0.296299	EXT1	1
GO:0030007	cellular potassium ion homeostasis	1/232	0.15962	0.366001	0.296299	KCNJ2	1
GO:0030213	hyaluronan biosynthetic process	1/232	0.15962	0.366001	0.296299	IL1B	1
GO:0032352	positive regulation of hormone metabolic process	1/232	0.15962	0.366001	0.296299	EGR1	1
GO:0032486	Rap protein signal transduction	1/232	0.15962	0.366001	0.296299	RAP2C	1
GO:0033004	negative regulation of mast cell activation	1/232	0.15962	0.366001	0.296299	RABGEF1	1
GO:0035563	positive regulation of chromatin binding	1/232	0.15962	0.366001	0.296299	CTBP2	1
GO:0035589	G protein-coupled purinergic nucleotide receptor signaling pathway	1/232	0.15962	0.366001	0.296299	P2RY14	1
GO:0035845	photoreceptor cell outer segment organization	1/232	0.15962	0.366001	0.296299	MFSD2A	1
GO:0043301	negative regulation of leukocyte degranulation	1/232	0.15962	0.366001	0.296299	RABGEF1	1
GO:0043374	CD8-positive, alpha-beta T cell differentiation	1/232	0.15962	0.366001	0.296299	IRF1	1
GO:0043455	regulation of secondary metabolic process	1/232	0.15962	0.366001	0.296299	ZEB2	1
GO:0043558	regulation of translational initiation in response to stress	1/232	0.15962	0.366001	0.296299	PPP1R15A	1
GO:0044849	estrous cycle	1/232	0.15962	0.366001	0.296299	EGR1	1
GO:0045989	positive regulation of striated muscle contraction	1/232	0.15962	0.366001	0.296299	CHGA	1
GO:0047484	regulation of response to osmotic stress	1/232	0.15962	0.366001	0.296299	PTGS2	1
GO:0048021	regulation of melanin biosynthetic process	1/232	0.15962	0.366001	0.296299	ZEB2	1
GO:0048070	regulation of developmental pigmentation	1/232	0.15962	0.366001	0.296299	ZEB2	1
GO:0050930	induction of positive chemotaxis	1/232	0.15962	0.366001	0.296299	CXCL8	1
GO:0050966	detection of mechanical stimulus involved in sensory perception of pain	1/232	0.15962	0.366001	0.296299	TNF	1
GO:0055012	ventricular cardiac muscle cell differentiation	1/232	0.15962	0.366001	0.296299	CDK1	1
GO:0061043	regulation of vascular wound healing	1/232	0.15962	0.366001	0.296299	TNF	1
GO:0061615	glycolytic process through fructose-6-phosphate	1/232	0.15962	0.366001	0.296299	PFKM	1
GO:0070942	neutrophil mediated cytotoxicity	1/232	0.15962	0.366001	0.296299	TREM1	1
GO:0071801	regulation of podosome assembly	1/232	0.15962	0.366001	0.296299	TNF	1
GO:0072350	tricarboxylic acid metabolic process	1/232	0.15962	0.366001	0.296299	SLC34A1	1
GO:0072531	pyrimidine-containing compound transmembrane transport	1/232	0.15962	0.366001	0.296299	AQP9	1
GO:0090239	regulation of histone H4 acetylation	1/232	0.15962	0.366001	0.296299	SIRT1	1
GO:0090715	immunological memory formation process	1/232	0.15962	0.366001	0.296299	BCL6	1
GO:0097091	synaptic vesicle clustering	1/232	0.15962	0.366001	0.296299	BRSK2	1
GO:0098760	response to interleukin-7	1/232	0.15962	0.366001	0.296299	YBX1	1
GO:0098761	cellular response to interleukin-7	1/232	0.15962	0.366001	0.296299	YBX1	1
GO:0098787	mRNA cleavage involved in mRNA processing	1/232	0.15962	0.366001	0.296299	CPSF1	1
GO:0120305	regulation of pigmentation	1/232	0.15962	0.366001	0.296299	ZEB2	1
GO:1900376	regulation of secondary metabolite biosynthetic process	1/232	0.15962	0.366001	0.296299	ZEB2	1
GO:1901077	regulation of relaxation of muscle	1/232	0.15962	0.366001	0.296299	CHGA	1
GO:1901722	regulation of cell proliferation involved in kidney development	1/232	0.15962	0.366001	0.296299	EGR1	1
GO:1902947	regulation of tau-protein kinase activity	1/232	0.15962	0.366001	0.296299	EGR1	1
GO:1902969	mitotic DNA replication	1/232	0.15962	0.366001	0.296299	BCL6	1
GO:1903789	regulation of amino acid transmembrane transport	1/232	0.15962	0.366001	0.296299	TNF	1
GO:1904152	regulation of retrograde protein transport, ER to cytosol	1/232	0.15962	0.366001	0.296299	BRSK2	1
GO:1904294	positive regulation of ERAD pathway	1/232	0.15962	0.366001	0.296299	NFE2L2	1
GO:1905065	positive regulation of vascular associated smooth muscle cell differentiation	1/232	0.15962	0.366001	0.296299	SOD2	1
GO:0019369	arachidonic acid metabolic process	2/232	0.160509	0.366395	0.296618	AKR1C3/PTGS2	2
GO:0032481	positive regulation of type I interferon production	2/232	0.160509	0.366395	0.296618	IRF1/RIPK2	2
GO:0033619	membrane protein proteolysis	2/232	0.160509	0.366395	0.296618	TNF/IL1B	2
GO:0045604	regulation of epidermal cell differentiation	2/232	0.160509	0.366395	0.296618	CYP27B1/ZFP36	2
GO:0060038	cardiac muscle cell proliferation	2/232	0.160509	0.366395	0.296618	CDK1/TP73	2
GO:0090303	positive regulation of wound healing	2/232	0.160509	0.366395	0.296618	NFE2L2/CLDN3	2
GO:2000649	regulation of sodium ion transmembrane transporter activity	2/232	0.160509	0.366395	0.296618	FXYD6/SCN3B	2
GO:0002456	T cell mediated immunity	3/232	0.160819	0.366635	0.296812	ICAM1/IL1B/NLRP3	3
GO:0009185	ribonucleoside diphosphate metabolic process	3/232	0.160819	0.366635	0.296812	RRM2/SLC2A6/PFKM	3
GO:0006402	mRNA catabolic process	5/232	0.161968	0.369018	0.298742	BTG2/YBX1/NOCT/MYEF2/ZFP36	5
GO:0001824	blastocyst development	3/232	0.163802	0.371463	0.300721	JUNB/RRM2/RBBP8	3
GO:0045930	negative regulation of mitotic cell cycle	5/232	0.163963	0.371463	0.300721	BTG2/DUSP1/CDK1/TNF/BCL6	5
GO:0002711	positive regulation of T cell mediated immunity	2/232	0.164864	0.371463	0.300721	IL1B/NLRP3	2
GO:0002886	regulation of myeloid leukocyte mediated immunity	2/232	0.164864	0.371463	0.300721	DDX21/RABGEF1	2
GO:0035065	regulation of histone acetylation	2/232	0.164864	0.371463	0.300721	SIRT1/IL1B	2
GO:0043666	regulation of phosphoprotein phosphatase activity	2/232	0.164864	0.371463	0.300721	PPP1R15A/TNF	2
GO:0010469	regulation of signaling receptor activity	4/232	0.166183	0.371463	0.300721	SLC6A9/TNF/EREG/GSG1L	4
GO:0048659	smooth muscle cell proliferation	4/232	0.166183	0.371463	0.300721	SOD2/TNF/PTGS2/EREG	4
GO:0051047	positive regulation of secretion	6/232	0.167542	0.371463	0.300721	SCAMP5/CD38/SOX4/IL1B/PFKM/IL1A	6
GO:0051098	regulation of binding	7/232	0.167983	0.371463	0.300721	CARD16/PLAUR/PBXIP1/CTBP2/RIPK2/NFKBIA/TFAP4	7
GO:0033673	negative regulation of kinase activity	5/232	0.167984	0.371463	0.300721	DNAJA1/SIRT1/DUSP1/IL1B/TFAP4	5
GO:0010634	positive regulation of epithelial cell migration	4/232	0.168568	0.371463	0.300721	NFE2L2/SIRT1/RHOB/PTGS2	4
GO:0048771	tissue remodeling	4/232	0.168568	0.371463	0.300721	CD38/EXT1/GPR55/IL1A	4
GO:0002753	cytoplasmic pattern recognition receptor signaling pathway	2/232	0.16924	0.371463	0.300721	RIPK2/NFKBIA	2
GO:0043506	regulation of JUN kinase activity	2/232	0.16924	0.371463	0.300721	DNAJA1/TNF	2
GO:0046324	regulation of glucose import	2/232	0.16924	0.371463	0.300721	NFE2L2/TNF	2
GO:0046888	negative regulation of hormone secretion	2/232	0.16924	0.371463	0.300721	CHGA/IL1B	2
GO:0090311	regulation of protein deacetylation	2/232	0.16924	0.371463	0.300721	SIRT1/BCL6	2
GO:0002098	tRNA wobble uridine modification	1/232	0.169999	0.371463	0.300721	GTPBP3	1
GO:0002730	regulation of dendritic cell cytokine production	1/232	0.169999	0.371463	0.300721	DDX21	1
GO:0005980	glycogen catabolic process	1/232	0.169999	0.371463	0.300721	PFKM	1
GO:0007000	nucleolus organization	1/232	0.169999	0.371463	0.300721	SIRT1	1
GO:0009111	vitamin catabolic process	1/232	0.169999	0.371463	0.300721	CYP27B1	1
GO:0010889	regulation of sequestering of triglyceride	1/232	0.169999	0.371463	0.300721	PLIN2	1
GO:0032239	regulation of nucleobase-containing compound transport	1/232	0.169999	0.371463	0.300721	RSC1A1	1
GO:0032897	negative regulation of viral transcription	1/232	0.169999	0.371463	0.300721	ZFP36	1
GO:0033127	regulation of histone phosphorylation	1/232	0.169999	0.371463	0.300721	IL1B	1
GO:0034112	positive regulation of homotypic cell-cell adhesion	1/232	0.169999	0.371463	0.300721	PLAUR	1
GO:0034310	primary alcohol catabolic process	1/232	0.169999	0.371463	0.300721	AKR1C3	1
GO:0034380	high-density lipoprotein particle assembly	1/232	0.169999	0.371463	0.300721	APOA2	1
GO:0034384	high-density lipoprotein particle clearance	1/232	0.169999	0.371463	0.300721	APOA2	1
GO:0035435	phosphate ion transmembrane transport	1/232	0.169999	0.371463	0.300721	SLC34A1	1
GO:0042559	pteridine-containing compound biosynthetic process	1/232	0.169999	0.371463	0.300721	GCH1	1
GO:0042994	cytoplasmic sequestering of transcription factor	1/232	0.169999	0.371463	0.300721	NFKBIA	1
GO:0043517	positive regulation of DNA damage response, signal transduction by p53 class mediator	1/232	0.169999	0.371463	0.300721	PMAIP1	1
GO:0043518	negative regulation of DNA damage response, signal transduction by p53 class mediator	1/232	0.169999	0.371463	0.300721	SIRT1	1
GO:0044793	negative regulation by host of viral process	1/232	0.169999	0.371463	0.300721	PTX3	1
GO:0045176	apical protein localization	1/232	0.169999	0.371463	0.300721	ARF4	1
GO:0045187	regulation of circadian sleep/wake cycle, sleep	1/232	0.169999	0.371463	0.300721	ADRB1	1
GO:0045346	regulation of MHC class II biosynthetic process	1/232	0.169999	0.371463	0.300721	SIRT1	1
GO:0045475	locomotor rhythm	1/232	0.169999	0.371463	0.300721	EGR1	1
GO:0048308	organelle inheritance	1/232	0.169999	0.371463	0.300721	CDK1	1
GO:0048313	Golgi inheritance	1/232	0.169999	0.371463	0.300721	CDK1	1
GO:0051290	protein heterotetramerization	1/232	0.169999	0.371463	0.300721	RRM2	1
GO:0051956	negative regulation of amino acid transport	1/232	0.169999	0.371463	0.300721	TNF	1
GO:0055091	phospholipid homeostasis	1/232	0.169999	0.371463	0.300721	TLCD1	1
GO:0060413	atrial septum morphogenesis	1/232	0.169999	0.371463	0.300721	SOX4	1
GO:0060707	trophoblast giant cell differentiation	1/232	0.169999	0.371463	0.300721	SOCS3	1
GO:0060766	negative regulation of androgen receptor signaling pathway	1/232	0.169999	0.371463	0.300721	SIRT1	1
GO:0070863	positive regulation of protein exit from endoplasmic reticulum	1/232	0.169999	0.371463	0.300721	TMEM30B	1
GO:0071380	cellular response to prostaglandin E stimulus	1/232	0.169999	0.371463	0.300721	PTGER4	1
GO:0071639	positive regulation of monocyte chemotactic protein-1 production	1/232	0.169999	0.371463	0.300721	IL1B	1
GO:0072283	metanephric renal vesicle morphogenesis	1/232	0.169999	0.371463	0.300721	FMN1	1
GO:0072498	embryonic skeletal joint development	1/232	0.169999	0.371463	0.300721	EXT1	1
GO:0150011	regulation of neuron projection arborization	1/232	0.169999	0.371463	0.300721	MFSD2A	1
GO:1900102	negative regulation of endoplasmic reticulum unfolded protein response	1/232	0.169999	0.371463	0.300721	PPP1R15A	1
GO:1900153	positive regulation of nuclear-transcribed mRNA catabolic process, deadenylation-dependent decay	1/232	0.169999	0.371463	0.300721	ZFP36	1
GO:1902036	regulation of hematopoietic stem cell differentiation	1/232	0.169999	0.371463	0.300721	NFE2L2	1
GO:1902166	negative regulation of intrinsic apoptotic signaling pathway in response to DNA damage by p53 class mediator	1/232	0.169999	0.371463	0.300721	SIRT1	1
GO:1902563	regulation of neutrophil activation	1/232	0.169999	0.371463	0.300721	TNF	1
GO:1904251	regulation of bile acid metabolic process	1/232	0.169999	0.371463	0.300721	SIRT1	1
GO:1904424	regulation of GTP binding	1/232	0.169999	0.371463	0.300721	PBXIP1	1
GO:1905288	vascular associated smooth muscle cell apoptotic process	1/232	0.169999	0.371463	0.300721	SOD2	1
GO:1905459	regulation of vascular associated smooth muscle cell apoptotic process	1/232	0.169999	0.371463	0.300721	SOD2	1
GO:2000104	negative regulation of DNA-templated DNA replication	1/232	0.169999	0.371463	0.300721	BCL6	1
GO:2000345	regulation of hepatocyte proliferation	1/232	0.169999	0.371463	0.300721	TNF	1
GO:2000767	positive regulation of cytoplasmic translation	1/232	0.169999	0.371463	0.300721	YBX1	1
GO:0002706	regulation of lymphocyte mediated immunity	4/232	0.170964	0.373345	0.302245	TNF/BCL6/IL1B/NLRP3	4
GO:0043406	positive regulation of MAP kinase activity	3/232	0.172849	0.377	0.305203	MST1R/TNF/IL1B	3
GO:0044106	cellular amine metabolic process	3/232	0.172849	0.377	0.305203	AZIN1/SAT1/GCH1	3
GO:0008333	endosome to lysosome transport	2/232	0.173636	0.377796	0.305848	HOOK2/RHOB	2
GO:0035306	positive regulation of dephosphorylation	2/232	0.173636	0.377796	0.305848	PPP1R15A/PLEK	2
GO:0099601	regulation of neurotransmitter receptor activity	2/232	0.173636	0.377796	0.305848	SLC6A9/GSG1L	2
GO:1904589	regulation of protein import	2/232	0.173636	0.377796	0.305848	CDK1/PTGS2	2
GO:0002708	positive regulation of lymphocyte mediated immunity	3/232	0.175895	0.379489	0.307218	TNF/IL1B/NLRP3	3
GO:0006720	isoprenoid metabolic process	3/232	0.175895	0.379489	0.307218	AKR1C3/RDH5/ALDH1A2	3
GO:0032409	regulation of transporter activity	6/232	0.176505	0.379489	0.307218	APOA2/SLC6A9/FXYD6/SCN3B/SGK1/GSG1L	6
GO:0002712	regulation of B cell mediated immunity	2/232	0.17805	0.379489	0.307218	TNF/BCL6	2
GO:0002889	regulation of immunoglobulin mediated immune response	2/232	0.17805	0.379489	0.307218	TNF/BCL6	2
GO:0030199	collagen fibril organization	2/232	0.17805	0.379489	0.307218	COL13A1/EXT1	2
GO:0035904	aorta development	2/232	0.17805	0.379489	0.307218	SOX4/NGFR	2
GO:0060759	regulation of response to cytokine stimulus	4/232	0.178226	0.379489	0.307218	RABGEF1/CARD16/RIPK2/IL1RN	4
GO:0016050	vesicle organization	6/232	0.17832	0.379489	0.307218	SRGN/HOOK2/PI4K2B/ARFGAP3/ZEB2/VPS37D	6
GO:0008286	insulin receptor signaling pathway	3/232	0.178957	0.379489	0.307218	SIRT1/SOCS3/IL1B	3
GO:0032368	regulation of lipid transport	3/232	0.178957	0.379489	0.307218	APOA2/IL1B/IL1A	3
GO:0098659	inorganic cation import across plasma membrane	3/232	0.178957	0.379489	0.307218	SLC6A9/KCNJ2/SLC34A1	3
GO:0099587	inorganic ion import across plasma membrane	3/232	0.178957	0.379489	0.307218	SLC6A9/KCNJ2/SLC34A1	3
GO:0001574	ganglioside biosynthetic process	1/232	0.180249	0.379489	0.307218	B4GALT6	1
GO:0002371	dendritic cell cytokine production	1/232	0.180249	0.379489	0.307218	DDX21	1
GO:0002713	negative regulation of B cell mediated immunity	1/232	0.180249	0.379489	0.307218	BCL6	1
GO:0002890	negative regulation of immunoglobulin mediated immune response	1/232	0.180249	0.379489	0.307218	BCL6	1
GO:0006544	glycine metabolic process	1/232	0.180249	0.379489	0.307218	GCAT	1
GO:0006750	glutathione biosynthetic process	1/232	0.180249	0.379489	0.307218	NFE2L2	1
GO:0008228	opsonization	1/232	0.180249	0.379489	0.307218	PTX3	1
GO:0009251	glucan catabolic process	1/232	0.180249	0.379489	0.307218	PFKM	1
GO:0009263	deoxyribonucleotide biosynthetic process	1/232	0.180249	0.379489	0.307218	RRM2	1
GO:0009265	2'-deoxyribonucleotide biosynthetic process	1/232	0.180249	0.379489	0.307218	RRM2	1
GO:0009642	response to light intensity	1/232	0.180249	0.379489	0.307218	EXT1	1
GO:0010919	regulation of inositol phosphate biosynthetic process	1/232	0.180249	0.379489	0.307218	PLEK	1
GO:0018146	keratan sulfate biosynthetic process	1/232	0.180249	0.379489	0.307218	CHST2	1
GO:0030002	cellular anion homeostasis	1/232	0.180249	0.379489	0.307218	SLC34A1	1
GO:0034349	glial cell apoptotic process	1/232	0.180249	0.379489	0.307218	TNFRSF21	1
GO:0034374	low-density lipoprotein particle remodeling	1/232	0.180249	0.379489	0.307218	APOA2	1
GO:0034375	high-density lipoprotein particle remodeling	1/232	0.180249	0.379489	0.307218	APOA2	1
GO:0034393	positive regulation of smooth muscle cell apoptotic process	1/232	0.180249	0.379489	0.307218	SOD2	1
GO:0035067	negative regulation of histone acetylation	1/232	0.180249	0.379489	0.307218	SIRT1	1
GO:0035864	response to potassium ion	1/232	0.180249	0.379489	0.307218	SLC34A1	1
GO:0035970	peptidyl-threonine dephosphorylation	1/232	0.180249	0.379489	0.307218	DUSP1	1
GO:0042532	negative regulation of tyrosine phosphorylation of STAT protein	1/232	0.180249	0.379489	0.307218	SOCS3	1
GO:0042795	snRNA transcription by RNA polymerase II	1/232	0.180249	0.379489	0.307218	SNAPC1	1
GO:0043508	negative regulation of JUN kinase activity	1/232	0.180249	0.379489	0.307218	DNAJA1	1
GO:0045342	MHC class II biosynthetic process	1/232	0.180249	0.379489	0.307218	SIRT1	1
GO:0045779	negative regulation of bone resorption	1/232	0.180249	0.379489	0.307218	CD38	1
GO:0045838	positive regulation of membrane potential	1/232	0.180249	0.379489	0.307218	SLC34A1	1
GO:0045986	negative regulation of smooth muscle contraction	1/232	0.180249	0.379489	0.307218	PTGS2	1
GO:0046385	deoxyribose phosphate biosynthetic process	1/232	0.180249	0.379489	0.307218	RRM2	1
GO:0050862	positive regulation of T cell receptor signaling pathway	1/232	0.180249	0.379489	0.307218	BCL10	1
GO:0051127	positive regulation of actin nucleation	1/232	0.180249	0.379489	0.307218	FMN1	1
GO:0051238	sequestering of metal ion	1/232	0.180249	0.379489	0.307218	FTH1	1
GO:0051447	negative regulation of meiotic cell cycle	1/232	0.180249	0.379489	0.307218	DUSP1	1
GO:0051938	L-glutamate import	1/232	0.180249	0.379489	0.307218	TNF	1
GO:0070886	positive regulation of calcineurin-NFAT signaling cascade	1/232	0.180249	0.379489	0.307218	TNF	1
GO:0072109	glomerular mesangium development	1/232	0.180249	0.379489	0.307218	EGR1	1
GO:0072224	metanephric glomerulus development	1/232	0.180249	0.379489	0.307218	EGR1	1
GO:0090336	positive regulation of brown fat cell differentiation	1/232	0.180249	0.379489	0.307218	PTGS2	1
GO:0098712	L-glutamate import across plasma membrane	1/232	0.180249	0.379489	0.307218	TNF	1
GO:0106058	positive regulation of calcineurin-mediated signaling	1/232	0.180249	0.379489	0.307218	TNF	1
GO:1903236	regulation of leukocyte tethering or rolling	1/232	0.180249	0.379489	0.307218	CHST2	1
GO:1903975	regulation of glial cell migration	1/232	0.180249	0.379489	0.307218	CCL3	1
GO:0051928	positive regulation of calcium ion transport	3/232	0.182034	0.382612	0.309747	CXCL10/CCL3/CCL4	3
GO:0032613	interleukin-10 production	2/232	0.182482	0.382612	0.309747	CD83/TNFRSF21	2
GO:0032615	interleukin-12 production	2/232	0.182482	0.382612	0.309747	IRF1/RIPK2	2
GO:0032653	regulation of interleukin-10 production	2/232	0.182482	0.382612	0.309747	CD83/TNFRSF21	2
GO:0032655	regulation of interleukin-12 production	2/232	0.182482	0.382612	0.309747	IRF1/RIPK2	2
GO:0071806	protein transmembrane transport	2/232	0.182482	0.382612	0.309747	TOMM40L/MCL1	2
GO:2000242	negative regulation of reproductive process	2/232	0.182482	0.382612	0.309747	DUSP1/IL1A	2
GO:0050673	epithelial cell proliferation	8/232	0.182993	0.38346	0.310433	SIRT1/ZFP36/NR4A1/TNF/EGR3/NGFR/EREG/ALDH1A2	8
GO:0044282	small molecule catabolic process	7/232	0.184287	0.385044	0.311716	QPRT/AKR1C3/GCAT/CYP27B1/LOC102724560/MFSD2A/PFKM	7
GO:0007188	adenylate cyclase-modulating G protein-coupled receptor signaling pathway	5/232	0.184447	0.385044	0.311716	ADRB1/CHGA/PTGER4/CXCL10/ADGRB2	5
GO:0048762	mesenchymal cell differentiation	5/232	0.184447	0.385044	0.311716	FBXL17/EXT1/IL1B/NOTCH4/ALDH1A2	5
GO:0070085	glycosylation	5/232	0.184447	0.385044	0.311716	TMTC1/ST6GALNAC2/EXT1/B4GALT6/B3GNT5	5
GO:0045926	negative regulation of growth	5/232	0.186546	0.385044	0.311716	ADRB1/SIRT1/CYP27B1/TP73/BCL6	5
GO:0019229	regulation of vasoconstriction	2/232	0.186929	0.385044	0.311716	CD38/PTGS2	2
GO:0040014	regulation of multicellular organism growth	2/232	0.186929	0.385044	0.311716	ADRB1/MFSD2A	2
GO:0032640	tumor necrosis factor production	4/232	0.188067	0.385044	0.311716	ZFP36/CCL3/RIPK2/IL1A	4
GO:0032680	regulation of tumor necrosis factor production	4/232	0.188067	0.385044	0.311716	ZFP36/CCL3/RIPK2/IL1A	4
GO:0009308	amine metabolic process	3/232	0.188229	0.385044	0.311716	AZIN1/SAT1/GCH1	3
GO:0051101	regulation of DNA binding	3/232	0.188229	0.385044	0.311716	PLAUR/NFKBIA/TFAP4	3
GO:0051209	release of sequestered calcium ion into cytosol	3/232	0.188229	0.385044	0.311716	XCR1/CXCL10/CCL3	3
GO:0071482	cellular response to light stimulus	3/232	0.188229	0.385044	0.311716	SIRT1/CARD16/PTGS2	3
GO:0071695	anatomical structure maturation	5/232	0.188653	0.385044	0.311716	RND1/EXT1/B4GALT6/EREG/ALDH1A2	5
GO:1903320	regulation of protein modification by small protein conjugation or removal	5/232	0.188653	0.385044	0.311716	DNAJA1/EGR1/BCL10/SOX4/RIPK2	5
GO:0000097	sulfur amino acid biosynthetic process	1/232	0.190374	0.385044	0.311716	LOC102724560	1
GO:0002544	chronic inflammatory response	1/232	0.190374	0.385044	0.311716	TNF	1
GO:0002830	positive regulation of type 2 immune response	1/232	0.190374	0.385044	0.311716	NLRP3	1
GO:0006474	N-terminal protein amino acid acetylation	1/232	0.190374	0.385044	0.311716	SOX4	1
GO:0006978	DNA damage response, signal transduction by p53 class mediator resulting in transcription of p21 class mediator	1/232	0.190374	0.385044	0.311716	TFAP4	1
GO:0009404	toxin metabolic process	1/232	0.190374	0.385044	0.311716	NFE2L2	1
GO:0010819	regulation of T cell chemotaxis	1/232	0.190374	0.385044	0.311716	CXCL10	1
GO:0010934	macrophage cytokine production	1/232	0.190374	0.385044	0.311716	SIRT1	1
GO:0010935	regulation of macrophage cytokine production	1/232	0.190374	0.385044	0.311716	SIRT1	1
GO:0016264	gap junction assembly	1/232	0.190374	0.385044	0.311716	IL1B	1
GO:0020027	hemoglobin metabolic process	1/232	0.190374	0.385044	0.311716	SLC6A9	1
GO:0021542	dentate gyrus development	1/232	0.190374	0.385044	0.311716	BTG2	1
GO:0030949	positive regulation of vascular endothelial growth factor receptor signaling pathway	1/232	0.190374	0.385044	0.311716	IL1B	1
GO:0033194	response to hydroperoxide	1/232	0.190374	0.385044	0.311716	CD38	1
GO:0034134	toll-like receptor 2 signaling pathway	1/232	0.190374	0.385044	0.311716	RIPK2	1
GO:0035269	protein O-linked mannosylation	1/232	0.190374	0.385044	0.311716	TMTC1	1
GO:0036124	histone H3-K9 trimethylation	1/232	0.190374	0.385044	0.311716	SIRT1	1
GO:0036166	phenotypic switching	1/232	0.190374	0.385044	0.311716	SOD2	1
GO:0042481	regulation of odontogenesis	1/232	0.190374	0.385044	0.311716	NGFR	1
GO:0043923	positive regulation by host of viral transcription	1/232	0.190374	0.385044	0.311716	TFAP4	1
GO:0044247	cellular polysaccharide catabolic process	1/232	0.190374	0.385044	0.311716	PFKM	1
GO:0045623	negative regulation of T-helper cell differentiation	1/232	0.190374	0.385044	0.311716	BCL6	1
GO:0045956	positive regulation of calcium ion-dependent exocytosis	1/232	0.190374	0.385044	0.311716	SCAMP5	1
GO:0046325	negative regulation of glucose import	1/232	0.190374	0.385044	0.311716	TNF	1
GO:0046827	positive regulation of protein export from nucleus	1/232	0.190374	0.385044	0.311716	IL1B	1
GO:0050802	circadian sleep/wake cycle, sleep	1/232	0.190374	0.385044	0.311716	ADRB1	1
GO:0050884	neuromuscular process controlling posture	1/232	0.190374	0.385044	0.311716	GCH1	1
GO:0051412	response to corticosterone	1/232	0.190374	0.385044	0.311716	FOS	1
GO:0051770	positive regulation of nitric-oxide synthase biosynthetic process	1/232	0.190374	0.385044	0.311716	NAMPT	1
GO:0055089	fatty acid homeostasis	1/232	0.190374	0.385044	0.311716	SIRT1	1
GO:0060192	negative regulation of lipase activity	1/232	0.190374	0.385044	0.311716	APOA2	1
GO:0061158	3'-UTR-mediated mRNA destabilization	1/232	0.190374	0.385044	0.311716	ZFP36	1
GO:0061952	midbody abscission	1/232	0.190374	0.385044	0.311716	CEP55	1
GO:0070593	dendrite self-avoidance	1/232	0.190374	0.385044	0.311716	EXT1	1
GO:0070932	histone H3 deacetylation	1/232	0.190374	0.385044	0.311716	SIRT1	1
GO:0086103	G protein-coupled receptor signaling pathway involved in heart process	1/232	0.190374	0.385044	0.311716	CHGA	1
GO:0090231	regulation of spindle checkpoint	1/232	0.190374	0.385044	0.311716	DUSP1	1
GO:0090266	regulation of mitotic cell cycle spindle assembly checkpoint	1/232	0.190374	0.385044	0.311716	DUSP1	1
GO:0090594	inflammatory response to wounding	1/232	0.190374	0.385044	0.311716	IL1A	1
GO:0090713	immunological memory process	1/232	0.190374	0.385044	0.311716	BCL6	1
GO:0140374	antiviral innate immune response	1/232	0.190374	0.385044	0.311716	CXCL10	1
GO:1902165	regulation of intrinsic apoptotic signaling pathway in response to DNA damage by p53 class mediator	1/232	0.190374	0.385044	0.311716	SIRT1	1
GO:1903504	regulation of mitotic spindle checkpoint	1/232	0.190374	0.385044	0.311716	DUSP1	1
GO:1903830	magnesium ion transmembrane transport	1/232	0.190374	0.385044	0.311716	SLC41A2	1
GO:2000774	positive regulation of cellular senescence	1/232	0.190374	0.385044	0.311716	SIRT1	1
GO:0006109	regulation of carbohydrate metabolic process	4/232	0.190554	0.385044	0.311716	SIRT1/PMAIP1/PLEK/SLC2A6	4
GO:0046887	positive regulation of hormone secretion	3/232	0.191346	0.385044	0.311716	CD38/SOX4/PFKM	3
GO:0048593	camera-type eye morphogenesis	3/232	0.191346	0.385044	0.311716	NECTIN1/LCTL/MFSD2A	3
GO:0051283	negative regulation of sequestering of calcium ion	3/232	0.191346	0.385044	0.311716	XCR1/CXCL10/CCL3	3
GO:0002260	lymphocyte homeostasis	2/232	0.191392	0.385044	0.311716	BCL10/PMAIP1	2
GO:0006749	glutathione metabolic process	2/232	0.191392	0.385044	0.311716	NFE2L2/SOD2	2
GO:0042446	hormone biosynthetic process	2/232	0.191392	0.385044	0.311716	EGR1/CYP27B1	2
GO:0045576	mast cell activation	2/232	0.191392	0.385044	0.311716	RABGEF1/CHGA	2
GO:0045682	regulation of epidermis development	2/232	0.191392	0.385044	0.311716	CYP27B1/ZFP36	2
GO:1905330	regulation of morphogenesis of an epithelium	2/232	0.191392	0.385044	0.311716	CXCL10/TNF	2
GO:2000272	negative regulation of signaling receptor activity	2/232	0.191392	0.385044	0.311716	SLC6A9/TNF	2
GO:0018394	peptidyl-lysine acetylation	4/232	0.193052	0.388166	0.314243	SIRT1/PBXIP1/SOX4/IL1B	4
GO:0042326	negative regulation of phosphorylation	7/232	0.194376	0.39038	0.316036	DNAJA1/RABGEF1/SIRT1/SOCS3/DUSP1/IL1B/TFAP4	7
GO:0061138	morphogenesis of a branching epithelium	4/232	0.19556	0.39038	0.316036	SOCS3/EXT1/TNF/NOTCH4	4
GO:0006081	cellular aldehyde metabolic process	2/232	0.195869	0.39038	0.316036	AKR1C3/ALDH1A2	2
GO:0006879	cellular iron ion homeostasis	2/232	0.195869	0.39038	0.316036	FTH1/SLC6A9	2
GO:0010517	regulation of phospholipase activity	2/232	0.195869	0.39038	0.316036	ARF4/GPR55	2
GO:0030104	water homeostasis	2/232	0.195869	0.39038	0.316036	AQP9/EXT1	2
GO:0032835	glomerulus development	2/232	0.195869	0.39038	0.316036	EGR1/EXT1	2
GO:0070265	necrotic cell death	2/232	0.195869	0.39038	0.316036	NINJ1/TNF	2
GO:0009101	glycoprotein biosynthetic process	6/232	0.196885	0.39038	0.316036	TMTC1/ST6GALNAC2/EXT1/B4GALT6/B3GNT5/NDST2	6
GO:0051224	negative regulation of protein transport	3/232	0.197621	0.39038	0.316036	CHGA/RSC1A1/IL1B	3
GO:0051282	regulation of sequestering of calcium ion	3/232	0.197621	0.39038	0.316036	XCR1/CXCL10/CCL3	3
GO:0002040	sprouting angiogenesis	4/232	0.198078	0.39038	0.316036	NR4A1/PTGS2/EGR3/NGFR	4
GO:0051302	regulation of cell division	4/232	0.198078	0.39038	0.316036	YBX1/IL1B/EREG/IL1A	4
GO:0002704	negative regulation of leukocyte mediated immunity	2/232	0.200358	0.39038	0.316036	RABGEF1/BCL6	2
GO:0033692	cellular polysaccharide biosynthetic process	2/232	0.200358	0.39038	0.316036	EXT1/NDST2	2
GO:0046513	ceramide biosynthetic process	2/232	0.200358	0.39038	0.316036	B4GALT6/SMPD2	2
GO:0055021	regulation of cardiac muscle tissue growth	2/232	0.200358	0.39038	0.316036	CDK1/TP73	2
GO:0071300	cellular response to retinoic acid	2/232	0.200358	0.39038	0.316036	TNF/ALDH1A2	2
GO:1901224	positive regulation of NIK/NF-kappaB signaling	2/232	0.200358	0.39038	0.316036	TNF/IL1B	2
GO:1902305	regulation of sodium ion transmembrane transport	2/232	0.200358	0.39038	0.316036	FXYD6/SCN3B	2
GO:0001696	gastric acid secretion	1/232	0.200374	0.39038	0.316036	SGK1	1
GO:0002097	tRNA wobble base modification	1/232	0.200374	0.39038	0.316036	GTPBP3	1
GO:0002693	positive regulation of cellular extravasation	1/232	0.200374	0.39038	0.316036	ICAM1	1
GO:0002923	regulation of humoral immune response mediated by circulating immunoglobulin	1/232	0.200374	0.39038	0.316036	TNF	1
GO:0003128	heart field specification	1/232	0.200374	0.39038	0.316036	EXT1	1
GO:0006044	N-acetylglucosamine metabolic process	1/232	0.200374	0.39038	0.316036	CHST2	1
GO:0006684	sphingomyelin metabolic process	1/232	0.200374	0.39038	0.316036	SMPD2	1
GO:0007250	activation of NF-kappaB-inducing kinase activity	1/232	0.200374	0.39038	0.316036	CARD14	1
GO:0009068	aspartate family amino acid catabolic process	1/232	0.200374	0.39038	0.316036	GCAT	1
GO:0019184	nonribosomal peptide biosynthetic process	1/232	0.200374	0.39038	0.316036	NFE2L2	1
GO:0030299	intestinal cholesterol absorption	1/232	0.200374	0.39038	0.316036	APOA2	1
GO:0030889	negative regulation of B cell proliferation	1/232	0.200374	0.39038	0.316036	TNFRSF21	1
GO:0030903	notochord development	1/232	0.200374	0.39038	0.316036	COL13A1	1
GO:0032026	response to magnesium ion	1/232	0.200374	0.39038	0.316036	SLC34A1	1
GO:0032769	negative regulation of monooxygenase activity	1/232	0.200374	0.39038	0.316036	CYP27B1	1
GO:0034138	toll-like receptor 3 signaling pathway	1/232	0.200374	0.39038	0.316036	TNF	1
GO:0034433	steroid esterification	1/232	0.200374	0.39038	0.316036	APOA2	1
GO:0034434	sterol esterification	1/232	0.200374	0.39038	0.316036	APOA2	1
GO:0034435	cholesterol esterification	1/232	0.200374	0.39038	0.316036	APOA2	1
GO:0042339	keratan sulfate metabolic process	1/232	0.200374	0.39038	0.316036	CHST2	1
GO:0042772	DNA damage response, signal transduction resulting in transcription	1/232	0.200374	0.39038	0.316036	TFAP4	1
GO:0043649	dicarboxylic acid catabolic process	1/232	0.200374	0.39038	0.316036	QPRT	1
GO:0044320	cellular response to leptin stimulus	1/232	0.200374	0.39038	0.316036	SIRT1	1
GO:0045653	negative regulation of megakaryocyte differentiation	1/232	0.200374	0.39038	0.316036	H4C13	1
GO:0045722	positive regulation of gluconeogenesis	1/232	0.200374	0.39038	0.316036	SIRT1	1
GO:0045945	positive regulation of transcription by RNA polymerase III	1/232	0.200374	0.39038	0.316036	DDX21	1
GO:0046851	negative regulation of bone remodeling	1/232	0.200374	0.39038	0.316036	CD38	1
GO:0050665	hydrogen peroxide biosynthetic process	1/232	0.200374	0.39038	0.316036	SOD2	1
GO:0060008	Sertoli cell differentiation	1/232	0.200374	0.39038	0.316036	IL1A	1
GO:0060044	negative regulation of cardiac muscle cell proliferation	1/232	0.200374	0.39038	0.316036	TP73	1
GO:0060965	negative regulation of miRNA-mediated gene silencing	1/232	0.200374	0.39038	0.316036	TNF	1
GO:0071318	cellular response to ATP	1/232	0.200374	0.39038	0.316036	PTGS2	1
GO:0072077	renal vesicle morphogenesis	1/232	0.200374	0.39038	0.316036	FMN1	1
GO:0072189	ureter development	1/232	0.200374	0.39038	0.316036	ALDH1A2	1
GO:0072567	chemokine (C-X-C motif) ligand 2 production	1/232	0.200374	0.39038	0.316036	TNF	1
GO:0097094	craniofacial suture morphogenesis	1/232	0.200374	0.39038	0.316036	TMEM107	1
GO:2000341	regulation of chemokine (C-X-C motif) ligand 2 production	1/232	0.200374	0.39038	0.316036	TNF	1
GO:0001701	in utero embryonic development	7/232	0.202949	0.395182	0.319923	YBX1/SOCS3/ARMC5/JUNB/RRM2/RBBP8/ZFAND5	7
GO:0031099	regeneration	4/232	0.203145	0.395347	0.320056	NINJ1/APOA2/CDK1/TNF	4
GO:0045017	glycerolipid biosynthetic process	5/232	0.203641	0.396098	0.320664	FABP5/APOA2/PI4K2B/SOCS3/MFSD2A	5
GO:0043627	response to estrogen	2/232	0.20486	0.397174	0.321535	APOA2/CYP27B1	2
GO:0046854	phosphatidylinositol phosphate biosynthetic process	2/232	0.20486	0.397174	0.321535	PI4K2B/SOCS3	2
GO:0050709	negative regulation of protein secretion	2/232	0.20486	0.397174	0.321535	CHGA/IL1B	2
GO:0051148	negative regulation of muscle cell differentiation	2/232	0.20486	0.397174	0.321535	YBX1/EREG	2
GO:0060193	positive regulation of lipase activity	2/232	0.20486	0.397174	0.321535	ARF4/GPR55	2
GO:1903317	regulation of protein maturation	2/232	0.20486	0.397174	0.321535	CARD16/SOX4	2
GO:0009988	cell-cell recognition	2/232	0.209373	0.399099	0.323094	SPA17/FOLR2	2
GO:0015807	L-amino acid transport	2/232	0.209373	0.399099	0.323094	TNF/SLC6A20	2
GO:0032370	positive regulation of lipid transport	2/232	0.209373	0.399099	0.323094	IL1B/IL1A	2
GO:0032715	negative regulation of interleukin-6 production	2/232	0.209373	0.399099	0.323094	RABGEF1/TNF	2
GO:0050795	regulation of behavior	2/232	0.209373	0.399099	0.323094	ADRB1/CCL3	2
GO:0050922	negative regulation of chemotaxis	2/232	0.209373	0.399099	0.323094	DUSP1/TNFAIP6	2
GO:0070830	bicellular tight junction assembly	2/232	0.209373	0.399099	0.323094	TNF/CLDN3	2
GO:0000272	polysaccharide catabolic process	1/232	0.210251	0.399099	0.323094	PFKM	1
GO:0000729	DNA double-strand break processing	1/232	0.210251	0.399099	0.323094	RBBP8	1
GO:0001829	trophectodermal cell differentiation	1/232	0.210251	0.399099	0.323094	JUNB	1
GO:0002888	positive regulation of myeloid leukocyte mediated immunity	1/232	0.210251	0.399099	0.323094	DDX21	1
GO:0009301	snRNA transcription	1/232	0.210251	0.399099	0.323094	SNAPC1	1
GO:0032634	interleukin-5 production	1/232	0.210251	0.399099	0.323094	TNFRSF21	1
GO:0032674	regulation of interleukin-5 production	1/232	0.210251	0.399099	0.323094	TNFRSF21	1
GO:0034501	protein localization to kinetochore	1/232	0.210251	0.399099	0.323094	CDK1	1
GO:0035461	vitamin transmembrane transport	1/232	0.210251	0.399099	0.323094	FOLR2	1
GO:0042749	regulation of circadian sleep/wake cycle	1/232	0.210251	0.399099	0.323094	ADRB1	1
GO:0045091	regulation of single stranded viral RNA replication via double stranded DNA intermediate	1/232	0.210251	0.399099	0.323094	CXCL8	1
GO:0045618	positive regulation of keratinocyte differentiation	1/232	0.210251	0.399099	0.323094	CYP27B1	1
GO:0046782	regulation of viral transcription	1/232	0.210251	0.399099	0.323094	ZFP36	1
GO:0055093	response to hyperoxia	1/232	0.210251	0.399099	0.323094	SOD2	1
GO:0060149	negative regulation of post-transcriptional gene silencing	1/232	0.210251	0.399099	0.323094	TNF	1
GO:0060967	negative regulation of gene silencing by RNA	1/232	0.210251	0.399099	0.323094	TNF	1
GO:0071625	vocalization behavior	1/232	0.210251	0.399099	0.323094	EXT1	1
GO:0071800	podosome assembly	1/232	0.210251	0.399099	0.323094	TNF	1
GO:0072087	renal vesicle development	1/232	0.210251	0.399099	0.323094	FMN1	1
GO:0086014	atrial cardiac muscle cell action potential	1/232	0.210251	0.399099	0.323094	SCN3B	1
GO:0086026	atrial cardiac muscle cell to AV node cell signaling	1/232	0.210251	0.399099	0.323094	SCN3B	1
GO:0086066	atrial cardiac muscle cell to AV node cell communication	1/232	0.210251	0.399099	0.323094	SCN3B	1
GO:0097202	activation of cysteine-type endopeptidase activity	1/232	0.210251	0.399099	0.323094	RIPK2	1
GO:0097709	connective tissue replacement	1/232	0.210251	0.399099	0.323094	IL1A	1
GO:0099590	neurotransmitter receptor internalization	1/232	0.210251	0.399099	0.323094	GSG1L	1
GO:1900369	negative regulation of post-transcriptional gene silencing by RNA	1/232	0.210251	0.399099	0.323094	TNF	1
GO:1901881	positive regulation of protein depolymerization	1/232	0.210251	0.399099	0.323094	PLEK	1
GO:1903083	protein localization to condensed chromosome	1/232	0.210251	0.399099	0.323094	CDK1	1
GO:2000042	negative regulation of double-strand break repair via homologous recombination	1/232	0.210251	0.399099	0.323094	KLHL15	1
GO:2000757	negative regulation of peptidyl-lysine acetylation	1/232	0.210251	0.399099	0.323094	SIRT1	1
GO:2000786	positive regulation of autophagosome assembly	1/232	0.210251	0.399099	0.323094	SNX18	1
GO:2001185	regulation of CD8-positive, alpha-beta T cell activation	1/232	0.210251	0.399099	0.323094	IRF1	1
GO:0051208	sequestering of calcium ion	3/232	0.210316	0.399099	0.323094	XCR1/CXCL10/CCL3	3
GO:0050821	protein stabilization	4/232	0.210815	0.399833	0.323688	APOA2/SOX4/TSPAN1/SWSAP1	4
GO:0032970	regulation of actin filament-based process	7/232	0.213426	0.404531	0.327491	PTGER4/RND1/RHOB/KCNJ2/PLEK/FMN1/IL1A	7
GO:2001022	positive regulation of response to DNA damage stimulus	3/232	0.213518	0.404531	0.327491	SIRT1/PMAIP1/RBBP8	3
GO:0010569	regulation of double-strand break repair via homologous recombination	2/232	0.213896	0.404819	0.327724	KLHL15/RBBP8	2
GO:0051966	regulation of synaptic transmission, glutamatergic	2/232	0.213896	0.404819	0.327724	TNF/PTGS2	2
GO:0008654	phospholipid biosynthetic process	5/232	0.214584	0.405691	0.328431	FABP5/APOA2/PI4K2B/SOCS3/MFSD2A	5
GO:0043543	protein acylation	5/232	0.214584	0.405691	0.328431	SIRT1/ZDHHC11B/PBXIP1/SOX4/IL1B	5
GO:0009132	nucleoside diphosphate metabolic process	3/232	0.21673	0.40628	0.328908	RRM2/SLC2A6/PFKM	3
GO:0035303	regulation of dephosphorylation	3/232	0.21673	0.40628	0.328908	PPP1R15A/TNF/PLEK	3
GO:0042476	odontogenesis	3/232	0.21673	0.40628	0.328908	NECTIN1/SLC34A1/NGFR	3
GO:0006631	fatty acid metabolic process	7/232	0.216963	0.40628	0.328908	FABP5/SIRT1/AKR1C3/PEDS1/PTGS2/MFSD2A/IL1B	7
GO:0009247	glycolipid biosynthetic process	2/232	0.218429	0.40628	0.328908	B4GALT6/B3GNT5	2
GO:0051881	regulation of mitochondrial membrane potential	2/232	0.218429	0.40628	0.328908	SOD2/PMAIP1	2
GO:0031334	positive regulation of protein-containing complex assembly	4/232	0.218566	0.40628	0.328908	FNIP2/TNF/PLEK/FMN1	4
GO:0045860	positive regulation of protein kinase activity	7/232	0.218739	0.40628	0.328908	SIRT1/EGR1/MST1R/TNF/CARD14/IL1B/EREG	7
GO:0006275	regulation of DNA replication	3/232	0.219953	0.40628	0.328908	CDK1/BCL6/EREG	3
GO:0006639	acylglycerol metabolic process	3/232	0.219953	0.40628	0.328908	SIRT1/APOA2/MFSD2A	3
GO:0003215	cardiac right ventricle morphogenesis	1/232	0.220007	0.40628	0.328908	SOX4	1
GO:0006007	glucose catabolic process	1/232	0.220007	0.40628	0.328908	PFKM	1
GO:0006379	mRNA cleavage	1/232	0.220007	0.40628	0.328908	CPSF1	1
GO:0006607	NLS-bearing protein import into nucleus	1/232	0.220007	0.40628	0.328908	KPNA2	1
GO:0006700	C21-steroid hormone biosynthetic process	1/232	0.220007	0.40628	0.328908	EGR1	1
GO:0006901	vesicle coating	1/232	0.220007	0.40628	0.328908	ARFGAP3	1
GO:0010310	regulation of hydrogen peroxide metabolic process	1/232	0.220007	0.40628	0.328908	SOD2	1
GO:0022410	circadian sleep/wake cycle process	1/232	0.220007	0.40628	0.328908	ADRB1	1
GO:0030150	protein import into mitochondrial matrix	1/232	0.220007	0.40628	0.328908	TOMM40L	1
GO:0031998	regulation of fatty acid beta-oxidation	1/232	0.220007	0.40628	0.328908	MFSD2A	1
GO:0032616	interleukin-13 production	1/232	0.220007	0.40628	0.328908	TNFRSF21	1
GO:0032656	regulation of interleukin-13 production	1/232	0.220007	0.40628	0.328908	TNFRSF21	1
GO:0039692	single stranded viral RNA replication via double stranded DNA intermediate	1/232	0.220007	0.40628	0.328908	CXCL8	1
GO:0043011	myeloid dendritic cell differentiation	1/232	0.220007	0.40628	0.328908	BATF3	1
GO:0043555	regulation of translation in response to stress	1/232	0.220007	0.40628	0.328908	PPP1R15A	1
GO:0043691	reverse cholesterol transport	1/232	0.220007	0.40628	0.328908	APOA2	1
GO:0043984	histone H4-K16 acetylation	1/232	0.220007	0.40628	0.328908	SIRT1	1
GO:0044342	type B pancreatic cell proliferation	1/232	0.220007	0.40628	0.328908	NR4A1	1
GO:0045591	positive regulation of regulatory T cell differentiation	1/232	0.220007	0.40628	0.328908	BCL6	1
GO:0046485	ether lipid metabolic process	1/232	0.220007	0.40628	0.328908	PEDS1	1
GO:0046653	tetrahydrofolate metabolic process	1/232	0.220007	0.40628	0.328908	GCH1	1
GO:0046794	transport of virus	1/232	0.220007	0.40628	0.328908	KPNA2	1
GO:0060716	labyrinthine layer blood vessel development	1/232	0.220007	0.40628	0.328908	JUNB	1
GO:0070166	enamel mineralization	1/232	0.220007	0.40628	0.328908	NECTIN1	1
GO:0070314	G1 to G0 transition	1/232	0.220007	0.40628	0.328908	CYP27B1	1
GO:0090026	positive regulation of monocyte chemotaxis	1/232	0.220007	0.40628	0.328908	CXCL10	1
GO:0097320	plasma membrane tubulation	1/232	0.220007	0.40628	0.328908	SNX18	1
GO:0097503	sialylation	1/232	0.220007	0.40628	0.328908	ST6GALNAC2	1
GO:1900221	regulation of amyloid-beta clearance	1/232	0.220007	0.40628	0.328908	TNF	1
GO:1902004	positive regulation of amyloid-beta formation	1/232	0.220007	0.40628	0.328908	TNF	1
GO:1903206	negative regulation of hydrogen peroxide-induced cell death	1/232	0.220007	0.40628	0.328908	NFE2L2	1
GO:1903978	regulation of microglial cell activation	1/232	0.220007	0.40628	0.328908	CCL3	1
GO:1904292	regulation of ERAD pathway	1/232	0.220007	0.40628	0.328908	NFE2L2	1
GO:2000010	positive regulation of protein localization to cell surface	1/232	0.220007	0.40628	0.328908	TNF	1
GO:2000479	regulation of cAMP-dependent protein kinase activity	1/232	0.220007	0.40628	0.328908	SIRT1	1
GO:0050730	regulation of peptidyl-tyrosine phosphorylation	5/232	0.221239	0.408344	0.330578	RAP2C/SOCS3/RIPK2/TNF/EREG	5
GO:0045787	positive regulation of cell cycle	6/232	0.222038	0.409402	0.331435	CDK1/RRM2/TNF/IL1B/EREG/IL1A	6
GO:0055074	calcium ion homeostasis	8/232	0.222618	0.409402	0.331435	XCR1/PTGER4/CXCL10/CD38/CYP27B1/GPR55/CCL3/CCRL2	8
GO:0014855	striated muscle cell proliferation	2/232	0.222969	0.409402	0.331435	CDK1/TP73	2
GO:0042267	natural killer cell mediated cytotoxicity	2/232	0.222969	0.409402	0.331435	RNF19B/FCGR3A	2
GO:0043966	histone H3 acetylation	2/232	0.222969	0.409402	0.331435	SIRT1/PBXIP1	2
GO:1903036	positive regulation of response to wounding	2/232	0.222969	0.409402	0.331435	NFE2L2/CLDN3	2
GO:0006612	protein targeting to membrane	3/232	0.223185	0.409402	0.331435	RABGEF1/ZDHHC11B/VPS37D	3
GO:0006638	neutral lipid metabolic process	3/232	0.223185	0.409402	0.331435	SIRT1/APOA2/MFSD2A	3
GO:0007498	mesoderm development	3/232	0.223185	0.409402	0.331435	ARMC5/EXT1/ETS2	3
GO:0035270	endocrine system development	3/232	0.223185	0.409402	0.331435	ARMC5/SOX4/ALDH1A2	3
GO:0071333	cellular response to glucose stimulus	3/232	0.223185	0.409402	0.331435	BRSK2/ICAM1/SOX4	3
GO:1900180	regulation of protein localization to nucleus	3/232	0.223185	0.409402	0.331435	CDK1/PTGS2/NGFR	3
GO:0009566	fertilization	4/232	0.223777	0.410276	0.332143	SPA17/CDK1/MST1R/FOLR2	4
GO:0051054	positive regulation of DNA metabolic process	5/232	0.22571	0.412016	0.333551	SIRT1/CDK1/TNF/RBBP8/EREG	5
GO:0061041	regulation of wound healing	3/232	0.226427	0.412016	0.333551	NFE2L2/TNF/CLDN3	3
GO:0043462	regulation of ATP-dependent activity	2/232	0.227517	0.412016	0.333551	BRSK2/SIRT1	2
GO:0140029	exocytic process	2/232	0.227517	0.412016	0.333551	CTBP2/PLEK	2
GO:0007611	learning or memory	5/232	0.227956	0.412016	0.333551	ARF4/BTG2/FOS/SGK1/PTGS2	5
GO:0032388	positive regulation of intracellular transport	4/232	0.229019	0.412016	0.333551	CDK1/TMEM30B/PTGS2/IL1B	4
GO:0051052	regulation of DNA metabolic process	8/232	0.22924	0.412016	0.333551	SIRT1/KLHL15/KPNA2/CDK1/TNF/RBBP8/BCL6/EREG	8
GO:0006670	sphingosine metabolic process	1/232	0.229643	0.412016	0.333551	PLPP1	1
GO:0007252	I-kappaB phosphorylation	1/232	0.229643	0.412016	0.333551	TNF	1
GO:0009070	serine family amino acid biosynthetic process	1/232	0.229643	0.412016	0.333551	LOC102724560	1
GO:0030449	regulation of complement activation	1/232	0.229643	0.412016	0.333551	IL1B	1
GO:0032069	regulation of nuclease activity	1/232	0.229643	0.412016	0.333551	SIRT1	1
GO:0032727	positive regulation of interferon-alpha production	1/232	0.229643	0.412016	0.333551	RIPK2	1
GO:0033962	P-body assembly	1/232	0.229643	0.412016	0.333551	NOCT	1
GO:0034035	purine ribonucleoside bisphosphate metabolic process	1/232	0.229643	0.412016	0.333551	SLC35B2	1
GO:0043371	negative regulation of CD4-positive, alpha-beta T cell differentiation	1/232	0.229643	0.412016	0.333551	BCL6	1
GO:0044090	positive regulation of vacuole organization	1/232	0.229643	0.412016	0.333551	SNX18	1
GO:0044241	lipid digestion	1/232	0.229643	0.412016	0.333551	APOA2	1
GO:0045056	transcytosis	1/232	0.229643	0.412016	0.333551	MFSD2A	1
GO:0045063	T-helper 1 cell differentiation	1/232	0.229643	0.412016	0.333551	RIPK2	1
GO:0045717	negative regulation of fatty acid biosynthetic process	1/232	0.229643	0.412016	0.333551	SIRT1	1
GO:0046716	muscle cell cellular homeostasis	1/232	0.229643	0.412016	0.333551	PFKM	1
GO:0050427	3'-phosphoadenosine 5'-phosphosulfate metabolic process	1/232	0.229643	0.412016	0.333551	SLC35B2	1
GO:0050849	negative regulation of calcium-mediated signaling	1/232	0.229643	0.412016	0.333551	PLEK	1
GO:0050908	detection of light stimulus involved in visual perception	1/232	0.229643	0.412016	0.333551	RGS9BP	1
GO:0050962	detection of light stimulus involved in sensory perception	1/232	0.229643	0.412016	0.333551	RGS9BP	1
GO:0051767	nitric-oxide synthase biosynthetic process	1/232	0.229643	0.412016	0.333551	NAMPT	1
GO:0051769	regulation of nitric-oxide synthase biosynthetic process	1/232	0.229643	0.412016	0.333551	NAMPT	1
GO:0071243	cellular response to arsenic-containing substance	1/232	0.229643	0.412016	0.333551	ATF3	1
GO:0071605	monocyte chemotactic protein-1 production	1/232	0.229643	0.412016	0.333551	IL1B	1
GO:0071636	positive regulation of transforming growth factor beta production	1/232	0.229643	0.412016	0.333551	PTGS2	1
GO:0071637	regulation of monocyte chemotactic protein-1 production	1/232	0.229643	0.412016	0.333551	IL1B	1
GO:0072111	cell proliferation involved in kidney development	1/232	0.229643	0.412016	0.333551	EGR1	1
GO:0090280	positive regulation of calcium ion import	1/232	0.229643	0.412016	0.333551	CCL3	1
GO:0098856	intestinal lipid absorption	1/232	0.229643	0.412016	0.333551	APOA2	1
GO:1901739	regulation of myoblast fusion	1/232	0.229643	0.412016	0.333551	CXCL10	1
GO:1903902	positive regulation of viral life cycle	1/232	0.229643	0.412016	0.333551	KPNA2	1
GO:2000047	regulation of cell-cell adhesion mediated by cadherin	1/232	0.229643	0.412016	0.333551	NOTCH4	1
GO:2000178	negative regulation of neural precursor cell proliferation	1/232	0.229643	0.412016	0.333551	BTG2	1
GO:0001889	liver development	3/232	0.229678	0.412016	0.333551	SOD2/TNF/ALDH1A2	3
GO:0019079	viral genome replication	3/232	0.229678	0.412016	0.333551	CXCL8/CTBP2/TNF	3
GO:0043467	regulation of generation of precursor metabolites and energy	3/232	0.229678	0.412016	0.333551	CDK1/TNF/SLC2A6	3
GO:0071331	cellular response to hexose stimulus	3/232	0.229678	0.412016	0.333551	BRSK2/ICAM1/SOX4	3
GO:0031330	negative regulation of cellular catabolic process	5/232	0.230208	0.41276	0.334153	YBX1/NOCT/MCL1/ZFP36/MFSD2A	5
GO:1903828	negative regulation of protein localization	4/232	0.231652	0.415061	0.336016	DNAJA1/CHGA/RSC1A1/IL1B	4
GO:0000271	polysaccharide biosynthetic process	2/232	0.232072	0.415061	0.336016	EXT1/NDST2	2
[truncated: 1,580 more rows]
