# Supplementary material for: Identification of key modules in metabolic syndrome induced by second-generation antipsychotics based on co-expression network analysis
Source: Comput Struct Biotechnol J. 2024 Jan 5;23:723–31. doi: 10.1016/j.csbj.2024.01.003 (PMC10826125; doi:10.1016/j.csbj.2024.01.003)
Supplement: Supplementary file 6 — Supplementary material. [file mmc6.xlsx]

## Sheet: Sheet1
Supplementary file 6: KEGG enrichment analysis for genes in MEtan module
ID	Description	GeneRatio	pvalue	p.adjust	qvalue	geneID	Count
hsa04064	NF-kappa B signaling pathway	14/140	1.72808e-09	3.81906e-07	3.31064e-07	ICAM1/BCL10/CXCL8/BCL2A1/CCL4L2/CCL4L1/TNF/PTGS2/CARD14/NFKBIA/CXCL3/IL1B/CCL4/CXCL2	14
hsa04061	Viral protein interaction with cytokine and cytokine receptor	12/140	9.86465e-08	1.09004e-05	9.44929e-06	XCR1/CXCL10/CXCL8/CCL3/CCL4L2/CCL4L1/TNF/CXCL3/CCL4/CXCL2/CCL3L1/CCL3L3	12
hsa04620	Toll-like receptor signaling pathway	12/140	1.53252e-07	1.12896e-05	9.78661e-06	FOS/CXCL10/CXCL8/CCL3/CCL4L2/CCL4L1/TNF/NFKBIA/IL1B/CCL4/CCL3L1/CCL3L3	12
hsa05323	Rheumatoid arthritis	11/140	4.00669e-07	1.7035e-05	1.47672e-05	ICAM1/FOS/CXCL8/CCL3/TNF/CXCL3/IL1B/CXCL2/CCL3L1/CCL3L3/IL1A	11
hsa04668	TNF signaling pathway	12/140	4.24008e-07	1.7035e-05	1.47672e-05	ICAM1/FOS/IRF1/CXCL10/SOCS3/JUNB/TNF/PTGS2/NFKBIA/CXCL3/IL1B/CXCL2	12
hsa04060	Cytokine-cytokine receptor interaction	19/140	4.62488e-07	1.7035e-05	1.47672e-05	XCR1/CXCL10/CXCL8/CCL3/CCL4L2/CCL4L1/TNF/CXCL3/NGFR/IL1B/CCL4/IL17D/TNFSF9/TNFRSF21/CXCL2/IL1RN/CCL3L1/CCL3L3/IL1A	19
hsa04657	IL-17 signaling pathway	10/140	3.68551e-06	0.000116357	0.000100867	FOS/CXCL10/CXCL8/TNF/PTGS2/NFKBIA/CXCL3/IL1B/IL17D/CXCL2	10
hsa04625	C-type lectin receptor signaling pathway	10/140	9.21809e-06	0.00025465	0.000220749	IRF1/BCL10/CLEC4E/TNF/PTGS2/NFKBIA/EGR3/IL1B/IL17D/NLRP3	10
hsa05417	Lipid and atherosclerosis	14/140	1.47717e-05	0.000362726	0.000314437	NFE2L2/ICAM1/FOS/SOD2/CXCL8/CCL3/TNF/NFKBIA/CXCL3/IL1B/CXCL2/NLRP3/CCL3L1/CCL3L3	14
hsa04062	Chemokine signaling pathway	12/140	9.21507e-05	0.00203653	0.00176541	XCR1/CXCL10/CXCL8/CCL3/CCL4L2/CCL4L1/NFKBIA/CXCL3/CCL4/CXCL2/CCL3L1/CCL3L3	12
hsa04623	Cytosolic DNA-sensing pathway	7/140	0.000256484	0.00465546	0.00403569	CXCL10/CCL4L2/CCL4L1/NFKBIA/IL1B/CCL4/NLRP3	7
hsa05133	Pertussis	7/140	0.000278574	0.00465546	0.00403569	FOS/IRF1/CXCL8/TNF/IL1B/NLRP3/IL1A	7
hsa05140	Leishmaniasis	7/140	0.00030217	0.00465546	0.00403569	FOS/FCGR3A/TNF/PTGS2/NFKBIA/IL1B/IL1A	7
hsa05142	Chagas disease	8/140	0.000311761	0.00465546	0.00403569	FOS/CXCL8/CCL3/TNF/NFKBIA/IL1B/CCL3L1/CCL3L3	8
hsa00760	Nicotinate and nicotinamide metabolism	5/140	0.000315981	0.00465546	0.00403569	SIRT1/QPRT/CD38/NAMPT/NT5C1B-RDH14	5
hsa05134	Legionellosis	6/140	0.000372067	0.00513918	0.00445501	CXCL8/TNF/NFKBIA/CXCL3/IL1B/CXCL2	6
hsa05163	Human cytomegalovirus infection	12/140	0.000405195	0.00526754	0.00456629	PTGER4/CXCL8/CCL3/CCL4L2/CCL4L1/TNF/PTGS2/NFKBIA/IL1B/CCL4/CCL3L1/CCL3L3	12
hsa05164	Influenza A	10/140	0.000609822	0.00748726	0.0064905	ICAM1/KPNA2/CXCL10/SOCS3/CXCL8/TNF/NFKBIA/IL1B/NLRP3/IL1A	10
hsa04621	NOD-like receptor signaling pathway	10/140	0.0011666	0.0135694	0.0117629	CARD16/NAMPT/CXCL8/RIPK2/TNF/NFKBIA/CXCL3/IL1B/CXCL2/NLRP3	10
hsa04380	Osteoclast differentiation	8/140	0.0014083	0.0155617	0.0134901	FOS/SOCS3/JUNB/FCGR3A/TNF/NFKBIA/IL1B/IL1A	8
hsa04933	AGE-RAGE signaling pathway in diabetic complications	6/140	0.00677166	0.0712636	0.0617765	ICAM1/EGR1/CXCL8/TNF/IL1B/IL1A	6
hsa04115	p53 signaling pathway	5/140	0.00765381	0.076886	0.0666504	CDK1/RRM2/TP73/PMAIP1/RPRM	5
hsa05418	Fluid shear stress and atherosclerosis	7/140	0.00904336	0.0868949	0.0753268	NFE2L2/ICAM1/FOS/DUSP1/TNF/IL1B/IL1A	7
hsa05144	Malaria	4/140	0.00983112	0.0893539	0.0774585	ICAM1/CXCL8/TNF/IL1B	4
hsa04936	Alcoholic liver disease	7/140	0.0101079	0.0893539	0.0774585	SIRT1/CXCL8/TNF/NFKBIA/CXCL3/IL1B/CXCL2	7
hsa05152	Tuberculosis	8/140	0.0110863	0.0942331	0.0816882	BCL10/CYP27B1/CLEC4E/FCGR3A/RIPK2/TNF/IL1B/IL1A	8
hsa01523	Antifolate resistance	3/140	0.0137064	0.11219	0.0972543	TNF/FOLR2/IL1B	3
hsa05167	Kaposi sarcoma-associated herpesvirus infection	8/140	0.0167968	0.132575	0.114926	ICAM1/FOS/ZFP36/CXCL8/PTGS2/NFKBIA/CXCL3/CXCL2	8
hsa05143	African trypanosomiasis	3/140	0.0240876	0.183493	0.159065	ICAM1/TNF/IL1B	3
hsa05132	Salmonella infection	9/140	0.0249085	0.183493	0.159065	FOS/CXCL8/RHOB/RIPK2/TNF/NFKBIA/SNX18/IL1B/NLRP3	9
hsa04210	Apoptosis	6/140	0.0273828	0.193396	0.16765	FOS/MCL1/BCL2A1/PMAIP1/TNF/NFKBIA	6
hsa05135	Yersinia infection	6/140	0.0282531	0.193396	0.16765	FOS/CXCL8/TNF/NFKBIA/IL1B/NLRP3	6
hsa05146	Amoebiasis	5/140	0.0288782	0.193396	0.16765	CXCL8/TNF/CXCL3/IL1B/CXCL2	5
hsa05120	Epithelial cell signaling in Helicobacter pylori infection	4/140	0.030276	0.196794	0.170596	CXCL8/NFKBIA/CXCL3/CXCL2	4
hsa04622	RIG-I-like receptor signaling pathway	4/140	0.0316767	0.200016	0.173389	CXCL10/CXCL8/TNF/NFKBIA	4
hsa05332	Graft-versus-host disease	3/140	0.0334967	0.205632	0.178257	TNF/IL1B/IL1A	3
hsa04940	Type I diabetes mellitus	3/140	0.0355763	0.212497	0.184208	TNF/IL1B/IL1A	3
hsa04932	Non-alcoholic fatty liver disease	6/140	0.0471252	0.27407	0.237584	FOS/SOCS3/CXCL8/TNF/IL1B/IL1A	6
hsa05130	Pathogenic Escherichia coli infection	7/140	0.0490333	0.277855	0.240865	FOS/CXCL8/TNF/NFKBIA/IL1B/CLDN3/NLRP3	7
hsa04217	Necroptosis	6/140	0.0521742	0.288262	0.249887	FTH1/H2AJ/TNF/IL1B/NLRP3/IL1A	6
hsa05131	Shigellosis	8/140	0.0574624	0.308038	0.26703	H3-4/BCL10/CXCL8/RIPK2/TNF/NFKBIA/IL1B/NLRP3	8
hsa00600	Sphingolipid metabolism	3/140	0.0598795	0.308038	0.26703	PLPP1/B4GALT6/SMPD2	3
hsa04010	MAPK signaling pathway	9/140	0.0606469	0.308038	0.26703	FOS/DUSP1/NR4A1/DUSP2/TNF/NGFR/IL1B/EREG/IL1A	9
hsa00534	Glycosaminoglycan biosynthesis - heparan sulfate / heparin	2/140	0.0613289	0.308038	0.26703	EXT1/NDST2	2
hsa00790	Folate biosynthesis	2/140	0.0706712	0.347074	0.300869	AKR1C3/GCH1	2
hsa04330	Notch signaling pathway	3/140	0.0773523	0.371627	0.322154	TLE1/CTBP2/NOTCH4	3
hsa05322	Systemic lupus erythematosus	5/140	0.0799623	0.37571	0.325693	H3-4/H4C13/H2AJ/FCGR3A/TNF	5
hsa05166	Human T-cell leukemia virus 1 infection	7/140	0.0816023	0.37571	0.325693	ICAM1/FOS/EGR1/ZFP36/ETS2/TNF/NFKBIA	7
hsa05162	Measles	5/140	0.0859147	0.380704	0.330022	FOS/TP73/NFKBIA/IL1B/IL1A	5
hsa04640	Hematopoietic cell lineage	4/140	0.0861322	0.380704	0.330022	CD38/TNF/IL1B/IL1A	4
hsa05321	Inflammatory bowel disease	3/140	0.0967869	0.412107	0.357245	TNF/IL1B/IL1A	3
hsa05171	Coronavirus disease - COVID-19	7/140	0.0974669	0.412107	0.357245	FOS/CXCL10/CXCL8/TNF/NFKBIA/IL1B/NLRP3	7
hsa04660	T cell receptor signaling pathway	4/140	0.0988311	0.412107	0.357245	FOS/BCL10/TNF/NFKBIA	4
hsa04215	Apoptosis - multiple species	2/140	0.101115	0.413821	0.35873	PMAIP1/NGFR	2
hsa04928	Parathyroid hormone synthesis, secretion and action	4/140	0.104143	0.418465	0.362756	FOS/EGR1/CYP27B1/SLC34A1	4
hsa05202	Transcriptional misregulation in cancer	6/140	0.108003	0.421943	0.365771	H3-4/NFKBIZ/CXCL8/BCL2A1/NGFR/BCL6	6
hsa04920	Adipocytokine signaling pathway	3/140	0.110736	0.421943	0.365771	SOCS3/TNF/NFKBIA	3
hsa04924	Renin secretion	3/140	0.110736	0.421943	0.365771	ADRB1/PTGER4/KCNJ2	3
hsa04917	Prolactin signaling pathway	3/140	0.114339	0.428287	0.37127	FOS/IRF1/SOCS3	3
hsa05160	Hepatitis C	5/140	0.12627	0.465095	0.403178	CXCL10/SOCS3/TNF/NFKBIA/CLDN3	5
hsa04960	Aldosterone-regulated sodium reabsorption	2/140	0.128718	0.46634	0.404258	SLC9A3R2/SGK1	2
hsa03320	PPAR signaling pathway	3/140	0.132995	0.474063	0.410952	FABP5/APOA2/PLIN2	3
hsa05161	Hepatitis B	5/140	0.138807	0.486925	0.422102	FOS/CXCL8/TNF/NFKBIA/EGR3	5
hsa04722	Neurotrophin signaling pathway	4/140	0.141666	0.489191	0.424067	TP73/RIPK2/NFKBIA/NGFR	4
hsa00260	Glycine, serine and threonine metabolism	2/140	0.146031	0.496504	0.430406	GCAT/LOC102724560	2
hsa04216	Ferroptosis	2/140	0.151905	0.508651	0.440936	FTH1/SAT1	2
hsa04662	B cell receptor signaling pathway	3/140	0.168958	0.553669	0.479961	FOS/BCL10/NFKBIA	3
hsa00230	Purine metabolism	4/140	0.17036	0.553669	0.479961	PDE6H/RRM2/PDE6G/NT5C1B-RDH14	4
hsa05210	Colorectal cancer	3/140	0.177307	0.566214	0.490836	FOS/PMAIP1/EREG	3
hsa04068	FoxO signaling pathway	4/140	0.180351	0.566214	0.490836	SIRT1/SOD2/SGK1/BCL6	4
hsa04930	Type II diabetes mellitus	2/140	0.181906	0.566214	0.490836	SOCS3/TNF	2
hsa05235	PD-L1 expression and PD-1 checkpoint pathway in cancer	3/140	0.190038	0.583312	0.505657	FOS/BATF3/NFKBIA	3
hsa00565	Ether lipid metabolism	2/140	0.206485	0.625113	0.541894	PLPP1/PEDS1	2
hsa00533	Glycosaminoglycan biosynthesis - keratan sulfate	1/140	0.212254	0.62672	0.543287	CHST2	1
hsa04913	Ovarian steroidogenesis	2/140	0.212688	0.62672	0.543287	AKR1C3/PTGS2	2
hsa04613	Neutrophil extracellular trap formation	5/140	0.217885	0.633103	0.54882	AQP9/H3-4/H4C13/H2AJ/FCGR3A	5
hsa05150	Staphylococcus aureus infection	3/140	0.220583	0.633103	0.54882	ICAM1/FCAR/FCGR3A	3
hsa00240	Pyrimidine metabolism	2/140	0.256486	0.70757	0.613373	RRM2/NT5C1B-RDH14	2
hsa04923	Regulation of lipolysis in adipocytes	2/140	0.256486	0.70757	0.613373	ADRB1/PTGS2	2
hsa05203	Viral carcinogenesis	5/140	0.261821	0.70757	0.613373	H4C13/CDK1/PMAIP1/NFKBIA/EGR3	5
hsa04921	Oxytocin signaling pathway	4/140	0.262403	0.70757	0.613373	FOS/CD38/KCNJ2/PTGS2	4
hsa04978	Mineral absorption	2/140	0.269058	0.70757	0.613373	FTH1/SLC34A1	2
hsa04218	Cellular senescence	4/140	0.269882	0.70757	0.613373	SIRT1/CDK1/CXCL8/IL1A	4
hsa04659	Th17 cell differentiation	3/140	0.274904	0.70757	0.613373	FOS/NFKBIA/IL1B	3
hsa04931	Insulin resistance	3/140	0.274904	0.70757	0.613373	SOCS3/TNF/NFKBIA	3
hsa00590	Arachidonic acid metabolism	2/140	0.275344	0.70757	0.613373	AKR1C3/PTGS2	2
hsa04213	Longevity regulating pathway - multiple species	2/140	0.281627	0.715398	0.62016	SIRT1/SOD2	2
hsa05207	Chemical carcinogenesis - receptor activation	5/140	0.28782	0.717398	0.621893	ADRB1/KPNA2/FOS/NR1I3/BCL6	5
hsa00100	Steroid biosynthesis	1/140	0.288907	0.717398	0.621893	CYP27B1	1
hsa00830	Retinol metabolism	2/140	0.319188	0.761962	0.660524	RDH5/ALDH1A2	2
hsa05208	Chemical carcinogenesis - reactive oxygen species	5/140	0.324292	0.761962	0.660524	NFE2L2/AKR1C3/FOS/SOD2/NFKBIA	5
hsa05031	Amphetamine addiction	2/140	0.32541	0.761962	0.660524	SIRT1/FOS	2
hsa05204	Chemical carcinogenesis - DNA adducts	2/140	0.32541	0.761962	0.660524	PTGS2/NAT1	2
hsa04141	Protein processing in endoplasmic reticulum	4/140	0.326961	0.761962	0.660524	NFE2L2/DNAJA1/PPP1R15A/FBXO6	4
hsa04935	Growth hormone synthesis, secretion and action	3/140	0.330441	0.761962	0.660524	FOS/SOCS3/JUNB	3
hsa04024	cAMP signaling pathway	5/140	0.330988	0.761962	0.660524	ADRB1/FOS/HCAR3/FFAR2/NFKBIA	5
hsa01230	Biosynthesis of amino acids	2/140	0.362398	0.823773	0.714107	LOC102724560/PFKM	2
hsa05220	Chronic myeloid leukemia	2/140	0.368494	0.823773	0.714107	CTBP2/NFKBIA	2
hsa00601	Glycosphingolipid biosynthesis - lacto and neolacto series	1/140	0.36902	0.823773	0.714107	B3GNT5	1
hsa04650	Natural killer cell mediated cytotoxicity	3/140	0.385931	0.842468	0.730313	ICAM1/FCGR3A/TNF	3
hsa03018	RNA degradation	2/140	0.386643	0.842468	0.730313	BTG2/PFKM	2
hsa04744	Phototransduction	1/140	0.390217	0.842468	0.730313	PDE6G	1
hsa00983	Drug metabolism - other enzymes	2/140	0.392643	0.842468	0.730313	RRM2/NAT1	2
hsa00030	Pentose phosphate pathway	1/140	0.400548	0.851165	0.737852	PFKM	1
hsa00052	Galactose metabolism	1/140	0.410706	0.856284	0.742289	PFKM	1
hsa05310	Asthma	1/140	0.410706	0.856284	0.742289	TNF	1
hsa01232	Nucleotide metabolism	2/140	0.422237	0.86231	0.747513	RRM2/NT5C1B-RDH14	2
hsa05206	MicroRNAs in cancer	6/140	0.426079	0.86231	0.747513	SIRT1/MCL1/SOX4/ZEB2/PTGS2/NOTCH4	6
hsa00051	Fructose and mannose metabolism	1/140	0.430512	0.86231	0.747513	PFKM	1
hsa04540	Gap junction	2/140	0.439639	0.86231	0.747513	ADRB1/CDK1	2
hsa04211	Longevity regulating pathway	2/140	0.445377	0.86231	0.747513	SIRT1/SOD2	2
hsa05169	Epstein-Barr virus infection	4/140	0.445768	0.86231	0.747513	ICAM1/CXCL10/TNF/NFKBIA	4
hsa00512	Mucin type O-glycan biosynthesis	1/140	0.458988	0.86231	0.747513	ST6GALNAC2	1
hsa04658	Th1 and Th2 cell differentiation	2/140	0.462394	0.86231	0.747513	FOS/NFKBIA	2
hsa05222	Small cell lung cancer	2/140	0.462394	0.86231	0.747513	PTGS2/NFKBIA	2
hsa04970	Salivary secretion	2/140	0.467999	0.86231	0.747513	ADRB1/CD38	2
hsa05330	Allograft rejection	1/140	0.477181	0.86231	0.747513	TNF	1
hsa01240	Biosynthesis of cofactors	3/140	0.47994	0.86231	0.747513	QPRT/GCH1/LIPT1	3
hsa05170	Human immunodeficiency virus 1 infection	4/140	0.483007	0.86231	0.747513	FOS/CDK1/TNF/NFKBIA	4
hsa05414	Dilated cardiomyopathy	2/140	0.484606	0.86231	0.747513	ADRB1/TNF	2
hsa04666	Fc gamma R-mediated phagocytosis	2/140	0.490071	0.86231	0.747513	PLPP1/FCGR3A	2
hsa04150	mTOR signaling pathway	3/140	0.492855	0.86231	0.747513	FNIP2/SGK1/TNF	3
hsa05033	Nicotine addiction	1/140	0.494768	0.86231	0.747513	GABRR2	1
hsa01522	Endocrine resistance	2/140	0.4955	0.86231	0.747513	FOS/NOTCH4	2
hsa04750	Inflammatory mediator regulation of TRP channels	2/140	0.4955	0.86231	0.747513	PTGER4/IL1B	2
hsa05231	Choline metabolism in cancer	2/140	0.4955	0.86231	0.747513	PLPP1/FOS	2
hsa04514	Cell adhesion molecules	3/140	0.497125	0.86231	0.747513	ICAM1/NECTIN1/CLDN3	3
hsa03440	Homologous recombination	1/140	0.503339	0.86231	0.747513	RBBP8	1
hsa05219	Bladder cancer	1/140	0.503339	0.86231	0.747513	CXCL8	1
hsa04975	Fat digestion and absorption	1/140	0.520051	0.88078	0.763524	PLPP1	1
hsa04974	Protein digestion and absorption	2/140	0.522091	0.88078	0.763524	COL26A1/COL13A1	2
hsa03022	Basal transcription factors	1/140	0.536205	0.897738	0.778225	TAF13	1
hsa04922	Glucagon signaling pathway	2/140	0.542686	0.898934	0.779261	SIRT1/PFKM	2
hsa05200	Pathways in cancer	9/140	0.545055	0.898934	0.779261	NFE2L2/FOS/PTGER4/CXCL8/CTBP2/PMAIP1/PTGS2/NFKBIA/NOTCH4	9
hsa05145	Toxoplasmosis	2/140	0.567559	0.912233	0.79079	TNF/NFKBIA	2
hsa04725	Cholinergic synapse	2/140	0.572416	0.912233	0.79079	FOS/KCNJ2	2
hsa00330	Arginine and proline metabolism	1/140	0.574267	0.912233	0.79079	SAT1	1
hsa04670	Leukocyte transendothelial migration	2/140	0.577234	0.912233	0.79079	ICAM1/CLDN3	2
hsa00270	Cysteine and methionine metabolism	1/140	0.581498	0.912233	0.79079	LOC102724560	1
hsa04979	Cholesterol metabolism	1/140	0.581498	0.912233	0.79079	APOA2	1
hsa04726	Serotonergic synapse	2/140	0.582013	0.912233	0.79079	DUSP1/PTGS2	2
hsa04071	Sphingolipid signaling pathway	2/140	0.609856	0.925439	0.802238	SMPD2/TNF	2
hsa04152	AMPK signaling pathway	2/140	0.609856	0.925439	0.802238	SIRT1/PFKM	2
hsa04919	Thyroid hormone signaling pathway	2/140	0.609856	0.925439	0.802238	NOTCH4/PFKM	2
hsa05034	Alcoholism	3/140	0.615976	0.925439	0.802238	H3-4/H4C13/H2AJ	3
hsa04144	Endocytosis	4/140	0.616962	0.925439	0.802238	ARF4/ARFGAP3/FOLR2/VPS37D	4
hsa00480	Glutathione metabolism	1/140	0.622397	0.925439	0.802238	RRM2	1
hsa04370	VEGF signaling pathway	1/140	0.635127	0.925439	0.802238	PTGS2	1
hsa05416	Viral myocarditis	1/140	0.641332	0.925439	0.802238	ICAM1	1
hsa04926	Relaxin signaling pathway	2/140	0.644771	0.925439	0.802238	FOS/NFKBIA	2
hsa00140	Steroid hormone biosynthesis	1/140	0.653428	0.925439	0.802238	AKR1C3	1
hsa00561	Glycerolipid metabolism	1/140	0.653428	0.925439	0.802238	PLPP1	1
hsa05165	Human papillomavirus infection	5/140	0.663074	0.925439	0.802238	PTGER4/IRF1/TNF/PTGS2/NOTCH4	5
hsa04927	Cortisol synthesis and secretion	1/140	0.670818	0.925439	0.802238	NR4A1	1
hsa05205	Proteoglycans in cancer	3/140	0.677672	0.925439	0.802238	PLAUR/TNF/TFAP4	3
hsa00010	Glycolysis / Gluconeogenesis	1/140	0.681927	0.925439	0.802238	PFKM	1
hsa05221	Acute myeloid leukemia	1/140	0.681927	0.925439	0.802238	BCL2A1	1
hsa05020	Prion disease	4/140	0.682393	0.925439	0.802238	EGR1/TNF/IL1B/IL1A	4
hsa04664	Fc epsilon RI signaling pathway	1/140	0.687341	0.925439	0.802238	TNF	1
hsa05230	Central carbon metabolism in cancer	1/140	0.697896	0.925439	0.802238	PFKM	1
hsa04520	Adherens junction	1/140	0.70304	0.925439	0.802238	NECTIN1	1
hsa00562	Inositol phosphate metabolism	1/140	0.713068	0.925439	0.802238	PI4K2B	1
hsa01524	Platinum drug resistance	1/140	0.713068	0.925439	0.802238	PMAIP1	1
hsa05224	Breast cancer	2/140	0.714316	0.925439	0.802238	FOS/NOTCH4	2
hsa04072	Phospholipase D signaling pathway	2/140	0.717826	0.925439	0.802238	PLPP1/CXCL8	2
hsa04723	Retrograde endocannabinoid signaling	2/140	0.717826	0.925439	0.802238	GABRR2/PTGS2	2
hsa04151	PI3K-Akt signaling pathway	5/140	0.719904	0.925439	0.802238	MCL1/SGK1/NR4A1/NGFR/EREG	5
hsa04971	Gastric acid secretion	1/140	0.727484	0.925439	0.802238	KCNJ2	1
hsa04145	Phagosome	2/140	0.731508	0.925439	0.802238	FCAR/FCGR3A	2
hsa04612	Antigen processing and presentation	1/140	0.736693	0.925439	0.802238	TNF	1
hsa04721	Synaptic vesicle cycle	1/140	0.736693	0.925439	0.802238	SLC6A9	1
hsa04934	Cushing syndrome	2/140	0.741399	0.925439	0.802238	ARMC5/NR4A1	2
hsa04080	Neuroactive ligand-receptor interaction	5/140	0.748898	0.925439	0.802238	ADRB1/PTGER4/GABRR2/P2RY14/CHRNG	5
hsa04146	Peroxisome	1/140	0.754194	0.925439	0.802238	SOD2	1
hsa04012	ErbB signaling pathway	1/140	0.766557	0.925439	0.802238	EREG	1
hsa05168	Herpes simplex virus 1 infection	7/140	0.769759	0.925439	0.802238	ZNF23/ZNF267/NECTIN1/SOCS3/TNF/NFKBIA/IL1B	7
hsa04610	Complement and coagulation cascades	1/140	0.770539	0.925439	0.802238	PLAUR	1
hsa04911	Insulin secretion	1/140	0.770539	0.925439	0.802238	KCNMB3	1
hsa04630	JAK-STAT signaling pathway	2/140	0.775058	0.925439	0.802238	MCL1/SOCS3	2
hsa04020	Calcium signaling pathway	3/140	0.776192	0.925439	0.802238	ADRB1/CD38/MST1R	3
hsa04022	cGMP-PKG signaling pathway	2/140	0.777922	0.925439	0.802238	ADRB1/KCNMB3	2
hsa04727	GABAergic synapse	1/140	0.782085	0.925439	0.802238	GABRR2	1
hsa04976	Bile secretion	1/140	0.782085	0.925439	0.802238	AQP9	1
hsa04530	Tight junction	2/140	0.783554	0.925439	0.802238	RAP2C/CLDN3	2
hsa05410	Hypertrophic cardiomyopathy	1/140	0.785805	0.925439	0.802238	TNF	1
hsa04310	Wnt signaling pathway	2/140	0.786324	0.925439	0.802238	TLE1/CTBP2	2
hsa05032	Morphine addiction	1/140	0.789461	0.925439	0.802238	GABRR2	1
hsa04912	GnRH signaling pathway	1/140	0.796588	0.925439	0.802238	EGR1	1
hsa03015	mRNA surveillance pathway	1/140	0.810132	0.925439	0.802238	CPSF1	1
hsa04070	Phosphatidylinositol signaling system	1/140	0.810132	0.925439	0.802238	PI4K2B	1
hsa04713	Circadian entrainment	1/140	0.810132	0.925439	0.802238	FOS	1
hsa05215	Prostate cancer	1/140	0.810132	0.925439	0.802238	NFKBIA	1
hsa04350	TGF-beta signaling pathway	1/140	0.813375	0.925439	0.802238	TNF	1
hsa04925	Aldosterone synthesis and secretion	1/140	0.813375	0.925439	0.802238	NR4A1	1
hsa00564	Glycerophospholipid metabolism	1/140	0.816564	0.925439	0.802238	PLPP1	1
hsa04914	Progesterone-mediated oocyte maturation	1/140	0.825809	0.926415	0.803084	CDK1	1
hsa04972	Pancreatic secretion	1/140	0.825809	0.926415	0.803084	CD38	1
hsa03013	Nucleocytoplasmic transport	1/140	0.842933	0.939106	0.814086	KPNA2	1
hsa04066	HIF-1 signaling pathway	1/140	0.84562	0.939106	0.814086	PFKM	1
hsa01200	Carbon metabolism	1/140	0.86081	0.951195	0.824565	PFKM	1
hsa04114	Oocyte meiosis	1/140	0.89444	0.960557	0.832681	CDK1	1
hsa05010	Alzheimer disease	4/140	0.894661	0.960557	0.832681	TNF/PTGS2/IL1B/IL1A	4
hsa04728	Dopaminergic synapse	1/140	0.896251	0.960557	0.832681	FOS	1
hsa04270	Vascular smooth muscle contraction	1/140	0.899781	0.960557	0.832681	KCNMB3	1
hsa04910	Insulin signaling pathway	1/140	0.904853	0.960557	0.832681	SOCS3	1
hsa04915	Estrogen signaling pathway	1/140	0.906486	0.960557	0.832681	FOS	1
hsa04371	Apelin signaling pathway	1/140	0.908092	0.960557	0.832681	EGR1	1
hsa05022	Pathways of neurodegeneration - multiple diseases	5/140	0.910889	0.960557	0.832681	TOMM40L/TNF/PTGS2/IL1B/IL1A	5
hsa04014	Ras signaling pathway	2/140	0.912282	0.960557	0.832681	ETS2/NGFR	2
hsa04120	Ubiquitin mediated proteolysis	1/140	0.912746	0.960557	0.832681	SOCS3	1
hsa04261	Adrenergic signaling in cardiomyocytes	1/140	0.929137	0.963242	0.835008	ADRB1	1
hsa03040	Spliceosome	1/140	0.931554	0.963242	0.835008	SNRPF	1
hsa04110	Cell cycle	1/140	0.932732	0.963242	0.835008	CDK1	1
hsa04390	Hippo signaling pathway	1/140	0.932732	0.963242	0.835008	TP73	1
hsa05012	Parkinson disease	2/140	0.942718	0.966293	0.837654	NFE2L2/DUSP1	2
hsa05225	Hepatocellular carcinoma	1/140	0.944432	0.966293	0.837654	NFE2L2	1
hsa04360	Axon guidance	1/140	0.956444	0.974074	0.844399	RND1	1
hsa04015	Rap1 signaling pathway	1/140	0.973273	0.986667	0.855315	NGFR	1
hsa05014	Amyotrophic lateral sclerosis	2/140	0.986681	0.995692	0.863139	TOMM40L/TNF	2
hsa05016	Huntington disease	1/140	0.995056	0.995865	0.863288	SOD2	1
hsa04740	Olfactory transduction	2/140	0.995865	0.995865	0.863288	OR2B11/OR2C1	2
