# Supplementary material for: Identification of key modules in metabolic syndrome induced by second-generation antipsychotics based on co-expression network analysis
Source: Comput Struct Biotechnol J. 2024 Jan 5;23:723–31. doi: 10.1016/j.csbj.2024.01.003 (PMC10826125; doi:10.1016/j.csbj.2024.01.003)
Supplement: Supplementary file 7 — Supplementary material. [file mmc7.xlsx]

## Sheet: olanzapine or Risperidone
Supplementary file 7: Known gene targets of olanzapine/risperidone from the Genecards database
Gene Symbol	Description	Category	Gifts	GC Id	Relevance score	GeneCards Link
PRL	Prolactin	Protein Coding	50	GC06M022287	33.974	https://www.genecards.org/cgi-bin/carddisp.pl?gene=PRL
DRD2	Dopamine Receptor D2	Protein Coding	56	GC11M113409	30.8559	https://www.genecards.org/cgi-bin/carddisp.pl?gene=DRD2
HTR2A	5-Hydroxytryptamine Receptor 2A	Protein Coding	55	GC13M046831	29.857	https://www.genecards.org/cgi-bin/carddisp.pl?gene=HTR2A
CYP2D6	Cytochrome P450 Family 2 Subfamily D Member 6	Protein Coding	53	GC22M042126	26.2865	https://www.genecards.org/cgi-bin/carddisp.pl?gene=CYP2D6
HTR2C	5-Hydroxytryptamine Receptor 2C	Protein Coding	52	GC0XP114584	20.2646	https://www.genecards.org/cgi-bin/carddisp.pl?gene=HTR2C
INS	Insulin	Protein Coding	54	GC11M002159	20.2201	https://www.genecards.org/cgi-bin/carddisp.pl?gene=INS
ABCB1	ATP Binding Cassette Subfamily B Member 1	Protein Coding	57	GC07M087504	19.9827	https://www.genecards.org/cgi-bin/carddisp.pl?gene=ABCB1
LEP	Leptin	Protein Coding	53	GC07P128241	19.2352	https://www.genecards.org/cgi-bin/carddisp.pl?gene=LEP
DRD3	Dopamine Receptor D3	Protein Coding	51	GC03M114128	18.5876	https://www.genecards.org/cgi-bin/carddisp.pl?gene=DRD3
HTR1A	5-Hydroxytryptamine Receptor 1A	Protein Coding	53	GC05M063960	16.5518	https://www.genecards.org/cgi-bin/carddisp.pl?gene=HTR1A
BDNF	Brain Derived Neurotrophic Factor	Protein Coding	56	GC11M027654	15.8166	https://www.genecards.org/cgi-bin/carddisp.pl?gene=BDNF
CYP3A5	Cytochrome P450 Family 3 Subfamily A Member 5	Protein Coding	51	GC07M099648	15.4245	https://www.genecards.org/cgi-bin/carddisp.pl?gene=CYP3A5
DRD4	Dopamine Receptor D4	Protein Coding	52	GC11P002628	15.3899	https://www.genecards.org/cgi-bin/carddisp.pl?gene=DRD4
HTR3A	5-Hydroxytryptamine Receptor 3A	Protein Coding	53	GC11P113975	15.175	https://www.genecards.org/cgi-bin/carddisp.pl?gene=HTR3A
CYP3A4	Cytochrome P450 Family 3 Subfamily A Member 4	Protein Coding	56	GC07M099759	15.083	https://www.genecards.org/cgi-bin/carddisp.pl?gene=CYP3A4
COMT	Catechol-O-Methyltransferase	Protein Coding	59	GC22P019941	14.8184	https://www.genecards.org/cgi-bin/carddisp.pl?gene=COMT
GHRL	Ghrelin And Obestatin Prepropeptide	Protein Coding	48	GC03M010285	14.7241	https://www.genecards.org/cgi-bin/carddisp.pl?gene=GHRL
HTR6	5-Hydroxytryptamine Receptor 6	Protein Coding	49	GC01P019666	14.3137	https://www.genecards.org/cgi-bin/carddisp.pl?gene=HTR6
CYP1A2	Cytochrome P450 Family 1 Subfamily A Member 2	Protein Coding	52	GC15P074748	13.9433	https://www.genecards.org/cgi-bin/carddisp.pl?gene=CYP1A2
DRD1	Dopamine Receptor D1	Protein Coding	51	GC05M175440	13.8624	https://www.genecards.org/cgi-bin/carddisp.pl?gene=DRD1
HRH1	Histamine Receptor H1	Protein Coding	52	GC03P014330	13.811	https://www.genecards.org/cgi-bin/carddisp.pl?gene=HRH1
SLC6A4	Solute Carrier Family 6 Member 4	Protein Coding	55	GC17M030194	13.408	https://www.genecards.org/cgi-bin/carddisp.pl?gene=SLC6A4
LEPQTL1	Leptin, Serum Levels Of	Genetic Locus	3	GC02U903086	13.2247	https://www.genecards.org/cgi-bin/carddisp.pl?gene=LEPQTL1
HTR7	5-Hydroxytryptamine Receptor 7	Protein Coding	54	GC10M090740	13.0291	https://www.genecards.org/cgi-bin/carddisp.pl?gene=HTR7
SLC6A3	Solute Carrier Family 6 Member 3	Protein Coding	57	GC05M001392	12.6591	https://www.genecards.org/cgi-bin/carddisp.pl?gene=SLC6A3
HTR1D	5-Hydroxytryptamine Receptor 1D	Protein Coding	53	GC01M023191	11.2509	https://www.genecards.org/cgi-bin/carddisp.pl?gene=HTR1D
ADRA1A	Adrenoceptor Alpha 1A	Protein Coding	53	GC08M026747	11.2295	https://www.genecards.org/cgi-bin/carddisp.pl?gene=ADRA1A
CYP2C9	Cytochrome P450 Family 2 Subfamily C Member 9	Protein Coding	53	GC10P094938	10.9561	https://www.genecards.org/cgi-bin/carddisp.pl?gene=CYP2C9
CYP2C19	Cytochrome P450 Family 2 Subfamily C Member 19	Protein Coding	51	GC10P094762	10.8548	https://www.genecards.org/cgi-bin/carddisp.pl?gene=CYP2C19
ADRA1B	Adrenoceptor Alpha 1B	Protein Coding	53	GC05P159867	10.6921	https://www.genecards.org/cgi-bin/carddisp.pl?gene=ADRA1B
UGT1A4	UDP Glucuronosyltransferase Family 1 Member A4	Protein Coding	50	GC02P233718	10.499	https://www.genecards.org/cgi-bin/carddisp.pl?gene=UGT1A4
HTR1B	5-Hydroxytryptamine Receptor 1B	Protein Coding	50	GC06M078575	9.80997	https://www.genecards.org/cgi-bin/carddisp.pl?gene=HTR1B
ADIPOQ	Adiponectin, C1Q And Collagen Domain Containing	Protein Coding	53	GC03P186842	9.80157	https://www.genecards.org/cgi-bin/carddisp.pl?gene=ADIPOQ
CHAT	Choline O-Acetyltransferase	Protein Coding	55	GC10P049609	9.75358	https://www.genecards.org/cgi-bin/carddisp.pl?gene=CHAT
FOS	Fos Proto-Oncogene, AP-1 Transcription Factor Subunit	Protein Coding	57	GC14P075278	9.29733	https://www.genecards.org/cgi-bin/carddisp.pl?gene=FOS
SLC17A5	Solute Carrier Family 17 Member 5	Protein Coding	52	GC06M073593	9.17657	https://www.genecards.org/cgi-bin/carddisp.pl?gene=SLC17A5
GNB3	G Protein Subunit Beta 3	Protein Coding	53	GC12P006839	8.66577	https://www.genecards.org/cgi-bin/carddisp.pl?gene=GNB3
FMO3	Flavin Containing Dimethylaniline Monoxygenase 3	Protein Coding	53	GC01P171090	8.55408	https://www.genecards.org/cgi-bin/carddisp.pl?gene=FMO3
FAAH	Fatty Acid Amide Hydrolase	Protein Coding	54	GC01P046394	8.49513	https://www.genecards.org/cgi-bin/carddisp.pl?gene=FAAH
TNF	Tumor Necrosis Factor	Protein Coding	59	GC06P100202	8.43361	https://www.genecards.org/cgi-bin/carddisp.pl?gene=TNF
RGS4	Regulator Of G Protein Signaling 4	Protein Coding	49	GC01P163038	8.38534	https://www.genecards.org/cgi-bin/carddisp.pl?gene=RGS4
KCNH2	Potassium Voltage-Gated Channel Subfamily H Member 2	Protein Coding	57	GC07M150944	8.12698	https://www.genecards.org/cgi-bin/carddisp.pl?gene=KCNH2
MC4R	Melanocortin 4 Receptor	Protein Coding	53	GC18M060371	8.11449	https://www.genecards.org/cgi-bin/carddisp.pl?gene=MC4R
CNR1	Cannabinoid Receptor 1	Protein Coding	53	GC06M088139	8.04648	https://www.genecards.org/cgi-bin/carddisp.pl?gene=CNR1
UGT1A1	UDP Glucuronosyltransferase Family 1 Member A1	Protein Coding	57	GC02P233760	7.99939	https://www.genecards.org/cgi-bin/carddisp.pl?gene=UGT1A1
ADRA2A	Adrenoceptor Alpha 2A	Protein Coding	52	GC10P111077	7.88791	https://www.genecards.org/cgi-bin/carddisp.pl?gene=ADRA2A
ADRA2C	Adrenoceptor Alpha 2C	Protein Coding	52	GC04P003766	7.80243	https://www.genecards.org/cgi-bin/carddisp.pl?gene=ADRA2C
CYP1A1	Cytochrome P450 Family 1 Subfamily A Member 1	Protein Coding	55	GC15M074719	7.77709	https://www.genecards.org/cgi-bin/carddisp.pl?gene=CYP1A1
ADRB3	Adrenoceptor Beta 3	Protein Coding	50	GC08M037962	7.75995	https://www.genecards.org/cgi-bin/carddisp.pl?gene=ADRB3
ANKK1	Ankyrin Repeat And Kinase Domain Containing 1	Protein Coding	44	GC11P113387	7.59848	https://www.genecards.org/cgi-bin/carddisp.pl?gene=ANKK1
APOE	Apolipoprotein E	Protein Coding	57	GC19P079864	7.59326	https://www.genecards.org/cgi-bin/carddisp.pl?gene=APOE
NTS	Neurotensin	Protein Coding	48	GC12P085876	7.11444	https://www.genecards.org/cgi-bin/carddisp.pl?gene=NTS
GPT	Glutamic--Pyruvic Transaminase	Protein Coding	48	GC08P144502	7.07143	https://www.genecards.org/cgi-bin/carddisp.pl?gene=GPT
HRH3	Histamine Receptor H3	Protein Coding	50	GC20M062214	7.01116	https://www.genecards.org/cgi-bin/carddisp.pl?gene=HRH3
FASN	Fatty Acid Synthase	Protein Coding	55	GC17M082078	7.00472	https://www.genecards.org/cgi-bin/carddisp.pl?gene=FASN
ADRA2B	Adrenoceptor Alpha 2B	Protein Coding	51	GC02M096112	6.93641	https://www.genecards.org/cgi-bin/carddisp.pl?gene=ADRA2B
ADRB2	Adrenoceptor Beta 2	Protein Coding	55	GC05P148825	6.93122	https://www.genecards.org/cgi-bin/carddisp.pl?gene=ADRB2
HTR1E	5-Hydroxytryptamine Receptor 1E	Protein Coding	46	GC06P086937	6.87323	https://www.genecards.org/cgi-bin/carddisp.pl?gene=HTR1E
DRD5	Dopamine Receptor D5	Protein Coding	53	GC04P009783	6.79406	https://www.genecards.org/cgi-bin/carddisp.pl?gene=DRD5
BDNF-AS	BDNF Antisense RNA	RNA Gene	24	GC11P027578	6.62302	https://www.genecards.org/cgi-bin/carddisp.pl?gene=BDNF-AS
PPARG	Peroxisome Proliferator Activated Receptor Gamma	Protein Coding	60	GC03P012287	6.5771	https://www.genecards.org/cgi-bin/carddisp.pl?gene=PPARG
ORM1	Orosomucoid 1	Protein Coding	48	GC09P114323	6.45907	https://www.genecards.org/cgi-bin/carddisp.pl?gene=ORM1
SH2B1	SH2B Adaptor Protein 1	Protein Coding	48	GC16P044909	6.34225	https://www.genecards.org/cgi-bin/carddisp.pl?gene=SH2B1
RABEP1	Rabaptin, RAB GTPase Binding Effector Protein 1	Protein Coding	47	GC17P005282	6.34225	https://www.genecards.org/cgi-bin/carddisp.pl?gene=RABEP1
LEPR	Leptin Receptor	Protein Coding	57	GC01P065421	6.32587	https://www.genecards.org/cgi-bin/carddisp.pl?gene=LEPR
IMPACT	Impact RWD Domain Protein	Protein Coding	41	GC18P024426	6.24694	https://www.genecards.org/cgi-bin/carddisp.pl?gene=IMPACT
ADRA1D	Adrenoceptor Alpha 1D	Protein Coding	52	GC20M004220	6.19997	https://www.genecards.org/cgi-bin/carddisp.pl?gene=ADRA1D
CREB1	CAMP Responsive Element Binding Protein 1	Protein Coding	56	GC02P207529	6.03529	https://www.genecards.org/cgi-bin/carddisp.pl?gene=CREB1
HTR3D	5-Hydroxytryptamine Receptor 3D	Protein Coding	40	GC03P184031	6.02644	https://www.genecards.org/cgi-bin/carddisp.pl?gene=HTR3D
CYP3A43	Cytochrome P450 Family 3 Subfamily A Member 43	Protein Coding	46	GC07P101858	5.94614	https://www.genecards.org/cgi-bin/carddisp.pl?gene=CYP3A43
FMO1	Flavin Containing Dimethylaniline Monoxygenase 1	Protein Coding	49	GC01P171248	5.87426	https://www.genecards.org/cgi-bin/carddisp.pl?gene=FMO1
GRM3	Glutamate Metabotropic Receptor 3	Protein Coding	53	GC07P086643	5.86031	https://www.genecards.org/cgi-bin/carddisp.pl?gene=GRM3
AKT1	AKT Serine/Threonine Kinase 1	Protein Coding	61	GC14M104769	5.79071	https://www.genecards.org/cgi-bin/carddisp.pl?gene=AKT1
ALB	Albumin	Protein Coding	56	GC04P073397	5.78672	https://www.genecards.org/cgi-bin/carddisp.pl?gene=ALB
ADRB1	Adrenoceptor Beta 1	Protein Coding	54	GC10P114044	5.78672	https://www.genecards.org/cgi-bin/carddisp.pl?gene=ADRB1
EIF2AK4	Eukaryotic Translation Initiation Factor 2 Alpha Kinase 4	Protein Coding	52	GC15P039934	5.78672	https://www.genecards.org/cgi-bin/carddisp.pl?gene=EIF2AK4
HTR1F	5-Hydroxytryptamine Receptor 1F	Protein Coding	51	GC03P087792	5.78672	https://www.genecards.org/cgi-bin/carddisp.pl?gene=HTR1F
HTR4	5-Hydroxytryptamine Receptor 4	Protein Coding	51	GC05M148451	5.78672	https://www.genecards.org/cgi-bin/carddisp.pl?gene=HTR4
EPM2A	EPM2A Glucan Phosphatase, Laforin	Protein Coding	50	GC06M145382	5.78672	https://www.genecards.org/cgi-bin/carddisp.pl?gene=EPM2A
HTR5A	5-Hydroxytryptamine Receptor 5A	Protein Coding	48	GC07P155070	5.78672	https://www.genecards.org/cgi-bin/carddisp.pl?gene=HTR5A
PMCH	Pro-Melanin Concentrating Hormone	Protein Coding	41	GC12M102196	5.73785	https://www.genecards.org/cgi-bin/carddisp.pl?gene=PMCH
GRM7	Glutamate Metabotropic Receptor 7	Protein Coding	53	GC03P006770	5.54214	https://www.genecards.org/cgi-bin/carddisp.pl?gene=GRM7
IL10	Interleukin 10	Protein Coding	55	GC01M206767	5.48923	https://www.genecards.org/cgi-bin/carddisp.pl?gene=IL10
SLC2A4	Solute Carrier Family 2 Member 4	Protein Coding	52	GC17P012390	5.36723	https://www.genecards.org/cgi-bin/carddisp.pl?gene=SLC2A4
NR1I2	Nuclear Receptor Subfamily 1 Group I Member 2	Protein Coding	51	GC03P119780	5.28127	https://www.genecards.org/cgi-bin/carddisp.pl?gene=NR1I2
PPIG	Peptidylprolyl Isomerase G	Protein Coding	48	GC02P169584	5.12817	https://www.genecards.org/cgi-bin/carddisp.pl?gene=PPIG
GCG	Glucagon	Protein Coding	48	GC02M162142	5.12575	https://www.genecards.org/cgi-bin/carddisp.pl?gene=GCG
HTR2B	5-Hydroxytryptamine Receptor 2B	Protein Coding	50	GC02M231108	5.0445	https://www.genecards.org/cgi-bin/carddisp.pl?gene=HTR2B
CYP2E1	Cytochrome P450 Family 2 Subfamily E Member 1	Protein Coding	52	GC10P133520	4.91595	https://www.genecards.org/cgi-bin/carddisp.pl?gene=CYP2E1
CHRM3	Cholinergic Receptor Muscarinic 3	Protein Coding	55	GC01P239386	4.88826	https://www.genecards.org/cgi-bin/carddisp.pl?gene=CHRM3
SLC2A1	Solute Carrier Family 2 Member 1	Protein Coding	60	GC01M042925	4.78546	https://www.genecards.org/cgi-bin/carddisp.pl?gene=SLC2A1
GLUD1	Glutamate Dehydrogenase 1	Protein Coding	57	GC10M087050	4.72678	https://www.genecards.org/cgi-bin/carddisp.pl?gene=GLUD1
AHR	Aryl Hydrocarbon Receptor	Protein Coding	54	GC07P016916	4.64118	https://www.genecards.org/cgi-bin/carddisp.pl?gene=AHR
CCKBR	Cholecystokinin B Receptor	Protein Coding	51	GC11P006259	4.61596	https://www.genecards.org/cgi-bin/carddisp.pl?gene=CCKBR
APOC3	Apolipoprotein C3	Protein Coding	52	GC11P116829	4.54182	https://www.genecards.org/cgi-bin/carddisp.pl?gene=APOC3
APP	Amyloid Beta Precursor Protein	Protein Coding	58	GC21M025880	4.40531	https://www.genecards.org/cgi-bin/carddisp.pl?gene=APP
GIPR	Gastric Inhibitory Polypeptide Receptor	Protein Coding	51	GC19P045668	4.40146	https://www.genecards.org/cgi-bin/carddisp.pl?gene=GIPR
LOC110806262	Solute Carrier Family 6 Member 4 Gene Promoter	Functional Element	3	GC17P030235	4.25421	https://www.genecards.org/cgi-bin/carddisp.pl?gene=LOC110806262
CCL2	C-C Motif Chemokine Ligand 2	Protein Coding	56	GC17P034255	4.24361	https://www.genecards.org/cgi-bin/carddisp.pl?gene=CCL2
ATP1A2	ATPase Na+/K+ Transporting Subunit Alpha 2	Protein Coding	55	GC01P160115	4.161	https://www.genecards.org/cgi-bin/carddisp.pl?gene=ATP1A2
SPOPL	Speckle Type BTB/POZ Protein Like	Protein Coding	42	GC02P138501	4.161	https://www.genecards.org/cgi-bin/carddisp.pl?gene=SPOPL
MAOA	Monoamine Oxidase A	Protein Coding	56	GC0XP043654	4.15263	https://www.genecards.org/cgi-bin/carddisp.pl?gene=MAOA
CHRM1	Cholinergic Receptor Muscarinic 1	Protein Coding	52	GC11M105982	3.99017	https://www.genecards.org/cgi-bin/carddisp.pl?gene=CHRM1
ST6GAL2	ST6 Beta-Galactoside Alpha-2,6-Sialyltransferase 2	Protein Coding	47	GC02M106801	3.96854	https://www.genecards.org/cgi-bin/carddisp.pl?gene=ST6GAL2
CHRM2	Cholinergic Receptor Muscarinic 2	Protein Coding	55	GC07P136868	3.78228	https://www.genecards.org/cgi-bin/carddisp.pl?gene=CHRM2
SLC22A1	Solute Carrier Family 22 Member 1	Protein Coding	51	GC06P160121	3.75578	https://www.genecards.org/cgi-bin/carddisp.pl?gene=SLC22A1
CYP3A7	Cytochrome P450 Family 3 Subfamily A Member 7	Protein Coding	47	GC07M099705	3.75578	https://www.genecards.org/cgi-bin/carddisp.pl?gene=CYP3A7
GABRA2	Gamma-Aminobutyric Acid Type A Receptor Subunit Alpha2	Protein Coding	54	GC04M046243	3.75046	https://www.genecards.org/cgi-bin/carddisp.pl?gene=GABRA2
NRG1	Neuregulin 1	Protein Coding	56	GC08P031639	3.70129	https://www.genecards.org/cgi-bin/carddisp.pl?gene=NRG1
MTHFR	Methylenetetrahydrofolate Reductase	Protein Coding	55	GC01M011785	3.67801	https://www.genecards.org/cgi-bin/carddisp.pl?gene=MTHFR
TNFRSF11A	TNF Receptor Superfamily Member 11a	Protein Coding	54	GC18P062325	3.65991	https://www.genecards.org/cgi-bin/carddisp.pl?gene=TNFRSF11A
TJP1	Tight Junction Protein 1	Protein Coding	51	GC15M029699	3.65991	https://www.genecards.org/cgi-bin/carddisp.pl?gene=TJP1
PPA2	Inorganic Pyrophosphatase 2	Protein Coding	48	GC04M105369	3.65991	https://www.genecards.org/cgi-bin/carddisp.pl?gene=PPA2
SV2C	Synaptic Vesicle Glycoprotein 2C	Protein Coding	44	GC05P075847	3.64097	https://www.genecards.org/cgi-bin/carddisp.pl?gene=SV2C
CYP2C8	Cytochrome P450 Family 2 Subfamily C Member 8	Protein Coding	53	GC10M095038	3.62473	https://www.genecards.org/cgi-bin/carddisp.pl?gene=CYP2C8
GLP1R	Glucagon Like Peptide 1 Receptor	Protein Coding	53	GC06P039048	3.62342	https://www.genecards.org/cgi-bin/carddisp.pl?gene=GLP1R
IL1A	Interleukin 1 Alpha	Protein Coding	52	GC02M112773	3.55351	https://www.genecards.org/cgi-bin/carddisp.pl?gene=IL1A
UGT1A3	UDP Glucuronosyltransferase Family 1 Member A3	Protein Coding	44	GC02P233729	3.54916	https://www.genecards.org/cgi-bin/carddisp.pl?gene=UGT1A3
CHRM4	Cholinergic Receptor Muscarinic 4	Protein Coding	52	GC11M105716	3.42647	https://www.genecards.org/cgi-bin/carddisp.pl?gene=CHRM4
CHRM5	Cholinergic Receptor Muscarinic 5	Protein Coding	52	GC15P033968	3.42647	https://www.genecards.org/cgi-bin/carddisp.pl?gene=CHRM5
LPL	Lipoprotein Lipase	Protein Coding	56	GC08P019901	3.40773	https://www.genecards.org/cgi-bin/carddisp.pl?gene=LPL
TBC1D1	TBC1 Domain Family Member 1	Protein Coding	48	GC04P038211	3.32885	https://www.genecards.org/cgi-bin/carddisp.pl?gene=TBC1D1
SCT	Secretin	Protein Coding	40	GC11M000626	3.32772	https://www.genecards.org/cgi-bin/carddisp.pl?gene=SCT
GRID2	Glutamate Ionotropic Receptor Delta Type Subunit 2	Protein Coding	52	GC04P092304	3.30969	https://www.genecards.org/cgi-bin/carddisp.pl?gene=GRID2
LINC01672	Long Intergenic Non-Protein Coding RNA 1672	RNA Gene	14	GC01P007053	3.14229	https://www.genecards.org/cgi-bin/carddisp.pl?gene=LINC01672
LIPE	Lipase E, Hormone Sensitive Type	Protein Coding	54	GC19M042401	3.11487	https://www.genecards.org/cgi-bin/carddisp.pl?gene=LIPE
GAA	Alpha Glucosidase	Protein Coding	56	GC17P080101	3.08344	https://www.genecards.org/cgi-bin/carddisp.pl?gene=GAA
GABRA1	Gamma-Aminobutyric Acid Type A Receptor Subunit Alpha1	Protein Coding	55	GC05P161847	3.08344	https://www.genecards.org/cgi-bin/carddisp.pl?gene=GABRA1
GABRA5	Gamma-Aminobutyric Acid Type A Receptor Subunit Alpha5	Protein Coding	55	GC15P026866	3.08344	https://www.genecards.org/cgi-bin/carddisp.pl?gene=GABRA5
GABRG2	Gamma-Aminobutyric Acid Type A Receptor Subunit Gamma2	Protein Coding	55	GC05P162000	3.08344	https://www.genecards.org/cgi-bin/carddisp.pl?gene=GABRG2
GABRA3	Gamma-Aminobutyric Acid Type A Receptor Subunit Alpha3	Protein Coding	53	GC0XM152166	3.08344	https://www.genecards.org/cgi-bin/carddisp.pl?gene=GABRA3
GSTM3	Glutathione S-Transferase Mu 3	Protein Coding	53	GC01M109733	3.08344	https://www.genecards.org/cgi-bin/carddisp.pl?gene=GSTM3
TPMT	Thiopurine S-Methyltransferase	Protein Coding	53	GC06M018128	3.08344	https://www.genecards.org/cgi-bin/carddisp.pl?gene=TPMT
GFER	Growth Factor, Augmenter Of Liver Regeneration	Protein Coding	52	GC16P001984	3.08344	https://www.genecards.org/cgi-bin/carddisp.pl?gene=GFER
GABRG3	Gamma-Aminobutyric Acid Type A Receptor Subunit Gamma3	Protein Coding	51	GC15P026971	3.08344	https://www.genecards.org/cgi-bin/carddisp.pl?gene=GABRG3
GABRG1	Gamma-Aminobutyric Acid Type A Receptor Subunit Gamma1	Protein Coding	47	GC04M046035	3.08344	https://www.genecards.org/cgi-bin/carddisp.pl?gene=GABRG1
MAOB	Monoamine Oxidase B	Protein Coding	51	GC0XM043766	3.0385	https://www.genecards.org/cgi-bin/carddisp.pl?gene=MAOB
NPY5R	Neuropeptide Y Receptor Y5	Protein Coding	50	GC04P163343	2.99187	https://www.genecards.org/cgi-bin/carddisp.pl?gene=NPY5R
NR3C1	Nuclear Receptor Subfamily 3 Group C Member 1	Protein Coding	56	GC05M143277	2.96712	https://www.genecards.org/cgi-bin/carddisp.pl?gene=NR3C1
HTT	Huntingtin	Protein Coding	51	GC04P003041	2.9487	https://www.genecards.org/cgi-bin/carddisp.pl?gene=HTT
SULT4A1	Sulfotransferase Family 4A Member 1	Protein Coding	47	GC22M043824	2.91964	https://www.genecards.org/cgi-bin/carddisp.pl?gene=SULT4A1
ANKS1B	Ankyrin Repeat And Sterile Alpha Motif Domain Containing 1B	Protein Coding	47	GC12M098726	2.90883	https://www.genecards.org/cgi-bin/carddisp.pl?gene=ANKS1B
NTF3	Neurotrophin 3	Protein Coding	51	GC12P026301	2.87279	https://www.genecards.org/cgi-bin/carddisp.pl?gene=NTF3
SNAP25	Synaptosome Associated Protein 25	Protein Coding	56	GC20P010203	2.84241	https://www.genecards.org/cgi-bin/carddisp.pl?gene=SNAP25
PGP	Phosphoglycolate Phosphatase	Protein Coding	44	GC16M009804	2.78644	https://www.genecards.org/cgi-bin/carddisp.pl?gene=PGP
GRIN2B	Glutamate Ionotropic Receptor NMDA Type Subunit 2B	Protein Coding	59	GC12M013437	2.70329	https://www.genecards.org/cgi-bin/carddisp.pl?gene=GRIN2B
CYP1B1	Cytochrome P450 Family 1 Subfamily B Member 1	Protein Coding	55	GC02M038066	2.70329	https://www.genecards.org/cgi-bin/carddisp.pl?gene=CYP1B1
VKORC1	Vitamin K Epoxide Reductase Complex Subunit 1	Protein Coding	55	GC16M040147	2.70329	https://www.genecards.org/cgi-bin/carddisp.pl?gene=VKORC1
HRH4	Histamine Receptor H4	Protein Coding	52	GC18P024460	2.70329	https://www.genecards.org/cgi-bin/carddisp.pl?gene=HRH4
UGT1A9	UDP Glucuronosyltransferase Family 1 Member A9	Protein Coding	51	GC02P233671	2.70329	https://www.genecards.org/cgi-bin/carddisp.pl?gene=UGT1A9
CNP	2',3'-Cyclic Nucleotide 3' Phosphodiesterase	Protein Coding	50	GC17P041966	2.70329	https://www.genecards.org/cgi-bin/carddisp.pl?gene=CNP
UGT1A10	UDP Glucuronosyltransferase Family 1 Member A10	Protein Coding	49	GC02P233636	2.70329	https://www.genecards.org/cgi-bin/carddisp.pl?gene=UGT1A10
UGT1A6	UDP Glucuronosyltransferase Family 1 Member A6	Protein Coding	49	GC02P233691	2.70329	https://www.genecards.org/cgi-bin/carddisp.pl?gene=UGT1A6
UGT1A7	UDP Glucuronosyltransferase Family 1 Member A7	Protein Coding	47	GC02P233681	2.70329	https://www.genecards.org/cgi-bin/carddisp.pl?gene=UGT1A7
UGT1A8	UDP Glucuronosyltransferase Family 1 Member A8	Protein Coding	44	GC02P233618	2.70329	https://www.genecards.org/cgi-bin/carddisp.pl?gene=UGT1A8
UGT1A5	UDP Glucuronosyltransferase Family 1 Member A5	Protein Coding	40	GC02P233712	2.70329	https://www.genecards.org/cgi-bin/carddisp.pl?gene=UGT1A5
MSANTD1	Myb/SANT DNA Binding Domain Containing 1	Protein Coding	38	GC04P003246	2.70329	https://www.genecards.org/cgi-bin/carddisp.pl?gene=MSANTD1
ACACA	Acetyl-CoA Carboxylase Alpha	Protein Coding	55	GC17M037084	2.64718	https://www.genecards.org/cgi-bin/carddisp.pl?gene=ACACA
HIVEP1	HIVEP Zinc Finger 1	Protein Coding	43	GC06P012009	2.63095	https://www.genecards.org/cgi-bin/carddisp.pl?gene=HIVEP1
LCE3E	Late Cornified Envelope 3E	Protein Coding	34	GC01M152565	2.63095	https://www.genecards.org/cgi-bin/carddisp.pl?gene=LCE3E
SOD1	Superoxide Dismutase 1	Protein Coding	60	GC21P031659	2.55998	https://www.genecards.org/cgi-bin/carddisp.pl?gene=SOD1
TRPM1	Transient Receptor Potential Cation Channel Subfamily M Member 1	Protein Coding	51	GC15M031001	2.51001	https://www.genecards.org/cgi-bin/carddisp.pl?gene=TRPM1
CNTNAP5	Contactin Associated Protein Family Member 5	Protein Coding	43	GC02P124025	2.51001	https://www.genecards.org/cgi-bin/carddisp.pl?gene=CNTNAP5
NGF	Nerve Growth Factor	Protein Coding	58	GC01M115285	2.45586	https://www.genecards.org/cgi-bin/carddisp.pl?gene=NGF
TNFRSF1A	TNF Receptor Superfamily Member 1A	Protein Coding	57	GC12M006328	2.4325	https://www.genecards.org/cgi-bin/carddisp.pl?gene=TNFRSF1A
TNFRSF1B	TNF Receptor Superfamily Member 1B	Protein Coding	56	GC01P012366	2.4325	https://www.genecards.org/cgi-bin/carddisp.pl?gene=TNFRSF1B
HRH2	Histamine Receptor H2	Protein Coding	50	GC05P175659	2.4325	https://www.genecards.org/cgi-bin/carddisp.pl?gene=HRH2
ABCG2	ATP Binding Cassette Subfamily G Member 2 (Junior Blood Group)	Protein Coding	56	GC04M088090	2.39582	https://www.genecards.org/cgi-bin/carddisp.pl?gene=ABCG2
SREBF1	Sterol Regulatory Element Binding Transcription Factor 1	Protein Coding	54	GC17M017810	2.38124	https://www.genecards.org/cgi-bin/carddisp.pl?gene=SREBF1
IL6	Interleukin 6	Protein Coding	59	GC07P022725	2.37352	https://www.genecards.org/cgi-bin/carddisp.pl?gene=IL6
GSK3B	Glycogen Synthase Kinase 3 Beta	Protein Coding	57	GC03M119821	2.36717	https://www.genecards.org/cgi-bin/carddisp.pl?gene=GSK3B
APOA1	Apolipoprotein A1	Protein Coding	57	GC11M116835	2.36676	https://www.genecards.org/cgi-bin/carddisp.pl?gene=APOA1
HTRA1	HtrA Serine Peptidase 1	Protein Coding	52	GC10P122461	2.31269	https://www.genecards.org/cgi-bin/carddisp.pl?gene=HTRA1
SLC6A2	Solute Carrier Family 6 Member 2	Protein Coding	54	GC16P055656	2.30164	https://www.genecards.org/cgi-bin/carddisp.pl?gene=SLC6A2
IL2	Interleukin 2	Protein Coding	53	GC04M122451	2.2949	https://www.genecards.org/cgi-bin/carddisp.pl?gene=IL2
CCK	Cholecystokinin	Protein Coding	48	GC03M042274	2.24424	https://www.genecards.org/cgi-bin/carddisp.pl?gene=CCK
MPO	Myeloperoxidase	Protein Coding	60	GC17M058269	2.20487	https://www.genecards.org/cgi-bin/carddisp.pl?gene=MPO
CAT	Catalase	Protein Coding	59	GC11P034460	2.19281	https://www.genecards.org/cgi-bin/carddisp.pl?gene=CAT
NR3C2	Nuclear Receptor Subfamily 3 Group C Member 2	Protein Coding	53	GC04M148078	2.17835	https://www.genecards.org/cgi-bin/carddisp.pl?gene=NR3C2
ATP2B2	ATPase Plasma Membrane Ca2+ Transporting 2	Protein Coding	52	GC03M010324	2.17835	https://www.genecards.org/cgi-bin/carddisp.pl?gene=ATP2B2
KCNH5	Potassium Voltage-Gated Channel Subfamily H Member 5	Protein Coding	51	GC14M062699	2.17835	https://www.genecards.org/cgi-bin/carddisp.pl?gene=KCNH5
BAG3	BAG Cochaperone 3	Protein Coding	50	GC10P119651	2.17835	https://www.genecards.org/cgi-bin/carddisp.pl?gene=BAG3
PAICS	Phosphoribosylaminoimidazole Carboxylase And Phosphoribosylaminoimidazolesuccinocarboxamide Synthase	Protein Coding	50	GC04P056410	2.17835	https://www.genecards.org/cgi-bin/carddisp.pl?gene=PAICS
EPHA6	EPH Receptor A6	Protein Coding	49	GC03P096814	2.17835	https://www.genecards.org/cgi-bin/carddisp.pl?gene=EPHA6
PIP5K1B	Phosphatidylinositol-4-Phosphate 5-Kinase Type 1 Beta	Protein Coding	49	GC09P068705	2.17835	https://www.genecards.org/cgi-bin/carddisp.pl?gene=PIP5K1B
UNC5C	Unc-5 Netrin Receptor C	Protein Coding	48	GC04M095162	2.17835	https://www.genecards.org/cgi-bin/carddisp.pl?gene=UNC5C
ZBTB20	Zinc Finger And BTB Domain Containing 20	Protein Coding	48	GC03M114315	2.17835	https://www.genecards.org/cgi-bin/carddisp.pl?gene=ZBTB20
HS3ST2	Heparan Sulfate-Glucosamine 3-Sulfotransferase 2	Protein Coding	46	GC16P022814	2.17835	https://www.genecards.org/cgi-bin/carddisp.pl?gene=HS3ST2
PDE7B	Phosphodiesterase 7B	Protein Coding	46	GC06P135795	2.17835	https://www.genecards.org/cgi-bin/carddisp.pl?gene=PDE7B
PTGFRN	Prostaglandin F2 Receptor Inhibitor	Protein Coding	46	GC01P116910	2.17835	https://www.genecards.org/cgi-bin/carddisp.pl?gene=PTGFRN
AJAP1	Adherens Junctions Associated Protein 1	Protein Coding	39	GC01P004654	2.17835	https://www.genecards.org/cgi-bin/carddisp.pl?gene=AJAP1
APOA5	Apolipoprotein A5	Protein Coding	51	GC11M116789	2.17496	https://www.genecards.org/cgi-bin/carddisp.pl?gene=APOA5
ACLY	ATP Citrate Lyase	Protein Coding	53	GC17M041866	2.16732	https://www.genecards.org/cgi-bin/carddisp.pl?gene=ACLY
LIPF	Lipase F, Gastric Type	Protein Coding	50	GC10P088664	2.16732	https://www.genecards.org/cgi-bin/carddisp.pl?gene=LIPF
CXCL8	C-X-C Motif Chemokine Ligand 8	Protein Coding	51	GC04P073740	2.12176	https://www.genecards.org/cgi-bin/carddisp.pl?gene=CXCL8
LMOD1	Leiomodin 1	Protein Coding	48	GC01M201896	2.05753	https://www.genecards.org/cgi-bin/carddisp.pl?gene=LMOD1
LMOD3	Leiomodin 3	Protein Coding	46	GC03M069156	2.05753	https://www.genecards.org/cgi-bin/carddisp.pl?gene=LMOD3
LMOD2	Leiomodin 2	Protein Coding	42	GC07P123655	2.05753	https://www.genecards.org/cgi-bin/carddisp.pl?gene=LMOD2
PYY	Peptide YY	Protein Coding	49	GC17M043952	2.04231	https://www.genecards.org/cgi-bin/carddisp.pl?gene=PYY
ALOX12	Arachidonate 12-Lipoxygenase, 12S Type	Protein Coding	52	GC17P006995	2.02646	https://www.genecards.org/cgi-bin/carddisp.pl?gene=ALOX12
PTGIS	Prostaglandin I2 Synthase	Protein Coding	52	GC20M049503	2.02646	https://www.genecards.org/cgi-bin/carddisp.pl?gene=PTGIS
IER3	Immediate Early Response 3	Protein Coding	44	GC06M030743	2.00539	https://www.genecards.org/cgi-bin/carddisp.pl?gene=IER3
ACE	Angiotensin I Converting Enzyme	Protein Coding	59	GC17P063477	1.98134	https://www.genecards.org/cgi-bin/carddisp.pl?gene=ACE
GAD1	Glutamate Decarboxylase 1	Protein Coding	56	GC02P170813	1.87188	https://www.genecards.org/cgi-bin/carddisp.pl?gene=GAD1
CRP	C-Reactive Protein	Protein Coding	53	GC01M159731	1.84504	https://www.genecards.org/cgi-bin/carddisp.pl?gene=CRP
SMAD5-AS1	SMAD5 Antisense RNA 1	RNA Gene	26	GC05M136129	1.8217	https://www.genecards.org/cgi-bin/carddisp.pl?gene=SMAD5-AS1
CERNA3	Competing Endogenous LncRNA 3 For MiR-645	RNA Gene	14	GC08P056085	1.8217	https://www.genecards.org/cgi-bin/carddisp.pl?gene=CERNA3
CTNNB1	Catenin Beta 1	Protein Coding	60	GC03P041194	1.80482	https://www.genecards.org/cgi-bin/carddisp.pl?gene=CTNNB1
APOB	Apolipoprotein B	Protein Coding	53	GC02M020956	1.73127	https://www.genecards.org/cgi-bin/carddisp.pl?gene=APOB
ADCY10	Adenylate Cyclase 10	Protein Coding	51	GC01M167809	1.73015	https://www.genecards.org/cgi-bin/carddisp.pl?gene=ADCY10
TACR1	Tachykinin Receptor 1	Protein Coding	51	GC02M075310	1.72135	https://www.genecards.org/cgi-bin/carddisp.pl?gene=TACR1
MIR143	MicroRNA 143	RNA Gene	26	GC05P149417	1.72004	https://www.genecards.org/cgi-bin/carddisp.pl?gene=MIR143
GSTM1	Glutathione S-Transferase Mu 1	Protein Coding	49	GC01P109687	1.71374	https://www.genecards.org/cgi-bin/carddisp.pl?gene=GSTM1
GSTT1	Glutathione S-Transferase Theta 1	Protein Coding	38	GC22Mi00270	1.71374	https://www.genecards.org/cgi-bin/carddisp.pl?gene=GSTT1
SCD	Stearoyl-CoA Desaturase	Protein Coding	57	GC10P100347	1.70203	https://www.genecards.org/cgi-bin/carddisp.pl?gene=SCD
UCP1	Uncoupling Protein 1	Protein Coding	50	GC04M140559	1.69732	https://www.genecards.org/cgi-bin/carddisp.pl?gene=UCP1
XK	X-Linked Kx Blood Group Antigen, Kell And VPS13A Binding Protein	Protein Coding	48	GC0XP037685	1.69517	https://www.genecards.org/cgi-bin/carddisp.pl?gene=XK
NPY	Neuropeptide Y	Protein Coding	51	GC07P024290	1.67693	https://www.genecards.org/cgi-bin/carddisp.pl?gene=NPY
FTO	FTO Alpha-Ketoglutarate Dependent Dioxygenase	Protein Coding	53	GC16P053922	1.67384	https://www.genecards.org/cgi-bin/carddisp.pl?gene=FTO
GPAM	Glycerol-3-Phosphate Acyltransferase, Mitochondrial	Protein Coding	50	GC10M112148	1.66981	https://www.genecards.org/cgi-bin/carddisp.pl?gene=GPAM
IGF1	Insulin Like Growth Factor 1	Protein Coding	55	GC12M102395	1.66509	https://www.genecards.org/cgi-bin/carddisp.pl?gene=IGF1
IGFBP1	Insulin Like Growth Factor Binding Protein 1	Protein Coding	51	GC07P048462	1.66509	https://www.genecards.org/cgi-bin/carddisp.pl?gene=IGFBP1
GH1	Growth Hormone 1	Protein Coding	50	GC17M063917	1.66509	https://www.genecards.org/cgi-bin/carddisp.pl?gene=GH1
UGT2B10	UDP Glucuronosyltransferase Family 2 Member B10	Protein Coding	47	GC04P068816	1.64633	https://www.genecards.org/cgi-bin/carddisp.pl?gene=UGT2B10
ACHE	Acetylcholinesterase (Cartwright Blood Group)	Protein Coding	52	GC07M100889	1.60977	https://www.genecards.org/cgi-bin/carddisp.pl?gene=ACHE
TNIK	TRAF2 And NCK Interacting Kinase	Protein Coding	52	GC03M171071	1.60977	https://www.genecards.org/cgi-bin/carddisp.pl?gene=TNIK
SHBG	Sex Hormone Binding Globulin	Protein Coding	48	GC17P007613	1.60362	https://www.genecards.org/cgi-bin/carddisp.pl?gene=SHBG
MSBP1	Minisatellite Binding Protein 1	Protein Coding	6	GC00U990213	1.60362	https://www.genecards.org/cgi-bin/carddisp.pl?gene=MSBP1
INSIG2	Insulin Induced Gene 2	Protein Coding	46	GC02P118088	1.59275	https://www.genecards.org/cgi-bin/carddisp.pl?gene=INSIG2
SOD2-OT1	SOD2 Overlapping Transcript 1	RNA Gene	15	GC06M159772	1.59223	https://www.genecards.org/cgi-bin/carddisp.pl?gene=SOD2-OT1
RNF213	Ring Finger Protein 213	Protein Coding	45	GC17P080260	1.5765	https://www.genecards.org/cgi-bin/carddisp.pl?gene=RNF213
CHRNA7	Cholinergic Receptor Nicotinic Alpha 7 Subunit	Protein Coding	52	GC15P031923	1.56956	https://www.genecards.org/cgi-bin/carddisp.pl?gene=CHRNA7
CHKB-CPT1B	CHKB-CPT1B Readthrough (NMD Candidate)	RNA Gene	20	GC22M050568	1.56956	https://www.genecards.org/cgi-bin/carddisp.pl?gene=CHKB-CPT1B
MAPK1	Mitogen-Activated Protein Kinase 1	Protein Coding	60	GC22M021759	1.54032	https://www.genecards.org/cgi-bin/carddisp.pl?gene=MAPK1
SHANK3	SH3 And Multiple Ankyrin Repeat Domains 3	Protein Coding	45	GC22P050700	1.54032	https://www.genecards.org/cgi-bin/carddisp.pl?gene=SHANK3
TRE-TTC3-1	TRNA-Glu (Anticodon TTC) 3-1	RNA Gene	11	GC01P018268	1.54032	https://www.genecards.org/cgi-bin/carddisp.pl?gene=TRE-TTC3-1
RBFOX1	RNA Binding Fox-1 Homolog 1	Protein Coding	46	GC16P019996	1.53252	https://www.genecards.org/cgi-bin/carddisp.pl?gene=RBFOX1
RETN	Resistin	Protein Coding	50	GC19P007669	1.52195	https://www.genecards.org/cgi-bin/carddisp.pl?gene=RETN
IL1B	Interleukin 1 Beta	Protein Coding	54	GC02M112829	1.50031	https://www.genecards.org/cgi-bin/carddisp.pl?gene=IL1B
ABCC8	ATP Binding Cassette Subfamily C Member 8	Protein Coding	53	GC11M017392	1.50031	https://www.genecards.org/cgi-bin/carddisp.pl?gene=ABCC8
IL18	Interleukin 18	Protein Coding	51	GC11M112143	1.50031	https://www.genecards.org/cgi-bin/carddisp.pl?gene=IL18
CSF3	Colony Stimulating Factor 3	Protein Coding	47	GC17P040015	1.49156	https://www.genecards.org/cgi-bin/carddisp.pl?gene=CSF3
PDLIM5	PDZ And LIM Domain 5	Protein Coding	47	GC04P094451	1.49156	https://www.genecards.org/cgi-bin/carddisp.pl?gene=PDLIM5
GPRASP1	G Protein-Coupled Receptor Associated Sorting Protein 1	Protein Coding	41	GC0XP102651	1.49156	https://www.genecards.org/cgi-bin/carddisp.pl?gene=GPRASP1
HSD17B10	Hydroxysteroid 17-Beta Dehydrogenase 10	Protein Coding	53	GC0XM053431	1.45489	https://www.genecards.org/cgi-bin/carddisp.pl?gene=HSD17B10
NFIB	Nuclear Factor I B	Protein Coding	50	GC09M014077	1.45489	https://www.genecards.org/cgi-bin/carddisp.pl?gene=NFIB
NRXN3	Neurexin 3	Protein Coding	50	GC14P078170	1.45489	https://www.genecards.org/cgi-bin/carddisp.pl?gene=NRXN3
FAS	Fas Cell Surface Death Receptor	Protein Coding	57	GC10P096667	1.44506	https://www.genecards.org/cgi-bin/carddisp.pl?gene=FAS
F2	Coagulation Factor II, Thrombin	Protein Coding	56	GC11P046793	1.44506	https://www.genecards.org/cgi-bin/carddisp.pl?gene=F2
F5	Coagulation Factor V	Protein Coding	54	GC01M169511	1.44506	https://www.genecards.org/cgi-bin/carddisp.pl?gene=F5
VIPR1	Vasoactive Intestinal Peptide Receptor 1	Protein Coding	53	GC03P042490	1.44506	https://www.genecards.org/cgi-bin/carddisp.pl?gene=VIPR1
BDKRB2	Bradykinin Receptor B2	Protein Coding	52	GC14P096205	1.44506	https://www.genecards.org/cgi-bin/carddisp.pl?gene=BDKRB2
APOH	Apolipoprotein H	Protein Coding	51	GC17M066212	1.44506	https://www.genecards.org/cgi-bin/carddisp.pl?gene=APOH
GALR1	Galanin Receptor 1	Protein Coding	50	GC18P077250	1.44506	https://www.genecards.org/cgi-bin/carddisp.pl?gene=GALR1
MCHR1	Melanin Concentrating Hormone Receptor 1	Protein Coding	49	GC22P040679	1.44506	https://www.genecards.org/cgi-bin/carddisp.pl?gene=MCHR1
NTSR1	Neurotensin Receptor 1	Protein Coding	49	GC20P062708	1.44506	https://www.genecards.org/cgi-bin/carddisp.pl?gene=NTSR1
BRS3	Bombesin Receptor Subtype 3	Protein Coding	48	GC0XP136504	1.44506	https://www.genecards.org/cgi-bin/carddisp.pl?gene=BRS3
KHSRP	KH-Type Splicing Regulatory Protein	Protein Coding	48	GC19M006413	1.44506	https://www.genecards.org/cgi-bin/carddisp.pl?gene=KHSRP
MIR128-2	MicroRNA 128-2	RNA Gene	23	GC03P035754	1.44506	https://www.genecards.org/cgi-bin/carddisp.pl?gene=MIR128-2
SNORD15A	Small Nucleolar RNA, C/D Box 15A	RNA Gene	19	GC11P075400	1.44506	https://www.genecards.org/cgi-bin/carddisp.pl?gene=SNORD15A
PARK7	Parkinsonism Associated Deglycase	Protein Coding	54	GC01P008181	1.38991	https://www.genecards.org/cgi-bin/carddisp.pl?gene=PARK7
RELN	Reelin	Protein Coding	51	GC07M103471	1.38991	https://www.genecards.org/cgi-bin/carddisp.pl?gene=RELN
EPO	Erythropoietin	Protein Coding	49	GC07P100720	1.38991	https://www.genecards.org/cgi-bin/carddisp.pl?gene=EPO
MIR203A	MicroRNA 203a	RNA Gene	23	GC14P111609	1.38991	https://www.genecards.org/cgi-bin/carddisp.pl?gene=MIR203A
DTNBP1	Dystrobrevin Binding Protein 1	Protein Coding	49	GC06M015545	1.37576	https://www.genecards.org/cgi-bin/carddisp.pl?gene=DTNBP1
RGS2	Regulator Of G Protein Signaling 2	Protein Coding	49	GC01P192809	1.3509	https://www.genecards.org/cgi-bin/carddisp.pl?gene=RGS2
EPOR	Erythropoietin Receptor	Protein Coding	56	GC19M011377	1.31803	https://www.genecards.org/cgi-bin/carddisp.pl?gene=EPOR
HCRTR2	Hypocretin Receptor 2	Protein Coding	52	GC06P055106	1.24971	https://www.genecards.org/cgi-bin/carddisp.pl?gene=HCRTR2
HCRTR1	Hypocretin Receptor 1	Protein Coding	50	GC01P031587	1.24971	https://www.genecards.org/cgi-bin/carddisp.pl?gene=HCRTR1
CDH13	Cadherin 13	Protein Coding	51	GC16P082626	1.24706	https://www.genecards.org/cgi-bin/carddisp.pl?gene=CDH13
ADGRV1	Adhesion G Protein-Coupled Receptor V1	Protein Coding	49	GC05P090529	1.24706	https://www.genecards.org/cgi-bin/carddisp.pl?gene=ADGRV1
ERBB4	Erb-B2 Receptor Tyrosine Kinase 4	Protein Coding	61	GC02M211375	1.2422	https://www.genecards.org/cgi-bin/carddisp.pl?gene=ERBB4
EHMT2	Euchromatic Histone Lysine Methyltransferase 2	Protein Coding	53	GC06M031879	1.2422	https://www.genecards.org/cgi-bin/carddisp.pl?gene=EHMT2
PBX3	PBX Homeobox 3	Protein Coding	46	GC09P125747	1.21827	https://www.genecards.org/cgi-bin/carddisp.pl?gene=PBX3
PYDC2	Pyrin Domain Containing 2	Protein Coding	28	GC03P191461	1.21827	https://www.genecards.org/cgi-bin/carddisp.pl?gene=PYDC2
RPL31P31	Ribosomal Protein L31 Pseudogene 31	Pseudogene	9	GC04P033972	1.21827	https://www.genecards.org/cgi-bin/carddisp.pl?gene=RPL31P31
MED1	Mediator Complex Subunit 1	Protein Coding	48	GC17M039404	1.1613	https://www.genecards.org/cgi-bin/carddisp.pl?gene=MED1
ACACB	Acetyl-CoA Carboxylase Beta	Protein Coding	53	GC12P109116	1.15531	https://www.genecards.org/cgi-bin/carddisp.pl?gene=ACACB
ADORA2A	Adenosine A2a Receptor	Protein Coding	53	GC22P024417	1.14806	https://www.genecards.org/cgi-bin/carddisp.pl?gene=ADORA2A
AGTR1	Angiotensin II Receptor Type 1	Protein Coding	58	GC03P148697	1.14449	https://www.genecards.org/cgi-bin/carddisp.pl?gene=AGTR1
CYP2A6	Cytochrome P450 Family 2 Subfamily A Member 6	Protein Coding	53	GC19M040843	1.14241	https://www.genecards.org/cgi-bin/carddisp.pl?gene=CYP2A6
MIF	Macrophage Migration Inhibitory Factor	Protein Coding	55	GC22P023894	1.1335	https://www.genecards.org/cgi-bin/carddisp.pl?gene=MIF
MEIS2	Meis Homeobox 2	Protein Coding	48	GC15M036889	1.12612	https://www.genecards.org/cgi-bin/carddisp.pl?gene=MEIS2
ATF7IP2	Activating Transcription Factor 7 Interacting Protein 2	Protein Coding	43	GC16P010326	1.12612	https://www.genecards.org/cgi-bin/carddisp.pl?gene=ATF7IP2
OPRM1	Opioid Receptor Mu 1	Protein Coding	55	GC06P154158	1.08216	https://www.genecards.org/cgi-bin/carddisp.pl?gene=OPRM1
OPRD1	Opioid Receptor Delta 1	Protein Coding	50	GC01P028812	1.08216	https://www.genecards.org/cgi-bin/carddisp.pl?gene=OPRD1
GSTP1	Glutathione S-Transferase Pi 1	Protein Coding	57	GC11P067583	1.07861	https://www.genecards.org/cgi-bin/carddisp.pl?gene=GSTP1
IL1RN	Interleukin 1 Receptor Antagonist	Protein Coding	57	GC02P125228	1.07618	https://www.genecards.org/cgi-bin/carddisp.pl?gene=IL1RN
NAMPT	Nicotinamide Phosphoribosyltransferase	Protein Coding	55	GC07M106248	1.07618	https://www.genecards.org/cgi-bin/carddisp.pl?gene=NAMPT
APOD	Apolipoprotein D	Protein Coding	50	GC03M195568	1.07618	https://www.genecards.org/cgi-bin/carddisp.pl?gene=APOD
SCAP	SREBF Chaperone	Protein Coding	49	GC03M047413	1.07618	https://www.genecards.org/cgi-bin/carddisp.pl?gene=SCAP
INSIG1	Insulin Induced Gene 1	Protein Coding	46	GC07P155297	1.07618	https://www.genecards.org/cgi-bin/carddisp.pl?gene=INSIG1
HCG27	HLA Complex Group 27	RNA Gene	22	GC06P031197	1.07618	https://www.genecards.org/cgi-bin/carddisp.pl?gene=HCG27
CD48	CD48 Molecule	Protein Coding	48	GC01M160648	1.03682	https://www.genecards.org/cgi-bin/carddisp.pl?gene=CD48
RPS2P6	Ribosomal Protein S2 Pseudogene 6	Pseudogene	13	GC18P070431	1.02683	https://www.genecards.org/cgi-bin/carddisp.pl?gene=RPS2P6
PRKAR2B	Protein Kinase CAMP-Dependent Type II Regulatory Subunit Beta	Protein Coding	51	GC07P107044	0.950868	https://www.genecards.org/cgi-bin/carddisp.pl?gene=PRKAR2B
TGFBR2	Transforming Growth Factor Beta Receptor 2	Protein Coding	59	GC03P030623	0.908054	https://www.genecards.org/cgi-bin/carddisp.pl?gene=TGFBR2
CACNA1C	Calcium Voltage-Gated Channel Subunit Alpha1 C	Protein Coding	56	GC12P001970	0.908054	https://www.genecards.org/cgi-bin/carddisp.pl?gene=CACNA1C
EDN1	Endothelin 1	Protein Coding	55	GC06P012256	0.908054	https://www.genecards.org/cgi-bin/carddisp.pl?gene=EDN1
FKBP4	FKBP Prolyl Isomerase 4	Protein Coding	52	GC12P002795	0.908054	https://www.genecards.org/cgi-bin/carddisp.pl?gene=FKBP4
IGSF8	Immunoglobulin Superfamily Member 8	Protein Coding	47	GC01M160061	0.908054	https://www.genecards.org/cgi-bin/carddisp.pl?gene=IGSF8
ZFPM2	Zinc Finger Protein, FOG Family Member 2	Protein Coding	47	GC08P104590	0.908054	https://www.genecards.org/cgi-bin/carddisp.pl?gene=ZFPM2
DCP1B	Decapping MRNA 1B	Protein Coding	46	GC12M001941	0.908054	https://www.genecards.org/cgi-bin/carddisp.pl?gene=DCP1B
LINGO2	Leucine Rich Repeat And Ig Domain Containing 2	Protein Coding	43	GC09M028765	0.908054	https://www.genecards.org/cgi-bin/carddisp.pl?gene=LINGO2
ZNF93	Zinc Finger Protein 93	Protein Coding	40	GC19P079254	0.908054	https://www.genecards.org/cgi-bin/carddisp.pl?gene=ZNF93
NXPH2	Neurexophilin 2	Protein Coding	39	GC02M138669	0.908054	https://www.genecards.org/cgi-bin/carddisp.pl?gene=NXPH2
CIB4	Calcium And Integrin Binding Family Member 4	Protein Coding	37	GC02M026573	0.908054	https://www.genecards.org/cgi-bin/carddisp.pl?gene=CIB4
FAM166C	Family With Sequence Similarity 166 Member C	Protein Coding	34	GC02P026562	0.908054	https://www.genecards.org/cgi-bin/carddisp.pl?gene=FAM166C
CRCT1	Cysteine Rich C-Terminal 1	Protein Coding	32	GC01P152514	0.908054	https://www.genecards.org/cgi-bin/carddisp.pl?gene=CRCT1
CACNA1C-IT2	CACNA1C Intronic Transcript 2	RNA Gene	19	GC12P001973	0.908054	https://www.genecards.org/cgi-bin/carddisp.pl?gene=CACNA1C-IT2
LINC01985	Long Intergenic Non-Protein Coding RNA 1985	RNA Gene	15	GC03P030519	0.908054	https://www.genecards.org/cgi-bin/carddisp.pl?gene=LINC01985
SPOPL-DT	SPOPL Divergent Transcript	RNA Gene	13	GC02M138044	0.908054	https://www.genecards.org/cgi-bin/carddisp.pl?gene=SPOPL-DT
ENSG00000289450	Novel Transcript	RNA Gene	6	GC03P030393	0.908054	https://www.genecards.org/cgi-bin/carddisp.pl?gene=ENSG00000289450
BNIP3P12	BCL2 Interacting Protein 3 Pseudogene 12	Pseudogene	5	GC19P019943	0.908054	https://www.genecards.org/cgi-bin/carddisp.pl?gene=BNIP3P12
HSALNG0019171		RNA Gene	5	GC02M138512	0.908054	https://www.genecards.org/cgi-bin/carddisp.pl?gene=HSALNG0019171
HSALNG0088592		RNA Gene	5	GC12M002437	0.908054	https://www.genecards.org/cgi-bin/carddisp.pl?gene=HSALNG0088592
HSALNG0024898		RNA Gene	4	GC03M030234	0.908054	https://www.genecards.org/cgi-bin/carddisp.pl?gene=HSALNG0024898
HSALNG0088590		RNA Gene	4	GC12M002369	0.908054	https://www.genecards.org/cgi-bin/carddisp.pl?gene=HSALNG0088590
LOC101927995	Uncharacterized LOC101927995	RNA Gene	4	GC03P030391	0.908054	https://www.genecards.org/cgi-bin/carddisp.pl?gene=LOC101927995
RF00017-3163		RNA Gene	4	GC02P026631	0.908054	https://www.genecards.org/cgi-bin/carddisp.pl?gene=RF00017-3163
LOC105377013	Uncharacterized LOC105377013	RNA Gene	3	GC03M030422	0.908054	https://www.genecards.org/cgi-bin/carddisp.pl?gene=LOC105377013
RF00017-3162		RNA Gene	3	GC02P026630	0.908054	https://www.genecards.org/cgi-bin/carddisp.pl?gene=RF00017-3162
piR-45932-062		RNA Gene	3	GC03M030430	0.908054	https://www.genecards.org/cgi-bin/carddisp.pl?gene=piR-45932-062
SLC6A9	Solute Carrier Family 6 Member 9	Protein Coding	56	GC01M043991	0.906677	https://www.genecards.org/cgi-bin/carddisp.pl?gene=SLC6A9
SLC6A5	Solute Carrier Family 6 Member 5	Protein Coding	52	GC11P020599	0.906677	https://www.genecards.org/cgi-bin/carddisp.pl?gene=SLC6A5
GABRR2	Gamma-Aminobutyric Acid Type A Receptor Subunit Rho2	Protein Coding	48	GC06M089257	0.897604	https://www.genecards.org/cgi-bin/carddisp.pl?gene=GABRR2
GRM5	Glutamate Metabotropic Receptor 5	Protein Coding	53	GC11M088504	0.883019	https://www.genecards.org/cgi-bin/carddisp.pl?gene=GRM5
CTH	Cystathionine Gamma-Lyase	Protein Coding	57	GC01P070411	0.787117	https://www.genecards.org/cgi-bin/carddisp.pl?gene=CTH
TUBB	Tubulin Beta Class I	Protein Coding	57	GC06P100175	0.787117	https://www.genecards.org/cgi-bin/carddisp.pl?gene=TUBB
SLC1A1	Solute Carrier Family 1 Member 1	Protein Coding	56	GC09P004490	0.787117	https://www.genecards.org/cgi-bin/carddisp.pl?gene=SLC1A1
CSNK2B	Casein Kinase 2 Beta	Protein Coding	55	GC06P100206	0.787117	https://www.genecards.org/cgi-bin/carddisp.pl?gene=CSNK2B
DDR1	Discoidin Domain Receptor Tyrosine Kinase 1	Protein Coding	53	GC06P100184	0.787117	https://www.genecards.org/cgi-bin/carddisp.pl?gene=DDR1
HLA-A	Major Histocompatibility Complex, Class I, A	Protein Coding	53	GC06P100155	0.787117	https://www.genecards.org/cgi-bin/carddisp.pl?gene=HLA-A
NEFL	Neurofilament Light Chain	Protein Coding	52	GC08M024950	0.787117	https://www.genecards.org/cgi-bin/carddisp.pl?gene=NEFL
SPTBN1	Spectrin Beta, Non-Erythrocytic 1	Protein Coding	52	GC02P054456	0.787117	https://www.genecards.org/cgi-bin/carddisp.pl?gene=SPTBN1
HLA-C	Major Histocompatibility Complex, Class I, C	Protein Coding	51	GC06M077856	0.787117	https://www.genecards.org/cgi-bin/carddisp.pl?gene=HLA-C
DHX16	DEAH-Box Helicase 16	Protein Coding	50	GC06M030653	0.787117	https://www.genecards.org/cgi-bin/carddisp.pl?gene=DHX16
HLA-G	Major Histocompatibility Complex, Class I, G	Protein Coding	50	GC06P100145	0.787117	https://www.genecards.org/cgi-bin/carddisp.pl?gene=HLA-G
VARS2	Valyl-TRNA Synthetase 2, Mitochondrial	Protein Coding	49	GC06P100186	0.787117	https://www.genecards.org/cgi-bin/carddisp.pl?gene=VARS2
DDX39B	DExD-Box Helicase 39B	Protein Coding	48	GC06M031530	0.787117	https://www.genecards.org/cgi-bin/carddisp.pl?gene=DDX39B
HLA-E	Major Histocompatibility Complex, Class I, E	Protein Coding	48	GC06P100170	0.787117	https://www.genecards.org/cgi-bin/carddisp.pl?gene=HLA-E
MDC1	Mediator Of DNA Damage Checkpoint 1	Protein Coding	48	GC06M077824	0.787117	https://www.genecards.org/cgi-bin/carddisp.pl?gene=MDC1
MSH5	MutS Homolog 5	Protein Coding	48	GC06P100217	0.787117	https://www.genecards.org/cgi-bin/carddisp.pl?gene=MSH5
PIGN	Phosphatidylinositol Glycan Anchor Biosynthesis Class N	Protein Coding	48	GC18M061905	0.787117	https://www.genecards.org/cgi-bin/carddisp.pl?gene=PIGN
PRMT3	Protein Arginine Methyltransferase 3	Protein Coding	48	GC11P020409	0.787117	https://www.genecards.org/cgi-bin/carddisp.pl?gene=PRMT3
ABCF1	ATP Binding Cassette Subfamily F Member 1	Protein Coding	47	GC06P030571	0.787117	https://www.genecards.org/cgi-bin/carddisp.pl?gene=ABCF1
FLOT1	Flotillin 1	Protein Coding	47	GC06M077828	0.787117	https://www.genecards.org/cgi-bin/carddisp.pl?gene=FLOT1
GTF2H4	General Transcription Factor IIH Subunit 4	Protein Coding	47	GC06P100185	0.787117	https://www.genecards.org/cgi-bin/carddisp.pl?gene=GTF2H4
PPP2R5A	Protein Phosphatase 2 Regulatory Subunit B'Alpha	Protein Coding	47	GC01P212285	0.787117	https://www.genecards.org/cgi-bin/carddisp.pl?gene=PPP2R5A
MICA	MHC Class I Polypeptide-Related Sequence A	Protein Coding	46	GC06P031399	0.787117	https://www.genecards.org/cgi-bin/carddisp.pl?gene=MICA
PPP1R10	Protein Phosphatase 1 Regulatory Subunit 10	Protein Coding	46	GC06M030600	0.787117	https://www.genecards.org/cgi-bin/carddisp.pl?gene=PPP1R10
USP48	Ubiquitin Specific Peptidase 48	Protein Coding	46	GC01M021678	0.787117	https://www.genecards.org/cgi-bin/carddisp.pl?gene=USP48
CCHCR1	Coiled-Coil Alpha-Helical Rod Protein 1	Protein Coding	45	GC06M077846	0.787117	https://www.genecards.org/cgi-bin/carddisp.pl?gene=CCHCR1
DOCK5	Dedicator Of Cytokinesis 5	Protein Coding	44	GC08P025184	0.787117	https://www.genecards.org/cgi-bin/carddisp.pl?gene=DOCK5
PPP1R18	Protein Phosphatase 1 Regulatory Subunit 18	Protein Coding	44	GC06M077820	0.787117	https://www.genecards.org/cgi-bin/carddisp.pl?gene=PPP1R18
TCF19	Transcription Factor 19	Protein Coding	44	GC06P100190	0.787117	https://www.genecards.org/cgi-bin/carddisp.pl?gene=TCF19
TRIM26	Tripartite Motif Containing 26	Protein Coding	44	GC06M030184	0.787117	https://www.genecards.org/cgi-bin/carddisp.pl?gene=TRIM26
TRIM39	Tripartite Motif Containing 39	Protein Coding	44	GC06P100165	0.787117	https://www.genecards.org/cgi-bin/carddisp.pl?gene=TRIM39
CDIN1	CDAN1 Interacting Nuclease 1	Protein Coding	43	GC15P050564	0.787117	https://www.genecards.org/cgi-bin/carddisp.pl?gene=CDIN1
NFKBIL1	NFKB Inhibitor Like 1	Protein Coding	43	GC06P100199	0.787117	https://www.genecards.org/cgi-bin/carddisp.pl?gene=NFKBIL1
POLR1H	RNA Polymerase I Subunit H	Protein Coding	43	GC06P103615	0.787117	https://www.genecards.org/cgi-bin/carddisp.pl?gene=POLR1H
SGCZ	Sarcoglycan Zeta	Protein Coding	43	GC08M014089	0.787117	https://www.genecards.org/cgi-bin/carddisp.pl?gene=SGCZ
GPANK1	G-Patch Domain And Ankyrin Repeats 1	Protein Coding	42	GC06M077905	0.787117	https://www.genecards.org/cgi-bin/carddisp.pl?gene=GPANK1
PRRC2A	Proline Rich Coiled-Coil 2A	Protein Coding	42	GC06P100204	0.787117	https://www.genecards.org/cgi-bin/carddisp.pl?gene=PRRC2A
ZCCHC2	Zinc Finger CCHC-Type Containing 2	Protein Coding	42	GC18P062523	0.787117	https://www.genecards.org/cgi-bin/carddisp.pl?gene=ZCCHC2
TSPYL5	TSPY Like 5	Protein Coding	41	GC08M097273	0.787117	https://www.genecards.org/cgi-bin/carddisp.pl?gene=TSPYL5
NRM	Nurim	Protein Coding	40	GC06M077822	0.787117	https://www.genecards.org/cgi-bin/carddisp.pl?gene=NRM
PLPP6	Phospholipid Phosphatase 6	Protein Coding	40	GC09P004663	0.787117	https://www.genecards.org/cgi-bin/carddisp.pl?gene=PLPP6
RPP21	Ribonuclease P/MRP Subunit P21	Protein Coding	40	GC06P030345	0.787117	https://www.genecards.org/cgi-bin/carddisp.pl?gene=RPP21
EML6	EMAP Like 6	Protein Coding	39	GC02P054723	0.787117	https://www.genecards.org/cgi-bin/carddisp.pl?gene=EML6
HMGXB3	HMG-Box Containing 3	Protein Coding	39	GC05P150000	0.787117	https://www.genecards.org/cgi-bin/carddisp.pl?gene=HMGXB3
PACC1	Proton Activated Chloride Channel 1	Protein Coding	39	GC01M212365	0.787117	https://www.genecards.org/cgi-bin/carddisp.pl?gene=PACC1
PRR3	Proline Rich 3	Protein Coding	39	GC06P100171	0.787117	https://www.genecards.org/cgi-bin/carddisp.pl?gene=PRR3
LY6G5B	Lymphocyte Antigen 6 Family Member G5B	Protein Coding	38	GC06P100209	0.787117	https://www.genecards.org/cgi-bin/carddisp.pl?gene=LY6G5B
C6orf136	Chromosome 6 Open Reading Frame 136	Protein Coding	36	GC06P100173	0.787117	https://www.genecards.org/cgi-bin/carddisp.pl?gene=C6orf136
PSORS1C1	Psoriasis Susceptibility 1 Candidate 1	Protein Coding	36	GC06P031114	0.787117	https://www.genecards.org/cgi-bin/carddisp.pl?gene=PSORS1C1
SAPCD1	Suppressor APC Domain Containing 1	Protein Coding	36	GC06P100219	0.787117	https://www.genecards.org/cgi-bin/carddisp.pl?gene=SAPCD1
HLA-H	Major Histocompatibility Complex, Class I, H (Pseudogene)	Pseudogene	31	GC06P100147	0.787117	https://www.genecards.org/cgi-bin/carddisp.pl?gene=HLA-H
PALM2AKAP2	PALM2 And AKAP2 Fusion	Protein Coding	30	GC09P109499	0.787117	https://www.genecards.org/cgi-bin/carddisp.pl?gene=PALM2AKAP2
POLR1HASP	POLR1H Antisense, Pseudogene	Pseudogene	23	GC06M080269	0.787117	https://www.genecards.org/cgi-bin/carddisp.pl?gene=POLR1HASP
PSORS1C3	Psoriasis Susceptibility 1 Candidate 3	RNA Gene	23	GC06M077849	0.787117	https://www.genecards.org/cgi-bin/carddisp.pl?gene=PSORS1C3
TRIM39-RPP21	TRIM39-RPP21 Readthrough	Protein Coding	23	GC06P100167	0.787117	https://www.genecards.org/cgi-bin/carddisp.pl?gene=TRIM39-RPP21
PRORSD1P	Prolyl-TRNA Synthetase Associated Domain Containing 1, Pseudogene	Pseudogene	22	GC02P055282	0.787117	https://www.genecards.org/cgi-bin/carddisp.pl?gene=PRORSD1P
HLA-J	Major Histocompatibility Complex, Class I, J (Pseudogene)	Pseudogene	20	GC06P100157	0.787117	https://www.genecards.org/cgi-bin/carddisp.pl?gene=HLA-J
HCG18	HLA Complex Group 18	RNA Gene	19	GC06M077808	0.787117	https://www.genecards.org/cgi-bin/carddisp.pl?gene=HCG18
HCG20	HLA Complex Group 20	RNA Gene	19	GC06P100183	0.787117	https://www.genecards.org/cgi-bin/carddisp.pl?gene=HCG20
LINC00243	Long Intergenic Non-Protein Coding RNA 243	RNA Gene	19	GC06M077826	0.787117	https://www.genecards.org/cgi-bin/carddisp.pl?gene=LINC00243
HCG4B	HLA Complex Group 4B	RNA Gene	18	GC06M077800	0.787117	https://www.genecards.org/cgi-bin/carddisp.pl?gene=HCG4B
HCG21	HLA Complex Group 21	RNA Gene	17	GC06M030945	0.787117	https://www.genecards.org/cgi-bin/carddisp.pl?gene=HCG21
RPL23AP32	Ribosomal Protein L23a Pseudogene 32	Pseudogene	16	GC02P054529	0.787117	https://www.genecards.org/cgi-bin/carddisp.pl?gene=RPL23AP32
DDR1-DT	DDR1 Divergent Transcript	RNA Gene	15	GC06M077832	0.787117	https://www.genecards.org/cgi-bin/carddisp.pl?gene=DDR1-DT
HLA-K	Major Histocompatibility Complex, Class I, K (Pseudogene)	Pseudogene	15	GC06P100153	0.787117	https://www.genecards.org/cgi-bin/carddisp.pl?gene=HLA-K
LINC02608	Long Intergenic Non-Protein Coding RNA 2608	RNA Gene	15	GC01M212185	0.787117	https://www.genecards.org/cgi-bin/carddisp.pl?gene=LINC02608
LINC02569	Long Intergenic Non-Protein Coding RNA 2569	RNA Gene	14	GC06P101755	0.787117	https://www.genecards.org/cgi-bin/carddisp.pl?gene=LINC02569
LINC02763	Long Intergenic Non-Protein Coding RNA 2763	RNA Gene	14	GC11P112394	0.787117	https://www.genecards.org/cgi-bin/carddisp.pl?gene=LINC02763
EML6-AS1	EML6 Antisense RNA 1	RNA Gene	13	GC02M054749	0.787117	https://www.genecards.org/cgi-bin/carddisp.pl?gene=EML6-AS1
ETF1P1	Eukaryotic Translation Termination Factor 1 Pseudogene 1	Pseudogene	13	GC06P100158	0.787117	https://www.genecards.org/cgi-bin/carddisp.pl?gene=ETF1P1
HLA-W	Major Histocompatibility Complex, Class I, W (Pseudogene)	Pseudogene	13	GC06P100151	0.787117	https://www.genecards.org/cgi-bin/carddisp.pl?gene=HLA-W
LINC01822	Long Intergenic Non-Protein Coding RNA 1822	RNA Gene	13	GC02M021687	0.787117	https://www.genecards.org/cgi-bin/carddisp.pl?gene=LINC01822
MICD	MHC Class I Polypeptide-Related Sequence D (Pseudogene)	Pseudogene	13	GC06M077803	0.787117	https://www.genecards.org/cgi-bin/carddisp.pl?gene=MICD
SNORD3H	Small Nucleolar RNA, C/D Box 3H	RNA Gene	13	GC08P097359	0.787117	https://www.genecards.org/cgi-bin/carddisp.pl?gene=SNORD3H
ENSG00000233005	Novel Transcript	RNA Gene	12	GC02P021186	0.787117	https://www.genecards.org/cgi-bin/carddisp.pl?gene=ENSG00000233005
HLA-U	Major Histocompatibility Complex, Class I, U (Pseudogene)	Pseudogene	12	GC06P100154	0.787117	https://www.genecards.org/cgi-bin/carddisp.pl?gene=HLA-U
MIR5197	MicroRNA 5197	RNA Gene	12	GC05P143679	0.787117	https://www.genecards.org/cgi-bin/carddisp.pl?gene=MIR5197
RPL3P2	Ribosomal Protein L3 Pseudogene 2	Pseudogene	11	GC06P031280	0.787117	https://www.genecards.org/cgi-bin/carddisp.pl?gene=RPL3P2
PAIP1P1	PAIP1 Pseudogene 1	Pseudogene	10	GC06M030186	0.787117	https://www.genecards.org/cgi-bin/carddisp.pl?gene=PAIP1P1
RNU6-850P	RNA, U6 Small Nuclear 850, Pseudogene	Pseudogene	10	GC06M031756	0.787117	https://www.genecards.org/cgi-bin/carddisp.pl?gene=RNU6-850P
RNU7-172P	RNA, U7 Small Nuclear 172 Pseudogene	Pseudogene	10	GC02M054166	0.787117	https://www.genecards.org/cgi-bin/carddisp.pl?gene=RNU7-172P
ENSG00000199332	Y RNA	RNA Gene	9	GC06M077876	0.787117	https://www.genecards.org/cgi-bin/carddisp.pl?gene=ENSG00000199332
ENSG00000206676	Y RNA	RNA Gene	9	GC15M037050	0.787117	https://www.genecards.org/cgi-bin/carddisp.pl?gene=ENSG00000206676
ENSG00000287185	Novel Transcript	RNA Gene	8	GC08M025179	0.787117	https://www.genecards.org/cgi-bin/carddisp.pl?gene=ENSG00000287185
RN7SL795P	RNA, 7SL, Cytoplasmic 795, Pseudogene	Pseudogene	8	GC18P070512	0.787117	https://www.genecards.org/cgi-bin/carddisp.pl?gene=RN7SL795P
RPL17P44	Ribosomal Protein L17 Pseudogene 44	Pseudogene	8	GC18P062415	0.787117	https://www.genecards.org/cgi-bin/carddisp.pl?gene=RPL17P44
ENSG00000288828	Novel Transcript	RNA Gene	7	GC18P070467	0.787117	https://www.genecards.org/cgi-bin/carddisp.pl?gene=ENSG00000288828
RNU7-156P	RNA, U7 Small Nuclear 156 Pseudogene	Pseudogene	7	GC05M143542	0.787117	https://www.genecards.org/cgi-bin/carddisp.pl?gene=RNU7-156P
CHORDC1P5	CHORDC1 Pseudogene 5	Pseudogene	6	GC01P070536	0.787117	https://www.genecards.org/cgi-bin/carddisp.pl?gene=CHORDC1P5
ENSG00000230521	HLA Complex Group 4 Pseudogene 7	Pseudogene	6	GC06M077794	0.787117	https://www.genecards.org/cgi-bin/carddisp.pl?gene=ENSG00000230521
ENSG00000237669	HLA Complex Group 4 Pseudogene 3	Pseudogene	6	GC06M078665	0.787117	https://www.genecards.org/cgi-bin/carddisp.pl?gene=ENSG00000237669
lnc-RASGRP1-12		RNA Gene	6	GC15M037083	0.787117	https://www.genecards.org/cgi-bin/carddisp.pl?gene=lnc-RASGRP1-12
HSALNG0010355		RNA Gene	5	GC01P212414	0.787117	https://www.genecards.org/cgi-bin/carddisp.pl?gene=HSALNG0010355
HSALNG0014966		RNA Gene	5	GC02M054627	0.787117	https://www.genecards.org/cgi-bin/carddisp.pl?gene=HSALNG0014966
HSALNG0049194		RNA Gene	5	GC06P101290	0.787117	https://www.genecards.org/cgi-bin/carddisp.pl?gene=HSALNG0049194
HSALNG0069726		RNA Gene	5	GC09M004497	0.787117	https://www.genecards.org/cgi-bin/carddisp.pl?gene=HSALNG0069726
HSALNG0149392		RNA Gene	5	GC06M079094	0.787117	https://www.genecards.org/cgi-bin/carddisp.pl?gene=HSALNG0149392
NONHSAG024039.2		RNA Gene	5	GC18P062255	0.787117	https://www.genecards.org/cgi-bin/carddisp.pl?gene=NONHSAG024039.2
NONHSAG027782.2		RNA Gene	5	GC02P054659	0.787117	https://www.genecards.org/cgi-bin/carddisp.pl?gene=NONHSAG027782.2
RF00017-469		RNA Gene	5	GC01M212405	0.787117	https://www.genecards.org/cgi-bin/carddisp.pl?gene=RF00017-469
RF00017-5450		RNA Gene	5	GC06M080291	0.787117	https://www.genecards.org/cgi-bin/carddisp.pl?gene=RF00017-5450
lnc-SOCS6-8		RNA Gene	5	GC18P070471	0.787117	https://www.genecards.org/cgi-bin/carddisp.pl?gene=lnc-SOCS6-8
piR-32214-582		RNA Gene	5	GC06P102555	0.787117	https://www.genecards.org/cgi-bin/carddisp.pl?gene=piR-32214-582
HSALNG0069727		RNA Gene	4	GC09M004503	0.787117	https://www.genecards.org/cgi-bin/carddisp.pl?gene=HSALNG0069727
HSALNG0121977		RNA Gene	4	GC18P062395	0.787117	https://www.genecards.org/cgi-bin/carddisp.pl?gene=HSALNG0121977
LOC124901912	Uncharacterized LOC124901912	RNA Gene	4	GC08M025178	0.787117	https://www.genecards.org/cgi-bin/carddisp.pl?gene=LOC124901912
piR-57176-628		RNA Gene	4	GC09M004532	0.787117	https://www.genecards.org/cgi-bin/carddisp.pl?gene=piR-57176-628
CM034958-111		RNA Gene	3	GC08M025182	0.787117	https://www.genecards.org/cgi-bin/carddisp.pl?gene=CM034958-111
HSALNG0073617		RNA Gene	3	GC09M109601	0.787117	https://www.genecards.org/cgi-bin/carddisp.pl?gene=HSALNG0073617
HSALNG0083091		RNA Gene	3	GC11P020500	0.787117	https://www.genecards.org/cgi-bin/carddisp.pl?gene=HSALNG0083091
LOC105376872	Uncharacterized LOC105376872	RNA Gene	3	GC18P070468	0.787117	https://www.genecards.org/cgi-bin/carddisp.pl?gene=LOC105376872
piR-32314-012		RNA Gene	3	GC18M062411	0.787117	https://www.genecards.org/cgi-bin/carddisp.pl?gene=piR-32314-012
NCDN	Neurochondrin	Protein Coding	45	GC01P035557	0.763651	https://www.genecards.org/cgi-bin/carddisp.pl?gene=NCDN
NEFM	Neurofilament Medium Chain	Protein Coding	50	GC08P024913	0.758298	https://www.genecards.org/cgi-bin/carddisp.pl?gene=NEFM
ADCYAP1	Adenylate Cyclase Activating Polypeptide 1	Protein Coding	48	GC18P000895	0.758298	https://www.genecards.org/cgi-bin/carddisp.pl?gene=ADCYAP1
CLOCK	Clock Circadian Regulator	Protein Coding	51	GC04M055427	0.733144	https://www.genecards.org/cgi-bin/carddisp.pl?gene=CLOCK
PER2	Period Circadian Regulator 2	Protein Coding	50	GC02M238244	0.733144	https://www.genecards.org/cgi-bin/carddisp.pl?gene=PER2
SDC3	Syndecan 3	Protein Coding	49	GC01M030869	0.733144	https://www.genecards.org/cgi-bin/carddisp.pl?gene=SDC3
MC3R	Melanocortin 3 Receptor	Protein Coding	48	GC20P056248	0.733144	https://www.genecards.org/cgi-bin/carddisp.pl?gene=MC3R
INSR	Insulin Receptor	Protein Coding	60	GC19M007112	0.713516	https://www.genecards.org/cgi-bin/carddisp.pl?gene=INSR
NOS1	Nitric Oxide Synthase 1	Protein Coding	56	GC12M117208	0.713516	https://www.genecards.org/cgi-bin/carddisp.pl?gene=NOS1
NEU1	Neuraminidase 1	Protein Coding	52	GC06M031857	0.713516	https://www.genecards.org/cgi-bin/carddisp.pl?gene=NEU1
SKIL	SKI Like Proto-Oncogene	Protein Coding	49	GC03P170357	0.70973	https://www.genecards.org/cgi-bin/carddisp.pl?gene=SKIL
ATAD3B	ATPase Family AAA Domain Containing 3B	Protein Coding	43	GC01P004975	0.70973	https://www.genecards.org/cgi-bin/carddisp.pl?gene=ATAD3B
LINC01237	Long Intergenic Non-Protein Coding RNA 1237	RNA Gene	16	GC02P241881	0.70973	https://www.genecards.org/cgi-bin/carddisp.pl?gene=LINC01237
GABRB2	Gamma-Aminobutyric Acid Type A Receptor Subunit Beta2	Protein Coding	56	GC05M161288	0.709486	https://www.genecards.org/cgi-bin/carddisp.pl?gene=GABRB2
SCGB1A1	Secretoglobin Family 1A Member 1	Protein Coding	47	GC11P062405	0.7057	https://www.genecards.org/cgi-bin/carddisp.pl?gene=SCGB1A1
CFTR	CF Transmembrane Conductance Regulator	Protein Coding	58	GC07P117287	0.672343	https://www.genecards.org/cgi-bin/carddisp.pl?gene=CFTR
ABCC1	ATP Binding Cassette Subfamily C Member 1	Protein Coding	56	GC16P015949	0.672343	https://www.genecards.org/cgi-bin/carddisp.pl?gene=ABCC1
ABCC2	ATP Binding Cassette Subfamily C Member 2	Protein Coding	55	GC10P099782	0.672343	https://www.genecards.org/cgi-bin/carddisp.pl?gene=ABCC2
SLCO1B1	Solute Carrier Organic Anion Transporter Family Member 1B1	Protein Coding	55	GC12P026717	0.672343	https://www.genecards.org/cgi-bin/carddisp.pl?gene=SLCO1B1
AKR1C2	Aldo-Keto Reductase Family 1 Member C2	Protein Coding	52	GC10M004987	0.672343	https://www.genecards.org/cgi-bin/carddisp.pl?gene=AKR1C2
CYP2B6	Cytochrome P450 Family 2 Subfamily B Member 6	Protein Coding	52	GC19P040991	0.672343	https://www.genecards.org/cgi-bin/carddisp.pl?gene=CYP2B6
EPHX1	Epoxide Hydrolase 1	Protein Coding	52	GC01P225810	0.672343	https://www.genecards.org/cgi-bin/carddisp.pl?gene=EPHX1
RALBP1	RalA Binding Protein 1	Protein Coding	52	GC18P009465	0.672343	https://www.genecards.org/cgi-bin/carddisp.pl?gene=RALBP1
SLCO1B3	Solute Carrier Organic Anion Transporter Family Member 1B3	Protein Coding	52	GC12P020810	0.672343	https://www.genecards.org/cgi-bin/carddisp.pl?gene=SLCO1B3
NR1I3	Nuclear Receptor Subfamily 1 Group I Member 3	Protein Coding	51	GC01M161229	0.672343	https://www.genecards.org/cgi-bin/carddisp.pl?gene=NR1I3
SLC22A2	Solute Carrier Family 22 Member 2	Protein Coding	51	GC06M160203	0.672343	https://www.genecards.org/cgi-bin/carddisp.pl?gene=SLC22A2
SLC22A3	Solute Carrier Family 22 Member 3	Protein Coding	51	GC06P160348	0.672343	https://www.genecards.org/cgi-bin/carddisp.pl?gene=SLC22A3
SOAT1	Sterol O-Acyltransferase 1	Protein Coding	51	GC01P179262	0.672343	https://www.genecards.org/cgi-bin/carddisp.pl?gene=SOAT1
AKR1C1	Aldo-Keto Reductase Family 1 Member C1	Protein Coding	50	GC10P004963	0.672343	https://www.genecards.org/cgi-bin/carddisp.pl?gene=AKR1C1
UGT2B7	UDP Glucuronosyltransferase Family 2 Member B7	Protein Coding	50	GC04P069051	0.672343	https://www.genecards.org/cgi-bin/carddisp.pl?gene=UGT2B7
CYP2C18	Cytochrome P450 Family 2 Subfamily C Member 18	Protein Coding	49	GC10P096792	0.672343	https://www.genecards.org/cgi-bin/carddisp.pl?gene=CYP2C18
CYP2W1	Cytochrome P450 Family 2 Subfamily W Member 1	Protein Coding	47	GC07P000983	0.672343	https://www.genecards.org/cgi-bin/carddisp.pl?gene=CYP2W1
SLC5A6	Solute Carrier Family 5 Member 6	Protein Coding	51	GC02M027201	0.667018	https://www.genecards.org/cgi-bin/carddisp.pl?gene=SLC5A6
PRKCZ	Protein Kinase C Zeta	Protein Coding	56	GC01P005001	0.664781	https://www.genecards.org/cgi-bin/carddisp.pl?gene=PRKCZ
WWOX	WW Domain Containing Oxidoreductase	Protein Coding	52	GC16P078099	0.664781	https://www.genecards.org/cgi-bin/carddisp.pl?gene=WWOX
MAP3K9	Mitogen-Activated Protein Kinase Kinase Kinase 9	Protein Coding	50	GC14M070722	0.664781	https://www.genecards.org/cgi-bin/carddisp.pl?gene=MAP3K9
CHST8	Carbohydrate Sulfotransferase 8	Protein Coding	47	GC19P033621	0.664781	https://www.genecards.org/cgi-bin/carddisp.pl?gene=CHST8
SLC26A9	Solute Carrier Family 26 Member 9	Protein Coding	47	GC01M205883	0.664781	https://www.genecards.org/cgi-bin/carddisp.pl?gene=SLC26A9
ADGRL3	Adhesion G Protein-Coupled Receptor L3	Protein Coding	46	GC04P061201	0.664781	https://www.genecards.org/cgi-bin/carddisp.pl?gene=ADGRL3
EHF	ETS Homologous Factor	Protein Coding	46	GC11P034621	0.664781	https://www.genecards.org/cgi-bin/carddisp.pl?gene=EHF
ITSN2	Intersectin 2	Protein Coding	46	GC02M024203	0.664781	https://www.genecards.org/cgi-bin/carddisp.pl?gene=ITSN2
LRRC4C	Leucine Rich Repeat Containing 4C	Protein Coding	45	GC11M040119	0.664781	https://www.genecards.org/cgi-bin/carddisp.pl?gene=LRRC4C
HUNK	Hormonally Up-Regulated Neu-Associated Kinase	Protein Coding	44	GC21P031873	0.664781	https://www.genecards.org/cgi-bin/carddisp.pl?gene=HUNK
GPR137B	G Protein-Coupled Receptor 137B	Protein Coding	42	GC01P236142	0.664781	https://www.genecards.org/cgi-bin/carddisp.pl?gene=GPR137B
ZFP90	ZFP90 Zinc Finger Protein	Protein Coding	41	GC16P068530	0.664781	https://www.genecards.org/cgi-bin/carddisp.pl?gene=ZFP90
LYZL4	Lysozyme Like 4	Protein Coding	40	GC03M042360	0.664781	https://www.genecards.org/cgi-bin/carddisp.pl?gene=LYZL4
PID1	Phosphotyrosine Interaction Domain Containing 1	Protein Coding	39	GC02M228850	0.664781	https://www.genecards.org/cgi-bin/carddisp.pl?gene=PID1
ZNF706	Zinc Finger Protein 706	Protein Coding	39	GC08M101179	0.664781	https://www.genecards.org/cgi-bin/carddisp.pl?gene=ZNF706
MTOR	Mechanistic Target Of Rapamycin Kinase	Protein Coding	63	GC01M011106	0.660282	https://www.genecards.org/cgi-bin/carddisp.pl?gene=MTOR
USP7	Ubiquitin Specific Peptidase 7	Protein Coding	56	GC16M008892	0.660282	https://www.genecards.org/cgi-bin/carddisp.pl?gene=USP7
CAV1	Caveolin 1	Protein Coding	55	GC07P116524	0.660282	https://www.genecards.org/cgi-bin/carddisp.pl?gene=CAV1
GCH1	GTP Cyclohydrolase 1	Protein Coding	54	GC14M054842	0.660282	https://www.genecards.org/cgi-bin/carddisp.pl?gene=GCH1
NGFR	Nerve Growth Factor Receptor	Protein Coding	54	GC17P049495	0.660282	https://www.genecards.org/cgi-bin/carddisp.pl?gene=NGFR
RPL13	Ribosomal Protein L13	Protein Coding	50	GC16P091883	0.660282	https://www.genecards.org/cgi-bin/carddisp.pl?gene=RPL13
H1-4	H1.4 Linker Histone, Cluster Member	Protein Coding	49	GC06P101159	0.660282	https://www.genecards.org/cgi-bin/carddisp.pl?gene=H1-4
TRAF4	TNF Receptor Associated Factor 4	Protein Coding	49	GC17P071236	0.660282	https://www.genecards.org/cgi-bin/carddisp.pl?gene=TRAF4
RPL10A	Ribosomal Protein L10a	Protein Coding	48	GC06P100324	0.660282	https://www.genecards.org/cgi-bin/carddisp.pl?gene=RPL10A
RPS7	Ribosomal Protein S7	Protein Coding	48	GC02P003575	0.660282	https://www.genecards.org/cgi-bin/carddisp.pl?gene=RPS7
RPL23A	Ribosomal Protein L23a	Protein Coding	47	GC17P028719	0.660282	https://www.genecards.org/cgi-bin/carddisp.pl?gene=RPL23A
RPL27A	Ribosomal Protein L27a	Protein Coding	46	GC11P008682	0.660282	https://www.genecards.org/cgi-bin/carddisp.pl?gene=RPL27A
ZNRF1	Zinc And Ring Finger 1	Protein Coding	46	GC16P074999	0.660282	https://www.genecards.org/cgi-bin/carddisp.pl?gene=ZNRF1
H3C1	H3 Clustered Histone 1	Protein Coding	45	GC06P099958	0.660282	https://www.genecards.org/cgi-bin/carddisp.pl?gene=H3C1
RPL17	Ribosomal Protein L17	Protein Coding	45	GC18M049488	0.660282	https://www.genecards.org/cgi-bin/carddisp.pl?gene=RPL17
RPL18A	Ribosomal Protein L18a	Protein Coding	45	GC19P079227	0.660282	https://www.genecards.org/cgi-bin/carddisp.pl?gene=RPL18A
GABRA4	Gamma-Aminobutyric Acid Type A Receptor Subunit Alpha4	Protein Coding	52	GC04M046836	0.611863	https://www.genecards.org/cgi-bin/carddisp.pl?gene=GABRA4
GABRA6	Gamma-Aminobutyric Acid Type A Receptor Subunit Alpha6	Protein Coding	52	GC05P161547	0.611863	https://www.genecards.org/cgi-bin/carddisp.pl?gene=GABRA6
SLC2A5	Solute Carrier Family 2 Member 5	Protein Coding	51	GC01M009523	0.611863	https://www.genecards.org/cgi-bin/carddisp.pl?gene=SLC2A5
SP4	Sp4 Transcription Factor	Protein Coding	46	GC07P021434	0.611863	https://www.genecards.org/cgi-bin/carddisp.pl?gene=SP4
JAK2	Janus Kinase 2	Protein Coding	61	GC09P004985	0.606408	https://www.genecards.org/cgi-bin/carddisp.pl?gene=JAK2
GRIA2	Glutamate Ionotropic Receptor AMPA Type Subunit 2	Protein Coding	58	GC04P157204	0.606408	https://www.genecards.org/cgi-bin/carddisp.pl?gene=GRIA2
B2M	Beta-2-Microglobulin	Protein Coding	57	GC15P044711	0.606408	https://www.genecards.org/cgi-bin/carddisp.pl?gene=B2M
STAT5A	Signal Transducer And Activator Of Transcription 5A	Protein Coding	55	GC17P042287	0.606408	https://www.genecards.org/cgi-bin/carddisp.pl?gene=STAT5A
CD68	CD68 Molecule	Protein Coding	47	GC17P007579	0.606408	https://www.genecards.org/cgi-bin/carddisp.pl?gene=CD68
AOX1	Aldehyde Oxidase 1	Protein Coding	51	GC02P200585	0.594156	https://www.genecards.org/cgi-bin/carddisp.pl?gene=AOX1
GGT1	Gamma-Glutamyltransferase 1	Protein Coding	56	GC22P024583	0.586779	https://www.genecards.org/cgi-bin/carddisp.pl?gene=GGT1
NAT10	N-Acetyltransferase 10	Protein Coding	46	GC11P034105	0.586779	https://www.genecards.org/cgi-bin/carddisp.pl?gene=NAT10
OPRK1	Opioid Receptor Kappa 1	Protein Coding	52	GC08M053227	0.542174	https://www.genecards.org/cgi-bin/carddisp.pl?gene=OPRK1
CDC42	Cell Division Cycle 42	Protein Coding	57	GC01P022052	0.539983	https://www.genecards.org/cgi-bin/carddisp.pl?gene=CDC42
GLUL	Glutamate-Ammonia Ligase	Protein Coding	55	GC01M182378	0.539983	https://www.genecards.org/cgi-bin/carddisp.pl?gene=GLUL
GRM2	Glutamate Metabotropic Receptor 2	Protein Coding	52	GC03P051707	0.539983	https://www.genecards.org/cgi-bin/carddisp.pl?gene=GRM2
GLUD2	Glutamate Dehydrogenase 2	Protein Coding	50	GC0XP121047	0.539983	https://www.genecards.org/cgi-bin/carddisp.pl?gene=GLUD2
CD160	CD160 Molecule	Protein Coding	48	GC01P145719	0.539983	https://www.genecards.org/cgi-bin/carddisp.pl?gene=CD160
PENK	Proenkephalin	Protein Coding	46	GC08M056436	0.539983	https://www.genecards.org/cgi-bin/carddisp.pl?gene=PENK
TAMALIN	Trafficking Regulator And Scaffold Protein Tamalin	Protein Coding	38	GC12P052092	0.539983	https://www.genecards.org/cgi-bin/carddisp.pl?gene=TAMALIN
HTR2A-AS1	HTR2A Antisense RNA 1	RNA Gene	17	GC13P046852	0.539983	https://www.genecards.org/cgi-bin/carddisp.pl?gene=HTR2A-AS1
ESR1	Estrogen Receptor 1	Protein Coding	61	GC06P151656	0.536197	https://www.genecards.org/cgi-bin/carddisp.pl?gene=ESR1
NFKB1	Nuclear Factor Kappa B Subunit 1	Protein Coding	60	GC04P102501	0.536197	https://www.genecards.org/cgi-bin/carddisp.pl?gene=NFKB1
EGF	Epidermal Growth Factor	Protein Coding	58	GC04P109912	0.536197	https://www.genecards.org/cgi-bin/carddisp.pl?gene=EGF
CAMK2G	Calcium/Calmodulin Dependent Protein Kinase II Gamma	Protein Coding	55	GC10M073812	0.536197	https://www.genecards.org/cgi-bin/carddisp.pl?gene=CAMK2G
ATF2	Activating Transcription Factor 2	Protein Coding	54	GC02M175072	0.536197	https://www.genecards.org/cgi-bin/carddisp.pl?gene=ATF2
TCF3	Transcription Factor 3	Protein Coding	53	GC19M001609	0.536197	https://www.genecards.org/cgi-bin/carddisp.pl?gene=TCF3
CHRNA3	Cholinergic Receptor Nicotinic Alpha 3 Subunit	Protein Coding	52	GC15M129833	0.536197	https://www.genecards.org/cgi-bin/carddisp.pl?gene=CHRNA3
KLF6	KLF Transcription Factor 6	Protein Coding	51	GC10M003779	0.536197	https://www.genecards.org/cgi-bin/carddisp.pl?gene=KLF6
KCNH4	Potassium Voltage-Gated Channel Subfamily H Member 4	Protein Coding	48	GC17M057133	0.536197	https://www.genecards.org/cgi-bin/carddisp.pl?gene=KCNH4
KRIT1	KRIT1 Ankyrin Repeat Containing	Protein Coding	48	GC07M092198	0.536197	https://www.genecards.org/cgi-bin/carddisp.pl?gene=KRIT1
CADPS	Calcium Dependent Secretion Activator	Protein Coding	47	GC03M062398	0.536197	https://www.genecards.org/cgi-bin/carddisp.pl?gene=CADPS
DNAJC14	DnaJ Heat Shock Protein Family (Hsp40) Member C14	Protein Coding	39	GC12M055820	0.536197	https://www.genecards.org/cgi-bin/carddisp.pl?gene=DNAJC14
H19	H19 Imprinted Maternally Expressed Transcript	RNA Gene	30	GC11M001995	0.536197	https://www.genecards.org/cgi-bin/carddisp.pl?gene=H19
ALDH5A1	Aldehyde Dehydrogenase 5 Family Member A1	Protein Coding	54	GC06P024494	0.518584	https://www.genecards.org/cgi-bin/carddisp.pl?gene=ALDH5A1
ADNP	Activity Dependent Neuroprotector Homeobox	Protein Coding	50	GC20M050888	0.518584	https://www.genecards.org/cgi-bin/carddisp.pl?gene=ADNP
PRKAA2	Protein Kinase AMP-Activated Catalytic Subunit Alpha 2	Protein Coding	57	GC01P056645	0.516569	https://www.genecards.org/cgi-bin/carddisp.pl?gene=PRKAA2
PRKAB2	Protein Kinase AMP-Activated Non-Catalytic Subunit Beta 2	Protein Coding	52	GC01M147155	0.516569	https://www.genecards.org/cgi-bin/carddisp.pl?gene=PRKAB2
CPLX1	Complexin 1	Protein Coding	48	GC04M000784	0.485126	https://www.genecards.org/cgi-bin/carddisp.pl?gene=CPLX1
CPLX2	Complexin 2	Protein Coding	47	GC05P175797	0.485126	https://www.genecards.org/cgi-bin/carddisp.pl?gene=CPLX2
UGT1A	UDP Glucuronosyltransferase Family 1 Member A Complex Locus	Uncategorized	13	GC02P233592	0.485126	https://www.genecards.org/cgi-bin/carddisp.pl?gene=UGT1A
CLDN1	Claudin 1	Protein Coding	53	GC03M190305	0.470071	https://www.genecards.org/cgi-bin/carddisp.pl?gene=CLDN1
CDKN3	Cyclin Dependent Kinase Inhibitor 3	Protein Coding	48	GC14P054398	0.470071	https://www.genecards.org/cgi-bin/carddisp.pl?gene=CDKN3
CD83	CD83 Molecule	Protein Coding	47	GC06P014117	0.470071	https://www.genecards.org/cgi-bin/carddisp.pl?gene=CD83
CKAP2L	Cytoskeleton Associated Protein 2 Like	Protein Coding	46	GC02M112736	0.470071	https://www.genecards.org/cgi-bin/carddisp.pl?gene=CKAP2L
P3H2	Prolyl 3-Hydroxylase 2	Protein Coding	46	GC03M189956	0.470071	https://www.genecards.org/cgi-bin/carddisp.pl?gene=P3H2
ANKRD33	Ankyrin Repeat Domain 33	Protein Coding	38	GC12P052088	0.470071	https://www.genecards.org/cgi-bin/carddisp.pl?gene=ANKRD33
FIGNL2	Fidgetin Like 2	Protein Coding	30	GC12M051902	0.470071	https://www.genecards.org/cgi-bin/carddisp.pl?gene=FIGNL2
ATP5F1CP1	ATP Synthase F1 Subunit Gamma Pseudogene 1	Pseudogene	10	GC14M053991	0.470071	https://www.genecards.org/cgi-bin/carddisp.pl?gene=ATP5F1CP1
CDK4P1	Cyclin Dependent Kinase 4 Pseudogene 1	Pseudogene	9	GC01P105434	0.470071	https://www.genecards.org/cgi-bin/carddisp.pl?gene=CDK4P1
LOC101928354	Uncharacterized LOC101928354	RNA Gene	6	GC06M014586	0.470071	https://www.genecards.org/cgi-bin/carddisp.pl?gene=LOC101928354
MTTP	Microsomal Triglyceride Transfer Protein	Protein Coding	51	GC04P099563	0.467121	https://www.genecards.org/cgi-bin/carddisp.pl?gene=MTTP
DBH	Dopamine Beta-Hydroxylase	Protein Coding	59	GC09P133636	0.414916	https://www.genecards.org/cgi-bin/carddisp.pl?gene=DBH
GRK6	G Protein-Coupled Receptor Kinase 6	Protein Coding	53	GC05P177403	0.414916	https://www.genecards.org/cgi-bin/carddisp.pl?gene=GRK6
TAAR1	Trace Amine Associated Receptor 1	Protein Coding	46	GC06M132644	0.414916	https://www.genecards.org/cgi-bin/carddisp.pl?gene=TAAR1
CRH	Corticotropin Releasing Hormone	Protein Coding	50	GC08M066176	0.413246	https://www.genecards.org/cgi-bin/carddisp.pl?gene=CRH
LINC-ROR	Long Intergenic Non-Protein Coding RNA, Regulator Of Reprogramming	RNA Gene	19	GC18M057054	0.413246	https://www.genecards.org/cgi-bin/carddisp.pl?gene=LINC-ROR
MBP	Myelin Basic Protein	Protein Coding	51	GC18M076978	0.37902	https://www.genecards.org/cgi-bin/carddisp.pl?gene=MBP
NDEL1	NudE Neurodevelopment Protein 1 Like 1	Protein Coding	47	GC17P012585	0.37902	https://www.genecards.org/cgi-bin/carddisp.pl?gene=NDEL1
KCNC1	Potassium Voltage-Gated Channel Subfamily C Member 1	Protein Coding	53	GC11P017756	0.366694	https://www.genecards.org/cgi-bin/carddisp.pl?gene=KCNC1
GCLC	Glutamate-Cysteine Ligase Catalytic Subunit	Protein Coding	52	GC06M053497	0.366694	https://www.genecards.org/cgi-bin/carddisp.pl?gene=GCLC
NSD1	Nuclear Receptor Binding SET Domain Protein 1	Protein Coding	51	GC05P178832	0.366694	https://www.genecards.org/cgi-bin/carddisp.pl?gene=NSD1
KCNC2	Potassium Voltage-Gated Channel Subfamily C Member 2	Protein Coding	48	GC12M075040	0.366694	https://www.genecards.org/cgi-bin/carddisp.pl?gene=KCNC2
MIR137	MicroRNA 137	RNA Gene	21	GC01M098046	0.366694	https://www.genecards.org/cgi-bin/carddisp.pl?gene=MIR137
PAK1	P21 (RAC1) Activated Kinase 1	Protein Coding	57	GC11M106562	0.36645	https://www.genecards.org/cgi-bin/carddisp.pl?gene=PAK1
PAK3	P21 (RAC1) Activated Kinase 3	Protein Coding	57	GC0XP110944	0.36645	https://www.genecards.org/cgi-bin/carddisp.pl?gene=PAK3
GABRB3	Gamma-Aminobutyric Acid Type A Receptor Subunit Beta3	Protein Coding	56	GC15M026543	0.36645	https://www.genecards.org/cgi-bin/carddisp.pl?gene=GABRB3
LIMK1	LIM Domain Kinase 1	Protein Coding	56	GC07P074082	0.36645	https://www.genecards.org/cgi-bin/carddisp.pl?gene=LIMK1
ARHGDIA	Rho GDP Dissociation Inhibitor Alpha	Protein Coding	53	GC17M081867	0.36645	https://www.genecards.org/cgi-bin/carddisp.pl?gene=ARHGDIA
LIMK2	LIM Domain Kinase 2	Protein Coding	52	GC22P031212	0.36645	https://www.genecards.org/cgi-bin/carddisp.pl?gene=LIMK2
SLC32A1	Solute Carrier Family 32 Member 1	Protein Coding	50	GC20P038724	0.36645	https://www.genecards.org/cgi-bin/carddisp.pl?gene=SLC32A1
IFITM1	Interferon Induced Transmembrane Protein 1	Protein Coding	48	GC11P000477	0.36645	https://www.genecards.org/cgi-bin/carddisp.pl?gene=IFITM1
SST	Somatostatin	Protein Coding	47	GC03M187668	0.36645	https://www.genecards.org/cgi-bin/carddisp.pl?gene=SST
CDC42EP4	CDC42 Effector Protein 4	Protein Coding	42	GC17M073283	0.36645	https://www.genecards.org/cgi-bin/carddisp.pl?gene=CDC42EP4
TAC1	Tachykinin Precursor 1	Protein Coding	48	GC07P097731	0.347066	https://www.genecards.org/cgi-bin/carddisp.pl?gene=TAC1
DIO2	Iodothyronine Deiodinase 2	Protein Coding	47	GC14M080197	0.347066	https://www.genecards.org/cgi-bin/carddisp.pl?gene=DIO2
LDLR	Low Density Lipoprotein Receptor	Protein Coding	59	GC19P011091	0.343036	https://www.genecards.org/cgi-bin/carddisp.pl?gene=LDLR
SCN5A	Sodium Voltage-Gated Channel Alpha Subunit 5	Protein Coding	57	GC03M038549	0.343036	https://www.genecards.org/cgi-bin/carddisp.pl?gene=SCN5A
PLAT	Plasminogen Activator, Tissue Type	Protein Coding	56	GC08M042174	0.343036	https://www.genecards.org/cgi-bin/carddisp.pl?gene=PLAT
SOD2	Superoxide Dismutase 2	Protein Coding	54	GC06M159669	0.343036	https://www.genecards.org/cgi-bin/carddisp.pl?gene=SOD2
DHCR7	7-Dehydrocholesterol Reductase	Protein Coding	53	GC11M071428	0.343036	https://www.genecards.org/cgi-bin/carddisp.pl?gene=DHCR7
HMGCR	3-Hydroxy-3-Methylglutaryl-CoA Reductase	Protein Coding	53	GC05P075336	0.343036	https://www.genecards.org/cgi-bin/carddisp.pl?gene=HMGCR
ADCY7	Adenylate Cyclase 7	Protein Coding	52	GC16P050244	0.343036	https://www.genecards.org/cgi-bin/carddisp.pl?gene=ADCY7
ARRB2	Arrestin Beta 2	Protein Coding	52	GC17P005940	0.343036	https://www.genecards.org/cgi-bin/carddisp.pl?gene=ARRB2
SLC29A4	Solute Carrier Family 29 Member 4	Protein Coding	51	GC07P005274	0.343036	https://www.genecards.org/cgi-bin/carddisp.pl?gene=SLC29A4
SOAT2	Sterol O-Acyltransferase 2	Protein Coding	50	GC12P053103	0.343036	https://www.genecards.org/cgi-bin/carddisp.pl?gene=SOAT2
RABEP2	Rabaptin, RAB GTPase Binding Effector Protein 2	Protein Coding	41	GC16M039912	0.343036	https://www.genecards.org/cgi-bin/carddisp.pl?gene=RABEP2
MIR181B1	MicroRNA 181b-1	RNA Gene	22	GC01M198858	0.343036	https://www.genecards.org/cgi-bin/carddisp.pl?gene=MIR181B1
SCARNA5	Small Cajal Body-Specific RNA 5	RNA Gene	22	GC02P233275	0.343036	https://www.genecards.org/cgi-bin/carddisp.pl?gene=SCARNA5
LINC02605	Long Intergenic Non-Protein Coding RNA 2605	RNA Gene	14	GC08P078838	0.343036	https://www.genecards.org/cgi-bin/carddisp.pl?gene=LINC02605
PPARD	Peroxisome Proliferator Activated Receptor Delta	Protein Coding	52	GC06P100320	0.339006	https://www.genecards.org/cgi-bin/carddisp.pl?gene=PPARD
SOX5	SRY-Box Transcription Factor 5	Protein Coding	52	GC12M023529	0.339006	https://www.genecards.org/cgi-bin/carddisp.pl?gene=SOX5
KIRREL3	Kirre Like Nephrin Family Adhesion Molecule 3	Protein Coding	50	GC11M126423	0.339006	https://www.genecards.org/cgi-bin/carddisp.pl?gene=KIRREL3
FHOD3	Formin Homology 2 Domain Containing 3	Protein Coding	46	GC18P036297	0.339006	https://www.genecards.org/cgi-bin/carddisp.pl?gene=FHOD3
RNF144A	Ring Finger Protein 144A	Protein Coding	45	GC02P006917	0.339006	https://www.genecards.org/cgi-bin/carddisp.pl?gene=RNF144A
ASTN2	Astrotactin 2	Protein Coding	44	GC09M116428	0.339006	https://www.genecards.org/cgi-bin/carddisp.pl?gene=ASTN2
CLMN	Calmin	Protein Coding	44	GC14M095181	0.339006	https://www.genecards.org/cgi-bin/carddisp.pl?gene=CLMN
SHISA9	Shisa Family Member 9	Protein Coding	39	GC16P012901	0.339006	https://www.genecards.org/cgi-bin/carddisp.pl?gene=SHISA9
RAB4B-EGLN2	RAB4B-EGLN2 Readthrough (NMD Candidate)	RNA Gene	17	GC19P040778	0.300568	https://www.genecards.org/cgi-bin/carddisp.pl?gene=RAB4B-EGLN2
TACR3	Tachykinin Receptor 3	Protein Coding	57	GC04M103586	0.293588	https://www.genecards.org/cgi-bin/carddisp.pl?gene=TACR3
HEXA	Hexosaminidase Subunit Alpha	Protein Coding	53	GC15M072340	0.293588	https://www.genecards.org/cgi-bin/carddisp.pl?gene=HEXA
MECP2	Methyl-CpG Binding Protein 2	Protein Coding	53	GC0XM154021	0.293588	https://www.genecards.org/cgi-bin/carddisp.pl?gene=MECP2
CS	Citrate Synthase	Protein Coding	52	GC12M056271	0.293588	https://www.genecards.org/cgi-bin/carddisp.pl?gene=CS
ADGRL1	Adhesion G Protein-Coupled Receptor L1	Protein Coding	48	GC19M014147	0.293588	https://www.genecards.org/cgi-bin/carddisp.pl?gene=ADGRL1
MEG3	Maternally Expressed 3	RNA Gene	31	GC14P111860	0.293588	https://www.genecards.org/cgi-bin/carddisp.pl?gene=MEG3
GAS5	Growth Arrest Specific 5	RNA Gene	26	GC01M173947	0.293588	https://www.genecards.org/cgi-bin/carddisp.pl?gene=GAS5
MIR493HG	MIR493 Cluster Host Gene	RNA Gene	14	GC14P111895	0.293588	https://www.genecards.org/cgi-bin/carddisp.pl?gene=MIR493HG
ENSG00000276919		RNA Gene	10	GC14P111685	0.293588	https://www.genecards.org/cgi-bin/carddisp.pl?gene=ENSG00000276919
DDC	Dopa Decarboxylase	Protein Coding	57	GC07M050458	0.245413	https://www.genecards.org/cgi-bin/carddisp.pl?gene=DDC
SREBF2	Sterol Regulatory Element Binding Transcription Factor 2	Protein Coding	50	GC22P041833	0.245413	https://www.genecards.org/cgi-bin/carddisp.pl?gene=SREBF2
DINOL	Damage Induced Long Noncoding RNA	RNA Gene	12	GC06M078658	0.245413	https://www.genecards.org/cgi-bin/carddisp.pl?gene=DINOL
PIK3CA	Phosphatidylinositol-4,5-Bisphosphate 3-Kinase Catalytic Subunit Alpha	Protein Coding	59	GC03P179148	0.239713	https://www.genecards.org/cgi-bin/carddisp.pl?gene=PIK3CA
RPS6KA3	Ribosomal Protein S6 Kinase A3	Protein Coding	59	GC0XM020149	0.239713	https://www.genecards.org/cgi-bin/carddisp.pl?gene=RPS6KA3
IFNG	Interferon Gamma	Protein Coding	57	GC12M068154	0.239713	https://www.genecards.org/cgi-bin/carddisp.pl?gene=IFNG
PIP4K2A	Phosphatidylinositol-5-Phosphate 4-Kinase Type 2 Alpha	Protein Coding	53	GC10M022534	0.239713	https://www.genecards.org/cgi-bin/carddisp.pl?gene=PIP4K2A
SORL1	Sortilin Related Receptor 1	Protein Coding	53	GC11P121452	0.239713	https://www.genecards.org/cgi-bin/carddisp.pl?gene=SORL1
PTPRD	Protein Tyrosine Phosphatase Receptor Type D	Protein Coding	52	GC09M008307	0.239713	https://www.genecards.org/cgi-bin/carddisp.pl?gene=PTPRD
PXDN	Peroxidasin	Protein Coding	52	GC02M001635	0.239713	https://www.genecards.org/cgi-bin/carddisp.pl?gene=PXDN
FGF9	Fibroblast Growth Factor 9	Protein Coding	51	GC13P021671	0.239713	https://www.genecards.org/cgi-bin/carddisp.pl?gene=FGF9
HTR3B	5-Hydroxytryptamine Receptor 3B	Protein Coding	51	GC11P114002	0.239713	https://www.genecards.org/cgi-bin/carddisp.pl?gene=HTR3B
PDE9A	Phosphodiesterase 9A	Protein Coding	51	GC21P042653	0.239713	https://www.genecards.org/cgi-bin/carddisp.pl?gene=PDE9A
CHGA	Chromogranin A	Protein Coding	50	GC14P092956	0.239713	https://www.genecards.org/cgi-bin/carddisp.pl?gene=CHGA
ADGRL2	Adhesion G Protein-Coupled Receptor L2	Protein Coding	48	GC01P081306	0.239713	https://www.genecards.org/cgi-bin/carddisp.pl?gene=ADGRL2
CHGB	Chromogranin B	Protein Coding	48	GC20P005911	0.239713	https://www.genecards.org/cgi-bin/carddisp.pl?gene=CHGB
LRP12	LDL Receptor Related Protein 12	Protein Coding	47	GC08M104489	0.239713	https://www.genecards.org/cgi-bin/carddisp.pl?gene=LRP12
DPH5	Diphthamide Biosynthesis 5	Protein Coding	46	GC01M100989	0.239713	https://www.genecards.org/cgi-bin/carddisp.pl?gene=DPH5
SCG2	Secretogranin II	Protein Coding	46	GC02M223596	0.239713	https://www.genecards.org/cgi-bin/carddisp.pl?gene=SCG2
CDK15	Cyclin Dependent Kinase 15	Protein Coding	45	GC02P201790	0.239713	https://www.genecards.org/cgi-bin/carddisp.pl?gene=CDK15
MPHOSPH6	M-Phase Phosphoprotein 6	Protein Coding	44	GC16M082181	0.239713	https://www.genecards.org/cgi-bin/carddisp.pl?gene=MPHOSPH6
PPP3R2	Protein Phosphatase 3 Regulatory Subunit B, Beta	Protein Coding	44	GC09M101591	0.239713	https://www.genecards.org/cgi-bin/carddisp.pl?gene=PPP3R2
REG3A	Regenerating Family Member 3 Alpha	Protein Coding	44	GC02M079157	0.239713	https://www.genecards.org/cgi-bin/carddisp.pl?gene=REG3A
SLC39A12	Solute Carrier Family 39 Member 12	Protein Coding	44	GC10P017951	0.239713	https://www.genecards.org/cgi-bin/carddisp.pl?gene=SLC39A12
EMCN	Endomucin	Protein Coding	43	GC04M100395	0.239713	https://www.genecards.org/cgi-bin/carddisp.pl?gene=EMCN
HTR3C	5-Hydroxytryptamine Receptor 3C	Protein Coding	43	GC03P184056	0.239713	https://www.genecards.org/cgi-bin/carddisp.pl?gene=HTR3C
HTR3E	5-Hydroxytryptamine Receptor 3E	Protein Coding	42	GC03P184098	0.239713	https://www.genecards.org/cgi-bin/carddisp.pl?gene=HTR3E
ZNF438	Zinc Finger Protein 438	Protein Coding	38	GC10M030820	0.239713	https://www.genecards.org/cgi-bin/carddisp.pl?gene=ZNF438
C4orf54	Chromosome 4 Open Reading Frame 54	Protein Coding	27	GC04M099637	0.239713	https://www.genecards.org/cgi-bin/carddisp.pl?gene=C4orf54
ADGRL1-AS1	ADGRL1 Antisense RNA 1	RNA Gene	17	GC19P016011	0.239713	https://www.genecards.org/cgi-bin/carddisp.pl?gene=ADGRL1-AS1
DPH5-DT	DPH5 Divergent Transcript	RNA Gene	15	GC01P101028	0.239713	https://www.genecards.org/cgi-bin/carddisp.pl?gene=DPH5-DT
LINC02889	Long Intergenic Non-Protein Coding RNA 2889	RNA Gene	15	GC07M017381	0.239713	https://www.genecards.org/cgi-bin/carddisp.pl?gene=LINC02889
MIR3167	MicroRNA 3167	RNA Gene	15	GC11M126988	0.239713	https://www.genecards.org/cgi-bin/carddisp.pl?gene=MIR3167
SOX5-AS1	SOX5 Antisense RNA 1	RNA Gene	15	GC12P026754	0.239713	https://www.genecards.org/cgi-bin/carddisp.pl?gene=SOX5-AS1
SNORD50B	Small Nucleolar RNA, C/D Box 50B	RNA Gene	14	GC06M085690	0.239713	https://www.genecards.org/cgi-bin/carddisp.pl?gene=SNORD50B
RPL7P21	Ribosomal Protein L7 Pseudogene 21	Pseudogene	11	GC05P143319	0.239713	https://www.genecards.org/cgi-bin/carddisp.pl?gene=RPL7P21
EIF3FP3	Eukaryotic Translation Initiation Factor 3 Subunit F Pseudogene 3	Pseudogene	10	GC02P058264	0.239713	https://www.genecards.org/cgi-bin/carddisp.pl?gene=EIF3FP3
LOC101928392	Uncharacterized LOC101928392	RNA Gene	10	GC16M082450	0.239713	https://www.genecards.org/cgi-bin/carddisp.pl?gene=LOC101928392
RPL12P4	Ribosomal Protein L12 Pseudogene 4	Pseudogene	9	GC20P055074	0.239713	https://www.genecards.org/cgi-bin/carddisp.pl?gene=RPL12P4
RPL37P10	Ribosomal Protein L37 Pseudogene 10	Pseudogene	9	GC02P083594	0.239713	https://www.genecards.org/cgi-bin/carddisp.pl?gene=RPL37P10
RPL23AP62	Ribosomal Protein L23a Pseudogene 62	Pseudogene	7	GC11M112461	0.239713	https://www.genecards.org/cgi-bin/carddisp.pl?gene=RPL23AP62
LOC101928842	Uncharacterized LOC101928842	RNA Gene	4	GC06P085910	0.239713	https://www.genecards.org/cgi-bin/carddisp.pl?gene=LOC101928842
RHOA	Ras Homolog Family Member A	Protein Coding	57	GC03M049359	0.173533	https://www.genecards.org/cgi-bin/carddisp.pl?gene=RHOA
NPC1	NPC Intracellular Cholesterol Transporter 1	Protein Coding	56	GC18M023506	0.173533	https://www.genecards.org/cgi-bin/carddisp.pl?gene=NPC1
RAC1	Rac Family Small GTPase 1	Protein Coding	56	GC07P006377	0.173533	https://www.genecards.org/cgi-bin/carddisp.pl?gene=RAC1
SLC12A2	Solute Carrier Family 12 Member 2	Protein Coding	56	GC05P128083	0.173533	https://www.genecards.org/cgi-bin/carddisp.pl?gene=SLC12A2
ABCA1	ATP Binding Cassette Subfamily A Member 1	Protein Coding	55	GC09M104781	0.173533	https://www.genecards.org/cgi-bin/carddisp.pl?gene=ABCA1
PLA2G4A	Phospholipase A2 Group IVA	Protein Coding	55	GC01P186798	0.173533	https://www.genecards.org/cgi-bin/carddisp.pl?gene=PLA2G4A
PLA2G2A	Phospholipase A2 Group IIA	Protein Coding	54	GC01M019975	0.173533	https://www.genecards.org/cgi-bin/carddisp.pl?gene=PLA2G2A
SLC12A1	Solute Carrier Family 12 Member 1	Protein Coding	54	GC15P050942	0.173533	https://www.genecards.org/cgi-bin/carddisp.pl?gene=SLC12A1
TGFB3	Transforming Growth Factor Beta 3	Protein Coding	54	GC14M075958	0.173533	https://www.genecards.org/cgi-bin/carddisp.pl?gene=TGFB3
SSTR2	Somatostatin Receptor 2	Protein Coding	53	GC17P073165	0.173533	https://www.genecards.org/cgi-bin/carddisp.pl?gene=SSTR2
CCKAR	Cholecystokinin A Receptor	Protein Coding	52	GC04M026483	0.173533	https://www.genecards.org/cgi-bin/carddisp.pl?gene=CCKAR
HP	Haptoglobin	Protein Coding	52	GC16P073068	0.173533	https://www.genecards.org/cgi-bin/carddisp.pl?gene=HP
FXR1	FMR1 Autosomal Homolog 1	Protein Coding	51	GC03P180868	0.173533	https://www.genecards.org/cgi-bin/carddisp.pl?gene=FXR1
NPC1L1	NPC1 Like Intracellular Cholesterol Transporter 1	Protein Coding	51	GC07M044512	0.173533	https://www.genecards.org/cgi-bin/carddisp.pl?gene=NPC1L1
ABCG1	ATP Binding Cassette Subfamily G Member 1	Protein Coding	50	GC21P042199	0.173533	https://www.genecards.org/cgi-bin/carddisp.pl?gene=ABCG1
FGF7	Fibroblast Growth Factor 7	Protein Coding	50	GC15P049423	0.173533	https://www.genecards.org/cgi-bin/carddisp.pl?gene=FGF7
NPC2	NPC Intracellular Cholesterol Transporter 2	Protein Coding	50	GC14M074476	0.173533	https://www.genecards.org/cgi-bin/carddisp.pl?gene=NPC2
NPPB	Natriuretic Peptide B	Protein Coding	50	GC01M011858	0.173533	https://www.genecards.org/cgi-bin/carddisp.pl?gene=NPPB
OXSR1	Oxidative Stress Responsive Kinase 1	Protein Coding	48	GC03P038183	0.173533	https://www.genecards.org/cgi-bin/carddisp.pl?gene=OXSR1
SYT7	Synaptotagmin 7	Protein Coding	47	GC11M061513	0.173533	https://www.genecards.org/cgi-bin/carddisp.pl?gene=SYT7
WNK3	WNK Lysine Deficient Protein Kinase 3	Protein Coding	47	GC0XM054364	0.173533	https://www.genecards.org/cgi-bin/carddisp.pl?gene=WNK3
DBN1	Drebrin 1	Protein Coding	46	GC05M177456	0.173533	https://www.genecards.org/cgi-bin/carddisp.pl?gene=DBN1
UCN2	Urocortin 2	Protein Coding	39	GC03M048561	0.173533	https://www.genecards.org/cgi-bin/carddisp.pl?gene=UCN2
LINC00467	Long Intergenic Non-Protein Coding RNA 467	RNA Gene	25	GC01P211382	0.173533	https://www.genecards.org/cgi-bin/carddisp.pl?gene=LINC00467
LOC109461479	Huntingtin Repeat Instability Region	Functional Element	4	GC04P003074	0.173533	https://www.genecards.org/cgi-bin/carddisp.pl?gene=LOC109461479
NTRK2	Neurotrophic Receptor Tyrosine Kinase 2	Protein Coding	61	GC09P084668	0.169503	https://www.genecards.org/cgi-bin/carddisp.pl?gene=NTRK2
NTRK3	Neurotrophic Receptor Tyrosine Kinase 3	Protein Coding	59	GC15M087859	0.169503	https://www.genecards.org/cgi-bin/carddisp.pl?gene=NTRK3
PTGS2	Prostaglandin-Endoperoxide Synthase 2	Protein Coding	56	GC01M186671	0.169503	https://www.genecards.org/cgi-bin/carddisp.pl?gene=PTGS2
PDE4D	Phosphodiesterase 4D	Protein Coding	55	GC05M058969	0.169503	https://www.genecards.org/cgi-bin/carddisp.pl?gene=PDE4D
PI4KA	Phosphatidylinositol 4-Kinase Alpha	Protein Coding	55	GC22M020707	0.169503	https://www.genecards.org/cgi-bin/carddisp.pl?gene=PI4KA
HEXB	Hexosaminidase Subunit Beta	Protein Coding	54	GC05P074640	0.169503	https://www.genecards.org/cgi-bin/carddisp.pl?gene=HEXB
LIFR	LIF Receptor Subunit Alpha	Protein Coding	53	GC05M038475	0.169503	https://www.genecards.org/cgi-bin/carddisp.pl?gene=LIFR
TSPO	Translocator Protein	Protein Coding	52	GC22P043151	0.169503	https://www.genecards.org/cgi-bin/carddisp.pl?gene=TSPO
CHD2	Chromodomain Helicase DNA Binding Protein 2	Protein Coding	51	GC15P130229	0.169503	https://www.genecards.org/cgi-bin/carddisp.pl?gene=CHD2
AVPR1B	Arginine Vasopressin Receptor 1B	Protein Coding	50	GC01M206109	0.169503	https://www.genecards.org/cgi-bin/carddisp.pl?gene=AVPR1B
SLC17A6	Solute Carrier Family 17 Member 6	Protein Coding	48	GC11P022359	0.169503	https://www.genecards.org/cgi-bin/carddisp.pl?gene=SLC17A6
SLC17A7	Solute Carrier Family 17 Member 7	Protein Coding	48	GC19M049429	0.169503	https://www.genecards.org/cgi-bin/carddisp.pl?gene=SLC17A7
DNAH8	Dynein Axonemal Heavy Chain 8	Protein Coding	45	GC06P100360	0.169503	https://www.genecards.org/cgi-bin/carddisp.pl?gene=DNAH8
OXT	Oxytocin/Neurophysin I Prepropeptide	Protein Coding	45	GC20P004754	0.169503	https://www.genecards.org/cgi-bin/carddisp.pl?gene=OXT
LIN7C	Lin-7 Homolog C, Crumbs Cell Polarity Complex Component	Protein Coding	44	GC11M027494	0.169503	https://www.genecards.org/cgi-bin/carddisp.pl?gene=LIN7C
CSN1S1	Casein Alpha S1	Protein Coding	43	GC04P069938	0.169503	https://www.genecards.org/cgi-bin/carddisp.pl?gene=CSN1S1
MIR130B	MicroRNA 130b	RNA Gene	22	GC22P051134	0.169503	https://www.genecards.org/cgi-bin/carddisp.pl?gene=MIR130B
MIR193A	MicroRNA 193a	RNA Gene	22	GC17P031559	0.169503	https://www.genecards.org/cgi-bin/carddisp.pl?gene=MIR193A
SORL1-AS1	SORL1 Antisense RNA 1	RNA Gene	17	GC11M121422	0.169503	https://www.genecards.org/cgi-bin/carddisp.pl?gene=SORL1-AS1
