# Supplementary material for: Identification of key modules in metabolic syndrome induced by second-generation antipsychotics based on co-expression network analysis
Source: Comput Struct Biotechnol J. 2024 Jan 5;23:723–31. doi: 10.1016/j.csbj.2024.01.003 (PMC10826125; doi:10.1016/j.csbj.2024.01.003)
Supplement: Supplementary file 8 — Supplementary material. [file mmc8.xlsx]

## Sheet: Sheet1
Supplementary file 8: Genes with statistical differences among the three groups
gene_id	gene_name
ENSG00000081051	AFP
ENSG00000169605	GKN1
ENSG00000184349	EFNA5
ENSG00000166710	B2M
ENSG00000156508	EEF1A1
ENSG00000229859	PGA3
ENSG00000183878	UTY
ENSG00000122026	RPL21
ENSG00000174444	RPL4
ENSG00000256713	PGA5
ENSG00000131238	PPT1
ENSG00000110090	CPT1A
ENSG00000139644	TMBIM6
ENSG00000108387	SEPTIN4
ENSG00000136167	LCP1
ENSG00000131236	CAP1
ENSG00000264668	AC138696
ENSG00000229117	RPL41
ENSG00000229183	PGA4
ENSG00000127022	CANX
ENSG00000198918	RPL39
ENSG00000063046	EIF4B
ENSG00000118816	CCNI
ENSG00000100129	EIF3L
ENSG00000244734	HBB
ENSG00000099725	PRKY
ENSG00000104408	EIF3E
ENSG00000198034	RPS4X
ENSG00000197530	MIB2
ENSG00000177238	TRIM72
ENSG00000186654	PRR5
ENSG00000136213	CHST12
ENSG00000165512	ZNF22
ENSG00000114374	USP9Y
ENSG00000143612	C1orf43
ENSG00000110955	ATP5F1B
ENSG00000157168	NRG1
ENSG00000167658	EEF2
ENSG00000183291	SELENOF
ENSG00000285043	AC093512
ENSG00000005022	SLC25A5
ENSG00000178537	SLC25A20
ENSG00000205542	TMSB4X
ENSG00000096088	PGC
ENSG00000012817	KDM5D
ENSG00000261796	ISY1-RAB43
ENSG00000221826	PSG3
ENSG00000256043	CTSO
ENSG00000126860	EVI2A
ENSG00000124614	RPS10
ENSG00000145425	RPS3A
ENSG00000005893	LAMP2
ENSG00000117450	PRDX1
ENSG00000137575	SDCBP
ENSG00000103994	ZNF106
ENSG00000069275	NUCKS1
ENSG00000068697	LAPTM4A
ENSG00000231924	PSG1
ENSG00000104765	BNIP3L
ENSG00000135677	GNS
ENSG00000167315	ACAA2
ENSG00000084754	HADHA
ENSG00000119711	ALDH6A1
ENSG00000174748	RPL15
ENSG00000124783	SSR1
ENSG00000180398	MCFD2
ENSG00000179918	SEPHS2
ENSG00000169230	PRELID1
ENSG00000160182	TFF1
ENSG00000091513	TF
ENSG00000186468	RPS23
ENSG00000121691	CAT
ENSG00000169247	SH3TC2
ENSG00000108602	ALDH3A1
ENSG00000114942	EEF1B2
ENSG00000122406	RPL5
ENSG00000132514	CLEC10A
ENSG00000090565	RAB11FIP3
ENSG00000105122	RASAL3
ENSG00000147604	RPL7
ENSG00000204287	HLA-DRA
ENSG00000124098	FAM210B
ENSG00000149273	RPS3
ENSG00000203772	SPRN
ENSG00000172508	CARNS1
ENSG00000143870	PDIA6
ENSG00000089157	RPLP0
ENSG00000163631	ALB
ENSG00000265681	RPL17
ENSG00000168792	ABHD15
ENSG00000169604	ANTXR1
ENSG00000147677	EIF3H
ENSG00000170348	TMED10
ENSG00000165124	SVEP1
ENSG00000125744	RTN2
ENSG00000173597	SULT1B1
ENSG00000155660	PDIA4
ENSG00000006555	TTC22
ENSG00000109971	HSPA8
ENSG00000171314	PGAM1
ENSG00000137198	GMPR
ENSG00000221983	UBA52
ENSG00000188404	SELL
ENSG00000168461	RAB31
ENSG00000101608	MYL12A
ENSG00000119655	NPC2
ENSG00000163131	CTSS
ENSG00000002726	AOC1
ENSG00000103326	CAPN15
ENSG00000134323	MYCN
ENSG00000111716	LDHB
ENSG00000150045	KLRF1
ENSG00000103253	HAGHL
ENSG00000153823	PID1
ENSG00000168802	CHTF8
ENSG00000114391	RPL24
ENSG00000165168	CYBB
ENSG00000239713	APOBEC3G
ENSG00000100387	RBX1
ENSG00000145107	TM4SF19
ENSG00000189266	PNRC2
ENSG00000040608	RTN4R
ENSG00000125520	SLC2A4RG
ENSG00000165672	PRDX3
ENSG00000182333	LIPF
ENSG00000131724	IL13RA1
ENSG00000183734	ASCL2
ENSG00000171490	RSL1D1
ENSG00000136488	CSH1
ENSG00000204941	PSG5
ENSG00000196743	GM2A
ENSG00000129824	RPS4Y1
ENSG00000156471	PTDSS1
ENSG00000120727	PAIP2
ENSG00000111269	CREBL2
ENSG00000137509	PRCP
ENSG00000184432	COPB2
ENSG00000165185	KIAA1958
ENSG00000079308	TNS1
ENSG00000112695	COX7A2
ENSG00000140988	RPS2
ENSG00000118680	MYL12B
ENSG00000182272	B4GALNT4
ENSG00000100027	YPEL1
ENSG00000069812	HES2
ENSG00000101916	TLR8
ENSG00000111961	SASH1
ENSG00000188690	UROS
ENSG00000213585	VDAC1
ENSG00000163479	SSR2
ENSG00000101367	MAPRE1
ENSG00000136305	CIDEB
ENSG00000147065	MSN
ENSG00000125691	RPL23
ENSG00000181163	NPM1
ENSG00000127951	FGL2
ENSG00000073861	TBX21
ENSG00000139684	ESD
ENSG00000133216	EPHB2
ENSG00000038274	MAT2B
ENSG00000161640	SIGLEC11
ENSG00000160181	TFF2
ENSG00000266412	NCOA4
ENSG00000013016	EHD3
ENSG00000090470	PDCD7
ENSG00000134539	KLRD1
ENSG00000198242	RPL23A
ENSG00000179588	ZFPM1
ENSG00000170876	TMEM43
ENSG00000148019	CEP78
ENSG00000235863	B3GALT4
ENSG00000129116	PALLD
ENSG00000110700	RPS13
ENSG00000213859	KCTD11
ENSG00000070831	CDC42
ENSG00000082397	EPB41L3
ENSG00000170848	PSG6
ENSG00000150337	FCGR1A
ENSG00000175066	GK5
ENSG00000159346	ADIPOR1
ENSG00000104866	PPP1R37
ENSG00000180447	GAS1
ENSG00000085719	CPNE3
ENSG00000196923	PDLIM7
ENSG00000282246	AL157392
ENSG00000133321	PLAAT4
ENSG00000174600	CMKLR1
ENSG00000164307	ERAP1
ENSG00000127124	HIVEP3
ENSG00000162490	DRAXIN
ENSG00000119335	SET
ENSG00000169446	MMGT1
ENSG00000057608	GDI2
ENSG00000086300	SNX10
ENSG00000167393	PPP2R3B
ENSG00000116209	TMEM59
ENSG00000171596	NMUR1
ENSG00000171862	PTEN
ENSG00000004799	PDK4
ENSG00000156521	TYSND1
ENSG00000115762	PLEKHB2
ENSG00000185591	SP1
ENSG00000166523	CLEC4E
ENSG00000162981	LRATD1
ENSG00000188536	HBA2
ENSG00000161970	RPL26
ENSG00000206172	HBA1
ENSG00000198830	HMGN2
ENSG00000089289	IGBP1
ENSG00000106153	CHCHD2
ENSG00000141556	TBCD
ENSG00000115484	CCT4
ENSG00000225663	MCRIP1
ENSG00000129562	DAD1
ENSG00000164880	INTS1
ENSG00000084674	APOB
ENSG00000158805	ZNF276
ENSG00000168288	MMADHC
ENSG00000112335	SNX3
ENSG00000165678	GHITM
ENSG00000138061	CYP1B1
ENSG00000149328	GLB1L2
ENSG00000179841	AKAP5
ENSG00000188322	SBK1
ENSG00000164292	RHOBTB3
ENSG00000126759	CFP
ENSG00000114013	CD86
ENSG00000164007	CLDN19
ENSG00000168172	HOOK3
ENSG00000168229	PTGDR
ENSG00000074800	ENO1
ENSG00000162004	CCDC78
ENSG00000143369	ECM1
ENSG00000185813	PCYT2
ENSG00000170498	KISS1
ENSG00000148908	RGS10
ENSG00000184524	CEND1
ENSG00000168071	CCDC88B
ENSG00000112306	RPS12
ENSG00000011600	TYROBP
ENSG00000197471	SPN
ENSG00000159733	ZFYVE28
ENSG00000138071	ACTR2
ENSG00000147113	DIPK2B
ENSG00000108561	C1QBP
ENSG00000197976	AKAP17A
ENSG00000075399	VPS9D1
ENSG00000058799	YIPF1
ENSG00000159069	FBXW5
ENSG00000130520	LSM4
ENSG00000117362	APH1A
ENSG00000140030	GPR65
ENSG00000004777	ARHGAP33
ENSG00000001561	ENPP4
ENSG00000277791	PSMB3
ENSG00000111669	TPI1
ENSG00000111452	ADGRD1
ENSG00000256235	SMIM3
ENSG00000065150	IPO5
ENSG00000079246	XRCC5
ENSG00000144713	RPL32
ENSG00000115523	GNLY
ENSG00000169696	ASPSCR1
ENSG00000169714	CNBP
ENSG00000130741	EIF2S3
ENSG00000016864	GLT8D1
ENSG00000147206	NXF3
ENSG00000067560	RHOA
ENSG00000133112	TPT1
ENSG00000164032	H2AZ1
ENSG00000172159	FRMD3
ENSG00000058453	CROCC
ENSG00000254206	NPIPB11
ENSG00000103018	CYB5B
ENSG00000116237	ICMT
ENSG00000064201	TSPAN32
ENSG00000137869	CYP19A1
ENSG00000147872	PLIN2
ENSG00000197858	GPAA1
ENSG00000164587	RPS14
ENSG00000119314	PTBP3
ENSG00000205339	IPO7
ENSG00000182774	RPS17
ENSG00000130734	ATG4D
ENSG00000116199	FAM20B
ENSG00000101421	CHMP4B
ENSG00000182180	MRPS16
ENSG00000159217	IGF2BP1
ENSG00000134198	TSPAN2
ENSG00000178982	EIF3K
ENSG00000174780	SRP72
ENSG00000162704	ARPC5
ENSG00000116194	ANGPTL1
ENSG00000215114	UBXN2B
ENSG00000151090	THRB
ENSG00000142765	SYTL1
ENSG00000127586	CHTF18
ENSG00000113790	EHHADH
ENSG00000197114	ZGPAT
ENSG00000171236	LRG1
ENSG00000115085	ZAP70
ENSG00000197629	MPEG1
ENSG00000182544	MFSD5
ENSG00000145990	GFOD1
ENSG00000213906	LTB4R2
ENSG00000149403	GRIK4
ENSG00000186472	PCLO
ENSG00000103126	AXIN1
ENSG00000134247	PTGFRN
ENSG00000067048	DDX3Y
ENSG00000100918	REC8
ENSG00000156261	CCT8
ENSG00000068489	PRR11
ENSG00000177303	CASKIN2
ENSG00000100596	SPTLC2
ENSG00000108582	CPD
ENSG00000161664	ASB16
ENSG00000015133	CCDC88C
ENSG00000090932	DLL3
ENSG00000185697	MYBL1
ENSG00000189339	SLC35E2B
ENSG00000113369	ARRDC3
ENSG00000103260	METRN
ENSG00000173726	TOMM20
ENSG00000173366	AC097637
ENSG00000002834	LASP1
ENSG00000233927	RPS28
ENSG00000008710	PKD1
ENSG00000143546	S100A8
ENSG00000021762	OSBPL5
ENSG00000180776	ZDHHC20
ENSG00000124333	VAMP7
ENSG00000116005	PCYOX1
ENSG00000105202	FBL
ENSG00000149527	PLCH2
ENSG00000100220	RTCB
ENSG00000152558	TMEM123
ENSG00000232434	AJM1
ENSG00000166913	YWHAB
ENSG00000173868	PHOSPHO1
ENSG00000183520	UTP11
ENSG00000197774	EME2
ENSG00000124491	F13A1
ENSG00000086598	TMED2
ENSG00000154217	PITPNC1
ENSG00000136869	TLR4
ENSG00000163902	RPN1
ENSG00000198074	AKR1B10
ENSG00000006007	GDE1
ENSG00000166128	RAB8B
ENSG00000188542	DUSP28
ENSG00000111412	C12orf49
ENSG00000228474	OST4
ENSG00000172292	CERS6
ENSG00000114353	GNAI2
ENSG00000138095	LRPPRC
ENSG00000249992	TMEM158
ENSG00000101347	SAMHD1
ENSG00000159377	PSMB4
ENSG00000187164	SHTN1
ENSG00000091317	CMTM6
ENSG00000185880	TRIM69
ENSG00000198189	HSD17B11
ENSG00000198648	STK39
ENSG00000027869	SH2D2A
ENSG00000177575	CD163
ENSG00000142892	PIGK
ENSG00000158109	TPRG1L
ENSG00000182220	ATP6AP2
ENSG00000120063	GNA13
ENSG00000187446	CHP1
ENSG00000184730	APOBR
ENSG00000159658	EFCAB14
ENSG00000126756	UXT
ENSG00000186298	PPP1CC
ENSG00000009307	CSDE1
ENSG00000187994	RINL
ENSG00000182287	AP1S2
ENSG00000129968	ABHD17A
ENSG00000166750	SLFN5
ENSG00000205809	KLRC2
ENSG00000140941	MAP1LC3B
ENSG00000198053	SIRPA
ENSG00000130699	TAF4
ENSG00000078668	VDAC3
ENSG00000171368	TPPP
ENSG00000115170	ACVR1
ENSG00000102144	PGK1
ENSG00000181291	TMEM132E
ENSG00000100316	RPL3
ENSG00000090006	LTBP4
ENSG00000254999	BRK1
ENSG00000186432	KPNA4
ENSG00000104267	CA2
ENSG00000167680	SEMA6B
ENSG00000110492	MDK
ENSG00000126464	PRR12
ENSG00000180739	S1PR5
ENSG00000184007	PTP4A2
ENSG00000229474	PATL2
ENSG00000073350	LLGL2
ENSG00000167094	TTC16
ENSG00000120708	TGFBI
ENSG00000127528	KLF2
ENSG00000100380	ST13
ENSG00000143162	CREG1
ENSG00000203896	LIME1
ENSG00000138449	SLC40A1
ENSG00000165934	CPSF2
ENSG00000136810	TXN
ENSG00000050327	ARHGEF5
ENSG00000136807	CDK9
ENSG00000148362	PAXX
ENSG00000144746	ARL6IP5
ENSG00000117592	PRDX6
ENSG00000136897	MRPL50
ENSG00000130227	XPO7
ENSG00000122707	RECK
ENSG00000233276	GPX1
ENSG00000105519	CAPS
ENSG00000167701	GPT
ENSG00000003056	M6PR
ENSG00000109272	PF4V1
ENSG00000070190	DAPP1
ENSG00000105612	DNASE2
ENSG00000108946	PRKAR1A
ENSG00000136628	EPRS1
ENSG00000142544	CTU1
ENSG00000128789	PSMG2
ENSG00000180644	PRF1
ENSG00000128563	PRKRIP1
ENSG00000285188	AC008397
ENSG00000132465	JCHAIN
ENSG00000145335	SNCA
ENSG00000135624	CCT7
ENSG00000168350	DEGS2
ENSG00000099617	EFNA2
ENSG00000147454	SLC25A37
ENSG00000115604	IL18R1
ENSG00000162441	LZIC
ENSG00000137154	RPS6
ENSG00000178188	SH2B1
ENSG00000265107	GJA5
ENSG00000206527	HACD2
ENSG00000002933	TMEM176A
ENSG00000068028	RASSF1
ENSG00000185800	DMWD
ENSG00000148484	RSU1
ENSG00000100241	SBF1
ENSG00000102393	GLA
ENSG00000135046	ANXA1
ENSG00000275572	GRIFIN
ENSG00000176624	MEX3C
ENSG00000118705	RPN2
ENSG00000131100	ATP6V1E1
ENSG00000179981	TSHZ1
ENSG00000122692	SMU1
ENSG00000215440	NPEPL1
ENSG00000137818	RPLP1
ENSG00000121101	TEX14
ENSG00000185730	ZNF696
ENSG00000136193	SCRN1
ENSG00000087253	LPCAT2
ENSG00000182173	TSEN54
ENSG00000084090	STARD7
ENSG00000102804	TSC22D1
ENSG00000163735	CXCL5
ENSG00000006327	TNFRSF12A
ENSG00000275023	MLLT6
ENSG00000074966	TXK
ENSG00000167702	KIFC2
ENSG00000165702	GFI1B
ENSG00000134970	TMED7
ENSG00000142937	RPS8
ENSG00000159674	SPON2
ENSG00000130193	THEM6
ENSG00000129515	SNX6
ENSG00000221968	FADS3
ENSG00000196664	TLR7
ENSG00000026508	CD44
ENSG00000107798	LIPA
ENSG00000100030	MAPK1
ENSG00000198876	DCAF12
ENSG00000221890	NPTXR
ENSG00000063438	AHRR
ENSG00000166289	PLEKHF1
ENSG00000187735	TCEA1
ENSG00000112799	LY86
ENSG00000122862	SRGN
ENSG00000143842	SOX13
ENSG00000071537	SEL1L
ENSG00000162676	GFI1
ENSG00000175318	GRAMD2A
ENSG00000101888	NXT2
ENSG00000108861	DUSP3
ENSG00000114805	PLCH1
ENSG00000105281	SLC1A5
ENSG00000149091	DGKZ
ENSG00000086232	EIF2AK1
ENSG00000088812	ATRN
ENSG00000074527	NTN4
ENSG00000154734	ADAMTS1
ENSG00000122694	GLIPR2
ENSG00000182534	MXRA7
ENSG00000071967	CYBRD1
ENSG00000155959	VBP1
ENSG00000108219	TSPAN14
ENSG00000179152	TCAIM
ENSG00000147403	RPL10
ENSG00000100504	PYGL
ENSG00000155792	DEPTOR
ENSG00000163737	PF4
ENSG00000171867	PRNP
ENSG00000140406	TLNRD1
ENSG00000055917	PUM2
ENSG00000168028	RPSA
ENSG00000124767	GLO1
ENSG00000162367	TAL1
ENSG00000163602	RYBP
ENSG00000204991	SPIRE2
ENSG00000122679	RAMP3
ENSG00000177239	MAN1B1
ENSG00000205038	PKHD1L1
ENSG00000111843	TMEM14C
ENSG00000152234	ATP5F1A
ENSG00000100304	TTLL12
ENSG00000090382	LYZ
ENSG00000132824	SERINC3
ENSG00000115561	CHMP3
ENSG00000167553	TUBA1C
ENSG00000213281	NRAS
ENSG00000197747	S100A10
ENSG00000172732	MUS81
ENSG00000147119	CHST7
ENSG00000256500	AL139300
ENSG00000142627	EPHA2
ENSG00000160570	DEDD2
ENSG00000143995	MEIS1
ENSG00000161016	RPL8
ENSG00000243137	PSG4
ENSG00000141696	P3H4
ENSG00000136485	DCAF7
ENSG00000196419	XRCC6
ENSG00000096384	HSP90AB1
ENSG00000102265	TIMP1
ENSG00000146731	CCT6A
ENSG00000103363	ELOB
ENSG00000197872	CYRIA
ENSG00000141524	TMC6
ENSG00000163682	RPL9
ENSG00000169217	CD2BP2
ENSG00000106565	TMEM176B
ENSG00000214279	SCART1
ENSG00000109861	CTSC
ENSG00000076928	ARHGEF1
ENSG00000124574	ABCC10
ENSG00000181036	FCRL6
ENSG00000116459	ATP5PB
ENSG00000112787	FBRSL1
ENSG00000050767	COL23A1
ENSG00000125534	PPDPF
ENSG00000108984	MAP2K6
ENSG00000047597	XK
ENSG00000134243	SORT1
ENSG00000166272	WBP1L
ENSG00000091483	FH
ENSG00000052723	SIKE1
ENSG00000180902	D2HGDH
ENSG00000197122	SRC
ENSG00000187699	C2orf88
ENSG00000203872	C6orf163
ENSG00000154165	GPR15
ENSG00000104960	PTOV1
ENSG00000099968	BCL2L13
ENSG00000169991	IFFO2
ENSG00000073331	ALPK1
ENSG00000124772	CPNE5
ENSG00000164258	NDUFS4
ENSG00000187257	RSBN1L
ENSG00000143149	ALDH9A1
ENSG00000158457	TSPAN33
ENSG00000148672	GLUD1
ENSG00000130150	MOSPD2
ENSG00000125484	GTF3C4
ENSG00000102309	PIN4
ENSG00000137834	SMAD6
ENSG00000172725	CORO1B
ENSG00000139182	CLSTN3
ENSG00000197746	PSAP
ENSG00000103056	SMPD3
ENSG00000169976	SF3B5
ENSG00000171858	RPS21
ENSG00000283378	CNTNAP3C
ENSG00000100242	SUN2
ENSG00000185432	METTL7A
ENSG00000101182	PSMA7
ENSG00000066322	ELOVL1
ENSG00000184009	ACTG1
ENSG00000197006	METTL9
ENSG00000179218	CALR
ENSG00000010671	BTK
ENSG00000205765	C5orf51
ENSG00000155380	SLC16A1
ENSG00000132589	FLOT2
ENSG00000102753	KPNA3
ENSG00000170234	PWWP2A
ENSG00000115825	PRKD3
ENSG00000103811	CTSH
ENSG00000132383	RPA1
ENSG00000137843	PAK6
ENSG00000121316	PLBD1
ENSG00000111729	CLEC4A
ENSG00000146067	FAM193B
ENSG00000171611	PTCRA
ENSG00000129675	ARHGEF6
ENSG00000124203	ZNF831
ENSG00000111897	SERINC1
ENSG00000182899	RPL35A
ENSG00000067191	CACNB1
ENSG00000030419	IKZF2
ENSG00000160588	MPZL3
ENSG00000104728	ARHGEF10
ENSG00000197956	S100A6
ENSG00000165246	NLGN4Y
ENSG00000167775	CD320
ENSG00000160285	LSS
ENSG00000286185	AC242842
ENSG00000136802	LRRC8A
ENSG00000099625	CBARP
ENSG00000072506	HSD17B10
ENSG00000260314	MRC1
ENSG00000150760	DOCK1
ENSG00000134602	STK26
ENSG00000142192	APP
ENSG00000105514	RAB3D
ENSG00000162378	ZYG11B
ENSG00000164168	TMEM184C
ENSG00000106066	CPVL
ENSG00000070214	SLC44A1
ENSG00000182325	FBXL6
ENSG00000148229	POLE3
ENSG00000168427	KLHL30
ENSG00000189350	TOGARAM2
ENSG00000172728	FUT10
ENSG00000145569	OTULINL
ENSG00000160161	CILP2
ENSG00000166987	MBD6
ENSG00000125304	TM9SF2
ENSG00000197056	ZMYM1
ENSG00000104885	DOT1L
ENSG00000125503	PPP1R12C
ENSG00000173540	GMPPB
ENSG00000188827	SLX4
ENSG00000160072	ATAD3B
ENSG00000036448	MYOM2
ENSG00000167004	PDIA3
ENSG00000116473	RAP1A
ENSG00000260272	AC093525
ENSG00000167984	NLRC3
ENSG00000158623	COPG2
ENSG00000154642	C21orf91
ENSG00000143119	CD53
ENSG00000145741	BTF3
ENSG00000198431	TXNRD1
ENSG00000108298	RPL19
ENSG00000122025	FLT3
ENSG00000065154	OAT
ENSG00000156384	SFR1
ENSG00000137492	THAP12
ENSG00000083845	RPS5
ENSG00000039650	PNKP
ENSG00000140323	DISP2
ENSG00000213218	CSH2
ENSG00000163508	EOMES
ENSG00000145332	KLHL8
ENSG00000118181	RPS25
ENSG00000261371	PECAM1
ENSG00000119686	FLVCR2
ENSG00000140575	IQGAP1
ENSG00000092964	DPYSL2
ENSG00000205903	ZNF316
ENSG00000123353	ORMDL2
ENSG00000272333	KMT2B
ENSG00000140983	RHOT2
ENSG00000211460	TSN
ENSG00000117560	FASLG
ENSG00000181215	C4orf50
ENSG00000142541	RPL13A
ENSG00000181135	ZNF707
ENSG00000105507	CABP5
ENSG00000108064	TFAM
ENSG00000168152	THAP9
ENSG00000111644	ACRBP
ENSG00000185728	YTHDF3
ENSG00000164733	CTSB
ENSG00000112697	TMEM30A
ENSG00000100353	EIF3D
ENSG00000160179	ABCG1
ENSG00000146376	ARHGAP18
ENSG00000153395	LPCAT1
ENSG00000017797	RALBP1
ENSG00000162813	BPNT1
ENSG00000164603	BMT2
ENSG00000075234	TTC38
ENSG00000285953	AC000120
ENSG00000078808	SDF4
ENSG00000284844	AP000812
ENSG00000151632	AKR1C2
ENSG00000126822	PLEKHG3
ENSG00000166847	DCTN5
ENSG00000186652	PRG2
ENSG00000107897	ACBD5
ENSG00000138835	RGS3
ENSG00000020633	RUNX3
ENSG00000043143	JADE2
ENSG00000140022	STON2
ENSG00000198569	SLC34A3
ENSG00000107745	MICU1
ENSG00000104859	CLASRP
ENSG00000169583	CLIC3
ENSG00000124209	RAB22A
ENSG00000007264	MATK
ENSG00000117868	ESYT2
ENSG00000184752	NDUFA12
ENSG00000164924	YWHAZ
ENSG00000061794	MRPS35
ENSG00000104983	CCDC61
ENSG00000158578	ALAS2
ENSG00000136448	NMT1
ENSG00000171135	JAGN1
ENSG00000231500	RPS18
ENSG00000160271	RALGDS
ENSG00000127184	COX7C
ENSG00000172939	OXSR1
ENSG00000216490	IFI30
ENSG00000118276	B4GALT6
ENSG00000114573	ATP6V1A
ENSG00000101199	ARFGAP1
ENSG00000158865	SLC5A11
ENSG00000125037	EMC3
ENSG00000260342	AC138811
ENSG00000169905	TOR1AIP2
ENSG00000272047	GTF2H5
ENSG00000196208	GREB1
ENSG00000005700	IBTK
ENSG00000072422	RHOBTB1
ENSG00000155659	VSIG4
ENSG00000163430	FSTL1
ENSG00000162068	NTN3
ENSG00000166598	HSP90B1
ENSG00000138604	GLCE
ENSG00000055208	TAB2
ENSG00000156976	EIF4A2
ENSG00000177465	ACOT4
ENSG00000086548	CEACAM6
ENSG00000198961	PJA2
ENSG00000164091	WDR82
ENSG00000160551	TAOK1
ENSG00000148730	EIF4EBP2
ENSG00000277117	FP565260
ENSG00000019144	PHLDB1
ENSG00000156482	RPL30
ENSG00000050438	SLC4A8
ENSG00000167543	TP53I13
ENSG00000135052	GOLM1
ENSG00000177595	PIDD1
ENSG00000120093	HOXB3
ENSG00000179776	CDH5
ENSG00000117153	KLHL12
ENSG00000175463	TBC1D10C
ENSG00000125827	TMX4
ENSG00000100219	XBP1
ENSG00000011021	CLCN6
ENSG00000133318	RTN3
ENSG00000130772	MED18
ENSG00000165092	ALDH1A1
ENSG00000163453	IGFBP7
ENSG00000143933	CALM2
ENSG00000135439	AGAP2
ENSG00000163945	UVSSA
ENSG00000171051	FPR1
ENSG00000169504	CLIC4
ENSG00000012232	EXTL3
ENSG00000106682	EIF4H
ENSG00000244509	APOBEC3C
ENSG00000111481	COPZ1
ENSG00000108091	CCDC6
ENSG00000118564	FBXL5
ENSG00000180530	NRIP1
ENSG00000158555	GDPD5
ENSG00000180370	PAK2
ENSG00000007541	PIGQ
ENSG00000183607	GKN2
ENSG00000238227	TMEM250
ENSG00000178950	GAK
ENSG00000140939	NOL3
ENSG00000134627	PIWIL4
ENSG00000141858	SAMD1
ENSG00000063177	RPL18
ENSG00000130827	PLXNA3
ENSG00000119922	IFIT2
ENSG00000099889	ARVCF
ENSG00000006025	OSBPL7
ENSG00000197879	MYO1C
ENSG00000286102	AP000552
ENSG00000125686	MED1
ENSG00000116962	NID1
ENSG00000102931	ARL2BP
ENSG00000164251	F2RL1
ENSG00000213015	ZNF580
ENSG00000175984	DENND2C
ENSG00000204257	HLA-DMA
ENSG00000169660	HEXD
ENSG00000163041	H3-3A
ENSG00000065060	UHRF1BP1
ENSG00000198353	HOXC4
ENSG00000150768	DLAT
ENSG00000173930	SLCO4C1
ENSG00000149930	TAOK2
ENSG00000171492	LRRC8D
ENSG00000198574	SH2D1B
ENSG00000213123	TCTEX1D2
ENSG00000169385	RNASE2
ENSG00000135362	PRR5L
ENSG00000128524	ATP6V1F
ENSG00000142669	SH3BGRL3
ENSG00000156162	DPY19L4
ENSG00000184481	FOXO4
ENSG00000141367	CLTC
ENSG00000127920	GNG11
ENSG00000175387	SMAD2
ENSG00000115421	PAPOLG
ENSG00000112308	C6orf62
ENSG00000185504	FAAP100
ENSG00000114126	TFDP2
ENSG00000181035	SLC25A42
ENSG00000286190	AC055839
ENSG00000120705	ETF1
ENSG00000117862	TXNDC12
ENSG00000256222	MTRNR2L3
ENSG00000177324	BEND2
ENSG00000108960	MMD
ENSG00000170315	UBB
ENSG00000065135	GNAI3
ENSG00000241399	CD302
